# Supplementary material for: Motif-Centered Analyses Reveal Universal and Tissue-Specific Mutagenic Mechanisms Operating in the Human Body
Source: bioRxiv. 2026 May 10:2025.10.07.681015. Preprint. [Version 4] doi: 10.1101/2025.10.07.681015 (PMC12934804; doi:10.1101/2025.10.07.681015)
Supplement: Supplement 1 [file media-1.zip]

Archive with 12 entries (12 files):
- Supplementary_table_S11.xlsx
- Supplementary_Data_S1.zip
- Supplementary_table_S1.xlsx
- Supplementary_table_S2.xlsx
- Supplementary_table_S3.xlsx
- Supplementary_table_S4.xlsx
- Supplementary_table_S5.xlsx
- Supplementary_table_S6.xlsx
- Supplementary_table_S7.xlsx
- Supplementary_table_S8.xlsx
- Supplementary_table_S9.xlsx
- Supplementary_table_S10.xlsx
