# Supplementary material for: Motif-Centered Analyses Reveal Universal and Tissue-Specific Mutagenic Mechanisms Operating in the Human Body
Source: bioRxiv. 2026 May 10:2025.10.07.681015. Preprint. [Version 4] doi: 10.1101/2025.10.07.681015 (PMC12934804; doi:10.1101/2025.10.07.681015)
Supplement: Supplement 1 [file media-1.zip › Supplementary_table_S11.xlsx]

## Sheet: Legend
Supplemental table S11
APOBEC mutational motif in healthy normal tissues. Contains numeric values underlying Figure 9, Supplementary Figure S12.
The sheets in this file are as follows:
S11a	Contribution of tCw (tCw→tTw and tCw→tGw), i.e., APOBEC, MEML in total CG-pair mutations detected in a tissue type.
S11b	tCw (tCw→tTw and tCw→tGw), i.e., APOBEC, APOBEC_to_T, APOBEC_to_G, mutational motif enrichment, MEML, and clusters for all 10,625 healthy normal samples.
S11c	Percentage of samples in each tissue type with total number of clusters >0.
S11d	Mean and median cluster count for samples with total clusters>0.
S11e	Enrichmnet of ytCa (ytCa→ytTa and ytCa→ytGa) (A3A-like) and rtCa (rtCa→rtTa and rtCa→rtGa) (A3B-like) motifs across different mutation types in tissues where APOBEC mutagenesis features were detected.
S11f	P-value from Breslow-Day test of homogeneity to compare the odds ratios of ytCa (ytCa→ytTa and ytCa→ytGa) (A3A-like) and rtCa (rtCa→rtTa and rtCa→rtGa) (A3B-like) enrichment in tissues where APOBEC mutagenesis features were detected.

## Sheet: S11a
Contribution of tCw (tCw→tTw and tCw→tGw), i.e., APOBEC, MEML in total CG-pair mutations detected in a tissue type.
Tissue	Experiment	Total CG mutation Count	Total tCw MEML	MEML tCw (% of total mutations in CG pairs)
Adipose tissue	WGS	3362	0	0
Appendix	WGS	66305	248	0.374029
Bladder	WGS	94447	10738	11.3693
Bladder	WES	25812	1754	6.79529
Blood	WGS	908686	190	0.0209093
Bone marrow	WGS	803118	0	0
Brain	WGS	137602	0	0
Breast	WGS	46280	44	0.0950735
Colon	WGS	919729	802	0.0871996
Colon	WES	8178	0	0
Dermis	WGS	983087	111230	11.3144
Epidermis	WGS	17936	1039	5.79282
Epidermis	WES	46085	3417	7.41456
Esophagus	WGS	14398	232	1.61133
Esophagus	WES	4444	17	0.382538
Heart	WGS	1632	0	0
Kidney	WGS	8096	0	0
Liver	WGS	128832	130	0.100907
Liver	WES	8501	0	0
Lung	WGS	339589	14314	4.2151
Lung	WES	2348	0	0
Pancreas	WGS	6191	0	0
Pancreas	WES	1892	0	0
Placenta	WGS	15386	7	0.0454959
Prostate	WGS	14245	0	0
Rectum	WES	6164	0	0
Small intestine	WGS	611917	8483	1.3863
Small intestine	WES	5296	9	0.16994
Spleen	WGS	72567	0	0
Stomach	WGS	7969	21	0.263521
Stomach	WES	8607	0	0
Testis	WGS	14702	0	0
Thyroid	WGS	2757	0	0
Tonsil	WGS	9395	0	0

## Sheet: S11b
tCw (tCw→tTw and tCw→tGw), i.e., APOBEC, APOBEC_to_T, APOBEC_to_G, mutational motif enrichment, MEML, and clusters for all 10,625 healthy normal samples.
Sample	Age	Tissue	Experiment	APOBEC_enrichment	APOBEC_MutLoad_MinEstimate	APOBEC_to_G_MutLoad_MinEstimate	APOBEC_to_T_MutLoad_MinEstimate	A_T_coord_clusters	G_C_coord_clusters	Non_coord_clusters	Total clusters
PD28690gu_AG1_AT_L1	78	Adipose tissue	WGS	0.79843	0	0	0	0	0	1	1
PD28690gu_AG1_AT_L2	78	Adipose tissue	WGS	0.782982	0	0	0	0	0	0	0
PD28690gu_AG1_AT_L3	78	Adipose tissue	WGS	0.749748	0	0	0	0	0	2	2
PD28690gu_AG1_AT_L4	78	Adipose tissue	WGS	0.739566	0	0	0	0	0	2	2
PD28690gu_AG1_AT_L5	78	Adipose tissue	WGS	0.775807	0	0	0	0	0	1	1
PD28690bv_APP_4_A7	78	Appendix	WGS	0.377831	0	20	0	0	1	6	7
PD28690bv_APP_4_A8	78	Appendix	WGS	0.331393	0	0	0	0	0	7	7
PD28690bv_APP_4_C7	78	Appendix	WGS	0.369515	0	17	0	1	2	6	9
PD28690bv_APP1_C3	78	Appendix	WGS	0.370432	0	16	0	0	1	6	7
PD28690bv_APP1_F2	78	Appendix	WGS	0.36463	0	15	0	0	0	6	6
PD28690bv_APP1_G3	78	Appendix	WGS	0.348455	0	20	0	0	1	9	10
PD28690bw_APP_3_A1	78	Appendix	WGS	0.452341	0	11	0	1	1	4	6
PD28690bw_APP_3_B2	78	Appendix	WGS	0.341662	0	0	0	0	2	3	5
PD28690bw_APP_3_C4	78	Appendix	WGS	0.452357	0	16	0	0	0	3	3
PD28690bw_APP_3_D1	78	Appendix	WGS	0.37879	0	25	0	1	0	8	9
PD28690bw_APP_3_D2	78	Appendix	WGS	0.362837	0	0	0	0	1	3	4
PD28690bw_APP_3_D4	78	Appendix	WGS	0.455474	0	11	0	4	0	2	6
PD28690bw_APP_3_D5	78	Appendix	WGS	0.417022	0	17	0	1	3	6	10
PD28690bw_APP_3_F2	78	Appendix	WGS	0.379599	0	0	0	1	2	3	6
PD28690bw_APP_3_F3	78	Appendix	WGS	0.373834	0	24	0	1	1	8	10
PD28690bw_APP_3_F4	78	Appendix	WGS	0.388581	0	18	0	1	2	3	6
PD28690bw_APP_3_G3	78	Appendix	WGS	0.342772	0	0	0	1	2	3	6
PD28690bw_APP_3_G4	78	Appendix	WGS	0.387502	0	9	0	3	0	8	11
PD28690bw_APP_3_H3	78	Appendix	WGS	0.352354	0	0	0	0	1	5	6
PD28690bw_APP_3_H4	78	Appendix	WGS	0.493516	0	29	0	1	3	6	10
HV011-sc-1	36	Breast	WGS	0.596261	0	0	0	0	0	2	2
HV011-sc-2	36	Breast	WGS	0.643225	0	0	0	0	1	2	3
HV021-sc-1	30	Breast	WGS	0.572811	0	0	0	0	0	0	0
HV119-sc-1	34	Breast	WGS	0.698388	0	0	0	0	0	1	1
HV187-sc-1	32	Breast	WGS	0.977797	0	0	0	0	0	0	0
HV190-sc-1	37	Breast	WGS	0.719972	0	0	0	1	0	2	3
HV203-sc-1	22	Breast	WGS	0.722502	0	0	0	0	0	0	0
HV203-sc-2	22	Breast	WGS	0.533962	0	0	0	0	0	1	1
HV203-sc-3	22	Breast	WGS	0.53506	0	0	0	0	0	3	3
HV203-sc-4	22	Breast	WGS	0.449496	0	0	0	0	0	0	0
HV203-sc-5	22	Breast	WGS	0.303788	0	0	0	0	0	0	0
HV203-sc-7	22	Breast	WGS	0.690669	0	0	0	0	1	2	3
HV217-sc-5	32	Breast	WGS	0.678349	0	0	0	0	0	1	1
HV319-sc-2	35	Breast	WGS	0.725527	0	0	0	0	0	2	2
HV319-sc-4	35	Breast	WGS	0.926674	0	0	0	0	0	2	2
HV319-sc-5	35	Breast	WGS	0.797173	0	0	0	1	1	0	2
HV319-sc-6	35	Breast	WGS	0.765949	0	0	0	1	1	2	4
IMEC-wt1	33	Breast	WGS	1.18861	0	0	0	0	0	1	1
IMEC-wt2	33	Breast	WGS	1.12525	0	0	0	0	0	1	1
IMEC-wt3	33	Breast	WGS	0.971434	0	0	0	0	0	0	0
IMEC-wt4	33	Breast	WGS	1.14666	0	0	0	1	0	0	1
KU1018-sc-1	83	Breast	WGS	0.585803	0	0	0	1	0	5	6
KU1018-sc-2	83	Breast	WGS	0.649596	0	0	0	1	1	0	2
KU1020-sc-1	43	Breast	WGS	0.648159	0	0	0	0	0	0	0
KU1020-sc-2	43	Breast	WGS	0.559322	0	0	0	0	0	2	2
KU1025-sc-1	73	Breast	WGS	0.661858	0	0	0	0	0	1	1
KU1025-sc-2	73	Breast	WGS	0.461143	0	0	0	0	0	3	3
KU1025-sc-3	73	Breast	WGS	0.755684	0	0	0	1	0	5	6
KU1025-sc-4	73	Breast	WGS	0.630603	0	0	0	0	0	7	7
KU1025-sc-5	73	Breast	WGS	0.425177	0	0	0	0	0	2	2
KU1026-sc-1	71	Breast	WGS	0.548146	0	0	0	1	0	1	2
KU1026-sc-2	71	Breast	WGS	0.532061	0	0	0	0	0	0	0
KU1026-sc-3	71	Breast	WGS	0.64962	0	0	0	1	0	1	2
KU1026-sc-4	71	Breast	WGS	0.691563	0	0	0	1	0	2	3
KU1026-sc-5	71	Breast	WGS	0.795444	0	0	0	0	0	1	1
KU1035-sc-1	50	Breast	WGS	0.585291	0	0	0	0	0	1	1
KU1035-sc-2	50	Breast	WGS	0.591626	0	0	0	0	0	3	3
KU1037-sc-1	76	Breast	WGS	0.691766	0	0	0	0	1	2	3
KU1038-sc-1	53	Breast	WGS	0.544876	0	0	0	1	0	1	2
KU1038-sc-2	53	Breast	WGS	0.605002	0	0	0	0	0	6	6
KU1038-sc-3	53	Breast	WGS	0.713488	0	0	0	1	2	2	5
KU1038-sc-4	53	Breast	WGS	0.704254	0	0	0	2	1	3	6
KU1038-sc-5	53	Breast	WGS	0.678582	0	0	0	0	0	3	3
KU1038-sc-6	53	Breast	WGS	0.656901	0	0	0	0	0	5	5
KU1040-sc-1	79	Breast	WGS	0.654491	0	0	0	0	0	5	5
KU1040-sc-2	79	Breast	WGS	0.63622	0	0	0	0	0	2	2
KU1040-sc-3	79	Breast	WGS	0.53238	0	0	0	0	2	2	4
KU1040-sc-4	79	Breast	WGS	0.634766	0	0	0	1	1	4	6
KU1040-sc-5	79	Breast	WGS	0.541313	0	0	0	0	0	3	3
KU1045-sc-1	71	Breast	WGS	0.672493	0	0	0	0	0	3	3
KU1045-sc-2	71	Breast	WGS	0.63417	0	0	0	0	0	3	3
KU1045-sc-3	71	Breast	WGS	0.507909	0	0	0	0	0	0	0
KU1045-sc-4	71	Breast	WGS	0.709057	0	0	0	0	0	1	1
KU1045-sc-5	71	Breast	WGS	0.550507	0	0	0	0	0	1	1
KU1047-sc-1	29	Breast	WGS	0.634486	0	0	0	0	0	4	4
KU1047-sc-2	29	Breast	WGS	0.444601	0	0	0	0	0	0	0
KU1047-sc-3	29	Breast	WGS	0.531346	0	0	0	0	0	0	0
KU1056-sc-1	68	Breast	WGS	0.581455	0	0	0	0	2	3	5
KU1056-sc-2	68	Breast	WGS	0.64276	0	0	0	0	1	0	1
KU1056-sc-3	68	Breast	WGS	0.552827	0	0	0	0	0	2	2
KU1056-sc-4	68	Breast	WGS	0.565293	0	0	0	0	1	0	1
KU1056-sc-5	68	Breast	WGS	0.621161	0	0	0	0	0	3	3
KU1057-sc-1	61	Breast	WGS	0.625446	0	0	0	0	0	2	2
KU1057-sc-2	61	Breast	WGS	0.7617	0	0	0	1	0	2	3
KU1057-sc-3	61	Breast	WGS	0.681363	0	0	0	0	0	5	5
KU1057-sc-4	61	Breast	WGS	0.634723	0	0	0	0	0	1	1
KU1058-sc-1	46	Breast	WGS	0.545013	0	0	0	0	0	4	4
KU1058-sc-2	46	Breast	WGS	0.563858	0	0	0	0	0	3	3
KU1058-sc-3	46	Breast	WGS	0.662119	0	0	0	0	0	1	1
KU1058-sc-4	46	Breast	WGS	0.6341	0	0	0	0	0	0	0
KU1160-sc-1	59	Breast	WGS	0.684067	0	0	0	0	0	3	3
KU1171-sc-1	45	Breast	WGS	0.632324	0	0	0	1	1	1	3
KU1171-sc-2	45	Breast	WGS	0.563612	0	0	0	0	0	2	2
KU1171-sc-3	45	Breast	WGS	0.776264	0	0	0	0	0	0	0
KU1171-sc-4	45	Breast	WGS	0.734354	0	0	0	0	0	1	1
M01-1	28	Breast	WGS	0.344811	0	0	0	0	0	1	1
M01-2	28	Breast	WGS	0.954603	0	0	0	0	1	0	1
M01-3	28	Breast	WGS	0.618379	0	0	0	0	0	1	1
M01-4	28	Breast	WGS	1.20756	0	0	0	0	0	4	4
M10-1	46	Breast	WGS	0.867908	0	0	0	0	1	1	2
M10-2	46	Breast	WGS	0.777708	0	0	0	0	0	0	0
M10-3	46	Breast	WGS	0.493796	0	0	0	0	0	1	1
M10-4	46	Breast	WGS	0.670181	0	0	0	1	1	0	2
M20-1	43	Breast	WGS	0.796737	0	0	0	0	0	0	0
M20-2	43	Breast	WGS	1.15481	0	0	0	0	0	1	1
M20-3	43	Breast	WGS	0.958971	0	0	0	0	0	1	1
M20-4	43	Breast	WGS	0.919102	0	0	0	0	0	0	0
M20-5	43	Breast	WGS	0.889993	0	0	0	0	0	0	0
M20-6	43	Breast	WGS	0.92985	0	0	0	0	0	1	1
M20-7	43	Breast	WGS	2.22378	47	35	0	0	7	0	7
M20-8	43	Breast	WGS	0.971672	0	0	0	0	0	0	0
M22-1	35	Breast	WGS	1.46843	0	0	0	0	0	0	0
M22-2	35	Breast	WGS	0.946863	0	0	0	0	0	0	0
M22-3	35	Breast	WGS	0.924881	0	0	0	0	0	1	1
M22-4	35	Breast	WGS	1.02266	0	0	0	0	0	0	0
M22-5	35	Breast	WGS	0.785078	0	0	0	0	0	1	1
M22-6	35	Breast	WGS	1.19203	0	9	0	0	0	0	0
M25-1	33	Breast	WGS	1.17625	0	0	0	0	0	0	0
M25-2	33	Breast	WGS	0.482437	0	0	0	0	0	2	2
M25-3	33	Breast	WGS	0.892711	0	0	0	0	0	0	0
M25-4	33	Breast	WGS	0.621779	0	0	0	0	0	0	0
M26-1	47	Breast	WGS	0.577725	0	0	0	0	0	0	0
M26-2	47	Breast	WGS	0.917946	0	0	0	0	0	2	2
M26-3	47	Breast	WGS	0.650887	0	0	0	1	0	0	1
M26-4	47	Breast	WGS	0.470209	0	0	0	0	0	0	0
M31-1	48	Breast	WGS	0.710158	0	0	0	0	0	0	0
M31-2	48	Breast	WGS	0.533333	0	0	0	0	0	0	0
M31-3	48	Breast	WGS	0.70644	0	0	0	0	0	0	0
HPSI0114i-bezi_1	60~64	Dermis	WGS	1.66984	491	20	472	0	4	7	11
HPSI0114i-bezi_3	60~64	Dermis	WGS	1.60256	465	18	446	0	5	6	11
HPSI0114i-eipl_1	40~44	Dermis	WGS	1.3153	58	0	52	0	0	5	5
HPSI0114i-eipl_3	40~44	Dermis	WGS	1.66182	310	21	289	0	2	9	11
HPSI0114i-fikt_3	50~54	Dermis	WGS	1.60881	297	18	279	0	0	7	7
HPSI0114i-iisa_1	55~59	Dermis	WGS	1.13536	0	0	20	1	2	4	7
HPSI0114i-iisa_3	55~59	Dermis	WGS	1.59409	404	0	395	0	1	2	3
HPSI0114i-joxm_1	45~49	Dermis	WGS	1.85588	1469	21	1448	2	1	4	7
HPSI0114i-kolf_2	55~59	Dermis	WGS	1.7983	623	0	617	1	5	7	13
HPSI0114i-kolf_3	55~59	Dermis	WGS	1.44049	135	27	109	3	1	3	7
HPSI0114i-lexy_1	60~64	Dermis	WGS	1.24334	54	0	49	0	0	5	5
HPSI0114i-lexy_2	60~64	Dermis	WGS	0.814616	0	0	0	0	1	5	6
HPSI0114i-oevr_3	70~74	Dermis	WGS	1.06843	0	11	0	0	0	3	3
HPSI0114i-rozh_4	65~69	Dermis	WGS	1.43188	28	16	0	0	0	2	2
HPSI0114i-rozh_5	65~69	Dermis	WGS	1.17043	55	0	49	0	1	7	8
HPSI0114i-vabj_3	50~54	Dermis	WGS	1.21514	17	0	0	1	0	2	3
HPSI0114i-vass_1	30~34	Dermis	WGS	1.92494	1788	20	1769	0	3	17	20
HPSI0114i-wegi_1	60~64	Dermis	WGS	1.50168	157	26	131	0	0	5	5
HPSI0114i-zapk_2	60~64	Dermis	WGS	1.62877	473	0	465	0	1	7	8
HPSI0114i-zapk_3	60~64	Dermis	WGS	1.5993	444	0	437	0	1	10	11
HPSI0114i-zoxy_3	60~64	Dermis	WGS	0.965642	0	0	0	0	0	3	3
HPSI0115i-aion_2	60~64	Dermis	WGS	1.82019	1007	0	995	1	2	8	11
HPSI0115i-aion_3	60~64	Dermis	WGS	1.78793	999	17	983	1	1	11	13
HPSI0115i-aoxv_1	60~64	Dermis	WGS	1.71871	1048	0	1049	1	3	7	11
HPSI0115i-aoxv_3	60~64	Dermis	WGS	1.71544	992	0	991	2	2	10	14
HPSI0115i-bimq_4	65~69	Dermis	WGS	1.17751	35	0	26	1	2	6	9
HPSI0115i-bimq_5	65~69	Dermis	WGS	0.942167	0	0	0	1	0	4	5
HPSI0115i-boqx_1	60~64	Dermis	WGS	1.82482	898	30	868	1	3	9	13
HPSI0115i-boqx_2	60~64	Dermis	WGS	1.80452	750	21	729	0	3	6	9
HPSI0115i-gifk_1	55~59	Dermis	WGS	1.12842	0	0	0	1	0	6	7
HPSI0115i-gost_2	65~69	Dermis	WGS	1.42798	50	14	36	1	3	4	8
HPSI0115i-hecn_3	60~64	Dermis	WGS	0.911119	0	0	0	1	0	6	7
HPSI0115i-hecn_6	60~64	Dermis	WGS	0.964607	0	0	0	1	0	7	8
HPSI0115i-iiyk_2	50~54	Dermis	WGS	1.0194	0	0	0	0	0	1	1
HPSI0115i-iiyk_4	50~54	Dermis	WGS	1.15792	0	0	0	0	1	1	2
HPSI0115i-iuad_2	35~39	Dermis	WGS	1.60404	293	0	292	0	0	4	4
HPSI0115i-iuad_3	35~39	Dermis	WGS	1.44614	118	0	117	0	1	2	3
HPSI0115i-kozf_1	70~74	Dermis	WGS	1.11702	0	0	0	0	0	1	1
HPSI0115i-kozf_2	70~74	Dermis	WGS	1.03751	0	0	0	1	2	5	8
HPSI0115i-melw_1	60~64	Dermis	WGS	1.24007	80	18	61	2	1	8	11
HPSI0115i-melw_2	60~64	Dermis	WGS	1.14244	28	0	0	1	1	5	7
HPSI0115i-paim_1	60~64	Dermis	WGS	1.06928	0	0	0	0	0	1	1
HPSI0115i-paim_3	60~64	Dermis	WGS	0.839266	0	0	0	1	0	1	2
HPSI0115i-payf_1	65~69	Dermis	WGS	1.20676	49	22	28	1	1	6	8
HPSI0115i-payf_2	65~69	Dermis	WGS	1.17372	42	18	0	1	1	8	10
HPSI0115i-qoog_4	45~49	Dermis	WGS	1.37542	171	0	166	4	2	9	15
HPSI0115i-qoog_6	45~49	Dermis	WGS	1.05148	0	0	0	0	2	8	10
HPSI0115i-rakz_6	50~54	Dermis	WGS	1.56918	381	0	367	0	2	7	9
HPSI0115i-rehy_2	45~49	Dermis	WGS	0.865716	0	16	0	1	0	6	7
HPSI0115i-rehy_3	45~49	Dermis	WGS	0.967463	0	0	0	0	0	2	2
HPSI0115i-sehp_2	25~29	Dermis	WGS	1.20075	28	0	24	0	1	3	4
HPSI0115i-sehp_3	25~29	Dermis	WGS	1.29292	57	0	51	2	0	2	4
HPSI0115i-timk_2	60~64	Dermis	WGS	1.01542	0	0	0	0	1	1	2
HPSI0115i-timk_4	60~64	Dermis	WGS	1.04267	0	0	0	0	0	0	0
HPSI0115i-uolo_5	60~64	Dermis	WGS	1.95229	642	0	635	3	0	8	11
HPSI0115i-uupc_2	35~39	Dermis	WGS	1.19621	0	16	0	2	1	2	5
HPSI0115i-vazt_1	55~59	Dermis	WGS	1.06269	0	18	0	0	0	2	2
HPSI0115i-vazt_2	55~59	Dermis	WGS	1.25692	40	0	38	0	0	4	4
HPSI0115i-vehl_2	55~59	Dermis	WGS	0.842225	0	0	0	1	0	2	3
HPSI0115i-vehl_3	55~59	Dermis	WGS	1.1389	0	8	0	0	0	1	1
HPSI0115i-yaqw_1	55~59	Dermis	WGS	1.75344	879	16	862	0	2	8	10
HPSI0115i-yaqw_3	55~59	Dermis	WGS	1.76247	607	0	597	0	2	8	10
HPSI0115i-zihe_1	75~79	Dermis	WGS	1.04084	0	0	0	0	1	1	2
HPSI0214i-datg_2	70~74	Dermis	WGS	1.65546	388	0	383	0	3	9	12
HPSI0214i-eiwy_1	65~69	Dermis	WGS	1.8205	1796	18	1778	1	1	4	6
HPSI0214i-feec_2	60~64	Dermis	WGS	1.72868	438	19	419	0	1	8	9
HPSI0214i-feec_3	60~64	Dermis	WGS	1.26846	40	17	23	0	1	3	4
HPSI0214i-fiau_1	60~64	Dermis	WGS	1.30453	44	10	34	0	0	3	3
HPSI0214i-heja_1	70~74	Dermis	WGS	1.24296	34	13	22	0	0	4	4
HPSI0214i-heja_2	70~74	Dermis	WGS	1.67518	303	17	286	0	0	7	7
HPSI0214i-heth_1	65~69	Dermis	WGS	1.54234	200	16	185	0	1	6	7
HPSI0214i-kehc_2	65~69	Dermis	WGS	1.29496	87	0	80	0	1	8	9
HPSI0214i-kucg_2	65~69	Dermis	WGS	1.41887	136	0	130	1	0	4	5
HPSI0214i-pelm_1	40~44	Dermis	WGS	0.912328	0	0	0	0	2	3	5
HPSI0214i-pelm_3	40~44	Dermis	WGS	0.906781	0	0	0	0	0	2	2
HPSI0214i-poih_2	70~74	Dermis	WGS	1.55682	276	22	254	0	2	5	7
HPSI0214i-poih_4	70~74	Dermis	WGS	1.61	299	23	276	0	0	4	4
HPSI0214i-rayr_1	75~79	Dermis	WGS	1.3328	30	0	25	0	0	1	1
HPSI0214i-wibj_1	55~59	Dermis	WGS	0.584322	0	0	0	0	0	1	1
HPSI0214i-wibj_2	55~59	Dermis	WGS	1.19856	0	0	0	0	0	1	1
HPSI0215i-deyz_2	55~59	Dermis	WGS	1.38186	90	0	78	1	0	2	3
HPSI0215i-deyz_3	55~59	Dermis	WGS	0.98603	0	12	0	1	0	2	3
HPSI0215i-fawm_2	70~74	Dermis	WGS	1.66357	523	54	469	0	2	12	14
HPSI0215i-fawm_4	70~74	Dermis	WGS	1.15283	0	0	14	0	1	2	3
HPSI0215i-hipn_1	55~59	Dermis	WGS	0.985128	0	0	0	0	1	3	4
HPSI0215i-hipn_2	55~59	Dermis	WGS	0.996471	0	0	0	1	1	2	4
HPSI0215i-oilg_1	65~69	Dermis	WGS	1.74164	304	14	290	0	0	8	8
HPSI0215i-oilg_3	65~69	Dermis	WGS	1.65025	289	0	291	1	1	6	8
HPSI0215i-romx_1	50~54	Dermis	WGS	1.03222	0	0	0	0	0	1	1
HPSI0215i-romx_2	50~54	Dermis	WGS	1.21746	0	10	0	0	0	1	1
HPSI0215i-uiao_1	65~69	Dermis	WGS	1.34961	79	0	67	0	1	4	5
HPSI0215i-uiao_2	65~69	Dermis	WGS	1.65239	427	20	407	1	0	7	8
HPSI0215i-yoch_6	60~64	Dermis	WGS	1.06882	0	0	0	1	0	3	4
HPSI0215i-zett_5	70~74	Dermis	WGS	1.37262	154	16	138	2	1	4	7
HPSI0314i-bipt_1	70~74	Dermis	WGS	1.37261	98	12	86	0	2	5	7
HPSI0314i-bubh_1	35~39	Dermis	WGS	1.4376	19	16	0	0	0	0	0
HPSI0314i-bubh_3	35~39	Dermis	WGS	1.66101	1640	21	1619	1	0	24	25
HPSI0314i-cuhk_1	45~49	Dermis	WGS	1.31149	55	0	45	0	0	3	3
HPSI0314i-cuhk_2	45~49	Dermis	WGS	1.33466	63	13	50	0	0	3	3
HPSI0314i-fafq_1	60~64	Dermis	WGS	1.63005	260	0	254	0	1	4	5
HPSI0314i-hoik_1	40~44	Dermis	WGS	1.47196	138	0	128	3	1	4	8
HPSI0314i-qaqx_1	60~64	Dermis	WGS	1.0916	0	0	0	1	1	2	4
HPSI0314i-qonc_1	65~69	Dermis	WGS	1.56492	316	0	305	0	3	8	11
HPSI0314i-sojd_2	45~49	Dermis	WGS	1.10508	0	0	0	0	1	0	1
HPSI0314i-sojd_3	45~49	Dermis	WGS	1.11454	0	0	0	0	1	2	3
HPSI0314i-wigw_2	65~69	Dermis	WGS	1.15116	32	0	28	1	0	2	3
HPSI0314i-xagu_1	60~64	Dermis	WGS	1.52626	251	0	241	0	4	8	12
HPSI0314i-xugn_1	65~69	Dermis	WGS	1.30278	21	8	0	0	0	2	2
HPSI0314i-xugn_2	65~69	Dermis	WGS	1.07988	0	0	0	0	0	1	1
HPSI0414i-ceik_1	50~54	Dermis	WGS	2.0064	4567	24	4542	0	2	27	29
HPSI0414i-ceik_2	50~54	Dermis	WGS	1.66056	436	0	429	0	1	7	8
HPSI0414i-gesg_2	60~64	Dermis	WGS	1.44925	155	16	139	0	2	5	7
HPSI0414i-mita_2	65~69	Dermis	WGS	1.72784	487	14	474	0	1	6	7
HPSI0414i-naju_1	60~64	Dermis	WGS	1.53616	206	15	191	0	4	4	8
HPSI0414i-oaqd_2	55~59	Dermis	WGS	1.38851	93	0	89	1	0	6	7
HPSI0414i-oaqd_3	55~59	Dermis	WGS	1.34707	110	0	107	2	1	9	12
HPSI0414i-oikd_2	40~44	Dermis	WGS	1.29052	42	0	37	0	2	3	5
HPSI0414i-oikd_5	40~44	Dermis	WGS	1.25607	38	0	34	0	1	2	3
HPSI0414i-sebn_3	65~69	Dermis	WGS	1.72346	1300	0	1288	1	1	14	16
HPSI0414i-sebn_4	65~69	Dermis	WGS	1.73227	1285	0	1279	1	1	11	13
HPSI0414i-seru_1	65~69	Dermis	WGS	1.15527	33	0	29	0	0	3	3
HPSI0414i-seru_7	65~69	Dermis	WGS	1.1564	34	21	0	0	0	6	6
HPSI0414i-uawq_2	35~39	Dermis	WGS	1.89382	1440	24	1416	3	4	9	16
HPSI0414i-xojn_3	50~54	Dermis	WGS	1.73415	1416	25	1390	0	1	21	22
HPSI0514i-fiaj_1	55~59	Dermis	WGS	1.0151	0	0	0	0	0	1	1
HPSI0514i-fiaj_3	55~59	Dermis	WGS	1.16528	0	13	0	0	0	1	1
HPSI0514i-kuco_5	65~69	Dermis	WGS	1.20048	44	0	35	0	2	5	7
HPSI0514i-lako_1	65~69	Dermis	WGS	1.12527	0	0	0	1	1	7	9
HPSI0514i-lako_2	65~69	Dermis	WGS	1.69942	341	0	331	0	1	3	4
HPSI0514i-letw_1	70~74	Dermis	WGS	1.43249	171	16	156	1	0	5	6
HPSI0514i-letw_5	70~74	Dermis	WGS	0.910105	0	0	0	0	0	4	4
HPSI0514i-naah_2	55~59	Dermis	WGS	1.34616	61	0	57	0	0	3	3
HPSI0514i-naah_4	55~59	Dermis	WGS	1.37976	65	0	61	0	0	1	1
HPSI0514i-oekw_2	70~74	Dermis	WGS	1.42594	153	16	137	1	0	5	6
HPSI0514i-oupf_5	70~74	Dermis	WGS	1.32378	41	0	36	0	0	5	5
HPSI0514i-oupf_6	70~74	Dermis	WGS	1.39482	103	0	93	1	0	1	2
HPSI0514i-puie_4	60~64	Dermis	WGS	1.31691	23	0	15	0	0	2	2
HPSI0514i-puie_5	60~64	Dermis	WGS	1.46684	250	0	240	1	1	2	4
HPSI0514i-qihv_1	45~49	Dermis	WGS	1.34557	77	0	68	0	1	8	9
HPSI0514i-rutc_2	60~64	Dermis	WGS	1.09037	0	0	0	1	0	10	11
HPSI0514i-sohd_2	70~74	Dermis	WGS	1.14316	0	0	0	0	1	0	1
HPSI0514i-sohd_3	70~74	Dermis	WGS	0.899357	0	0	0	0	0	2	2
HPSI0514i-suul_1	35~39	Dermis	WGS	1.71983	465	0	452	1	0	8	9
HPSI0514i-suul_2	35~39	Dermis	WGS	1.69341	468	0	455	1	0	7	8
HPSI0514i-tert_1	70~74	Dermis	WGS	0.936925	0	0	0	0	0	2	2
HPSI0514i-toco_5	55~59	Dermis	WGS	1.0974	0	0	0	1	0	3	4
HPSI0514i-vuna_3	65~69	Dermis	WGS	1.66548	95	0	93	1	0	1	2
HPSI0514i-wiii_2	65~69	Dermis	WGS	1.26453	26	13	0	0	0	2	2
HPSI0514i-wiii_3	65~69	Dermis	WGS	1.3078	28	10	18	0	0	1	1
HPSI0514i-xufp_1	55~59	Dermis	WGS	0.97965	0	0	0	0	0	1	1
HPSI0514i-xufp_2	55~59	Dermis	WGS	1.55469	253	17	236	2	0	6	8
HPSI0514i-yelp_3	45~49	Dermis	WGS	1.71851	398	0	387	2	1	12	15
HPSI0514i-yelp_4	45~49	Dermis	WGS	1.68932	372	0	362	2	1	9	12
HPSI0514i-yewo_4	55~59	Dermis	WGS	1.19668	16	10	0	1	0	2	3
HPSI0614i-ciwj_1	35~39	Dermis	WGS	2.00115	2081	24	2057	3	5	9	17
HPSI0614i-ciwj_2	35~39	Dermis	WGS	2.00682	2134	21	2113	2	3	10	15
HPSI0614i-denw_6	45~49	Dermis	WGS	0.983929	0	0	0	0	1	2	3
HPSI0614i-juzt_4	55~59	Dermis	WGS	1.38047	115	0	103	1	0	6	7
HPSI0614i-kegd_2	40~44	Dermis	WGS	1.10966	0	0	0	1	1	2	4
HPSI0614i-lepk_1	60~64	Dermis	WGS	1.51497	294	0	296	1	0	5	6
HPSI0614i-lepk_4	60~64	Dermis	WGS	1.02892	0	0	0	0	1	4	5
HPSI0614i-liqa_1	65~69	Dermis	WGS	1.08733	0	0	0	0	0	4	4
HPSI0614i-liqa_6	65~69	Dermis	WGS	1.06986	0	10	0	0	0	0	0
HPSI0614i-lirf_5	45~49	Dermis	WGS	1.60014	134	0	124	0	2	2	4
HPSI0614i-lirf_6	45~49	Dermis	WGS	1.63514	139	14	126	0	3	1	4
HPSI0614i-miaj_4	50~54	Dermis	WGS	1.4024	107	15	91	0	3	5	8
HPSI0614i-miaj_6	50~54	Dermis	WGS	1.41601	107	19	88	0	2	11	13
HPSI0614i-oicx_2	65~69	Dermis	WGS	1.47263	125	0	120	0	0	3	3
HPSI0614i-oicx_6	65~69	Dermis	WGS	1.32738	102	0	98	1	0	2	3
HPSI0614i-paab_3	70~74	Dermis	WGS	1.59761	278	0	270	1	0	8	9
HPSI0614i-paab_4	70~74	Dermis	WGS	1.56624	261	0	254	0	0	7	7
HPSI0614i-puhk_2	50~54	Dermis	WGS	1.16044	42	0	34	2	0	3	5
HPSI0614i-puhk_5	50~54	Dermis	WGS	1.00494	0	15	0	1	0	4	5
HPSI0614i-qunz_2	50~54	Dermis	WGS	1.39759	186	0	175	2	0	7	9
HPSI0614i-qunz_3	50~54	Dermis	WGS	1.37612	174	0	166	0	0	6	6
HPSI0614i-uevq_4	60~64	Dermis	WGS	1.08015	0	0	0	1	0	3	4
HPSI0614i-uevq_6	60~64	Dermis	WGS	0.935875	0	0	0	0	0	2	2
HPSI0614i-uilk_2	55~59	Dermis	WGS	1.27907	20	12	0	0	0	4	4
HPSI0614i-uilk_3	55~59	Dermis	WGS	1.26923	20	0	0	0	0	4	4
HPSI0614i-voce_1	60~64	Dermis	WGS	0.857012	0	0	0	1	0	1	2
HPSI0614i-voce_2	60~64	Dermis	WGS	0.971691	0	0	0	0	1	4	5
HPSI0614i-wihj_1	70~74	Dermis	WGS	1.51325	227	13	213	1	4	6	11
HPSI0614i-wihj_4	70~74	Dermis	WGS	1.62754	230	0	219	3	1	4	8
HPSI0714i-burb_1	45~49	Dermis	WGS	1.72308	640	0	629	1	2	4	7
HPSI0714i-burb_3	45~49	Dermis	WGS	1.73175	538	15	523	0	2	5	7
HPSI0714i-iudw_1	50~54	Dermis	WGS	1.7176	658	29	628	1	2	8	11
HPSI0714i-iudw_4	50~54	Dermis	WGS	1.61467	252	20	232	1	1	4	6
HPSI0714i-jilk_3	45~49	Dermis	WGS	1.4334	206	0	202	2	0	8	10
HPSI0714i-jilk_4	45~49	Dermis	WGS	1.45452	218	0	215	1	0	10	11
HPSI0714i-keui_1	50~54	Dermis	WGS	1.03924	0	0	0	0	0	2	2
HPSI0714i-keui_4	50~54	Dermis	WGS	1.07963	0	10	0	0	0	1	1
HPSI0714i-kute_4	25~29	Dermis	WGS	1.10332	0	0	0	1	1	3	5
HPSI0714i-kute_5	25~29	Dermis	WGS	1.17802	30	0	28	1	0	1	2
HPSI0714i-nufh_3	55~59	Dermis	WGS	1.11163	0	20	0	0	0	3	3
HPSI0714i-nufh_4	55~59	Dermis	WGS	1.19061	21	19	0	0	1	4	5
HPSI0714i-oatm_1	65~69	Dermis	WGS	1.25928	27	0	28	1	0	0	1
HPSI0714i-oatm_2	65~69	Dermis	WGS	1.25891	26	0	19	1	0	4	5
HPSI0714i-pipw_4	50~54	Dermis	WGS	1.74526	1035	0	1026	1	2	10	13
HPSI0714i-pipw_5	50~54	Dermis	WGS	1.67092	450	17	433	0	1	1	2
HPSI0715i-aowh_2	65~69	Dermis	WGS	1.59002	128	0	126	0	2	1	3
HPSI0715i-meue_4	65~69	Dermis	WGS	1.09671	0	19	0	0	1	5	6
HPSI0715i-meue_5	65~69	Dermis	WGS	1.71087	752	19	733	0	2	9	11
HPSI0715i-zaie_1	70~74	Dermis	WGS	1.05282	0	13	0	0	0	6	6
HPSI0715i-zaie_5	70~74	Dermis	WGS	0.941612	0	0	0	2	0	7	9
HPSI0814i-bokz_5	55~59	Dermis	WGS	1.98761	4588	28	4560	0	1	27	28
HPSI0814i-bokz_6	55~59	Dermis	WGS	1.99091	4786	39	4746	0	0	24	24
HPSI0814i-doao_1	50~54	Dermis	WGS	1.93497	791	0	785	1	3	7	11
HPSI0814i-doao_2	50~54	Dermis	WGS	1.9198	912	0	911	2	3	10	15
HPSI0814i-siqu_11	60~64	Dermis	WGS	1.41037	167	15	152	0	4	3	7
HPSI0814i-siqu_4	60~64	Dermis	WGS	1.52002	242	16	226	0	1	7	8
HPSI0814i-uepz_3	65~69	Dermis	WGS	0.964487	0	0	0	0	1	1	2
HPSI0814i-uepz_4	65~69	Dermis	WGS	0.847978	0	0	0	0	0	2	2
HPSI0913i-diku_1	60~64	Dermis	WGS	1.27016	42	14	28	0	0	5	5
HPSI0913i-eika_2	45~49	Dermis	WGS	1.50149	128	0	125	0	0	8	8
HPSI0913i-lise_1	45~49	Dermis	WGS	1.30394	21	7	0	0	0	0	0
HPSI0913i-lise_3	45~49	Dermis	WGS	1.45599	76	0	74	1	1	1	3
HPSI0913i-oapg_5	40~44	Dermis	WGS	1.10279	0	14	0	1	1	3	5
HPSI0913i-xomm_1	50~54	Dermis	WGS	1.69323	490	20	470	1	3	4	8
HPSI0913i-xomm_2	50~54	Dermis	WGS	1.47795	87	10	76	0	0	2	2
HPSI0913i-xomm_3	50~54	Dermis	WGS	1.11998	0	0	0	0	0	1	1
HPSI0914i-euts_1	60~64	Dermis	WGS	1.64196	873	0	869	1	2	12	15
HPSI0914i-euts_3	60~64	Dermis	WGS	1.80448	2287	0	2279	0	3	18	21
HPSI0914i-gine_2	65~69	Dermis	WGS	1.65678	1165	22	1143	0	0	15	15
HPSI0914i-jejf_2	50~54	Dermis	WGS	0.830937	0	0	0	1	0	3	4
HPSI0914i-jejf_3	50~54	Dermis	WGS	1.01099	0	0	0	0	0	3	3
HPSI0914i-kajh_2	60~64	Dermis	WGS	1.07087	0	9	0	0	1	0	1
HPSI0914i-kajh_3	60~64	Dermis	WGS	1.28161	17	10	0	0	1	2	3
HPSI0914i-laey_4	70~74	Dermis	WGS	1.44213	179	0	169	1	1	8	10
HPSI0914i-laey_6	70~74	Dermis	WGS	1.53053	323	0	316	0	2	5	7
HPSI0914i-ouvb_2	50~54	Dermis	WGS	1.6664	597	16	580	2	1	8	11
HPSI0914i-qehq_3	65~69	Dermis	WGS	0.888171	0	0	0	0	1	7	8
HPSI0914i-qehq_7	65~69	Dermis	WGS	1.54942	483	19	465	1	0	10	11
HPSI0914i-rejf_2	60~64	Dermis	WGS	1.17426	27	0	0	0	2	8	10
HPSI0914i-suop_2	50~54	Dermis	WGS	1.77697	672	0	660	1	0	9	10
HPSI0914i-suop_5	50~54	Dermis	WGS	1.52974	92	13	79	0	0	1	1
HPSI0914i-vaka_5	60~64	Dermis	WGS	1.53318	157	31	127	1	0	6	7
HPSI0914i-yuvg_2	50~54	Dermis	WGS	1.85612	773	0	762	0	3	5	8
HPSI0914i-zerv_7	40~44	Dermis	WGS	1.71629	467	14	453	0	0	6	6
HPSI0914i-zerv_8	40~44	Dermis	WGS	2.01152	2839	28	2811	0	1	14	15
HPSI1013i-cups_3	45~49	Dermis	WGS	1.22843	20	0	0	0	1	1	2
HPSI1013i-garx_2	50~54	Dermis	WGS	1.99417	5619	29	5589	0	2	44	46
HPSI1013i-hiaf_1	65~69	Dermis	WGS	0.821004	0	0	0	0	0	5	5
HPSI1013i-hiaf_2	65~69	Dermis	WGS	0.963517	0	14	0	1	1	2	4
HPSI1013i-jogf_2	30~34	Dermis	WGS	1.22977	0	0	0	0	2	3	5
HPSI1013i-jufd_2	45~49	Dermis	WGS	0.848493	0	0	0	0	0	2	2
HPSI1013i-jufd_3	45~49	Dermis	WGS	0.943321	0	0	0	0	0	2	2
HPSI1013i-kuxp_1	25~29	Dermis	WGS	1.59171	53	11	42	1	1	0	2
HPSI1013i-pamv_1	65~69	Dermis	WGS	0.916182	0	14	0	0	1	3	4
HPSI1013i-pamv_3	65~69	Dermis	WGS	0.983046	0	18	0	0	0	3	3
HPSI1013i-sebz_1	55~59	Dermis	WGS	1.50383	270	20	251	0	0	4	4
HPSI1013i-sita_1	40~44	Dermis	WGS	1.20068	29	22	0	0	0	7	7
HPSI1013i-woci_1	40~44	Dermis	WGS	1.41172	178	0	170	2	3	5	10
HPSI1013i-woci_2	40~44	Dermis	WGS	1.14317	0	12	0	3	1	6	10
HPSI1013i-wopl_1	55~59	Dermis	WGS	1.04354	0	0	0	0	1	3	4
HPSI1013i-wuye_2	30~34	Dermis	WGS	0.965379	0	0	0	1	1	2	4
HPSI1013i-wuye_3	30~34	Dermis	WGS	1.18879	24	0	0	0	1	2	3
HPSI1013i-yemz_1	70~74	Dermis	WGS	0.858797	0	0	0	0	1	1	2
HPSI1013i-yemz_3	70~74	Dermis	WGS	0.914756	0	0	0	0	1	3	4
HPSI1013i-zagm_1	60~64	Dermis	WGS	1.55321	401	13	388	1	2	9	12
HPSI1014i-babz_3	50~54	Dermis	WGS	1.54255	130	14	116	0	0	5	5
HPSI1014i-bilx_1	55~59	Dermis	WGS	1.8434	662	0	651	0	2	9	11
HPSI1014i-bilx_2	55~59	Dermis	WGS	1.75839	809	0	804	0	0	6	6
HPSI1014i-eesb_1	65~69	Dermis	WGS	1.3005	57	0	47	0	1	4	5
HPSI1014i-juuy_2	60~64	Dermis	WGS	1.84574	910	0	898	1	2	7	10
HPSI1014i-kefb_1	65~69	Dermis	WGS	1.76218	1218	0	1214	0	4	7	11
HPSI1014i-nosn_1	55~59	Dermis	WGS	1.19748	0	0	0	0	0	1	1
HPSI1014i-nosn_6	55~59	Dermis	WGS	1.9228	2433	0	2416	1	1	16	18
HPSI1014i-qayj_3	60~64	Dermis	WGS	1.01501	0	10	0	0	0	1	1
HPSI1014i-qayj_4	60~64	Dermis	WGS	1.24002	0	0	0	0	0	0	0
HPSI1014i-quls_2	55~59	Dermis	WGS	1.57491	133	0	127	0	1	2	3
HPSI1014i-riun_1	65~69	Dermis	WGS	0.898526	0	13	0	1	2	5	8
HPSI1014i-roug_3	70~74	Dermis	WGS	0.937124	0	13	0	2	1	7	10
HPSI1014i-sehl_6	55~59	Dermis	WGS	1.55798	425	0	417	0	1	7	8
HPSI1014i-tixi_4	70~74	Dermis	WGS	1.90246	4044	24	4020	0	0	32	32
HPSI1014i-toss_3	65~69	Dermis	WGS	1.27951	0	6	0	0	0	0	0
HPSI1014i-tuju_1	50~54	Dermis	WGS	1.83431	1039	15	1025	1	2	12	15
HPSI1014i-tuju_4	50~54	Dermis	WGS	1.14632	21	20	0	0	0	1	1
HPSI1014i-vils_1	35~39	Dermis	WGS	1.21069	26	10	0	0	0	3	3
HPSI1014i-xejd_1	60~64	Dermis	WGS	1.36243	0	0	0	1	0	0	1
HPSI1014i-xejd_2	60~64	Dermis	WGS	0.977177	0	0	0	0	0	0	0
HPSI1113i-bima_1	40~44	Dermis	WGS	1.31135	46	0	44	3	1	0	4
HPSI1113i-bima_2	40~44	Dermis	WGS	1.16426	27	0	24	0	0	3	3
HPSI1113i-dons_1	55~59	Dermis	WGS	0.961397	0	16	0	1	0	5	6
HPSI1113i-eofe_1	45~49	Dermis	WGS	1.90906	582	12	570	0	1	4	5
HPSI1113i-hajc_1	50~54	Dermis	WGS	0.997768	0	0	0	0	0	0	0
HPSI1113i-hayt_1	70~74	Dermis	WGS	1.29353	47	10	36	1	1	2	4
HPSI1113i-hayt_3	70~74	Dermis	WGS	1.26444	0	6	0	0	0	0	0
HPSI1113i-ieki_2	55~59	Dermis	WGS	0.920124	0	0	0	0	0	2	2
HPSI1113i-ieki_3	55~59	Dermis	WGS	0.937694	0	0	0	0	3	7	10
HPSI1113i-oaaz_2	70~74	Dermis	WGS	1.15553	24	0	0	0	0	2	2
HPSI1113i-oaaz_3	70~74	Dermis	WGS	1.398	125	0	124	1	1	7	9
HPSI1113i-podx_1	65~69	Dermis	WGS	1.39538	84	12	72	1	0	3	4
HPSI1113i-qolg_1	35~39	Dermis	WGS	1.50703	40	0	33	0	0	2	2
HPSI1113i-qolg_3	35~39	Dermis	WGS	1.52536	35	0	28	0	0	2	2
HPSI1113i-qorq_1	50~54	Dermis	WGS	1.38501	41	0	35	0	0	0	0
HPSI1113i-qorq_2	50~54	Dermis	WGS	1.2819	33	0	31	0	0	2	2
HPSI1113i-uofv_1	60~64	Dermis	WGS	1.40909	107	24	82	0	0	4	4
HPSI1113i-vuud_2	55~59	Dermis	WGS	0.878518	0	0	0	1	0	1	2
HPSI1113i-wahn_1	65~69	Dermis	WGS	1.75173	689	18	670	0	2	10	12
HPSI1113i-wahn_2	65~69	Dermis	WGS	1.74408	32	14	18	0	0	1	1
HPSI1113i-wetu_2	55~59	Dermis	WGS	1.36972	84	0	80	1	0	2	3
HPSI1114i-kuul_1	60~64	Dermis	WGS	0.97815	0	0	0	1	0	3	4
HPSI1114i-kuul_2	60~64	Dermis	WGS	0.958061	0	0	0	0	1	4	5
HPSI1114i-ualf_2	55~59	Dermis	WGS	1.58585	642	0	650	1	1	9	11
HPSI1114i-ualf_6	55~59	Dermis	WGS	1.61477	606	0	608	1	1	6	8
HPSI1114i-xiby_4	65~69	Dermis	WGS	1.24353	15	13	0	1	2	4	7
HPSI1114i-xiby_5	65~69	Dermis	WGS	1.2489	16	11	0	1	1	1	3
HPSI1114i-yair_2	65~69	Dermis	WGS	1.70634	1581	19	1562	1	5	18	24
HPSI1114i-ziyn_5	60~64	Dermis	WGS	1.12875	24	0	0	2	0	5	7
HPSI1114i-ziyn_6	60~64	Dermis	WGS	1.37351	56	13	43	0	0	3	3
HPSI1114i-zuuy_4	70~74	Dermis	WGS	1.24998	103	22	81	1	2	7	10
HPSI1114i-zuuy_5	70~74	Dermis	WGS	1.48359	483	30	452	0	0	9	9
HPSI1213i-aegt_2	65~69	Dermis	WGS	1.11265	0	15	0	1	1	2	4
HPSI1213i-aegt_3	65~69	Dermis	WGS	1.14079	26	13	0	1	1	5	7
HPSI1213i-babk_2	50~54	Dermis	WGS	1.3593	122	26	96	0	0	7	7
HPSI1213i-hehd_1	60~64	Dermis	WGS	1.03529	0	15	0	0	1	4	5
HPSI1213i-hehd_2	60~64	Dermis	WGS	1.18164	27	14	0	0	1	5	6
HPSI1213i-nekd_1	60~64	Dermis	WGS	1.27556	28	17	0	0	0	1	1
HPSI1213i-nusw_2	65~69	Dermis	WGS	0.998225	0	16	0	0	0	2	2
HPSI1213i-pahc_4	55~59	Dermis	WGS	1.56451	261	14	247	0	1	3	4
HPSI1213i-pahc_5	55~59	Dermis	WGS	1.6324	306	17	289	0	2	6	8
HPSI1213i-tolg_4	70~74	Dermis	WGS	1.10811	0	16	0	1	1	4	6
HPSI1213i-tolg_6	70~74	Dermis	WGS	1.00684	0	11	0	0	0	5	5
HPSI1213i-xuja_2	45~49	Dermis	WGS	1.39539	104	0	94	0	0	5	5
IL11	6	Dermis	WGS	1.1422	0	0	0	10	0	47	57
IL12	6	Dermis	WGS	1.63312	21	14	0	12	2	29	43
IL2	6	Dermis	WGS	1.15941	0	0	0	11	0	14	25
IL3	6	Dermis	WGS	1.67278	26	10	15	5	2	17	24
IL4	6	Dermis	WGS	1.13486	0	0	0	1	1	4	6
IL5	6	Dermis	WGS	1.22904	0	0	0	5	0	3	8
PD28690bf_SKN2_C2	78	Dermis	WGS	0.833499	0	0	0	0	0	1	1
PD28690bf_SKN2_E1	78	Dermis	WGS	0.651557	0	0	0	0	0	1	1
PD28690bf_SKN2_H1	78	Dermis	WGS	1.09335	0	0	0	0	0	0	0
PD43850v_P50_SKN_F12	54	Dermis	WGS	1.38785	35	5	30	0	0	1	1
PD43850v_P50_SKN_G12	54	Dermis	WGS	1.38171	58	0	55	0	0	0	0
PD43851w_P52_SKN_A12	47	Dermis	WGS	0.398438	0	0	0	0	0	0	0
PD43851w_P52_SKN_B12	47	Dermis	WGS	0.596856	0	0	0	0	0	1	1
PF1		Dermis	WGS	1.32269	0	0	9	3	0	3	6
PF2	22	Dermis	WGS	1.31021	0	0	0	0	0	4	4
S7RE14	57	Dermis	WGS	0.587032	0	0	0	1	0	5	6
S7RE17	57	Dermis	WGS	1.01196	0	0	0	0	0	0	0
S7RE2	57	Dermis	WGS	1.001	0	0	0	0	0	0	0
PD42138b_lo0009	0	Placenta	WGS	0.80614	0	0	0	1	0	0	1
PD42138b_lo0015	0	Placenta	WGS	0.594249	0	0	0	1	0	0	1
PD42138b_lo0016	0	Placenta	WGS	0.677207	0	0	0	1	0	0	1
PD42138b_lo0022	0	Placenta	WGS	0.620751	0	0	0	1	0	0	1
PD42138b2_lo0003	0	Placenta	WGS	0.425015	0	0	0	0	0	1	1
PD42138b2_lo0004	0	Placenta	WGS	0.510877	0	0	0	0	0	2	2
PD42138b2_lo0006	0	Placenta	WGS	0.59242	0	0	0	0	0	0	0
PD42138b2_lo0007	0	Placenta	WGS	0.676691	0	0	0	0	0	1	1
PD42138b2_lo0009	0	Placenta	WGS	0.605412	0	0	0	1	0	1	2
PD42138b3_lo0009	0	Placenta	WGS	0.698318	0	0	0	0	0	1	1
PD42138b3_lo0012	0	Placenta	WGS	0.496228	0	0	0	0	0	1	1
PD42138b3_lo0024	0	Placenta	WGS	0.0921663	0	0	0	0	0	1	1
PD42138b3_lo0026	0	Placenta	WGS	0.597391	0	0	0	0	0	1	1
PD42138b4_lo0010	0	Placenta	WGS	0.40487	0	0	0	0	0	1	1
PD42138b4_lo0018	0	Placenta	WGS	0.454963	0	0	0	0	0	2	2
PD42142b_lo0007	0	Placenta	WGS	0.628036	0	0	0	1	0	1	2
PD42142b_lo0008	0	Placenta	WGS	0.656469	0	0	0	0	0	1	1
PD42142b_lo0010	0	Placenta	WGS	0.674495	0	0	0	0	0	1	1
PD42142b_lo0013	0	Placenta	WGS	0.739785	0	0	0	1	0	1	2
PD42142b_lo0015	0	Placenta	WGS	0.605698	0	0	0	0	0	1	1
PD42142b_lo0017	0	Placenta	WGS	0.714198	0	0	0	0	0	1	1
PD42142b_lo0019	0	Placenta	WGS	0.6016	0	0	0	0	0	1	1
PD42142b2_lo0014	0	Placenta	WGS	0.42984	0	0	0	1	0	0	1
PD42142b2_lo0025	0	Placenta	WGS	0.810975	0	0	0	0	0	2	2
PD42142b2_lo0026	0	Placenta	WGS	1.01663	0	0	0	0	0	1	1
PD42142b2_lo0027	0	Placenta	WGS	0.665597	0	0	0	0	0	1	1
PD42142b3_lo0010	0	Placenta	WGS	1.08212	0	0	0	0	0	1	1
PD42142b3_lo0016	0	Placenta	WGS	0.740669	0	0	0	0	0	0	0
PD42142b3_lo0018	0	Placenta	WGS	0.768085	0	0	0	0	0	0	0
PD42142b4_lo0006	0	Placenta	WGS	0.4019	0	0	0	0	0	0	0
PD42142b4_lo0019	0	Placenta	WGS	0.91738	0	0	0	0	0	0	0
PD42142b4_lo0020	0	Placenta	WGS	0.52973	0	0	0	0	0	0	0
PD45557b_lo0001	0	Placenta	WGS	0.386348	0	0	0	0	0	1	1
PD45557b_lo0003	0	Placenta	WGS	0.707847	0	0	0	0	0	1	1
PD45557b_lo0006	0	Placenta	WGS	0.938625	0	0	0	0	0	1	1
PD45557b_lo0007	0	Placenta	WGS	1.02718	0	0	0	0	0	1	1
PD45557b_lo0008	0	Placenta	WGS	0.726624	0	0	0	0	0	2	2
PD45557c_lo0002	0	Placenta	WGS	0.564904	0	0	0	0	0	1	1
PD45557c_lo0003	0	Placenta	WGS	0.62804	0	0	0	0	0	2	2
PD45557c_lo0004	0	Placenta	WGS	0.481306	0	0	0	0	0	1	1
PD45557c_lo0006	0	Placenta	WGS	0.67415	0	0	0	0	0	1	1
PD45557d_lo0002	0	Placenta	WGS	0.376781	0	0	0	0	0	0	0
PD45557d_lo0003	0	Placenta	WGS	0.739584	0	0	0	0	1	0	1
PD45557d_lo0005	0	Placenta	WGS	0.371058	0	0	0	0	0	0	0
PD45557e_lo0003	0	Placenta	WGS	0.354248	0	0	0	0	1	0	1
PD45557e_lo0006	0	Placenta	WGS	1.29592	0	0	0	0	1	0	1
PD45557e_lo0008	0	Placenta	WGS	0.732162	0	0	0	0	1	0	1
PD45566b_lo0001	0	Placenta	WGS	0.526829	0	0	0	0	0	0	0
PD45566b_lo0006	0	Placenta	WGS	0.761105	0	0	0	0	0	2	2
PD45566b_lo0009	0	Placenta	WGS	0.532947	0	0	0	0	0	0	0
PD45566b_lo0010	0	Placenta	WGS	0.61951	0	0	0	0	0	0	0
PD45566c_lo0003	0	Placenta	WGS	0.678448	0	0	0	0	0	0	0
PD45566c_lo0005	0	Placenta	WGS	0.787742	0	0	0	0	0	0	0
PD45566c_lo0008	0	Placenta	WGS	0.661652	0	0	0	0	0	0	0
PD45566c_lo0009	0	Placenta	WGS	0.837725	0	0	0	0	0	0	0
PD45566d_lo0007	0	Placenta	WGS	0.67095	0	0	0	0	0	0	0
PD45566d_lo0008	0	Placenta	WGS	0.477874	0	0	0	0	0	1	1
PD45566d_lo0010	0	Placenta	WGS	0.965468	0	0	0	0	0	0	0
PD45566d_lo0011	0	Placenta	WGS	0.807692	0	0	0	0	0	0	0
PD45566e_lo0001	0	Placenta	WGS	0.526561	0	0	0	1	0	0	1
PD45566e_lo0002	0	Placenta	WGS	0.830601	0	0	0	0	0	0	0
PD45566e_lo0009	0	Placenta	WGS	0.321784	0	0	0	0	0	1	1
PD45566e_lo0012	0	Placenta	WGS	0.35575	0	0	0	0	0	1	1
PD45567b_lo0003	0	Placenta	WGS	0.905868	0	0	0	0	0	1	1
PD45567b_lo0004	0	Placenta	WGS	0.908739	0	0	0	0	0	0	0
PD45567b_lo0005	0	Placenta	WGS	0.88076	0	0	0	0	0	0	0
PD45567b_lo0007	0	Placenta	WGS	0.927743	0	0	0	0	0	0	0
PD45567b_lo0012	0	Placenta	WGS	0.886208	0	0	0	0	0	0	0
PD45567c_lo0003	0	Placenta	WGS	0.993147	0	0	0	0	0	0	0
PD45567c_lo0006	0	Placenta	WGS	0.921989	0	0	0	0	0	0	0
PD45567c_lo0007	0	Placenta	WGS	1.02328	0	0	0	0	0	0	0
PD45567c_lo0009	0	Placenta	WGS	0.688317	0	0	0	0	0	0	0
PD45567d_lo0003	0	Placenta	WGS	0.484987	0	0	0	0	0	0	0
PD45567d_lo0023	0	Placenta	WGS	0.579084	0	0	0	0	0	1	1
PD45567d_lo0029	0	Placenta	WGS	0.452174	0	0	0	0	0	0	0
PD45567d_lo0030	0	Placenta	WGS	0.582142	0	0	0	0	0	0	0
PD45567d_lo0033	0	Placenta	WGS	0.304907	0	0	0	0	0	0	0
PD45567d_lo0037	0	Placenta	WGS	0.862484	0	0	0	0	0	0	0
PD45567e_lo0002	0	Placenta	WGS	0.47139	0	0	0	1	0	1	2
PD45567e_lo0008	0	Placenta	WGS	0.266129	0	0	0	0	0	0	0
PD45567e_lo0009	0	Placenta	WGS	0.501499	0	0	0	0	0	0	0
PD45567e_lo0011	0	Placenta	WGS	0.60522	0	0	0	0	0	1	1
D1-L-F1	62	Dermis	WGS	1.80995	514	35	479	0	4	6	10
D1-L-F2	62	Dermis	WGS	1.57094	233	14	218	2	2	4	8
D1-L-H	62	Dermis	WGS	0.881125	0	0	0	0	0	0	0
D1-R-F	62	Dermis	WGS	1.15584	0	0	0	0	0	0	0
D1-R-H1	62	Dermis	WGS	1.60806	84	0	81	0	0	1	1
D1-R-H2	62	Dermis	WGS	0.921174	0	0	0	0	0	0	0
D2-L-F	58	Dermis	WGS	1.89429	1078	0	1070	0	4	8	12
D2-L-H	58	Dermis	WGS	2.07467	685	0	675	0	4	4	8
D2-R-F	58	Dermis	WGS	1.79672	1399	0	1387	0	0	6	6
D2-R-H	58	Dermis	WGS	1.93231	250	0	246	0	0	1	1
DAG_H104	44	Dermis	WGS	2.14863	916	0	908	0	1	5	6
DAG_H11	62	Epidermis	WGS	1.53812	150	0	149	0	1	0	1
DAG_H12	58	Dermis	WGS	1.93231	250	0	246	0	0	1	1
DAG_H125replig	62	Epidermis	WGS	0.715665	0	0	0	1	1	31	33
DAG_H132	62	Dermis	WGS	0.866842	0	0	0	0	0	0	0
DAG_H171	76	Dermis	WGS	0.769987	0	0	0	0	0	0	0
DAG_H186	76	Dermis	WGS	0.764115	0	9	0	0	0	1	1
DAG_H213	70	Dermis	WGS	0.808957	0	0	0	0	0	1	1
DAG_H216	70	Dermis	WGS	0.74777	0	0	0	0	1	0	1
DAG_H223replig	70	Epidermis	WGS	0.546512	0	0	0	2	4	11	17
DAG_H24	62	Dermis	WGS	0.921174	0	0	0	0	0	0	0
DAG_H253	72	Dermis	WGS	1.90362	205	0	203	0	0	2	2
DAG_H26	62	Dermis	WGS	0.881125	0	0	0	0	0	0	0
DAG_H265	73	Dermis	WGS	1.62547	143	0	140	0	0	2	2
DAG_H270	82	Dermis	WGS	2.13679	1788	27	1760	1	1	6	8
DAG_H272	73	Dermis	WGS	0.684436	0	0	0	1	0	1	2
DAG_H275replig	72	Epidermis	WGS	1.17462	0	0	0	0	3	7	10
DAG_H293	77	Dermis	WGS	2.04173	428	0	420	0	0	4	4
DAG_H294	77	Dermis	WGS	2.18813	833	17	816	0	1	6	7
DAG_H3	62	Dermis	WGS	1.60806	84	0	81	0	0	1	1
DAG_H315	62	Dermis	WGS	1.07278	0	10	0	0	0	2	2
DAG_H316	62	Dermis	WGS	0.777433	0	0	0	0	0	2	2
DAG_H320	74	Dermis	WGS	1.12613	0	0	0	0	0	3	3
DAG_H333	48	Dermis	WGS	1.39204	58	0	48	0	0	2	2
DAG_H340	42	Dermis	WGS	1.41502	63	0	56	0	0	1	1
DAG_H345	40	Dermis	WGS	1.87715	370	0	367	0	0	2	2
DAG_H347	77	Dermis	WGS	1.50231	97	0	88	0	0	4	4
DAG_H349	77	Dermis	WGS	1.35045	68	0	58	0	0	2	2
DAG_H353	40	Dermis	WGS	1.48931	58	0	51	0	0	1	1
DAG_H355	27	Dermis	WGS	0.884344	0	6	0	0	0	1	1
DAG_H366	27	Dermis	WGS	0.866121	0	0	0	0	0	1	1
DAG_H367	41	Dermis	WGS	1.11668	0	0	0	0	1	1	2
DAG_H61	63	Dermis	WGS	1.13825	0	0	0	0	1	0	1
DAG_H63replig	63	Epidermis	WGS	0.561728	0	0	0	0	2	15	17
DAG_H64	63	Dermis	WGS	1.69259	168	0	159	0	1	0	1
DAG_H70	63	Dermis	WGS	0.707803	0	0	0	0	0	0	0
DAG_H82replig	63	Epidermis	WGS	1.50631	141	0	138	0	0	1	1
DAG_H9	58	Dermis	WGS	2.07467	685	0	675	0	4	4	8
DAG_H94	63	Dermis	WGS	1.88843	199	0	196	0	0	1	1
DAG_H95	44	Dermis	WGS	2.05174	838	0	826	0	0	0	0
PD28690gu_AG1_ZF_L1	78	Kidney	WGS	0.55506	0	0	0	0	0	0	0
PD28690gu_AG1_ZF_L2	78	Kidney	WGS	0.635061	0	0	0	0	0	0	0
PD28690gu_AG1_ZF_L3	78	Kidney	WGS	0.904631	0	0	0	0	0	3	3
PD28690gu_AG1_ZF_L4	78	Kidney	WGS	0.949574	0	0	0	0	1	1	2
PD28690gu_AG1_ZF_L5	78	Kidney	WGS	0.89121	0	0	0	0	1	1	2
PD28690gu_AG1_ZG_L1	78	Kidney	WGS	0.558153	0	0	0	0	0	0	0
PD28690gu_AG1_ZG_L2	78	Kidney	WGS	0.600733	0	0	0	0	0	0	0
PD28690gu_AG1_ZG_L3	78	Kidney	WGS	0.667021	0	0	0	0	0	1	1
PD28690gu_AG1_ZG_L4	78	Kidney	WGS	0.734436	0	0	0	0	0	1	1
PD28690gu_AG1_ZG_L5	78	Kidney	WGS	1.09829	0	0	0	0	0	0	0
PD28690gu_AG1_ZR_L1	78	Kidney	WGS	1.62963	0	0	0	0	0	0	0
PD28690gu_AG1_ZR_L2	78	Kidney	WGS	0.766091	0	0	0	0	1	0	1
PD28690gu_AG1_ZR_L3	78	Kidney	WGS	0.922395	0	0	0	0	0	0	0
PD28690gu_AG1_ZR_L4	78	Kidney	WGS	0.874596	0	0	0	0	0	0	0
PD28690gu_AG1_ZR_L5	78	Kidney	WGS	0.740927	0	0	0	0	0	0	0
PD28690hk_KD_1_A1	78	Kidney	WGS	0.513604	0	0	0	0	0	0	0
PD28690hk_KD_1_D1	78	Kidney	WGS	0.346838	0	0	0	0	0	0	0
PD28690hk_KD_1_E1	78	Kidney	WGS	0.497326	0	0	0	0	0	0	0
PD28690hk_KD_3_A3	78	Kidney	WGS	0.942962	0	0	0	0	0	0	0
PD28690hk_KD_3_E3	78	Kidney	WGS	0.929187	0	0	0	0	0	0	0
PD28690hk_KD_4_A4	78	Kidney	WGS	0.427939	0	0	0	0	0	0	0
PD28690hk_KD_4_C4	78	Kidney	WGS	0.883333	0	0	0	0	0	0	0
PD28690hk_KD_4_D4	78	Kidney	WGS	0.948454	0	0	0	0	0	0	0
PD28690hk_KD_5_E2	78	Kidney	WGS	0.58547	0	0	0	0	0	0	0
PD28690hk_KD_5_G2	78	Kidney	WGS	0.222613	0	0	0	0	0	0	0
PD28690hk_KD_5_H2	78	Kidney	WGS	0.471567	0	0	0	0	0	0	0
PD28690hk_KD_6_A2	78	Kidney	WGS	1.12182	0	0	0	1	0	4	5
PD28690hk_KD_6_A4	78	Kidney	WGS	0.629851	0	0	0	0	0	0	0
PD28690hk_KD_6_G3	78	Kidney	WGS	1.1288	0	0	0	0	0	0	0
PD43850n_P51_KDY_A12	54	Kidney	WGS	0.608092	0	0	0	0	0	0	0
PD43850n_P51_KDY_B12	54	Kidney	WGS	0	0	0	0	0	0	0	0
PD43850n_P51_KDY_C12	54	Kidney	WGS	0	0	0	0	0	0	0	0
PD43850n_P51_KDY_G12	54	Kidney	WGS	0.638267	0	0	0	0	0	0	0
PD43850n_P53_KDNY_H8	54	Kidney	WGS	0.582956	0	0	0	0	1	0	1
6_N	Unknown	Prostate	WGS	0.55278	0	0	0	0	0	0	0
7_N	Unknown	Prostate	WGS	0.702759	0	0	0	0	0	1	1
8_N	Unknown	Prostate	WGS	0	0	0	0	0	0	0	0
PD28690fd_PA_1_A1	78	Prostate	WGS	0.482737	0	0	0	0	0	0	0
PD28690fd_PA_1_A10	78	Prostate	WGS	0.578148	0	0	0	0	0	0	0
PD28690fd_PA_1_A2	78	Prostate	WGS	0.502446	0	0	0	0	0	0	0
PD28690fd_PA_1_A3	78	Prostate	WGS	0.67445	0	0	0	0	0	0	0
PD28690fd_PA_1_A6	78	Prostate	WGS	0.716987	0	0	0	0	0	0	0
PD28690fd_PA_1_A8	78	Prostate	WGS	0.682501	0	0	0	0	0	0	0
PD28690fd_PA_1_C2	78	Prostate	WGS	0.55557	0	0	0	0	0	0	0
PD28690fd_PA_1_C3	78	Prostate	WGS	0.67754	0	0	0	0	0	0	0
PD28690fd_PA_1_C5	78	Prostate	WGS	0.558278	0	0	0	0	0	5	5
PD28690fd_PA_1_C6	78	Prostate	WGS	0.71696	0	0	0	0	1	0	1
PD28690fd_PA_1_E10	78	Prostate	WGS	0.575339	0	0	0	0	1	0	1
PD28690fd_PA_1_E12	78	Prostate	WGS	0.652985	0	0	0	0	1	0	1
PD43851t_P52_PRST_E11	47	Prostate	WGS	0.659809	0	0	0	0	0	1	1
PD43851t_P52_PRST_F11	47	Prostate	WGS	0.468652	0	0	0	0	0	0	0
PD43851t_P52_PRST_H11	47	Prostate	WGS	0.447525	0	0	0	0	0	0	0
PD43851t_P53_PRST_C3	47	Prostate	WGS	0.588135	0	0	0	0	0	0	0
PD43851t_P53_PRST_D3	47	Prostate	WGS	0.374747	0	0	0	0	0	0	0
PD43851t_P53_PRST_E3	47	Prostate	WGS	0.575841	0	0	0	0	0	3	3
PD43851t_P53_PRST_F3	47	Prostate	WGS	0.607825	0	0	0	2	0	4	6
PD43851t_P53_PRST_H3	47	Prostate	WGS	0.432852	0	0	0	0	0	0	0
PD34200_coloniccryptS	54	Colon	WGS	0.322686	0	0	0	0	0	0	0
PD34200_smoothmuscleC	54	Colon	WGS	0.573213	0	0	0	0	0	0	0
PD34200R2_smoothmuscleC	54	Colon	WGS	0.642918	0	0	0	0	0	0	0
PD39461_smoothmuscleU	35	Bladder	WGS	0.405305	0	0	0	0	0	0	0
PD39462_smoothmuscleU	78	Bladder	WGS	0.586676	0	0	0	0	0	0	0
PD40794_smoothmuscleU	53	Bladder	WGS	0.743407	0	0	0	0	0	0	0
PD40840_coloniccryptS	68	Colon	WGS	0.446468	0	0	0	0	0	1	1
PD40840_smoothmuscleC	68	Colon	WGS	0.808899	0	8	0	0	0	0	0
PD40840R2_smoothmuscleC	68	Colon	WGS	0.524625	0	0	0	0	0	0	0
PD40842_smoothmuscleU	25	Bladder	WGS	0.7591	0	0	0	0	0	0	0
PD40843_smoothmuscleU	69	Bladder	WGS	0.830787	0	0	0	1	0	0	1
PD41525_smoothmuscleU	70	Bladder	WGS	0.756794	0	0	0	0	0	0	0
PD42031_smoothmuscleU	61	Bladder	WGS	0.637029	0	0	0	0	0	0	0
PD47737_coloniccryptM	69	Colon	WGS	0.458769	0	0	0	0	0	1	1
PD47737_smoothmuscleC	69	Colon	WGS	0.356709	0	0	0	1	0	0	1
340-13	55~59	Blood	WGS	0.570995	0	0	0	0	0	0	0
340-14	55~59	Blood	WGS	0.61749	0	0	0	0	0	0	0
340-15	55~59	Blood	WGS	0.280952	0	0	0	0	0	0	0
340-2	55~59	Blood	WGS	0.985703	0	0	0	0	0	0	0
340-3	55~59	Blood	WGS	0.721584	0	0	0	0	0	0	0
340-4	55~59	Blood	WGS	0.554872	0	0	0	0	0	0	0
340-5	55~59	Blood	WGS	0.663208	0	0	0	0	0	0	0
347HB1-1	55~59	Blood	WGS	0.382213	0	0	0	0	0	1	1
347HB1-10	55~59	Blood	WGS	0.467236	0	0	0	0	0	0	0
347HB1-11	55~59	Blood	WGS	0.579191	0	0	0	0	0	0	0
347HB1-12	55~59	Blood	WGS	0.983578	0	0	0	0	0	0	0
347HB1-13	55~59	Blood	WGS	0.389347	0	0	0	0	0	0	0
347HB1-15	55~59	Blood	WGS	0.188981	0	0	0	0	0	0	0
347HB1-16	55~59	Blood	WGS	0.294843	0	0	0	0	0	0	0
347HB1-18	55~59	Blood	WGS	0.477474	0	0	0	0	0	0	0
347HB1-19	55~59	Blood	WGS	0.41633	0	0	0	0	0	0	0
347HB1-2	55~59	Blood	WGS	0.336125	0	0	0	0	0	0	0
347HB1-20	55~59	Blood	WGS	0.337387	0	0	0	0	0	0	0
347HB1-21	55~59	Blood	WGS	0.593358	0	0	0	0	0	0	0
347HB1-22	55~59	Blood	WGS	0.564019	0	0	0	0	0	0	0
347HB1-23	55~59	Blood	WGS	0.323321	0	0	0	0	0	0	0
347HB1-25	55~59	Blood	WGS	0.469884	0	0	0	0	0	0	0
347HB1-27	55~59	Blood	WGS	0.215546	0	0	0	0	0	0	0
347HB1-3	55~59	Blood	WGS	0.567308	0	0	0	0	0	0	0
347HB1-4	55~59	Blood	WGS	0.433016	0	0	0	0	0	0	0
347HB1-5	55~59	Blood	WGS	0.530872	0	0	0	0	0	0	0
347HB1-6	55~59	Blood	WGS	1.11073	0	0	0	0	0	0	0
347HB1-7	55~59	Blood	WGS	0.845805	0	0	0	0	0	0	0
347HB1-8	55~59	Blood	WGS	0.573812	0	0	0	0	0	0	0
347HB1-9	55~59	Blood	WGS	0.465347	0	0	0	0	0	0	0
348HB2-1	55~59	Blood	WGS	0.427815	0	0	0	0	0	0	0
348HB2-10	55~59	Blood	WGS	0.385371	0	0	0	0	0	0	0
348HB2-11	55~59	Blood	WGS	0.489225	0	0	0	0	0	0	0
348HB2-12	55~59	Blood	WGS	0	0	0	0	0	0	0	0
348HB2-13	55~59	Blood	WGS	0.380968	0	0	0	0	0	0	0
348HB2-14	55~59	Blood	WGS	0.404788	0	0	0	0	0	0	0
348HB2-15	55~59	Blood	WGS	0.607392	0	0	0	0	0	0	0
348HB2-16	55~59	Blood	WGS	0.40276	0	0	0	0	0	0	0
348HB2-17	55~59	Blood	WGS	0.342824	0	0	0	0	0	0	0
348HB2-18	55~59	Blood	WGS	0.603187	0	0	0	0	0	0	0
348HB2-19	55~59	Blood	WGS	0.499846	0	0	0	0	0	0	0
348HB2-2	55~59	Blood	WGS	0.483507	0	0	0	0	0	0	0
348HB2-20	55~59	Blood	WGS	0.408642	0	0	0	0	0	0	0
348HB2-21	55~59	Blood	WGS	0.371817	0	0	0	0	0	0	0
348HB2-22	55~59	Blood	WGS	0.797369	0	0	0	0	0	0	0
348HB2-24	55~59	Blood	WGS	0.503077	0	0	0	0	0	0	0
348HB2-3	55~59	Blood	WGS	0.41167	0	0	0	0	0	0	0
348HB2-4	55~59	Blood	WGS	0.802324	0	0	0	0	0	1	1
348HB2-5	55~59	Blood	WGS	0.331316	0	0	0	0	0	0	0
348HB2-6	55~59	Blood	WGS	0.571089	0	0	0	0	0	0	0
348HB2-7	55~59	Blood	WGS	0.78854	0	0	0	0	0	0	0
348HB2-8	55~59	Blood	WGS	0.472412	0	0	0	0	0	0	0
348HB2-9	55~59	Blood	WGS	0.728059	0	0	0	0	0	0	0
HAP1_D_PB_MPP1		Blood	WGS	0.514287	0	0	0	0	0	0	0
HAP1_D_PB_MPP2		Blood	WGS	0.465002	0	0	0	0	0	1	1
HAP2_D_PB_MPP1		Blood	WGS	0.47302	0	0	0	0	0	0	0
HAP2_D_PB_MPP2		Blood	WGS	0.514132	0	0	0	0	0	1	1
HAP2_D_PB_MPP3		Blood	WGS	0.47299	0	0	0	0	0	1	1
SIB1_D_BM_MPP1		Bone marrow	WGS	0.516069	0	0	0	0	0	0	0
SIB1_D_BM_MPP2		Bone marrow	WGS	0.684716	0	0	0	0	0	0	0
SIB1_D_BM_MPP3		Bone marrow	WGS	0.823432	0	0	0	0	0	1	1
SIB2_D_BM_HSC1		Bone marrow	WGS	0.525078	0	0	0	0	0	1	1
SIB2_D_BM_HSC2		Bone marrow	WGS	0.459054	0	0	0	0	0	0	0
SIB2_D_BM_MPP1		Bone marrow	WGS	0.723054	0	0	0	0	0	0	0
SIB2_D_BM_MPP2		Bone marrow	WGS	0.464007	0	0	0	0	0	0	0
SIB2_D_BM_MPP4		Bone marrow	WGS	0.351027	0	0	0	0	0	0	0
SIB3_D_BM_HSC1		Bone marrow	WGS	0.406991	0	0	0	0	0	0	0
SIB3_D_BM_MPP1		Bone marrow	WGS	0.62073	0	0	0	0	0	0	0
BMH1_TG001_3_P11_A01	63	Blood	WGS	0.593153	0	0	0	0	0	1	1
BMH1_TG001_3_P11_A02	63	Blood	WGS	0.473404	0	0	0	0	1	0	1
BMH1_TG001_3_P11_A03	63	Blood	WGS	0.531627	0	0	0	1	0	0	1
BMH1_TG001_3_P11_A04	63	Blood	WGS	0.534964	0	0	0	0	0	0	0
BMH1_TG001_3_P11_A05	63	Blood	WGS	0.434354	0	0	0	0	0	1	1
BMH1_TG001_3_P11_A06	63	Blood	WGS	0.475659	0	0	0	0	0	0	0
BMH1_TG001_3_P11_A07	63	Blood	WGS	0.37732	0	0	0	0	0	0	0
BMH1_TG001_3_P11_A08	63	Blood	WGS	0.472722	0	0	0	0	0	2	2
BMH1_TG001_3_P11_A09	63	Blood	WGS	0.384835	0	0	0	0	0	0	0
BMH1_TG001_3_P11_A10	63	Blood	WGS	0.49275	0	0	0	0	0	1	1
BMH1_TG001_3_P11_A11	63	Blood	WGS	0.412836	0	0	0	0	0	0	0
BMH1_TG001_3_P11_A12	63	Blood	WGS	0.483629	0	0	0	0	0	0	0
BMH1_TG001_3_P11_B01	63	Blood	WGS	0.557153	0	0	0	0	0	1	1
BMH1_TG001_3_P11_B02	63	Blood	WGS	0.545811	0	0	0	0	0	0	0
BMH1_TG001_3_P11_B03	63	Blood	WGS	0.444119	0	0	0	0	1	0	1
BMH1_TG001_3_P11_B04	63	Blood	WGS	0.571332	0	0	0	0	0	0	0
BMH1_TG001_3_P11_B05	63	Blood	WGS	0.548876	0	0	0	0	0	0	0
BMH1_TG001_3_P11_B06	63	Blood	WGS	0.475921	0	0	0	0	0	0	0
BMH1_TG001_3_P11_B08	63	Blood	WGS	0.443463	0	0	0	0	0	0	0
BMH1_TG001_3_P11_B09	63	Blood	WGS	0.526676	0	0	0	0	0	1	1
BMH1_TG001_3_P11_B10	63	Blood	WGS	0.422495	0	0	0	0	0	0	0
BMH1_TG001_3_P11_B11	63	Blood	WGS	0.401732	0	0	0	0	0	0	0
BMH1_TG001_3_P11_B12	63	Blood	WGS	0.425832	0	0	0	0	0	1	1
BMH1_TG001_3_P11_C01	63	Blood	WGS	0.429519	0	0	0	0	0	0	0
BMH1_TG001_3_P11_C02	63	Blood	WGS	0.474779	0	0	0	0	0	0	0
BMH1_TG001_3_P11_C03	63	Blood	WGS	0.473429	0	0	0	0	0	1	1
BMH1_TG001_3_P11_C04	63	Blood	WGS	0.437104	0	0	0	0	0	1	1
BMH1_TG001_3_P11_C05	63	Blood	WGS	0.338628	0	0	0	0	0	0	0
BMH1_TG001_3_P11_C06	63	Blood	WGS	0.442364	0	0	0	0	0	1	1
BMH1_TG001_3_P11_C07	63	Blood	WGS	0.493616	0	0	0	0	0	2	2
BMH1_TG001_3_P11_C08	63	Blood	WGS	0.420725	0	0	0	0	0	1	1
BMH1_TG001_3_P11_C09	63	Blood	WGS	0.388872	0	0	0	0	0	0	0
BMH1_TG001_3_P11_C10	63	Blood	WGS	0.436759	0	0	0	0	1	1	2
BMH1_TG001_3_P11_C11	63	Blood	WGS	0.420547	0	0	0	0	0	0	0
BMH1_TG001_3_P11_C12	63	Blood	WGS	0.481903	0	0	0	0	0	0	0
BMH1_TG001_3_P11_D01	63	Blood	WGS	0.351991	0	0	0	0	0	0	0
BMH1_TG001_3_P11_D02	63	Blood	WGS	0.378931	0	0	0	0	0	1	1
BMH1_TG001_3_P11_D03	63	Blood	WGS	0.488849	0	0	0	0	0	0	0
BMH1_TG001_3_P11_D04	63	Blood	WGS	0.586613	0	0	0	0	0	0	0
BMH1_TG001_3_P11_D05	63	Blood	WGS	0.511298	0	0	0	0	0	0	0
BMH1_TG001_3_P11_D06	63	Blood	WGS	0.397355	0	0	0	0	0	0	0
BMH1_TG001_3_P11_D07	63	Blood	WGS	0.405021	0	0	0	0	0	1	1
BMH1_TG001_3_P11_D08	63	Blood	WGS	0.452098	0	0	0	0	0	0	0
BMH1_TG001_3_P11_D09	63	Blood	WGS	0.498772	0	0	0	0	0	0	0
BMH1_TG001_3_P11_D10	63	Blood	WGS	0.328618	0	0	0	0	0	0	0
BMH1_TG001_3_P11_D11	63	Blood	WGS	0.538118	0	0	0	0	0	0	0
BMH1_TG001_3_P11_D12	63	Blood	WGS	0.417285	0	0	0	0	0	0	0
BMH1_TG001_3_P11_E01	63	Blood	WGS	0.512192	0	0	0	1	0	0	1
BMH1_TG001_3_P11_E02	63	Blood	WGS	0.434376	0	0	0	0	0	0	0
BMH1_TG001_3_P11_E03	63	Blood	WGS	0.497089	0	0	0	0	0	2	2
BMH1_TG001_3_P11_E04	63	Blood	WGS	0.502087	0	0	0	0	0	0	0
BMH1_TG001_3_P11_E05	63	Blood	WGS	0.498122	0	0	0	0	0	0	0
BMH1_TG001_3_P11_E06	63	Blood	WGS	0.412378	0	0	0	0	1	1	2
BMH1_TG001_3_P11_E07	63	Blood	WGS	0.453509	0	0	0	0	0	0	0
BMH1_TG001_3_P11_E08	63	Blood	WGS	0.354764	0	0	0	0	0	0	0
BMH1_TG001_3_P11_E09	63	Blood	WGS	0.473346	0	0	0	0	0	0	0
BMH1_TG001_3_P11_E10	63	Blood	WGS	0.535089	0	0	0	0	0	0	0
BMH1_TG001_3_P11_E11	63	Blood	WGS	0.539852	0	0	0	0	0	1	1
BMH1_TG001_3_P11_E12	63	Blood	WGS	0.490106	0	0	0	0	1	0	1
BMH1_TG001_3_P11_F01	63	Blood	WGS	0.369444	0	0	0	0	0	1	1
BMH1_TG001_3_P11_F02	63	Blood	WGS	0.348427	0	0	0	0	0	0	0
BMH1_TG001_3_P11_F03	63	Blood	WGS	0.478796	0	0	0	0	0	0	0
BMH1_TG001_3_P11_F04	63	Blood	WGS	0.456004	0	0	0	0	0	1	1
BMH1_TG001_3_P11_F05	63	Blood	WGS	0.509071	0	0	0	0	0	0	0
BMH1_TG001_3_P11_F06	63	Blood	WGS	0.442957	0	0	0	0	0	0	0
BMH1_TG001_3_P11_F07	63	Blood	WGS	0.519502	0	0	0	0	0	0	0
BMH1_TG001_3_P11_F08	63	Blood	WGS	0.426089	0	0	0	0	0	0	0
BMH1_TG001_3_P11_F09	63	Blood	WGS	0.423999	0	0	0	0	0	1	1
BMH1_TG001_3_P11_F10	63	Blood	WGS	0.440705	0	0	0	0	0	0	0
BMH1_TG001_3_P11_F11	63	Blood	WGS	0.475291	0	0	0	0	0	0	0
BMH1_TG001_3_P11_F12	63	Blood	WGS	0.461594	0	0	0	0	0	0	0
BMH1_TG001_3_P11_G01	63	Blood	WGS	0.422483	0	0	0	0	0	0	0
BMH1_TG001_3_P11_G02	63	Blood	WGS	0.459055	0	0	0	0	0	1	1
BMH1_TG001_3_P11_G03	63	Blood	WGS	0.393873	0	0	0	0	0	1	1
BMH1_TG001_3_P11_G04	63	Blood	WGS	0.500899	0	0	0	0	0	0	0
BMH1_TG001_3_P11_G05	63	Blood	WGS	0.510066	0	0	0	0	0	2	2
BMH1_TG001_3_P11_G06	63	Blood	WGS	0.440162	0	0	0	0	1	0	1
BMH1_TG001_3_P11_G07	63	Blood	WGS	0.512284	0	0	0	0	1	0	1
BMH1_TG001_3_P11_G08	63	Blood	WGS	0.554587	0	0	0	0	0	0	0
BMH1_TG001_3_P11_G09	63	Blood	WGS	0.510586	0	0	0	0	0	0	0
BMH1_TG001_3_P11_G10	63	Blood	WGS	0.427051	0	0	0	0	0	0	0
BMH1_TG001_3_P11_G11	63	Blood	WGS	0.436893	0	0	0	0	0	0	0
BMH1_TG001_3_P11_G12	63	Blood	WGS	0.336099	0	0	0	0	0	0	0
BMH1_TG001_3_P11_H01	63	Blood	WGS	0.418983	0	0	0	0	0	0	0
BMH1_TG001_3_P11_H02	63	Blood	WGS	0.531785	0	0	0	0	0	1	1
BMH1_TG001_3_P11_H03	63	Blood	WGS	0.449915	0	0	0	0	0	0	0
BMH1_TG001_3_P11_H04	63	Blood	WGS	0.534085	0	0	0	0	0	0	0
BMH1_TG001_3_P11_H05	63	Blood	WGS	0.356193	0	0	0	0	0	0	0
BMH1_TG001_3_P11_H06	63	Blood	WGS	0.466579	0	0	0	0	0	0	0
BMH1_TG001_3_P11_H07	63	Blood	WGS	0.47789	0	0	0	0	0	1	1
BMH1_TG001_3_P11_H08	63	Blood	WGS	0.457312	0	0	0	0	0	1	1
BMH1_TG001_3_P11_H09	63	Blood	WGS	0.456025	0	0	0	0	0	0	0
BMH1_TG001_3_P11_H10	63	Blood	WGS	0.548208	0	0	0	0	0	0	0
BMH1_TG001_3_P11_H11	63	Blood	WGS	0.452847	0	0	0	0	0	0	0
BMH1_TG001_3_P11_H12	63	Blood	WGS	0.453369	0	0	0	0	0	0	0
BMH1_TG001_3_P12_A01	63	Blood	WGS	0.351103	0	0	0	0	0	0	0
BMH1_TG001_3_P12_A02	63	Blood	WGS	0.497502	0	0	0	0	0	0	0
BMH1_TG001_3_P12_A03	63	Blood	WGS	0.518358	0	0	0	0	0	0	0
BMH1_TG001_3_P12_A04	63	Blood	WGS	0.465375	0	0	0	0	0	0	0
BMH1_TG001_3_P12_A05	63	Blood	WGS	0.416765	0	0	0	0	0	0	0
BMH1_TG001_3_P12_A06	63	Blood	WGS	0.548077	0	0	0	0	0	0	0
BMH1_TG001_3_P12_A07	63	Blood	WGS	0.533977	0	0	0	0	0	0	0
BMH1_TG001_3_P12_A08	63	Blood	WGS	0.55523	0	0	0	0	0	0	0
BMH1_TG001_3_P12_A09	63	Blood	WGS	0.479326	0	0	0	1	0	0	1
BMH1_TG001_3_P12_A10	63	Blood	WGS	0.496777	0	0	0	0	0	0	0
BMH1_TG001_3_P12_A11	63	Blood	WGS	0.462843	0	0	0	0	0	1	1
BMH1_TG001_3_P12_A12	63	Blood	WGS	0.43587	0	0	0	0	0	1	1
BMH1_TG001_3_P12_B01	63	Blood	WGS	0.467395	0	0	0	0	0	0	0
BMH1_TG001_3_P12_B02	63	Blood	WGS	0.389433	0	0	0	0	0	0	0
BMH1_TG001_3_P12_B03	63	Blood	WGS	0.473915	0	0	0	0	0	1	1
BMH1_TG001_3_P12_B04	63	Blood	WGS	0.521228	0	0	0	0	0	0	0
BMH1_TG001_3_P12_B05	63	Blood	WGS	0.488197	0	0	0	0	0	0	0
BMH1_TG001_3_P12_B06	63	Blood	WGS	0.424798	0	0	0	0	0	1	1
BMH1_TG001_3_P12_B07	63	Blood	WGS	0.499791	0	0	0	1	0	1	2
BMH1_TG001_3_P12_B08	63	Blood	WGS	0.482708	0	0	0	0	0	0	0
BMH1_TG001_3_P12_B09	63	Blood	WGS	0.475566	0	0	0	0	0	0	0
BMH1_TG001_3_P12_B10	63	Blood	WGS	0.371599	0	0	0	0	0	0	0
BMH1_TG001_3_P12_B11	63	Blood	WGS	0.461313	0	0	0	0	0	0	0
BMH1_TG001_3_P12_B12	63	Blood	WGS	0.441883	0	0	0	0	0	1	1
BMH1_TG001_3_P12_C01	63	Blood	WGS	0.501246	0	0	0	0	0	0	0
BMH1_TG001_3_P12_C02	63	Blood	WGS	0.552545	0	0	0	0	0	0	0
BMH1_TG001_3_P12_C03	63	Blood	WGS	0.213406	0	0	0	0	0	1	1
BMH1_TG001_3_P12_C04	63	Blood	WGS	0.522316	0	0	0	0	0	0	0
BMH1_TG001_3_P12_C05	63	Blood	WGS	0.366678	0	0	0	0	1	0	1
BMH1_TG001_3_P12_C06	63	Blood	WGS	0.528986	0	0	0	0	0	1	1
BMH1_TG001_3_P12_C08	63	Blood	WGS	0.356949	0	0	0	0	0	0	0
BMH1_TG001_3_P12_C09	63	Blood	WGS	0.49659	0	0	0	0	0	0	0
BMH1_TG001_3_P12_C10	63	Blood	WGS	0.468707	0	0	0	0	0	0	0
BMH1_TG001_3_P12_C11	63	Blood	WGS	0.441289	0	0	0	0	0	0	0
BMH1_TG001_3_P12_C12	63	Blood	WGS	0.462011	0	0	0	0	0	0	0
BMH1_TG001_3_P12_D02	63	Blood	WGS	0.353134	0	0	0	0	0	0	0
BMH1_TG001_3_P12_D03	63	Blood	WGS	0.383099	0	0	0	1	0	1	2
BMH1_TG001_3_P12_D05	63	Blood	WGS	0.442689	0	0	0	0	0	0	0
BMH1_TG001_3_P12_D07	63	Blood	WGS	0.381605	0	0	0	0	0	0	0
BMH1_TG001_3_P12_D08	63	Blood	WGS	0.382226	0	0	0	0	0	1	1
BMH1_TG001_3_P12_D09	63	Blood	WGS	0.459767	0	0	0	0	0	0	0
BMH1_TG001_3_P12_D11	63	Blood	WGS	0.373231	0	0	0	0	0	0	0
BMH1_TG001_3_P12_D12	63	Blood	WGS	0.438112	0	0	0	0	0	0	0
BMH1_TG001_3_P12_E01	63	Blood	WGS	0.4833	0	0	0	0	0	0	0
BMH1_TG001_3_P12_E02	63	Blood	WGS	0.554083	0	0	0	0	0	0	0
BMH1_TG001_3_P12_E03	63	Blood	WGS	0.457506	0	0	0	0	0	0	0
BMH1_TG001_3_P12_E04	63	Blood	WGS	0.473229	0	0	0	0	0	0	0
BMH1_TG001_3_P12_E05	63	Blood	WGS	0.428755	0	0	0	0	0	1	1
BMH1_TG001_3_P12_E07	63	Blood	WGS	0.605218	0	0	0	0	0	0	0
BMH1_TG001_3_P12_E08	63	Blood	WGS	0.584314	0	0	0	0	1	0	1
BMH1_TG001_3_P12_E09	63	Blood	WGS	0.467644	0	0	0	0	0	1	1
BMH1_TG001_3_P12_E10	63	Blood	WGS	0.450301	0	0	0	0	0	0	0
BMH1_TG001_3_P12_E11	63	Blood	WGS	0.417376	0	0	0	0	0	0	0
BMH1_TG001_3_P12_E12	63	Blood	WGS	0.438833	0	0	0	0	0	0	0
BMH1_TG001_3_P12_F01	63	Blood	WGS	0.479838	0	0	0	0	0	0	0
BMH1_TG001_3_P12_F02	63	Blood	WGS	0.416997	0	0	0	0	0	1	1
BMH1_TG001_3_P12_F03	63	Blood	WGS	0.48159	0	0	0	0	0	0	0
BMH1_TG001_3_P12_F04	63	Blood	WGS	0.50103	0	0	0	0	1	4	5
BMH1_TG001_3_P12_F05	63	Blood	WGS	0.466342	0	0	0	1	0	0	1
BMH1_TG001_3_P12_F06	63	Blood	WGS	0.491535	0	0	0	0	0	1	1
BMH1_TG001_3_P12_F07	63	Blood	WGS	0.418699	0	0	0	0	0	0	0
BMH1_TG001_3_P12_F08	63	Blood	WGS	0.423625	0	0	0	0	0	1	1
BMH1_TG001_3_P12_F09	63	Blood	WGS	0.559873	0	0	0	0	0	0	0
BMH1_TG001_3_P12_F10	63	Blood	WGS	0.547873	0	0	0	0	0	1	1
BMH1_TG001_3_P12_F11	63	Blood	WGS	0.28817	0	0	0	0	0	0	0
BMH1_TG001_3_P12_F12	63	Blood	WGS	0.475094	0	0	0	0	0	1	1
BMH1_TG001_3_P12_G01	63	Blood	WGS	0.496432	0	0	0	0	0	1	1
BMH1_TG001_3_P12_G03	63	Blood	WGS	0.518962	0	0	0	0	0	1	1
BMH1_TG001_3_P12_G04	63	Blood	WGS	0.492843	0	0	0	0	0	0	0
BMH1_TG001_3_P12_G05	63	Blood	WGS	0.489186	0	0	0	0	0	1	1
BMH1_TG001_3_P12_G06	63	Blood	WGS	0.383671	0	0	0	0	0	0	0
BMH1_TG001_3_P12_G07	63	Blood	WGS	0.733012	0	0	0	0	0	1	1
BMH1_TG001_3_P12_G08	63	Blood	WGS	0.432259	0	0	0	0	0	1	1
BMH1_TG001_3_P12_G09	63	Blood	WGS	0.436008	0	0	0	0	0	2	2
BMH1_TG001_3_P12_G10	63	Blood	WGS	0.413711	0	0	0	0	0	0	0
BMH1_TG001_3_P12_G11	63	Blood	WGS	0.503675	0	0	0	0	0	0	0
BMH1_TG001_3_P12_G12	63	Blood	WGS	0.269942	0	0	0	0	0	1	1
BMH1_TG001_3_P12_H01	63	Blood	WGS	0.46922	0	0	0	0	0	1	1
BMH1_TG001_3_P12_H02	63	Blood	WGS	0.525653	0	0	0	0	0	0	0
BMH1_TG001_3_P12_H04	63	Blood	WGS	0.397081	0	0	0	0	0	1	1
BMH1_TG001_3_P12_H05	63	Blood	WGS	0.510237	0	0	0	0	0	1	1
BMH1_TG001_3_P12_H06	63	Blood	WGS	0.602866	0	0	0	0	0	0	0
BMH1_TG001_3_P12_H07	63	Blood	WGS	0.425376	0	0	0	0	0	0	0
BMH1_TG001_3_P12_H08	63	Blood	WGS	0.527254	0	0	0	0	0	1	1
BMH1_TG001_3_P12_H09	63	Blood	WGS	0.4897	0	0	0	0	0	0	0
BMH1_TG001_3_P12_H10	63	Blood	WGS	0.471981	0	0	0	0	0	0	0
BMH1_TG001_3_P12_H11	63	Blood	WGS	0.426695	0	0	0	0	0	1	1
BMH1_TG001_3_P12_H12	63	Blood	WGS	0.459252	0	0	0	0	0	0	0
BMH1_TG001_P31_A01	63	Blood	WGS	0.42697	0	0	0	0	0	1	1
BMH1_TG001_P31_A02	63	Blood	WGS	0.559534	0	0	0	0	0	2	2
BMH1_TG001_P31_A03	63	Blood	WGS	0.483202	0	0	0	0	1	1	2
BMH1_TG001_P31_A05	63	Blood	WGS	0.487731	0	0	0	0	0	0	0
BMH1_TG001_P31_A06	63	Blood	WGS	0.433339	0	0	0	0	1	1	2
BMH1_TG001_P31_A07	63	Blood	WGS	0.443951	0	0	0	0	0	0	0
BMH1_TG001_P31_A08	63	Blood	WGS	0.424849	0	0	0	0	0	0	0
BMH1_TG001_P31_A09	63	Blood	WGS	0.645875	0	0	0	0	0	0	0
BMH1_TG001_P31_A10	63	Blood	WGS	0.443751	0	0	0	0	0	1	1
BMH1_TG001_P31_A11	63	Blood	WGS	0.501745	0	0	0	0	0	0	0
BMH1_TG001_P31_A12	63	Blood	WGS	0.467272	0	0	0	0	1	0	1
BMH1_TG001_P31_B01	63	Blood	WGS	0.5002	0	0	0	0	0	0	0
BMH1_TG001_P31_B02	63	Blood	WGS	0.578973	0	0	0	0	0	0	0
BMH1_TG001_P31_B03	63	Blood	WGS	0.53445	0	0	0	0	0	1	1
BMH1_TG001_P31_B04	63	Blood	WGS	0.432325	0	0	0	0	0	1	1
BMH1_TG001_P31_B05	63	Blood	WGS	0.379326	0	0	0	0	1	0	1
BMH1_TG001_P31_B06	63	Blood	WGS	0.445553	0	0	0	0	0	1	1
BMH1_TG001_P31_B07	63	Blood	WGS	0.527919	0	0	0	0	0	0	0
BMH1_TG001_P31_B08	63	Blood	WGS	0.455912	0	0	0	0	0	0	0
BMH1_TG001_P31_B09	63	Blood	WGS	0.413476	0	0	0	0	0	0	0
BMH1_TG001_P31_B11	63	Blood	WGS	0.461125	0	0	0	0	1	2	3
BMH1_TG001_P31_B12	63	Blood	WGS	0.400779	0	0	0	0	0	0	0
BMH1_TG001_P31_C01	63	Blood	WGS	0.49895	0	0	0	0	0	0	0
BMH1_TG001_P31_C02	63	Blood	WGS	0.495293	0	0	0	0	0	0	0
BMH1_TG001_P31_C03	63	Blood	WGS	0.509954	0	0	0	0	1	0	1
BMH1_TG001_P31_C04	63	Blood	WGS	0.554769	0	0	0	0	0	0	0
BMH1_TG001_P31_C05	63	Blood	WGS	0.489677	0	0	0	0	0	0	0
BMH1_TG001_P31_C06	63	Blood	WGS	0.476394	0	0	0	0	0	0	0
BMH1_TG001_P31_C07	63	Blood	WGS	0.492742	0	0	0	0	0	0	0
BMH1_TG001_P31_C08	63	Blood	WGS	0.364473	0	0	0	0	0	0	0
BMH1_TG001_P31_C09	63	Blood	WGS	0.460619	0	0	0	0	0	0	0
BMH1_TG001_P31_C10	63	Blood	WGS	0.4946	0	0	0	0	0	0	0
BMH1_TG001_P31_C11	63	Blood	WGS	0.399267	0	0	0	0	0	0	0
BMH1_TG001_P31_C12	63	Blood	WGS	0.502837	0	0	0	0	0	0	0
BMH1_TG001_P31_D01	63	Blood	WGS	0.444292	0	0	0	0	0	0	0
BMH1_TG001_P31_D02	63	Blood	WGS	0.514063	0	0	0	0	0	1	1
BMH1_TG001_P31_D03	63	Blood	WGS	0.457239	0	0	0	0	0	1	1
BMH1_TG001_P31_D04	63	Blood	WGS	0.407705	0	0	0	0	0	0	0
BMH1_TG001_P31_D05	63	Blood	WGS	0.505111	0	0	0	0	0	0	0
BMH1_TG001_P31_D06	63	Blood	WGS	0.547874	0	0	0	0	0	0	0
BMH1_TG001_P31_D07	63	Blood	WGS	0.468107	0	0	0	0	0	0	0
BMH1_TG001_P31_D08	63	Blood	WGS	0.464248	0	0	0	0	0	1	1
BMH1_TG001_P31_D09	63	Blood	WGS	0.296949	0	0	0	0	0	0	0
BMH1_TG001_P31_D10	63	Blood	WGS	0.425891	0	0	0	0	0	1	1
BMH1_TG001_P31_D11	63	Blood	WGS	0.546279	0	0	0	0	0	0	0
BMH1_TG001_P31_D12	63	Blood	WGS	0.42804	0	0	0	0	0	0	0
BMH1_TG001_P31_E01	63	Blood	WGS	0.460759	0	0	0	0	0	0	0
BMH1_TG001_P31_E02	63	Blood	WGS	0.485221	0	0	0	0	0	0	0
BMH1_TG001_P31_E03	63	Blood	WGS	0.542529	0	0	0	0	0	0	0
BMH1_TG001_P31_E04	63	Blood	WGS	0.501551	0	0	0	0	1	0	1
BMH1_TG001_P31_E05	63	Blood	WGS	0.36996	0	0	0	0	0	0	0
BMH1_TG001_P31_E06	63	Blood	WGS	0.483214	0	0	0	0	0	0	0
BMH1_TG001_P31_E07	63	Blood	WGS	0.461251	0	0	0	0	1	0	1
BMH1_TG001_P31_E08	63	Blood	WGS	0.372613	0	0	0	0	0	1	1
BMH1_TG001_P31_E09	63	Blood	WGS	0.411051	0	0	0	0	0	0	0
BMH1_TG001_P31_E10	63	Blood	WGS	0.478692	0	0	0	0	0	4	4
BMH1_TG001_P31_E11	63	Blood	WGS	0.284615	0	0	0	0	0	0	0
BMH1_TG001_P31_E12	63	Blood	WGS	0.429275	0	0	0	0	0	0	0
BMH1_TG001_P31_F02	63	Blood	WGS	0.335855	0	0	0	0	0	0	0
BMH1_TG001_P31_F03	63	Blood	WGS	0.520651	0	0	0	0	0	1	1
BMH1_TG001_P31_F04	63	Blood	WGS	0.350771	0	0	0	0	0	0	0
BMH1_TG001_P31_F05	63	Blood	WGS	0.421923	0	0	0	0	1	0	1
BMH1_TG001_P31_F06	63	Blood	WGS	0.438963	0	0	0	0	0	1	1
BMH1_TG001_P31_F07	63	Blood	WGS	0.422006	0	0	0	0	0	1	1
BMH1_TG001_P31_F08	63	Blood	WGS	0.299851	0	0	0	0	0	0	0
BMH1_TG001_P31_F09	63	Blood	WGS	0.412758	0	0	0	0	0	0	0
BMH1_TG001_P31_F10	63	Blood	WGS	0.492855	0	0	0	0	0	0	0
BMH1_TG001_P31_F11	63	Blood	WGS	0.429975	0	0	0	1	0	0	1
BMH1_TG001_P31_F12	63	Blood	WGS	0.450741	0	0	0	0	0	0	0
BMH1_TG001_P31_G02	63	Blood	WGS	0.500682	0	0	0	1	0	0	1
BMH1_TG001_P31_G04	63	Blood	WGS	0.37946	0	0	0	0	0	0	0
BMH1_TG001_P31_G05	63	Blood	WGS	0.432822	0	0	0	0	0	0	0
BMH1_TG001_P31_G06	63	Blood	WGS	0.467896	0	0	0	0	0	1	1
BMH1_TG001_P31_G07	63	Blood	WGS	0.578758	0	0	0	0	0	0	0
BMH1_TG001_P31_G08	63	Blood	WGS	0.554501	0	0	0	0	0	1	1
BMH1_TG001_P31_G09	63	Blood	WGS	0.388169	0	0	0	0	0	2	2
BMH1_TG001_P31_G10	63	Blood	WGS	0.434981	0	0	0	0	0	0	0
BMH1_TG001_P31_G11	63	Blood	WGS	0.478827	0	0	0	0	0	0	0
BMH1_TG001_P31_G12	63	Blood	WGS	0.523165	0	0	0	0	0	1	1
BMH1_TG001_P31_H01	63	Blood	WGS	0.372061	0	0	0	0	0	1	1
BMH1_TG001_P31_H02	63	Blood	WGS	0.429009	0	0	0	0	0	0	0
BMH1_TG001_P31_H03	63	Blood	WGS	0.464297	0	0	0	0	0	0	0
BMH1_TG001_P31_H05	63	Blood	WGS	0.616405	0	0	0	0	0	0	0
BMH1_TG001_P31_H06	63	Blood	WGS	0.514341	0	0	0	0	0	1	1
BMH1_TG001_P31_H07	63	Blood	WGS	0.498534	0	0	0	0	1	0	1
BMH1_TG001_P31_H08	63	Blood	WGS	0.46471	0	0	0	0	0	1	1
BMH1_TG001_P31_H09	63	Blood	WGS	0.477697	0	0	0	0	0	0	0
BMH1_TG001_P31_H10	63	Blood	WGS	0.432511	0	0	0	0	0	0	0
BMH1_TG001_P31_H11	63	Blood	WGS	0.447041	0	0	0	0	0	3	3
BMH1_TG001_P31_H12	63	Blood	WGS	0.504637	0	0	0	0	0	0	0
BMH1_TG001_P32_A01	63	Blood	WGS	0.427015	0	0	0	0	0	1	1
BMH1_TG001_P32_A02	63	Blood	WGS	0.586149	0	0	0	0	0	0	0
BMH1_TG001_P32_A03	63	Blood	WGS	0.494469	0	0	0	0	0	1	1
BMH1_TG001_P32_A04	63	Blood	WGS	0.438215	0	0	0	0	0	1	1
BMH1_TG001_P32_A05	63	Blood	WGS	0.469605	0	0	0	0	0	0	0
BMH1_TG001_P32_A06	63	Blood	WGS	0.408536	0	0	0	0	0	0	0
BMH1_TG001_P32_A07	63	Blood	WGS	0.439175	0	0	0	0	0	2	2
BMH1_TG001_P32_A08	63	Blood	WGS	0.355499	0	0	0	0	0	2	2
BMH1_TG001_P32_A09	63	Blood	WGS	0.525973	0	0	0	0	0	0	0
BMH1_TG001_P32_A10	63	Blood	WGS	0.381184	0	0	0	0	0	0	0
BMH1_TG001_P32_A11	63	Blood	WGS	0.444992	0	0	0	0	0	0	0
BMH1_TG001_P32_B01	63	Blood	WGS	0.437843	0	0	0	0	0	1	1
BMH1_TG001_P32_B02	63	Blood	WGS	0.504221	0	0	0	0	0	0	0
BMH1_TG001_P32_B03	63	Blood	WGS	0.486045	0	0	0	0	0	1	1
BMH1_TG001_P32_B04	63	Blood	WGS	0.420297	0	0	0	0	0	0	0
BMH1_TG001_P32_B05	63	Blood	WGS	0.463292	0	0	0	0	0	0	0
BMH1_TG001_P32_B06	63	Blood	WGS	0.445867	0	0	0	0	0	0	0
BMH1_TG001_P32_B07	63	Blood	WGS	0.566319	0	0	0	0	0	0	0
BMH1_TG001_P32_B08	63	Blood	WGS	0.536897	0	0	0	0	0	0	0
BMH1_TG001_P32_B09	63	Blood	WGS	0.457931	0	0	0	0	0	1	1
BMH1_TG001_P32_B10	63	Blood	WGS	0.445657	0	0	0	0	0	1	1
BMH1_TG001_P32_B11	63	Blood	WGS	0.492679	0	0	0	0	0	0	0
BMH1_TG001_P32_C01	63	Blood	WGS	0.359028	0	0	0	0	0	0	0
BMH1_TG001_P32_C02	63	Blood	WGS	0.564638	0	0	0	0	0	1	1
BMH1_TG001_P32_C03	63	Blood	WGS	0.497364	0	0	0	1	1	0	2
BMH1_TG001_P32_C04	63	Blood	WGS	0.462026	0	0	0	0	0	0	0
BMH1_TG001_P32_C05	63	Blood	WGS	0.482999	0	0	0	0	0	0	0
BMH1_TG001_P32_C06	63	Blood	WGS	0.457336	0	0	0	1	0	0	1
BMH1_TG001_P32_C07	63	Blood	WGS	0.354985	0	0	0	0	0	0	0
BMH1_TG001_P32_C08	63	Blood	WGS	0.350731	0	0	0	0	2	0	2
BMH1_TG001_P32_C09	63	Blood	WGS	0.422671	0	0	0	0	1	1	2
BMH1_TG001_P32_C10	63	Blood	WGS	0.596856	0	0	0	0	0	0	0
BMH1_TG001_P32_C11	63	Blood	WGS	0.64853	0	0	0	0	0	2	2
BMH1_TG001_P32_D01	63	Blood	WGS	0.454402	0	0	0	0	0	0	0
BMH1_TG001_P32_D02	63	Blood	WGS	0.515101	0	0	0	1	0	2	3
BMH1_TG001_P32_D03	63	Blood	WGS	0.430959	0	0	0	0	0	2	2
BMH1_TG001_P32_D04	63	Blood	WGS	0.420352	0	0	0	0	0	1	1
BMH1_TG001_P32_D05	63	Blood	WGS	0.368533	0	0	0	0	0	2	2
BMH1_TG001_P32_D06	63	Blood	WGS	0.402854	0	0	0	1	0	0	1
BMH1_TG001_P32_D07	63	Blood	WGS	0.359974	0	0	0	0	0	1	1
BMH1_TG001_P32_D08	63	Blood	WGS	0.48781	0	0	0	0	0	1	1
BMH1_TG001_P32_D09	63	Blood	WGS	0.447485	0	0	0	0	0	1	1
BMH1_TG001_P32_D10	63	Blood	WGS	0.443783	0	0	0	0	0	0	0
BMH1_TG001_P32_D11	63	Blood	WGS	0.454832	0	0	0	0	0	0	0
BMH1_TG001_P32_E01	63	Blood	WGS	0.392532	0	0	0	0	0	2	2
BMH1_TG001_P32_E02	63	Blood	WGS	0.339388	0	0	0	0	0	2	2
BMH1_TG001_P32_E03	63	Blood	WGS	0.437394	0	0	0	0	0	1	1
BMH1_TG001_P32_E04	63	Blood	WGS	0.435577	0	0	0	0	0	1	1
BMH1_TG001_P32_E05	63	Blood	WGS	0.456442	0	0	0	1	0	0	1
BMH1_TG001_P32_E06	63	Blood	WGS	0.545801	0	0	0	0	0	0	0
BMH1_TG001_P32_E07	63	Blood	WGS	0.408711	0	0	0	0	0	0	0
BMH1_TG001_P32_E08	63	Blood	WGS	0.395421	0	0	0	0	0	1	1
BMH1_TG001_P32_E09	63	Blood	WGS	0.344064	0	0	0	0	0	0	0
BMH1_TG001_P32_E10	63	Blood	WGS	0.449322	0	0	0	0	1	0	1
BMH1_TG001_P32_E11	63	Blood	WGS	0.403993	0	0	0	0	0	0	0
BMH1_TG001_P32_F01	63	Blood	WGS	0.358939	0	0	0	0	0	0	0
BMH1_TG001_P32_F02	63	Blood	WGS	0.466782	0	0	0	0	0	1	1
BMH1_TG001_P32_F03	63	Blood	WGS	0.367934	0	0	0	0	0	0	0
BMH1_TG001_P32_F04	63	Blood	WGS	0.441337	0	0	0	0	0	0	0
BMH1_TG001_P32_F05	63	Blood	WGS	0.468701	0	0	0	0	0	1	1
BMH1_TG001_P32_F06	63	Blood	WGS	0.485906	0	0	0	2	0	0	2
BMH1_TG001_P32_F07	63	Blood	WGS	0.361049	0	0	0	0	0	0	0
BMH1_TG001_P32_F08	63	Blood	WGS	0.54513	0	0	0	0	0	0	0
BMH1_TG001_P32_F09	63	Blood	WGS	0.426567	0	0	0	0	0	0	0
BMH1_TG001_P32_F10	63	Blood	WGS	0.506827	0	0	0	0	0	0	0
BMH1_TG001_P32_F11	63	Blood	WGS	0.398678	0	0	0	0	0	2	2
BMH1_TG001_P32_G01	63	Blood	WGS	0.557671	0	0	0	0	0	0	0
BMH1_TG001_P32_G02	63	Blood	WGS	0.410872	0	0	0	0	0	1	1
BMH1_TG001_P32_G03	63	Blood	WGS	0.343114	0	0	0	0	0	0	0
BMH1_TG001_P32_G04	63	Blood	WGS	0.357188	0	0	0	0	0	0	0
BMH1_TG001_P32_G05	63	Blood	WGS	0.374412	0	0	0	0	0	0	0
BMH1_TG001_P32_G06	63	Blood	WGS	0.485625	0	0	0	0	0	0	0
BMH1_TG001_P32_G07	63	Blood	WGS	0.45029	0	0	0	0	0	1	1
BMH1_TG001_P32_G08	63	Blood	WGS	0.40061	0	0	0	0	0	1	1
BMH1_TG001_P32_G09	63	Blood	WGS	0.427442	0	0	0	0	0	1	1
BMH1_TG001_P32_G10	63	Blood	WGS	0.415191	0	0	0	0	0	1	1
BMH1_TG001_P32_G11	63	Blood	WGS	0.419436	0	0	0	0	0	0	0
BMH1_TG001_P32_H01	63	Blood	WGS	0.48508	0	0	0	0	0	1	1
BMH1_TG001_P32_H02	63	Blood	WGS	0.385418	0	0	0	0	0	1	1
BMH1_TG001_P32_H03	63	Blood	WGS	0.522271	0	0	0	0	0	1	1
BMH1_TG001_P32_H04	63	Blood	WGS	0.423732	0	0	0	0	0	0	0
BMH1_TG001_P32_H05	63	Blood	WGS	0.496072	0	0	0	0	0	0	0
BMH1_TG001_P32_H06	63	Blood	WGS	0.407537	0	0	0	0	0	1	1
BMH1_TG001_P32_H07	63	Blood	WGS	0.450387	0	0	0	0	0	1	1
BMH1_TG001_P32_H08	63	Blood	WGS	0.555203	0	0	0	0	0	1	1
BMH1_TG001_P32_H09	63	Blood	WGS	0.61936	0	0	0	0	0	1	1
BMH1_TG001_P32_H10	63	Blood	WGS	0.538968	0	0	0	0	0	0	0
BMH1_TG001_P32_H11	63	Blood	WGS	0.451772	0	0	0	0	0	1	1
PD40315aa	0	Blood	WGS	0.226145	0	0	0	0	0	0	0
PD40315ab	0	Blood	WGS	0.258264	0	0	0	0	0	0	0
PD40315ac	0	Blood	WGS	0.224	0	0	0	0	0	0	0
PD40315ad	0	Blood	WGS	0.168364	0	0	0	0	0	0	0
PD40315ae	0	Blood	WGS	0.249523	0	0	0	0	0	0	0
PD40315af	0	Blood	WGS	0.62828	0	0	0	0	0	0	0
PD40315ag	0	Blood	WGS	0	0	0	0	0	0	0	0
PD40315ah	0	Blood	WGS	0.531333	0	0	0	0	0	0	0
PD40315ai	0	Blood	WGS	0.549679	0	0	0	0	0	0	0
PD40315aj	0	Blood	WGS	0	0	0	0	0	0	0	0
PD40315ak	0	Blood	WGS	0.615882	0	0	0	0	0	0	0
PD40315al	0	Blood	WGS	0.19669	0	0	0	0	0	0	0
PD40315am	0	Blood	WGS	0.37157	0	0	0	0	0	1	1
PD40315an	0	Blood	WGS	0.578142	0	0	0	0	0	0	0
PD40315ao	0	Blood	WGS	1.2443	0	0	0	0	0	0	0
PD40315ap	0	Blood	WGS	0.251638	0	0	0	0	0	0	0
PD40315aq	0	Blood	WGS	0.619219	0	0	0	0	0	0	0
PD40315ar	0	Blood	WGS	0	0	0	0	0	0	0	0
PD40315as	0	Blood	WGS	0.705357	0	0	0	0	0	0	0
PD40315at	0	Blood	WGS	0.635577	0	0	0	0	0	0	0
PD40315au	0	Blood	WGS	0.56875	0	0	0	0	0	0	0
PD40315av	0	Blood	WGS	0.352431	0	0	0	0	0	0	0
PD40315aw	0	Blood	WGS	0	0	0	0	0	0	0	0
PD40315ax	0	Blood	WGS	0.248508	0	0	0	0	0	0	0
PD40315ay	0	Blood	WGS	1.38519	0	0	0	0	0	0	0
PD40315az	0	Blood	WGS	1.31516	0	0	0	0	0	0	0
PD40315ba	0	Blood	WGS	0.903	0	0	0	0	0	0	0
PD40315bb	0	Blood	WGS	0.650926	0	0	0	0	0	0	0
PD40315bc	0	Blood	WGS	0.848696	0	0	0	0	0	0	0
PD40315bd	0	Blood	WGS	0.286772	0	0	0	0	0	0	0
PD40315be	0	Blood	WGS	0.672831	0	0	0	0	0	0	0
PD40315bf	0	Blood	WGS	0.500797	0	0	0	1	0	0	1
PD40315bg	0	Blood	WGS	0	0	0	0	0	0	0	0
PD40315bh	0	Blood	WGS	0	0	0	0	0	0	0	0
PD40315bi	0	Blood	WGS	1.29804	0	0	0	0	0	0	0
PD40315bj	0	Blood	WGS	0.545594	0	0	0	0	0	0	0
PD40315bk	0	Blood	WGS	0.211007	0	0	0	0	0	0	0
PD40315bl	0	Blood	WGS	0	0	0	0	0	0	0	0
PD40315bm	0	Blood	WGS	0.63707	0	0	0	0	0	0	0
PD40315bn	0	Blood	WGS	0	0	0	0	0	0	0	0
PD40315bo	0	Blood	WGS	0	0	0	0	0	0	0	0
PD40315bp	0	Blood	WGS	0.289683	0	0	0	0	0	0	0
PD40315bq	0	Blood	WGS	0	0	0	0	0	0	1	1
PD40315br	0	Blood	WGS	0.498396	0	0	0	0	0	0	0
PD40315bs	0	Blood	WGS	0	0	0	0	0	0	0	0
PD40315bt	0	Blood	WGS	0.195153	0	0	0	0	0	0	0
PD40315bu	0	Blood	WGS	0.289707	0	0	0	0	0	0	0
PD40315bv	0	Blood	WGS	0	0	0	0	0	0	0	0
PD40315bw	0	Blood	WGS	0.803571	0	0	0	0	0	0	0
PD40315bx	0	Blood	WGS	0.552653	0	0	0	0	0	0	0
PD40315by	0	Blood	WGS	0.510769	0	0	0	0	0	0	0
PD40315bz	0	Blood	WGS	0.388075	0	0	0	0	0	0	0
PD40315ca	0	Blood	WGS	0.411371	0	0	0	0	0	0	0
PD40315cb	0	Blood	WGS	0.298872	0	0	0	0	0	0	0
PD40315cc	0	Blood	WGS	0	0	0	0	0	0	0	0
PD40315cd	0	Blood	WGS	0.87261	0	0	0	0	0	0	0
PD40315ce	0	Blood	WGS	1.23025	0	0	0	0	0	0	0
PD40315cf	0	Blood	WGS	0.366784	0	0	0	0	0	0	0
PD40315cg	0	Blood	WGS	0.693023	0	0	0	0	0	0	0
PD40315ch	0	Blood	WGS	0.736918	0	0	0	0	0	0	0
PD40315ci	0	Blood	WGS	0.306111	0	0	0	0	0	0	0
PD40315cj	0	Blood	WGS	0.30151	0	0	0	0	0	0	0
PD40315ck	0	Blood	WGS	0.822554	0	0	0	0	0	0	0
PD40315cl	0	Blood	WGS	0.384025	0	0	0	0	0	0	0
PD40315cm	0	Blood	WGS	0.782967	0	0	0	0	0	1	1
PD40315cn	0	Blood	WGS	0.291398	0	0	0	0	0	0	0
PD40315co	0	Blood	WGS	0.295739	0	0	0	0	0	0	0
PD40315cp	0	Blood	WGS	0	0	0	0	0	0	0	0
PD40315cq2	0	Blood	WGS	0.817136	0	0	0	0	0	0	0
PD40315cr	0	Blood	WGS	0	0	0	0	0	0	0	0
PD40315cs	0	Blood	WGS	0.459069	0	0	0	0	0	0	0
PD40315ct	0	Blood	WGS	0.212144	0	0	0	0	0	0	0
PD40315cu	0	Blood	WGS	0.536878	0	0	0	0	0	0	0
PD40315cv	0	Blood	WGS	0.533171	0	0	0	0	0	0	0
PD40315cw	0	Blood	WGS	0.947126	0	0	0	0	0	0	0
PD40315cy2	0	Blood	WGS	0	0	0	0	0	0	0	0
PD40315cz	0	Blood	WGS	0.338012	0	0	0	0	0	0	0
PD40315da	0	Blood	WGS	0.428206	0	0	0	0	0	0	0
PD40315db	0	Blood	WGS	0.538278	0	0	0	0	0	0	0
PD40315dc	0	Blood	WGS	0	0	0	0	0	0	0	0
PD40315dd	0	Blood	WGS	0.35641	0	0	0	0	0	0	0
PD40315de	0	Blood	WGS	0.674737	0	0	0	0	0	0	0
PD40315df2	0	Blood	WGS	1.01852	0	0	0	0	0	0	0
PD40315dg	0	Blood	WGS	0	0	0	0	0	0	0	0
PD40315dh	0	Blood	WGS	0	0	0	0	0	0	0	0
PD40315di2	0	Blood	WGS	0.20309	0	0	0	0	0	0	0
PD40315dj	0	Blood	WGS	0.535185	0	0	0	0	0	0	0
PD40315dk	0	Blood	WGS	0.878968	0	0	0	0	0	0	0
PD40315dl	0	Blood	WGS	0.76	0	0	0	0	0	0	0
PD40315dm	0	Blood	WGS	1.15147	0	0	0	0	0	0	0
PD40315dn	0	Blood	WGS	0.252874	0	0	0	0	0	0	0
PD40315do	0	Blood	WGS	0	0	0	0	0	0	0	0
PD40315dp	0	Blood	WGS	0.491604	0	0	0	0	0	0	0
PD40315dq	0	Blood	WGS	0.220602	0	0	0	0	0	0	0
PD40315dr2	0	Blood	WGS	0.349425	0	0	0	0	0	0	0
PD40315ds2	0	Blood	WGS	0.28678	0	0	0	0	0	0	0
PD40315dt	0	Blood	WGS	0.487302	0	0	0	0	0	0	0
PD40315du	0	Blood	WGS	0.757531	0	0	0	0	0	0	0
PD40315dv2	0	Blood	WGS	0	0	0	0	0	0	0	0
PD40315dw	0	Blood	WGS	0	0	0	0	0	1	0	1
PD40315dx	0	Blood	WGS	0.238668	0	0	0	0	0	0	0
PD40315dy	0	Blood	WGS	0.533698	0	0	0	0	0	0	0
PD40315dz	0	Blood	WGS	0.603704	0	0	0	0	0	0	0
PD40315ea2	0	Blood	WGS	0.679361	0	0	0	1	0	0	1
PD40315eb	0	Blood	WGS	0	0	0	0	0	0	0	0
PD40315ec	0	Blood	WGS	0	0	0	0	0	0	0	0
PD40315ed	0	Blood	WGS	0.410256	0	0	0	0	0	0	0
PD40315ee	0	Blood	WGS	0.362758	0	0	0	0	0	0	0
PD40315ef	0	Blood	WGS	0.271239	0	0	0	0	0	0	0
PD40315eg	0	Blood	WGS	0.964427	0	0	0	0	0	0	0
PD40315eh	0	Blood	WGS	0	0	0	0	0	0	0	0
PD40315ei2	0	Blood	WGS	0.481481	0	0	0	0	0	0	0
PD40315ej2	0	Blood	WGS	0.691176	0	0	0	0	0	0	0
PD40315ek	0	Blood	WGS	0.745833	0	0	0	0	0	0	0
PD40315el	0	Blood	WGS	0.724823	0	0	0	0	0	0	0
PD40315em	0	Blood	WGS	0.486128	0	0	0	0	0	0	0
PD40315en2	0	Blood	WGS	0.96568	0	0	0	0	0	0	0
PD40315eo2	0	Blood	WGS	0	0	0	0	0	0	0	0
PD40315ep	0	Blood	WGS	0.822483	0	0	0	0	0	0	0
PD40315eq2	0	Blood	WGS	0.479814	0	0	0	0	0	1	1
PD40315er	0	Blood	WGS	0.337828	0	0	0	0	0	1	1
PD40315es	0	Blood	WGS	0.767194	0	0	0	0	0	0	0
PD40315et	0	Blood	WGS	0.547699	0	0	0	0	0	0	0
PD40315eu	0	Blood	WGS	0.530651	0	0	0	0	0	0	0
PD40315ev	0	Blood	WGS	0.367686	0	0	0	0	0	0	0
PD40315ew	0	Blood	WGS	0.811268	0	0	0	0	0	0	0
PD40315ey	0	Blood	WGS	0.399642	0	0	0	0	0	0	0
PD40315ez	0	Blood	WGS	1.52599	0	0	0	0	0	0	0
PD40315fa	0	Blood	WGS	0.715198	0	0	0	0	0	0	0
PD40315fb	0	Blood	WGS	0.346507	0	0	0	0	0	0	0
PD40315fc	0	Blood	WGS	0.691111	0	0	0	0	0	0	0
PD40315fd	0	Blood	WGS	0.329966	0	0	0	0	0	0	0
PD40315fe	0	Blood	WGS	0.71875	0	0	0	0	0	1	1
PD40315ff	0	Blood	WGS	0	0	0	0	0	0	0	0
PD40315fg	0	Blood	WGS	0.326689	0	0	0	0	0	0	0
PD40315fh	0	Blood	WGS	0	0	0	0	0	0	0	0
PD40315fi	0	Blood	WGS	0.31246	0	0	0	0	0	0	0
PD40315fj	0	Blood	WGS	0.516975	0	0	0	0	0	0	0
PD40315fk	0	Blood	WGS	0.383744	0	0	0	0	0	0	0
PD40315fl	0	Blood	WGS	1.02975	0	0	0	0	0	0	0
PD40315fm	0	Blood	WGS	0.251518	0	0	0	0	0	0	0
PD40315fn	0	Blood	WGS	0.771765	0	0	0	0	0	0	0
PD40315fo	0	Blood	WGS	0	0	0	0	0	0	0	0
PD40315fp	0	Blood	WGS	0.528369	0	0	0	0	0	0	0
PD40315fq	0	Blood	WGS	0	0	0	0	0	0	0	0
PD40315fr	0	Blood	WGS	0.54902	0	0	0	0	0	0	0
PD40315fs2	0	Blood	WGS	0	0	0	0	0	0	0	0
PD40315ft2	0	Blood	WGS	0.428276	0	0	0	0	1	0	1
PD40315fu2	0	Blood	WGS	2.23577	0	0	0	0	0	0	0
PD40315fv	0	Blood	WGS	0.355967	0	0	0	0	0	0	0
PD40315fw	0	Blood	WGS	1.00588	0	0	0	0	0	0	0
PD40315fx	0	Blood	WGS	0.695685	0	0	0	0	0	1	1
PD40315fy	0	Blood	WGS	0.327368	0	0	0	0	0	0	0
PD40315fz2	0	Blood	WGS	0	0	0	0	0	0	0	0
PD40315ga2	0	Blood	WGS	0.496528	0	0	0	0	0	0	0
PD40315gb	0	Blood	WGS	0	0	0	0	0	0	0	0
PD40315gc	0	Blood	WGS	0	0	0	0	0	0	0	0
PD40315gd	0	Blood	WGS	0.353873	0	0	0	0	0	0	0
PD40315ge	0	Blood	WGS	0.390797	0	0	0	0	0	0	0
PD40315gf	0	Blood	WGS	0.471429	0	0	0	0	0	0	0
PD40315gg	0	Blood	WGS	0.569412	0	0	0	0	0	0	0
PD40315gh2	0	Blood	WGS	0.526984	0	0	0	0	0	0	0
PD40315gj	0	Blood	WGS	0.412698	0	0	0	0	0	0	0
PD40315gk	0	Blood	WGS	0.626901	0	0	0	0	0	1	1
PD40315gl	0	Blood	WGS	0	0	0	0	0	0	0	0
PD40315gm	0	Blood	WGS	0.677273	0	0	0	0	0	0	0
PD40315gn	0	Blood	WGS	0	0	0	0	0	0	0	0
PD40315gp	0	Blood	WGS	0.289012	0	0	0	0	0	0	0
PD40315gq	0	Blood	WGS	0.758242	0	0	0	0	0	0	0
PD40315gr	0	Blood	WGS	0	0	0	0	0	0	0	0
PD40315gs	0	Blood	WGS	0.541667	0	0	0	0	0	0	0
PD40315gt	0	Blood	WGS	1.56452	0	0	0	0	0	0	0
PD40315gu	0	Blood	WGS	0	0	0	0	0	0	0	0
PD40315gv	0	Blood	WGS	1.24265	0	0	0	0	1	0	1
PD40315gw2	0	Blood	WGS	1.69487	0	0	0	0	0	0	0
PD40315gx	0	Blood	WGS	0	0	0	0	0	0	0	0
PD40315gy	0	Blood	WGS	1.83243	0	0	0	0	0	0	0
PD40315gz	0	Blood	WGS	0.796933	0	0	0	0	0	0	0
PD40315ha	0	Blood	WGS	0	0	0	0	0	0	0	0
PD40315hb2	0	Blood	WGS	0	0	0	0	0	0	0	0
PD40315hc	0	Blood	WGS	0.343211	0	0	0	0	0	0	0
PD40315hd	0	Blood	WGS	0	0	0	0	0	0	0	0
PD40315he	0	Blood	WGS	0	0	0	0	0	0	0	0
PD40315hf	0	Blood	WGS	0	0	0	0	0	0	0	0
PD40315hg	0	Blood	WGS	0.673993	0	0	0	0	0	0	0
PD40315hh	0	Blood	WGS	0.326778	0	0	0	0	0	0	0
PD40315hi	0	Blood	WGS	0.863636	0	0	0	0	0	0	0
PD40315hj	0	Blood	WGS	0.623256	0	0	0	0	0	0	0
PD40315hk	0	Blood	WGS	0.419444	0	0	0	0	0	0	0
PD40315hl	0	Blood	WGS	0	0	0	0	0	0	0	0
PD40315hm	0	Blood	WGS	0.240021	0	0	0	0	0	0	0
PD40315hn	0	Blood	WGS	0.428725	0	0	0	0	0	0	0
PD40315hp	0	Blood	WGS	0.672414	0	0	0	0	0	0	0
PD40315hq	0	Blood	WGS	0.486869	0	0	0	0	0	0	0
PD40315hr	0	Blood	WGS	0	0	0	0	0	0	0	0
PD40315hs	0	Blood	WGS	0.440659	0	0	0	0	0	0	0
PD40315ht	0	Blood	WGS	1.41832	0	0	0	0	0	0	0
PD40315hv	0	Blood	WGS	0	0	0	0	0	0	0	0
PD40315hw	0	Blood	WGS	0.798137	0	0	0	0	0	0	0
PD40315hx	0	Blood	WGS	1.38235	0	0	0	0	0	0	0
PD40315hy	0	Blood	WGS	0.324812	0	0	0	0	0	0	0
PD40315ia	0	Blood	WGS	0.39441	0	0	0	0	0	0	0
PD40315ib	0	Blood	WGS	0	0	0	0	0	0	0	0
PD40315ic	0	Blood	WGS	0.364207	0	0	0	0	0	1	1
PD40315id	0	Blood	WGS	0.668478	0	0	0	0	0	0	0
PD40315ie	0	Blood	WGS	0.544465	0	0	0	0	0	0	0
PD40315if	0	Blood	WGS	0.610918	0	0	0	0	0	0	0
PD40315ig	0	Blood	WGS	0.928167	0	0	0	0	0	0	0
PD40315ih	0	Blood	WGS	0.964103	0	0	0	0	0	0	0
PD40315ii	0	Blood	WGS	0.687783	0	0	0	0	0	0	0
PD40315ij	0	Blood	WGS	0.387942	0	0	0	0	0	1	1
PD40315ik	0	Blood	WGS	0.271739	0	0	0	0	0	0	0
PD40315il	0	Blood	WGS	0.87572	0	0	0	0	0	0	0
PD40315in	0	Blood	WGS	1.10336	0	0	0	0	0	0	0
PD40315y	0	Blood	WGS	0	0	0	0	0	0	0	0
PD40315z	0	Blood	WGS	0.195202	0	0	0	0	0	0	0
PD40521aa	29	Bone marrow	WGS	0.479504	0	0	0	0	0	0	0
PD40521ab	29	Bone marrow	WGS	0.362054	0	0	0	0	0	0	0
PD40521ac	29	Bone marrow	WGS	0.513039	0	0	0	0	0	0	0
PD40521ad	29	Bone marrow	WGS	0.382106	0	0	0	0	0	0	0
PD40521ae	29	Bone marrow	WGS	0.505925	0	0	0	0	0	0	0
PD40521af	29	Bone marrow	WGS	0.342505	0	0	0	0	0	0	0
PD40521ag	29	Bone marrow	WGS	0.438023	0	0	0	0	0	0	0
PD40521ah	29	Bone marrow	WGS	0.503388	0	0	0	0	0	0	0
PD40521ai	29	Bone marrow	WGS	0.427931	0	0	0	0	0	0	0
PD40521aj	29	Bone marrow	WGS	0.437454	0	0	0	0	0	0	0
PD40521ak	29	Bone marrow	WGS	0.536233	0	0	0	0	0	1	1
PD40521al	29	Bone marrow	WGS	0.531225	0	0	0	0	0	0	0
PD40521am	29	Bone marrow	WGS	0.516868	0	0	0	0	0	0	0
PD40521an	29	Bone marrow	WGS	0.343837	0	0	0	0	0	0	0
PD40521ao	29	Bone marrow	WGS	0.453868	0	0	0	0	0	0	0
PD40521ap	29	Bone marrow	WGS	0.571354	0	0	0	0	0	0	0
PD40521aq	29	Bone marrow	WGS	0.503018	0	0	0	0	0	0	0
PD40521ar	29	Bone marrow	WGS	0.264509	0	0	0	0	0	0	0
PD40521as	29	Bone marrow	WGS	0.369336	0	0	0	0	0	0	0
PD40521at	29	Bone marrow	WGS	0.351559	0	0	0	0	0	0	0
PD40521au	29	Bone marrow	WGS	0.449545	0	0	0	0	0	0	0
PD40521av	29	Bone marrow	WGS	0.413867	0	0	0	2	0	1	3
PD40521aw	29	Bone marrow	WGS	0.517687	0	0	0	0	0	0	0
PD40521ax	29	Bone marrow	WGS	0.56298	0	0	0	0	0	1	1
PD40521ay	29	Bone marrow	WGS	0.646074	0	0	0	0	0	0	0
PD40521az	29	Bone marrow	WGS	0.354268	0	0	0	0	0	1	1
PD40521ba	29	Bone marrow	WGS	0.460917	0	0	0	0	0	1	1
PD40521bb	29	Bone marrow	WGS	0.387399	0	0	0	0	0	0	0
PD40521bc	29	Bone marrow	WGS	0.482582	0	0	0	0	0	0	0
PD40521bd	29	Bone marrow	WGS	0.516011	0	0	0	0	0	0	0
PD40521be	29	Bone marrow	WGS	0.479345	0	0	0	0	0	0	0
PD40521bf	29	Bone marrow	WGS	0.447013	0	0	0	0	0	0	0
PD40521bg	29	Bone marrow	WGS	0.453441	0	0	0	0	0	0	0
PD40521bh	29	Bone marrow	WGS	0.640376	0	0	0	0	0	0	0
PD40521bi	29	Bone marrow	WGS	0.265799	0	0	0	0	0	0	0
PD40521bj	29	Bone marrow	WGS	0.247659	0	0	0	0	0	1	1
PD40521bk	29	Bone marrow	WGS	0.369658	0	0	0	0	0	0	0
PD40521bl	29	Bone marrow	WGS	0.449225	0	0	0	0	0	0	0
PD40521bm	29	Bone marrow	WGS	0.433727	0	0	0	0	0	0	0
PD40521bn	29	Bone marrow	WGS	0.415642	0	0	0	0	0	0	0
PD40521bo	29	Bone marrow	WGS	0.473478	0	0	0	0	0	1	1
PD40521bp	29	Bone marrow	WGS	0.401265	0	0	0	0	0	0	0
PD40521bq	29	Bone marrow	WGS	0.729768	0	0	0	0	0	0	0
PD40521br	29	Bone marrow	WGS	0.27299	0	0	0	0	0	0	0
PD40521bs	29	Bone marrow	WGS	0.547518	0	0	0	0	0	0	0
PD40521bt	29	Bone marrow	WGS	0.580193	0	0	0	0	0	0	0
PD40521bu	29	Bone marrow	WGS	0.252031	0	0	0	0	0	0	0
PD40521bv	29	Bone marrow	WGS	0.584634	0	0	0	0	0	0	0
PD40521bw	29	Bone marrow	WGS	0.39796	0	0	0	0	0	0	0
PD40521bx	29	Bone marrow	WGS	0.598377	0	0	0	0	0	0	0
PD40521by	29	Bone marrow	WGS	0.330217	0	0	0	0	0	0	0
PD40521bz	29	Bone marrow	WGS	0.462368	0	0	0	0	0	0	0
PD40521ca	29	Bone marrow	WGS	0.314313	0	0	0	0	0	0	0
PD40521cb	29	Bone marrow	WGS	0.473973	0	0	0	0	0	0	0
PD40521cc	29	Bone marrow	WGS	0.696748	0	0	0	0	0	0	0
PD40521cd	29	Bone marrow	WGS	0.504596	0	0	0	0	0	0	0
PD40521ce	29	Bone marrow	WGS	0.35153	0	0	0	0	0	0	0
PD40521cf	29	Bone marrow	WGS	0.421735	0	0	0	0	0	1	1
PD40521cg	29	Bone marrow	WGS	0.39291	0	0	0	0	0	0	0
PD40521ch	29	Bone marrow	WGS	0.576062	0	0	0	0	0	0	0
PD40521ci	29	Bone marrow	WGS	0.444163	0	0	0	0	0	0	0
PD40521cj	29	Bone marrow	WGS	0.40585	0	0	0	0	0	0	0
PD40521ck	29	Bone marrow	WGS	0.590763	0	0	0	0	0	0	0
PD40521cl	29	Bone marrow	WGS	0.480062	0	0	0	0	0	1	1
PD40521cm	29	Bone marrow	WGS	0.360177	0	0	0	0	0	0	0
PD40521cn	29	Bone marrow	WGS	0.370173	0	0	0	0	0	0	0
PD40521co	29	Bone marrow	WGS	0.483274	0	0	0	0	0	1	1
PD40521cp	29	Bone marrow	WGS	0.593576	0	0	0	0	0	0	0
PD40521cq	29	Bone marrow	WGS	0.395671	0	0	0	0	0	0	0
PD40521cr	29	Bone marrow	WGS	0.406017	0	0	0	0	0	1	1
PD40521cs	29	Bone marrow	WGS	0.46424	0	0	0	0	0	0	0
PD40521ct	29	Bone marrow	WGS	0.562905	0	0	0	0	0	0	0
PD40521cu	29	Bone marrow	WGS	0.621309	0	0	0	0	0	0	0
PD40521cv	29	Bone marrow	WGS	0.334197	0	0	0	0	0	0	0
PD40521cw	29	Bone marrow	WGS	0.428321	0	0	0	0	0	0	0
PD40521cx	29	Bone marrow	WGS	0.324397	0	0	0	0	0	0	0
PD40521cy	29	Bone marrow	WGS	0.471383	0	0	0	0	1	1	2
PD40521cz	29	Bone marrow	WGS	0.640371	0	0	0	0	0	1	1
PD40521da	29	Bone marrow	WGS	0.464959	0	0	0	0	0	0	0
PD40521db	29	Bone marrow	WGS	0.368337	0	0	0	0	0	0	0
PD40521dc	29	Bone marrow	WGS	0.489929	0	0	0	0	0	0	0
PD40521dd	29	Bone marrow	WGS	0.431621	0	0	0	0	0	0	0
PD40521de	29	Bone marrow	WGS	0.576217	0	0	0	0	0	0	0
PD40521df	29	Bone marrow	WGS	0.466554	0	0	0	0	0	0	0
PD40521dg	29	Bone marrow	WGS	0.392424	0	0	0	0	0	0	0
PD40521dh	29	Bone marrow	WGS	0.309477	0	0	0	0	0	0	0
PD40521di	29	Bone marrow	WGS	0.512841	0	0	0	1	0	0	1
PD40521dj	29	Bone marrow	WGS	0.513623	0	0	0	0	0	1	1
PD40521dk	29	Bone marrow	WGS	0.307762	0	0	0	0	0	0	0
PD40521dl	29	Bone marrow	WGS	0.296666	0	0	0	0	0	0	0
PD40521dm	29	Bone marrow	WGS	0.356915	0	0	0	0	0	0	0
PD40521dn	29	Bone marrow	WGS	0.20518	0	0	0	0	0	0	0
PD40521do	29	Bone marrow	WGS	0.488082	0	0	0	0	0	0	0
PD40521dp	29	Bone marrow	WGS	0.451202	0	0	0	0	0	0	0
PD40521dq	29	Bone marrow	WGS	0.377758	0	0	0	0	0	0	0
PD40521dr	29	Bone marrow	WGS	0.342344	0	0	0	0	0	0	0
PD40521ds	29	Bone marrow	WGS	0.407549	0	0	0	0	0	0	0
PD40521dt	29	Bone marrow	WGS	0.413463	0	0	0	0	0	0	0
PD40521du	29	Bone marrow	WGS	0.426084	0	0	0	0	0	0	0
PD40521dv	29	Bone marrow	WGS	0.45294	0	0	0	0	0	0	0
PD40521dw	29	Bone marrow	WGS	0.267754	0	0	0	0	0	0	0
PD40521dx	29	Bone marrow	WGS	0.366971	0	0	0	0	0	0	0
PD40521dy	29	Bone marrow	WGS	0.346734	0	0	0	0	0	0	0
PD40521dz	29	Bone marrow	WGS	0.455955	0	0	0	0	0	0	0
PD40521ea	29	Bone marrow	WGS	0.445547	0	0	0	0	0	1	1
PD40521eb	29	Bone marrow	WGS	0.374872	0	0	0	0	0	0	0
PD40521ec	29	Bone marrow	WGS	0.296216	0	0	0	0	0	0	0
PD40521ed	29	Bone marrow	WGS	0.376061	0	0	0	0	0	0	0
PD40521ee	29	Bone marrow	WGS	0.523788	0	0	0	0	0	0	0
PD40521ef	29	Bone marrow	WGS	0.453705	0	0	0	0	0	0	0
PD40521eg	29	Bone marrow	WGS	0.384128	0	0	0	0	2	1	3
PD40521eh	29	Bone marrow	WGS	0.576786	0	0	0	1	0	0	1
PD40521ei	29	Bone marrow	WGS	0.488448	0	0	0	0	0	0	0
PD40521ej	29	Bone marrow	WGS	0.353695	0	0	0	0	0	0	0
PD40521ek	29	Bone marrow	WGS	0.33613	0	0	0	0	0	1	1
PD40521el	29	Bone marrow	WGS	0.471997	0	0	0	0	0	0	0
PD40521em	29	Bone marrow	WGS	0.725081	0	0	0	0	1	0	1
PD40521en	29	Bone marrow	WGS	0.318032	0	0	0	0	0	0	0
PD40521eo	29	Bone marrow	WGS	0.530954	0	0	0	0	0	0	0
PD40521ep	29	Bone marrow	WGS	0.498439	0	0	0	0	0	0	0
PD40521eq	29	Bone marrow	WGS	0.818932	0	0	0	0	0	0	0
PD40521er	29	Bone marrow	WGS	0.556401	0	0	0	0	0	0	0
PD40521es	29	Bone marrow	WGS	0.421467	0	0	0	0	0	0	0
PD40521et	29	Bone marrow	WGS	0.36481	0	0	0	0	0	0	0
PD40521eu	29	Bone marrow	WGS	0.39614	0	0	0	0	0	0	0
PD40521ev	29	Bone marrow	WGS	0.562124	0	0	0	0	0	0	0
PD40521ew	29	Bone marrow	WGS	0.475007	0	0	0	0	0	0	0
PD40521ex	29	Bone marrow	WGS	0.285151	0	0	0	0	0	0	0
PD40521ey	29	Bone marrow	WGS	0.536177	0	0	0	0	0	0	0
PD40521ez	29	Bone marrow	WGS	0.345913	0	0	0	1	0	0	1
PD40521fa	29	Bone marrow	WGS	0.308925	0	0	0	0	0	1	1
PD40521fb	29	Bone marrow	WGS	0.336702	0	0	0	0	0	0	0
PD40521fc	29	Bone marrow	WGS	0.414581	0	0	0	0	0	0	0
PD40521fd	29	Bone marrow	WGS	0.460986	0	0	0	1	0	1	2
PD40521fe	29	Bone marrow	WGS	0.542144	0	0	0	0	0	0	0
PD40521ff	29	Bone marrow	WGS	0.528287	0	0	0	0	0	0	0
PD40521fg	29	Bone marrow	WGS	0.372691	0	0	0	0	0	0	0
PD40521fh	29	Bone marrow	WGS	0.32338	0	0	0	0	0	0	0
PD40521fi	29	Bone marrow	WGS	0.358158	0	0	0	0	0	0	0
PD40521fj	29	Bone marrow	WGS	0.587513	0	0	0	0	0	0	0
PD40521fk	29	Bone marrow	WGS	0.629945	0	0	0	0	0	0	0
PD40521fl	29	Bone marrow	WGS	0.427524	0	0	0	0	0	0	0
PD40521fm	29	Bone marrow	WGS	0.454237	0	0	0	0	0	0	0
PD40521fn	29	Bone marrow	WGS	0.563595	0	0	0	0	0	1	1
PD40521fo	29	Bone marrow	WGS	0.346751	0	0	0	0	0	0	0
PD40521fp	29	Bone marrow	WGS	0.457248	0	0	0	0	0	0	0
PD40521fq	29	Bone marrow	WGS	0.483199	0	0	0	0	0	0	0
PD40521fr	29	Bone marrow	WGS	0.46377	0	0	0	0	0	0	0
PD40521fs	29	Bone marrow	WGS	0.484174	0	0	0	0	0	0	0
PD40521ft	29	Bone marrow	WGS	0.466984	0	0	0	0	0	0	0
PD40521fu	29	Bone marrow	WGS	0.342783	0	0	0	0	0	0	0
PD40521fv	29	Bone marrow	WGS	0.490847	0	0	0	0	0	0	0
PD40521fw	29	Bone marrow	WGS	0.547859	0	0	0	0	0	0	0
PD40521fx	29	Bone marrow	WGS	0.446374	0	0	0	0	0	0	0
PD40521fy	29	Bone marrow	WGS	0.457353	0	0	0	0	0	0	0
PD40521fz	29	Bone marrow	WGS	0.342186	0	0	0	0	0	0	0
PD40521ga	29	Bone marrow	WGS	0.469391	0	0	0	0	0	0	0
PD40521gb	29	Bone marrow	WGS	0.418056	0	0	0	0	0	0	0
PD40521gc	29	Bone marrow	WGS	0.414541	0	0	0	0	0	0	0
PD40521gd	29	Bone marrow	WGS	0.505996	0	0	0	0	0	1	1
PD40521ge	29	Bone marrow	WGS	0.531506	0	0	0	0	0	0	0
PD40521gf	29	Bone marrow	WGS	0.45266	0	0	0	0	0	0	0
PD40521gg	29	Bone marrow	WGS	0.587311	0	0	0	0	0	0	0
PD40521gh	29	Bone marrow	WGS	0.652885	0	0	0	0	0	0	0
PD40521gi	29	Bone marrow	WGS	0.637695	0	0	0	0	0	0	0
PD40521gj	29	Bone marrow	WGS	0.634929	0	0	0	0	0	0	0
PD40521gk	29	Bone marrow	WGS	0.497559	0	0	0	0	0	1	1
PD40521gl	29	Bone marrow	WGS	0.435613	0	0	0	0	1	0	1
PD40521gm	29	Bone marrow	WGS	0.502969	0	0	0	0	0	0	0
PD40521gn	29	Bone marrow	WGS	0.544597	0	0	0	0	0	0	0
PD40521go	29	Bone marrow	WGS	0.390805	0	0	0	0	0	0	0
PD40521gp	29	Bone marrow	WGS	0.717466	0	0	0	0	0	0	0
PD40521gq	29	Bone marrow	WGS	0.294559	0	0	0	0	1	0	1
PD40521gr	29	Bone marrow	WGS	0.56855	0	0	0	0	0	0	0
PD40521gs	29	Bone marrow	WGS	0.558931	0	0	0	0	0	0	0
PD40521gt	29	Bone marrow	WGS	0.365622	0	0	0	0	0	0	0
PD40521gu	29	Bone marrow	WGS	0.4438	0	0	0	0	0	0	0
PD40521gv	29	Bone marrow	WGS	0.378953	0	0	0	0	0	0	0
PD40521gw	29	Bone marrow	WGS	0.400955	0	0	0	0	0	0	0
PD40521gx	29	Bone marrow	WGS	0.558746	0	0	0	0	0	0	0
PD40521gy	29	Bone marrow	WGS	0.374498	0	0	0	0	0	1	1
PD40521gz	29	Bone marrow	WGS	0.532696	0	0	0	0	0	0	0
PD40521ha	29	Bone marrow	WGS	0.29199	0	0	0	0	0	0	0
PD40521hb	29	Bone marrow	WGS	0.367662	0	0	0	0	0	0	0
PD40521hc	29	Bone marrow	WGS	0.333199	0	0	0	0	0	0	0
PD40521hd	29	Bone marrow	WGS	0.668397	0	0	0	0	0	0	0
PD40521he	29	Bone marrow	WGS	0.589277	0	0	0	0	0	0	0
PD40521hf	29	Bone marrow	WGS	0.474136	0	0	0	0	0	1	1
PD40521hg	29	Bone marrow	WGS	0.450347	0	0	0	0	0	0	0
PD40521hh	29	Bone marrow	WGS	0.542129	0	0	0	0	0	0	0
PD40521hi	29	Bone marrow	WGS	0.435865	0	0	0	0	0	1	1
PD40521hj	29	Bone marrow	WGS	0.45304	0	0	0	0	0	0	0
PD40521hk	29	Bone marrow	WGS	0.6272	0	0	0	0	0	0	0
PD40521hl	29	Bone marrow	WGS	0.58981	0	0	0	0	0	0	0
PD40521hm	29	Bone marrow	WGS	0.659609	0	0	0	0	0	1	1
PD40521hn	29	Bone marrow	WGS	0.575542	0	0	0	0	0	0	0
PD40521ho	29	Bone marrow	WGS	0.517267	0	0	0	0	0	0	0
PD40521hp	29	Bone marrow	WGS	0.26247	0	0	0	0	0	0	0
PD40521hq	29	Bone marrow	WGS	0.556933	0	0	0	0	0	0	0
PD40521hr	29	Bone marrow	WGS	0.400143	0	0	0	0	0	0	0
PD40521hs	29	Bone marrow	WGS	0.35614	0	0	0	0	0	1	1
PD40521ht	29	Bone marrow	WGS	0.394367	0	0	0	0	0	0	0
PD40521hu	29	Bone marrow	WGS	0.388592	0	0	0	0	0	0	0
PD40521hv	29	Bone marrow	WGS	0.351762	0	0	0	0	0	1	1
PD40521hw	29	Bone marrow	WGS	0.572022	0	0	0	0	0	0	0
PD40521hx	29	Bone marrow	WGS	0.404975	0	0	0	0	0	0	0
PD40521hy	29	Bone marrow	WGS	0.500112	0	0	0	0	0	0	0
PD40521hz	29	Bone marrow	WGS	0.576258	0	0	0	0	0	1	1
PD40521ia	29	Bone marrow	WGS	0.235474	0	0	0	0	0	0	0
PD40521ib	29	Bone marrow	WGS	0.426651	0	0	0	0	0	1	1
PD40521ic	29	Bone marrow	WGS	0.413976	0	0	0	0	1	0	1
PD40521id	29	Bone marrow	WGS	0.438543	0	0	0	0	0	0	0
PD40521ie	29	Bone marrow	WGS	0.494361	0	0	0	0	0	0	0
PD40521if	29	Bone marrow	WGS	0.505125	0	0	0	0	0	0	0
PD40521ig	29	Bone marrow	WGS	0.370007	0	0	0	0	0	0	0
PD40521ih	29	Bone marrow	WGS	0.292593	0	0	0	0	0	0	0
PD40521ii	29	Bone marrow	WGS	0.590263	0	0	0	0	0	0	0
PD40521ij	29	Bone marrow	WGS	0.418145	0	0	0	0	0	0	0
PD40521ik	29	Bone marrow	WGS	0.424473	0	0	0	0	0	0	0
PD40521il	29	Bone marrow	WGS	0.40154	0	0	0	0	0	0	0
PD40521im	29	Bone marrow	WGS	0.29489	0	0	0	0	0	0	0
PD40521in	29	Bone marrow	WGS	0.290116	0	0	0	0	0	0	0
PD40521io	29	Bone marrow	WGS	0.470841	0	0	0	0	0	0	0
PD40521ip	29	Bone marrow	WGS	0.593035	0	0	0	0	0	0	0
PD40521iq	29	Bone marrow	WGS	0.396714	0	0	0	0	0	0	0
PD40521ir	29	Bone marrow	WGS	0.332182	0	0	0	0	0	1	1
PD40521is	29	Bone marrow	WGS	0.297104	0	0	0	0	0	0	0
PD40521it	29	Bone marrow	WGS	0.474334	0	0	0	0	0	1	1
PD40521iu	29	Bone marrow	WGS	0.518644	0	0	0	0	0	0	0
PD40521iv	29	Bone marrow	WGS	0.434034	0	0	0	0	0	0	0
PD40521iw	29	Bone marrow	WGS	0.486117	0	0	0	0	0	0	0
PD40521ix	29	Bone marrow	WGS	0.524575	0	0	0	0	1	0	1
PD40521iy	29	Bone marrow	WGS	0.611227	0	0	0	0	0	0	0
PD40521iz	29	Bone marrow	WGS	0.477345	0	0	0	0	0	0	0
PD40521ja	29	Bone marrow	WGS	0.372334	0	0	0	0	0	0	0
PD40521jb	29	Bone marrow	WGS	0.513362	0	0	0	0	1	0	1
PD40521jc	29	Bone marrow	WGS	0.547516	0	0	0	0	0	1	1
PD40521jd	29	Bone marrow	WGS	0.361902	0	0	0	0	0	0	0
PD40521je	29	Bone marrow	WGS	0.499796	0	0	0	0	0	0	0
PD40521jf	29	Bone marrow	WGS	0.498294	0	0	0	0	0	0	0
PD40521jg	29	Bone marrow	WGS	0.569497	0	0	0	0	0	0	0
PD40521jh	29	Bone marrow	WGS	0.467857	0	0	0	0	0	0	0
PD40521ji	29	Bone marrow	WGS	0.573375	0	0	0	0	0	0	0
PD40521jj	29	Bone marrow	WGS	0.308713	0	0	0	0	0	0	0
PD40521jk	29	Bone marrow	WGS	0.473151	0	0	0	0	0	0	0
PD40521jl	29	Bone marrow	WGS	0.52405	0	0	0	0	0	0	0
PD40521jm	29	Bone marrow	WGS	0.463382	0	0	0	0	0	0	0
PD40521jn	29	Bone marrow	WGS	0.334506	0	0	0	0	0	0	0
PD40521jo	29	Bone marrow	WGS	0.430522	0	0	0	0	0	0	0
PD40521jp	29	Bone marrow	WGS	0.482063	0	0	0	0	0	0	0
PD40521jr	29	Bone marrow	WGS	0.577931	0	0	0	0	0	0	0
PD40521js	29	Bone marrow	WGS	0.539286	0	0	0	0	0	1	1
PD40521jt	29	Bone marrow	WGS	0.497123	0	0	0	0	0	0	0
PD40521ju	29	Bone marrow	WGS	0.324236	0	0	0	0	0	0	0
PD40521jv	29	Bone marrow	WGS	0.47712	0	0	0	0	0	0	0
PD40521jx	29	Bone marrow	WGS	0.608674	0	0	0	0	0	1	1
PD40521jy	29	Bone marrow	WGS	0.336869	0	0	0	0	0	0	0
PD40521jz	29	Bone marrow	WGS	0.575875	0	0	0	0	0	0	0
PD40521ka	29	Bone marrow	WGS	0.292412	0	0	0	0	0	1	1
PD40521kb	29	Bone marrow	WGS	0.497626	0	0	0	0	0	0	0
PD40521kc	29	Bone marrow	WGS	0.478814	0	0	0	0	0	0	0
PD40521kd	29	Bone marrow	WGS	0.470568	0	0	0	0	0	0	0
PD40521ke	29	Bone marrow	WGS	0.375594	0	0	0	1	0	0	1
PD40521kf	29	Bone marrow	WGS	0.561532	0	0	0	0	0	0	0
PD40521kg	29	Bone marrow	WGS	0.390446	0	0	0	0	0	0	0
PD40521kh	29	Bone marrow	WGS	0.432999	0	0	0	0	0	0	0
PD40521ki	29	Bone marrow	WGS	0.491903	0	0	0	0	0	1	1
PD40521kj	29	Bone marrow	WGS	0.595367	0	0	0	0	0	0	0
PD40521kk	29	Bone marrow	WGS	0.395799	0	0	0	0	0	0	0
PD40521kl	29	Bone marrow	WGS	0.376226	0	0	0	0	0	0	0
PD40521km	29	Bone marrow	WGS	0.558474	0	0	0	0	0	0	0
PD40521kn	29	Bone marrow	WGS	0.442357	0	0	0	0	0	0	0
PD40521ko	29	Bone marrow	WGS	0.528848	0	0	0	0	0	0	0
PD40521kp	29	Bone marrow	WGS	0.643678	0	0	0	0	0	0	0
PD40521kq	29	Bone marrow	WGS	0.389065	0	0	0	0	0	0	0
PD40521kr	29	Bone marrow	WGS	0.352402	0	0	0	0	0	0	0
PD40521ks	29	Bone marrow	WGS	0.459	0	0	0	0	1	1	2
PD40521kt	29	Bone marrow	WGS	0.270583	0	0	0	0	0	0	0
PD40521ku	29	Bone marrow	WGS	0.493034	0	0	0	0	0	0	0
PD40521kv	29	Bone marrow	WGS	0.468056	0	0	0	0	0	0	0
PD40521kw	29	Bone marrow	WGS	0.573157	0	0	0	0	0	0	0
PD40521kx	29	Bone marrow	WGS	0.365279	0	0	0	0	0	0	0
PD40521ky	29	Bone marrow	WGS	0.549608	0	0	0	0	0	0	0
PD40521kz	29	Bone marrow	WGS	0.351104	0	0	0	1	0	0	1
PD40521la	29	Bone marrow	WGS	0.419291	0	0	0	0	0	0	0
PD40521lb	29	Bone marrow	WGS	0.30594	0	0	0	0	0	0	0
PD40521lc	29	Bone marrow	WGS	0.428126	0	0	0	0	0	0	0
PD40521ld	29	Bone marrow	WGS	0.30626	0	0	0	0	0	0	0
PD40521le	29	Bone marrow	WGS	0.444104	0	0	0	0	0	0	0
PD40521lf	29	Bone marrow	WGS	0.20365	0	0	0	0	0	1	1
PD40521lg	29	Bone marrow	WGS	0.400374	0	0	0	0	0	0	0
PD40521lh	29	Bone marrow	WGS	0.578943	0	0	0	0	0	0	0
PD40521li	29	Bone marrow	WGS	0.422666	0	0	0	0	0	0	0
PD40521lj	29	Bone marrow	WGS	0.459208	0	0	0	0	0	1	1
PD40521lk	29	Bone marrow	WGS	0.268813	0	0	0	0	0	0	0
PD40521ll	29	Bone marrow	WGS	0.420602	0	0	0	0	0	0	0
PD40521lm	29	Bone marrow	WGS	0.573819	0	0	0	0	0	0	0
PD40521ln	29	Bone marrow	WGS	0.457172	0	0	0	0	0	0	0
PD40521lo	29	Bone marrow	WGS	0.552581	0	0	0	0	0	0	0
PD40521lp	29	Bone marrow	WGS	0.388402	0	0	0	0	0	0	0
PD40521lq	29	Bone marrow	WGS	0.397488	0	0	0	0	0	0	0
PD40521lr	29	Bone marrow	WGS	0.559402	0	0	0	0	0	0	0
PD40521ls	29	Bone marrow	WGS	0.300995	0	0	0	0	0	0	0
PD40521lt	29	Bone marrow	WGS	0.492403	0	0	0	0	0	0	0
PD40521lu	29	Bone marrow	WGS	0.457443	0	0	0	0	0	0	0
PD40521lv	29	Bone marrow	WGS	0.45021	0	0	0	0	0	0	0
PD40521lw	29	Bone marrow	WGS	0.407575	0	0	0	0	0	0	0
PD40521lx	29	Bone marrow	WGS	0.505172	0	0	0	0	0	0	0
PD40521ly	29	Bone marrow	WGS	0.659542	0	0	0	0	0	0	0
PD40521lz	29	Bone marrow	WGS	0.614591	0	0	0	0	0	0	0
PD40521ma	29	Bone marrow	WGS	0.350572	0	0	0	0	0	0	0
PD40521mb	29	Bone marrow	WGS	0.356249	0	0	0	0	0	0	0
PD40521mc	29	Bone marrow	WGS	0.490197	0	0	0	0	0	0	0
PD40521md	29	Bone marrow	WGS	0.450748	0	0	0	0	0	0	0
PD40521me	29	Bone marrow	WGS	0.499042	0	0	0	0	0	0	0
PD40521mf	29	Bone marrow	WGS	0.569506	0	0	0	0	0	1	1
PD40521mg	29	Bone marrow	WGS	0.371434	0	0	0	0	0	0	0
PD40521mh	29	Bone marrow	WGS	0.520636	0	0	0	0	0	0	0
PD40521mi	29	Bone marrow	WGS	0.579362	0	0	0	0	0	0	0
PD40521mj	29	Bone marrow	WGS	0.518454	0	0	0	0	0	0	0
PD40521mk	29	Bone marrow	WGS	0.464486	0	0	0	0	0	0	0
PD40521ml	29	Bone marrow	WGS	0.511226	0	0	0	0	0	0	0
PD40521mm	29	Bone marrow	WGS	0.419724	0	0	0	0	0	0	0
PD40521mn	29	Bone marrow	WGS	0.520091	0	0	0	0	0	0	0
PD40521mo	29	Bone marrow	WGS	0.280198	0	0	0	0	0	0	0
PD40521mp	29	Bone marrow	WGS	0.560082	0	0	0	0	0	0	0
PD40521mq	29	Bone marrow	WGS	0.456052	0	0	0	0	0	0	0
PD40521mr	29	Bone marrow	WGS	0.707664	0	0	0	0	0	0	0
PD40521ms	29	Bone marrow	WGS	0.417399	0	0	0	0	0	0	0
PD40521mt	29	Bone marrow	WGS	0.333929	0	0	0	0	0	0	0
PD40521mu	29	Bone marrow	WGS	0.552401	0	0	0	0	0	0	0
PD40521mv	29	Bone marrow	WGS	0.534917	0	0	0	0	0	0	0
PD40521mw	29	Bone marrow	WGS	0.387343	0	0	0	0	0	0	0
PD40521mx	29	Bone marrow	WGS	0.401012	0	0	0	0	0	0	0
PD40521my	29	Bone marrow	WGS	0.56097	0	0	0	0	0	0	0
PD40521mz	29	Bone marrow	WGS	0.420051	0	0	0	0	0	0	0
PD40521n	29	Bone marrow	WGS	0.447336	0	0	0	0	0	0	0
PD40521na	29	Bone marrow	WGS	0.416156	0	0	0	0	0	0	0
PD40521nb	29	Bone marrow	WGS	0.38633	0	0	0	0	0	0	0
PD40521nc	29	Bone marrow	WGS	0.399836	0	0	0	0	0	0	0
PD40521nd	29	Bone marrow	WGS	0.45894	0	0	0	0	1	0	1
PD40521ne	29	Bone marrow	WGS	0.288853	0	0	0	0	0	0	0
PD40521nf	29	Bone marrow	WGS	0.393939	0	0	0	0	0	0	0
PD40521ng	29	Bone marrow	WGS	0.441978	0	0	0	0	0	0	0
PD40521nh	29	Bone marrow	WGS	0.473556	0	0	0	0	0	0	0
PD40521ni	29	Bone marrow	WGS	0.546152	0	0	0	0	0	0	0
PD40521nj	29	Bone marrow	WGS	0.452861	0	0	0	0	0	0	0
PD40521nk	29	Bone marrow	WGS	0.255006	0	0	0	0	0	0	0
PD40521nl	29	Bone marrow	WGS	0.490302	0	0	0	0	0	0	0
PD40521nm	29	Bone marrow	WGS	0.357984	0	0	0	0	0	0	0
PD40521nn	29	Bone marrow	WGS	0.428575	0	0	0	0	0	0	0
PD40521no	29	Bone marrow	WGS	0.493812	0	0	0	0	0	0	0
PD40521np	29	Bone marrow	WGS	0.495235	0	0	0	0	0	2	2
PD40521nq	29	Bone marrow	WGS	0.513852	0	0	0	0	0	0	0
PD40521nr	29	Bone marrow	WGS	0.511043	0	0	0	0	0	0	0
PD40521ns	29	Bone marrow	WGS	0.375029	0	0	0	0	0	0	0
PD40521nt	29	Bone marrow	WGS	0.368259	0	0	0	0	0	0	0
PD40521nu	29	Bone marrow	WGS	0.376323	0	0	0	0	0	0	0
PD40521nv	29	Bone marrow	WGS	0.382279	0	0	0	0	0	0	0
PD40521nw	29	Bone marrow	WGS	0.449439	0	0	0	0	0	0	0
PD40521nx	29	Bone marrow	WGS	0.535	0	0	0	0	0	0	0
PD40521ny	29	Bone marrow	WGS	0.320574	0	0	0	0	1	0	1
PD40521nz	29	Bone marrow	WGS	0.428969	0	0	0	0	0	0	0
PD40521o	29	Bone marrow	WGS	0.471643	0	0	0	0	0	0	0
PD40521oa	29	Bone marrow	WGS	0.382492	0	0	0	0	0	0	0
PD40521ob	29	Bone marrow	WGS	0.42191	0	0	0	0	0	0	0
PD40521oc	29	Bone marrow	WGS	0.46313	0	0	0	0	0	1	1
PD40521od	29	Bone marrow	WGS	0.362384	0	0	0	0	0	0	0
PD40521oe	29	Bone marrow	WGS	0.37467	0	0	0	0	0	0	0
PD40521of	29	Bone marrow	WGS	0.658298	0	0	0	0	0	0	0
PD40521og	29	Bone marrow	WGS	0.237782	0	0	0	0	0	1	1
PD40521p	29	Bone marrow	WGS	0.460222	0	0	0	0	0	0	0
PD40521q	29	Bone marrow	WGS	0.377778	0	0	0	0	0	0	0
PD40521r	29	Bone marrow	WGS	0.468188	0	0	0	0	0	0	0
PD40521s	29	Bone marrow	WGS	0.340082	0	0	0	0	0	0	0
PD40521t	29	Bone marrow	WGS	0.410787	0	0	0	0	0	0	0
PD40521u	29	Bone marrow	WGS	0.477323	0	0	0	0	0	0	0
PD40521v	29	Bone marrow	WGS	0.472365	0	0	0	0	0	0	0
PD40521w	29	Bone marrow	WGS	0.537414	0	0	0	1	0	0	1
PD40521wt	29	Blood	WGS	0.276668	0	0	0	0	0	0	0
PD40521wu	29	Blood	WGS	0.40702	0	0	0	0	0	0	0
PD40521wv	29	Blood	WGS	0.541151	0	0	0	0	0	0	0
PD40521ww	29	Blood	WGS	0.432109	0	0	0	0	0	0	0
PD40521wx	29	Blood	WGS	0.44184	0	0	0	0	0	0	0
PD40521wy	29	Blood	WGS	0.477374	0	0	0	0	0	1	1
PD40521wz	29	Blood	WGS	0.385708	0	0	0	0	0	0	0
PD40521x	29	Bone marrow	WGS	0.433153	0	0	0	0	0	0	0
PD40521xa	29	Blood	WGS	0.3656	0	0	0	0	0	0	0
PD40521xb	29	Blood	WGS	0.382771	0	0	0	0	0	0	0
PD40521xc	29	Blood	WGS	0.435297	0	0	0	0	0	0	0
PD40521xd	29	Blood	WGS	0.497005	0	0	0	0	0	0	0
PD40521xe	29	Blood	WGS	0.293829	0	0	0	0	0	0	0
PD40521xf	29	Blood	WGS	0.441865	0	0	0	0	0	0	0
PD40521xg	29	Blood	WGS	0.545583	0	0	0	0	0	0	0
PD40521xh	29	Blood	WGS	0.388513	0	0	0	0	0	0	0
PD40521xi	29	Blood	WGS	0.428001	0	0	0	0	0	0	0
PD40521xj	29	Blood	WGS	0.392616	0	0	0	0	0	0	0
PD40521xk	29	Blood	WGS	0.4996	0	0	0	1	0	0	1
PD40521xl	29	Blood	WGS	0.375822	0	0	0	0	0	0	0
PD40521xm	29	Blood	WGS	0.593833	0	0	0	0	0	0	0
PD40521xn	29	Blood	WGS	0.436734	0	0	0	0	1	0	1
PD40521xo	29	Blood	WGS	0.475474	0	0	0	0	0	0	0
PD40521xp	29	Blood	WGS	0.396523	0	0	0	0	0	0	0
PD40521xq	29	Blood	WGS	0.407131	0	0	0	0	0	0	0
PD40521xr	29	Blood	WGS	0.345326	0	0	0	0	0	0	0
PD40521y	29	Bone marrow	WGS	0.466028	0	0	0	0	0	0	0
PD40521z	29	Bone marrow	WGS	0.615453	0	0	0	0	0	1	1
PD40667ab	38	Bone marrow	WGS	0.39845	0	0	0	0	0	0	0
PD40667ac	38	Bone marrow	WGS	0.372716	0	0	0	0	0	0	0
PD40667ad	38	Bone marrow	WGS	0.522797	0	0	0	0	1	0	1
PD40667ae	38	Bone marrow	WGS	0.407025	0	0	0	0	0	0	0
PD40667af	38	Bone marrow	WGS	0.584749	0	0	0	0	0	0	0
PD40667ag	38	Bone marrow	WGS	0.37661	0	0	0	0	0	0	0
PD40667ah	38	Bone marrow	WGS	0.329838	0	0	0	0	0	0	0
PD40667ai	38	Bone marrow	WGS	0.483991	0	0	0	0	0	0	0
PD40667aj	38	Bone marrow	WGS	0.341868	0	0	0	0	0	0	0
PD40667ak	38	Bone marrow	WGS	0.377203	0	0	0	0	0	0	0
PD40667al	38	Bone marrow	WGS	0.423222	0	0	0	0	0	0	0
PD40667am	38	Bone marrow	WGS	0.286313	0	0	0	0	0	0	0
PD40667an	38	Bone marrow	WGS	0.477213	0	0	0	0	0	0	0
PD40667ao	38	Bone marrow	WGS	0.509568	0	0	0	0	0	0	0
PD40667ap	38	Bone marrow	WGS	0.404895	0	0	0	0	0	0	0
PD40667aq	38	Bone marrow	WGS	0.410794	0	0	0	0	0	0	0
PD40667ar	38	Bone marrow	WGS	0.44972	0	0	0	0	0	0	0
PD40667as	38	Bone marrow	WGS	0.294073	0	0	0	0	0	0	0
PD40667at	38	Bone marrow	WGS	0.419655	0	0	0	0	0	0	0
PD40667au	38	Bone marrow	WGS	0.388159	0	0	0	0	0	0	0
PD40667av	38	Bone marrow	WGS	0.422251	0	0	0	0	0	0	0
PD40667aw	38	Bone marrow	WGS	0.476922	0	0	0	1	0	0	1
PD40667ax	38	Bone marrow	WGS	0.509181	0	0	0	0	1	0	1
PD40667ay	38	Bone marrow	WGS	0.420303	0	0	0	0	0	0	0
PD40667az	38	Bone marrow	WGS	0.485135	0	0	0	0	0	0	0
PD40667b	38	Bone marrow	WGS	0.45455	0	0	0	0	0	0	0
PD40667bb	38	Bone marrow	WGS	0.480983	0	0	0	0	0	0	0
PD40667bc	38	Bone marrow	WGS	0.345686	0	0	0	0	0	2	2
PD40667bd	38	Bone marrow	WGS	0.533908	0	0	0	1	0	0	1
PD40667be	38	Bone marrow	WGS	0.498293	0	0	0	0	0	1	1
PD40667bf	38	Bone marrow	WGS	0.624672	0	0	0	0	0	2	2
PD40667bg	38	Bone marrow	WGS	0.293287	0	0	0	0	0	0	0
PD40667bh	38	Bone marrow	WGS	0.376326	0	0	0	0	0	0	0
PD40667bi	38	Bone marrow	WGS	0.407456	0	0	0	0	0	0	0
PD40667bj	38	Bone marrow	WGS	0.586381	0	0	0	0	0	0	0
PD40667bk	38	Bone marrow	WGS	0.469758	0	0	0	0	0	0	0
PD40667bl	38	Bone marrow	WGS	0.448987	0	0	0	0	2	0	2
PD40667bm	38	Bone marrow	WGS	0.658307	0	0	0	0	0	1	1
PD40667bn	38	Bone marrow	WGS	0.491252	0	0	0	0	0	0	0
PD40667bo	38	Bone marrow	WGS	0.429291	0	0	0	0	0	1	1
PD40667bp	38	Bone marrow	WGS	0.356839	0	0	0	0	0	0	0
PD40667bq	38	Bone marrow	WGS	0.48736	0	0	0	0	0	0	0
PD40667br	38	Bone marrow	WGS	0.459783	0	0	0	0	0	0	0
PD40667bs	38	Bone marrow	WGS	0.510851	0	0	0	0	0	1	1
PD40667bt	38	Bone marrow	WGS	0.478774	0	0	0	0	1	0	1
PD40667bu	38	Bone marrow	WGS	0.457431	0	0	0	0	0	2	2
PD40667bv	38	Bone marrow	WGS	0.403485	0	0	0	0	0	0	0
PD40667bw	38	Bone marrow	WGS	0.599558	0	0	0	0	0	0	0
PD40667bx	38	Bone marrow	WGS	0.338263	0	0	0	0	0	0	0
PD40667bz	38	Bone marrow	WGS	0.399139	0	0	0	0	0	0	0
PD40667c	38	Bone marrow	WGS	0.550762	0	0	0	0	0	0	0
PD40667cb	38	Bone marrow	WGS	0.394895	0	0	0	0	0	0	0
PD40667cc	38	Bone marrow	WGS	0.422411	0	0	0	0	0	0	0
PD40667cd	38	Bone marrow	WGS	0.512415	0	0	0	0	0	0	0
PD40667ce	38	Bone marrow	WGS	0.44944	0	0	0	1	0	0	1
PD40667cf	38	Bone marrow	WGS	0.456965	0	0	0	1	0	0	1
PD40667cg	38	Bone marrow	WGS	0.589533	0	0	0	0	0	0	0
PD40667ci	38	Bone marrow	WGS	0.452186	0	0	0	0	0	0	0
PD40667cj	38	Bone marrow	WGS	0.431382	0	0	0	1	0	1	2
PD40667ck	38	Bone marrow	WGS	0.578007	0	0	0	0	0	0	0
PD40667cl	38	Bone marrow	WGS	0.456365	0	0	0	0	0	2	2
PD40667cm	38	Bone marrow	WGS	0.481708	0	0	0	0	0	1	1
PD40667cn	38	Bone marrow	WGS	0.405502	0	0	0	0	0	0	0
PD40667co	38	Bone marrow	WGS	0.381433	0	0	0	0	0	0	0
PD40667cp	38	Bone marrow	WGS	0.404493	0	0	0	0	0	0	0
PD40667cq	38	Bone marrow	WGS	0.477538	0	0	0	0	0	2	2
PD40667cr	38	Bone marrow	WGS	0.442117	0	0	0	0	0	0	0
PD40667cs	38	Bone marrow	WGS	0.499645	0	0	0	0	0	0	0
PD40667ct	38	Bone marrow	WGS	0.421613	0	0	0	0	0	1	1
PD40667cu	38	Bone marrow	WGS	0.252811	0	0	0	1	0	1	2
PD40667cv	38	Bone marrow	WGS	0.358507	0	0	0	0	0	0	0
PD40667d	38	Bone marrow	WGS	0.291908	0	0	0	0	0	0	0
PD40667e	38	Bone marrow	WGS	0.357265	0	0	0	0	0	0	0
PD40667f	38	Bone marrow	WGS	0.353332	0	0	0	0	0	0	0
PD40667g	38	Bone marrow	WGS	0.449107	0	0	0	0	0	0	0
PD40667go	38	Bone marrow	WGS	0.561309	0	0	0	1	1	1	3
PD40667gp	38	Bone marrow	WGS	0.472938	0	0	0	0	0	1	1
PD40667gq	38	Bone marrow	WGS	0.502034	0	0	0	0	0	0	0
PD40667gr	38	Bone marrow	WGS	0.476555	0	0	0	0	0	2	2
PD40667gs	38	Bone marrow	WGS	0.586227	0	0	0	0	0	0	0
PD40667gt	38	Bone marrow	WGS	0.452255	0	0	0	0	0	1	1
PD40667gu	38	Bone marrow	WGS	0.410117	0	0	0	0	0	0	0
PD40667gv	38	Bone marrow	WGS	0.49056	0	0	0	0	0	0	0
PD40667gw	38	Bone marrow	WGS	0.415052	0	0	0	0	0	1	1
PD40667gx	38	Bone marrow	WGS	0.616972	0	0	0	0	0	0	0
PD40667gy	38	Bone marrow	WGS	0.336148	0	0	0	0	0	0	0
PD40667gz	38	Bone marrow	WGS	0.326525	0	0	0	0	0	0	0
PD40667h	38	Bone marrow	WGS	0.420187	0	0	0	0	0	0	0
PD40667ha	38	Bone marrow	WGS	0.501616	0	0	0	0	0	0	0
PD40667hb	38	Bone marrow	WGS	0.5785	0	0	0	0	0	0	0
PD40667hc	38	Bone marrow	WGS	0.475304	0	0	0	1	0	1	2
PD40667hd	38	Bone marrow	WGS	0.543724	0	0	0	0	0	0	0
PD40667he	38	Bone marrow	WGS	0.551759	0	0	0	0	0	1	1
PD40667hf	38	Bone marrow	WGS	0.450203	0	0	0	0	0	0	0
PD40667hg	38	Bone marrow	WGS	0.439657	0	0	0	0	0	0	0
PD40667hh	38	Bone marrow	WGS	0.239421	0	0	0	0	0	1	1
PD40667hi	38	Bone marrow	WGS	0.48371	0	0	0	0	1	0	1
PD40667hj	38	Bone marrow	WGS	0.480707	0	0	0	0	0	0	0
PD40667hk	38	Bone marrow	WGS	0.464194	0	0	0	0	0	0	0
PD40667hl	38	Bone marrow	WGS	0.481868	0	0	0	0	0	2	2
PD40667hm	38	Bone marrow	WGS	0.522022	0	0	0	1	0	0	1
PD40667hn	38	Bone marrow	WGS	0.397828	0	0	0	0	0	1	1
PD40667ho	38	Bone marrow	WGS	0.493911	0	0	0	0	0	1	1
PD40667hp	38	Bone marrow	WGS	0.436686	0	0	0	0	0	1	1
PD40667hq	38	Bone marrow	WGS	0.479659	0	0	0	0	0	0	0
PD40667hr	38	Bone marrow	WGS	0.589561	0	0	0	0	0	0	0
PD40667hs	38	Bone marrow	WGS	0.597904	0	0	0	0	0	0	0
PD40667ht	38	Bone marrow	WGS	0.464306	0	0	0	0	0	0	0
PD40667hu	38	Bone marrow	WGS	0.413245	0	0	0	0	0	0	0
PD40667hv	38	Bone marrow	WGS	0.357342	0	0	0	0	0	0	0
PD40667hw	38	Bone marrow	WGS	0.619589	0	0	0	0	1	0	1
PD40667hx	38	Bone marrow	WGS	0.375701	0	0	0	0	0	1	1
PD40667hy	38	Bone marrow	WGS	0.429924	0	0	0	0	1	0	1
PD40667hz	38	Bone marrow	WGS	0.464933	0	0	0	0	0	0	0
PD40667i	38	Bone marrow	WGS	0.548452	0	0	0	0	1	0	1
PD40667ia	38	Bone marrow	WGS	0.398402	0	0	0	0	0	0	0
PD40667ib	38	Bone marrow	WGS	0.408305	0	0	0	0	0	0	0
PD40667ic	38	Bone marrow	WGS	0.425983	0	0	0	0	0	0	0
PD40667id	38	Bone marrow	WGS	0.483968	0	0	0	0	0	0	0
PD40667ie	38	Bone marrow	WGS	0.524135	0	0	0	0	0	1	1
PD40667if	38	Bone marrow	WGS	0.471018	0	0	0	0	0	1	1
PD40667ig	38	Bone marrow	WGS	0.514542	0	0	0	0	0	0	0
PD40667ih	38	Bone marrow	WGS	0.687645	0	0	0	0	0	1	1
PD40667ii	38	Bone marrow	WGS	0.544597	0	0	0	0	1	0	1
PD40667ij	38	Bone marrow	WGS	0.551149	0	0	0	0	0	1	1
PD40667ik	38	Bone marrow	WGS	0.424386	0	0	0	0	1	0	1
PD40667il	38	Bone marrow	WGS	0.644653	0	0	0	0	0	2	2
PD40667im	38	Bone marrow	WGS	0.550375	0	0	0	0	0	0	0
PD40667in	38	Bone marrow	WGS	0.410601	0	0	0	0	0	0	0
PD40667io	38	Bone marrow	WGS	0.405147	0	0	0	0	0	0	0
PD40667ip	38	Bone marrow	WGS	0.496075	0	0	0	0	0	0	0
PD40667iq	38	Bone marrow	WGS	0.515536	0	0	0	0	0	0	0
PD40667ir	38	Bone marrow	WGS	0.412092	0	0	0	0	0	1	1
PD40667is	38	Bone marrow	WGS	0.547795	0	0	0	0	0	1	1
PD40667it	38	Bone marrow	WGS	0.481952	0	0	0	0	0	0	0
PD40667iu	38	Bone marrow	WGS	0.553647	0	0	0	1	0	0	1
PD40667iv	38	Bone marrow	WGS	0.548833	0	0	0	0	0	1	1
PD40667iw	38	Bone marrow	WGS	0.318219	0	0	0	0	0	1	1
PD40667ix	38	Bone marrow	WGS	0.560732	0	0	0	0	0	0	0
PD40667iy	38	Bone marrow	WGS	0.576675	0	0	0	0	0	0	0
PD40667iz	38	Bone marrow	WGS	0.350465	0	0	0	0	0	0	0
PD40667j	38	Bone marrow	WGS	0.477843	0	0	0	0	0	0	0
PD40667ja	38	Bone marrow	WGS	0.454753	0	0	0	0	0	0	0
PD40667jb	38	Bone marrow	WGS	0.480856	0	0	0	0	0	0	0
PD40667jc	38	Bone marrow	WGS	0.402489	0	0	0	0	0	1	1
PD40667jd	38	Bone marrow	WGS	0.421695	0	0	0	0	0	1	1
PD40667je	38	Bone marrow	WGS	0.54777	0	0	0	0	0	0	0
PD40667jf	38	Bone marrow	WGS	0.621944	0	0	0	0	0	1	1
PD40667jg	38	Bone marrow	WGS	0.454466	0	0	0	0	0	0	0
PD40667jh	38	Bone marrow	WGS	0.328699	0	0	0	0	0	0	0
PD40667ji	38	Bone marrow	WGS	0.315217	0	0	0	1	0	0	1
PD40667jj	38	Bone marrow	WGS	0.345796	0	0	0	0	0	0	0
PD40667jk	38	Bone marrow	WGS	0.378166	0	0	0	0	0	0	0
PD40667jl	38	Bone marrow	WGS	0.52293	0	0	0	0	0	0	0
PD40667jm	38	Bone marrow	WGS	0.411416	0	0	0	0	0	0	0
PD40667jn	38	Bone marrow	WGS	0.509951	0	0	0	0	0	0	0
PD40667jo	38	Bone marrow	WGS	0.48221	0	0	0	0	0	1	1
PD40667jp	38	Bone marrow	WGS	0.485962	0	0	0	0	0	0	0
PD40667jq	38	Bone marrow	WGS	0.490652	0	0	0	0	0	0	0
PD40667jr	38	Bone marrow	WGS	0.396495	0	0	0	0	0	0	0
PD40667js	38	Bone marrow	WGS	0.50892	0	0	0	0	0	0	0
PD40667jt	38	Bone marrow	WGS	0.566274	0	0	0	0	0	0	0
PD40667ju	38	Bone marrow	WGS	0.400168	0	0	0	0	0	0	0
PD40667jv	38	Bone marrow	WGS	0.444525	0	0	0	0	1	0	1
PD40667jw	38	Bone marrow	WGS	0.400197	0	0	0	0	0	0	0
PD40667jx	38	Bone marrow	WGS	0.471942	0	0	0	0	0	0	0
PD40667jy	38	Bone marrow	WGS	0.506359	0	0	0	0	0	0	0
PD40667jz	38	Bone marrow	WGS	0.341111	0	0	0	0	0	1	1
PD40667k	38	Bone marrow	WGS	0.485561	0	0	0	0	0	0	0
PD40667ka	38	Bone marrow	WGS	0.451849	0	0	0	0	0	0	0
PD40667kb	38	Bone marrow	WGS	0.498586	0	0	0	0	0	0	0
PD40667kc	38	Bone marrow	WGS	0.526557	0	0	0	0	0	1	1
PD40667kd	38	Bone marrow	WGS	0.529965	0	0	0	0	0	0	0
PD40667ke	38	Bone marrow	WGS	0.56073	0	0	0	0	0	0	0
PD40667kg	38	Bone marrow	WGS	0.499968	0	0	0	0	0	0	0
PD40667kh	38	Bone marrow	WGS	0.488019	0	0	0	0	0	1	1
PD40667ki	38	Bone marrow	WGS	0.494768	0	0	0	0	0	0	0
PD40667kj	38	Bone marrow	WGS	0.323781	0	0	0	0	0	0	0
PD40667kk	38	Bone marrow	WGS	0.602813	0	0	0	0	0	0	0
PD40667kl	38	Bone marrow	WGS	0.430832	0	0	0	0	0	0	0
PD40667km	38	Bone marrow	WGS	0.426333	0	0	0	0	0	0	0
PD40667kn	38	Bone marrow	WGS	0.30082	0	0	0	0	0	1	1
PD40667ko	38	Bone marrow	WGS	0.399801	0	0	0	0	0	0	0
PD40667kp	38	Bone marrow	WGS	0.600068	0	0	0	0	0	1	1
PD40667kq	38	Bone marrow	WGS	0.420162	0	0	0	0	0	0	0
PD40667kr	38	Bone marrow	WGS	0.49195	0	0	0	0	0	0	0
PD40667ks	38	Bone marrow	WGS	0.570815	0	0	0	0	0	0	0
PD40667kt	38	Bone marrow	WGS	0.406822	0	0	0	0	0	0	0
PD40667ku	38	Bone marrow	WGS	0.318524	0	0	0	1	0	0	1
PD40667kv	38	Bone marrow	WGS	0.349082	0	0	0	0	0	0	0
PD40667kw	38	Bone marrow	WGS	0.431915	0	0	0	0	0	0	0
PD40667kx	38	Bone marrow	WGS	0.506981	0	0	0	0	0	0	0
PD40667ky	38	Bone marrow	WGS	0.634971	0	0	0	0	0	0	0
PD40667kz	38	Bone marrow	WGS	0.574969	0	0	0	0	0	0	0
PD40667l	38	Bone marrow	WGS	0.56362	0	0	0	0	0	1	1
PD40667la	38	Bone marrow	WGS	0.500745	0	0	0	0	0	0	0
PD40667lb	38	Bone marrow	WGS	0.529681	0	0	0	0	0	1	1
PD40667lc	38	Bone marrow	WGS	0.501737	0	0	0	0	0	0	0
PD40667ld	38	Bone marrow	WGS	0.519955	0	0	0	0	0	1	1
PD40667le	38	Bone marrow	WGS	0.356025	0	0	0	0	0	0	0
PD40667lf	38	Bone marrow	WGS	0.36793	0	0	0	0	0	0	0
PD40667lg	38	Bone marrow	WGS	0.602843	0	0	0	0	0	0	0
PD40667lh	38	Bone marrow	WGS	0.391688	0	0	0	0	0	1	1
PD40667li	38	Bone marrow	WGS	0.514896	0	0	0	0	0	0	0
PD40667lj	38	Bone marrow	WGS	0.493895	0	0	0	0	0	1	1
PD40667lk	38	Bone marrow	WGS	0.498448	0	0	0	0	0	0	0
PD40667ll	38	Bone marrow	WGS	0.438915	0	0	0	0	0	0	0
PD40667lm	38	Bone marrow	WGS	0.313979	0	0	0	0	0	0	0
PD40667ln	38	Bone marrow	WGS	0.510215	0	0	0	0	0	0	0
PD40667lo	38	Bone marrow	WGS	0.511104	0	0	0	0	0	1	1
PD40667lp	38	Bone marrow	WGS	0.458018	0	0	0	0	0	0	0
PD40667lq	38	Bone marrow	WGS	0.390608	0	0	0	0	0	0	0
PD40667lr	38	Bone marrow	WGS	0.544146	0	0	0	0	0	0	0
PD40667ls	38	Bone marrow	WGS	0.542578	0	0	0	0	0	1	1
PD40667lt	38	Bone marrow	WGS	0.417299	0	0	0	0	0	0	0
PD40667lu	38	Bone marrow	WGS	0.5225	0	0	0	0	0	0	0
PD40667lv	38	Bone marrow	WGS	0.466825	0	0	0	0	0	0	0
PD40667lw	38	Bone marrow	WGS	0.575081	0	0	0	0	0	0	0
PD40667lx	38	Bone marrow	WGS	0.449213	0	0	0	0	0	0	0
PD40667ly	38	Bone marrow	WGS	0.430654	0	0	0	0	0	0	0
PD40667lz	38	Bone marrow	WGS	0.37071	0	0	0	0	0	2	2
PD40667m	38	Bone marrow	WGS	0.40908	0	0	0	0	0	0	0
PD40667ma	38	Bone marrow	WGS	0.498691	0	0	0	0	0	0	0
PD40667mb	38	Bone marrow	WGS	0.544697	0	0	0	0	0	0	0
PD40667mc	38	Bone marrow	WGS	0.409215	0	0	0	0	0	1	1
PD40667md	38	Bone marrow	WGS	0.597499	0	0	0	0	0	0	0
PD40667me	38	Bone marrow	WGS	0.392723	0	0	0	0	0	1	1
PD40667mf	38	Bone marrow	WGS	0.443003	0	0	0	0	0	1	1
PD40667mg	38	Bone marrow	WGS	0.480014	0	0	0	0	0	0	0
PD40667mh	38	Bone marrow	WGS	0.459431	0	0	0	0	0	0	0
PD40667mi	38	Bone marrow	WGS	0.540545	0	0	0	0	0	0	0
PD40667mj	38	Bone marrow	WGS	0.523102	0	0	0	0	0	0	0
PD40667mk	38	Bone marrow	WGS	0.348021	0	0	0	0	0	1	1
PD40667ml	38	Bone marrow	WGS	0.562265	0	0	0	0	0	0	0
PD40667mm	38	Bone marrow	WGS	0.36349	0	0	0	0	0	0	0
PD40667mn	38	Bone marrow	WGS	0.348825	0	0	0	0	0	0	0
PD40667mo	38	Bone marrow	WGS	0.506796	0	0	0	0	0	0	0
PD40667mp	38	Bone marrow	WGS	0.516799	0	0	0	0	0	1	1
PD40667mq	38	Bone marrow	WGS	0.521341	0	0	0	0	0	0	0
PD40667mr	38	Bone marrow	WGS	0.4283	0	0	0	0	0	1	1
PD40667ms	38	Bone marrow	WGS	0.398139	0	0	0	0	0	0	0
PD40667mt	38	Bone marrow	WGS	0.401516	0	0	0	0	0	0	0
PD40667mu	38	Bone marrow	WGS	0.512625	0	0	0	0	0	1	1
PD40667mv	38	Bone marrow	WGS	0.510705	0	0	0	0	0	1	1
PD40667mw	38	Bone marrow	WGS	0.349607	0	0	0	0	0	1	1
PD40667mx	38	Bone marrow	WGS	0.416736	0	0	0	0	0	0	0
PD40667my	38	Bone marrow	WGS	0.378578	0	0	0	0	0	0	0
PD40667mz	38	Bone marrow	WGS	0.407996	0	0	0	0	1	1	2
PD40667n	38	Bone marrow	WGS	0.439779	0	0	0	0	0	0	0
PD40667na	38	Bone marrow	WGS	0.361902	0	0	0	0	0	0	0
PD40667nb	38	Bone marrow	WGS	0.532163	0	0	0	0	0	1	1
PD40667nc	38	Bone marrow	WGS	0.324067	0	0	0	0	0	0	0
PD40667nd	38	Bone marrow	WGS	0.262759	0	0	0	0	0	0	0
PD40667ne	38	Bone marrow	WGS	0.327249	0	0	0	0	0	1	1
PD40667nf	38	Bone marrow	WGS	0.313931	0	0	0	0	0	0	0
PD40667ng	38	Bone marrow	WGS	0.43382	0	0	0	0	0	0	0
PD40667nh	38	Bone marrow	WGS	0.452398	0	0	0	0	0	0	0
PD40667ni	38	Bone marrow	WGS	0.423998	0	0	0	0	0	0	0
PD40667nj	38	Bone marrow	WGS	0.394169	0	0	0	0	0	0	0
PD40667nk	38	Bone marrow	WGS	0.26563	0	0	0	0	0	1	1
PD40667nl	38	Bone marrow	WGS	0.387414	0	0	0	0	0	2	2
PD40667nm	38	Bone marrow	WGS	0.497665	0	0	0	0	0	0	0
PD40667nn	38	Bone marrow	WGS	0.418559	0	0	0	0	0	0	0
PD40667no	38	Bone marrow	WGS	0.438415	0	0	0	0	0	1	1
PD40667np	38	Bone marrow	WGS	0.49315	0	0	0	0	0	0	0
PD40667nq	38	Bone marrow	WGS	0.718174	0	0	0	0	0	0	0
PD40667nr	38	Bone marrow	WGS	0.397911	0	0	0	0	0	0	0
[truncated: 8,627 more rows]

## Sheet: S11c
Percentage of samples in each tissue type with total number of clusters >0.
Tissue	Experiment	Total number of samples containing cluster(s)	%Sample with cluster(s)
Adipose tissue	WGS	5	80
Appendix	WGS	20	100
Bladder	WES	726	9.77961
Bladder	WGS	105	70.4762
Blood	WGS	2123	37.7296
Bone marrow	WGS	1766	32.7293
Brain	WGS	510	39.4118
Breast	WGS	108	72.2222
Colon	WES	283	3.88693
Colon	WGS	1216	11.7599
Dermis	WGS	386	93.7824
Epidermis	WES	71	9.85915
Epidermis	WGS	13	69.2308
Esophagus	WES	200	9
Esophagus	WGS	30	30
Heart	WGS	14	35.7143
Kidney	WGS	34	23.5294
Liver	WES	248	8.46774
Liver	WGS	309	47.8964
Lung	WES	135	11.8519
Lung	WGS	449	67.0379
Pancreas	WES	246	11.3821
Pancreas	WGS	19	31.5789
Placenta	WGS	144	38.1944
Prostate	WGS	23	34.7826
Rectum	WES	178	5.05618
Small intestine	WES	177	11.8644
Small intestine	WGS	354	83.3333
Spleen	WGS	100	79
Stomach	WES	307	19.2182
Stomach	WGS	11	81.8182
Testis	WGS	236	30.0847
Thyroid	WGS	31	12.9032
Tonsil	WGS	48	47.9167

## Sheet: S11d
Mean and median cluster count for samples with total clusters>0.
Tissue	Experiment	Mean A- or T-coordinated clusters	Mean G- or C-coordinated clusters	Mean Non-coordinated clusters	Median A- or T-coordinated clusters	Median G- or C-coordinated clusters	Median Non-coordinated clusters
Adipose tissue	WGS	0	0	1.5	0	0	1.5
Appendix	WGS	0.8	1.15	5.25	1	1	6
Bladder	WES	0.056338	0.676056	0.56338	0	1	1
Bladder	WGS	0.662162	7.89189	4.72973	0	1	2.5
Blood	WGS	0.580524	0.248439	2.31835	0	0	1
Bone marrow	WGS	0.128028	0.17128	1.02076	0	0	1
Brain	WGS	0.169154	0.238806	1.23881	0	0	1
Breast	WGS	0.24359	0.346154	2	0	0	2
Colon	WES	0	0.181818	0.818182	0	0	1
Colon	WGS	0.356643	0.545455	2.53846	0	0	1
Dermis	WGS	0.60221	0.853591	5.15746	0	1	4
Epidermis	WES	0	0.428571	0.571429	0	0	1
Epidermis	WGS	0.333333	1.66667	7.88889	0	1	4
Esophagus	WES	0.111111	0.166667	0.722222	0	0	1
Esophagus	WGS	0.333333	0.333333	1.77778	0	0	1
Heart	WGS	0.2	0	1.4	0	0	1
Kidney	WGS	0.125	0.5	1.375	0	0.5	1
Liver	WES	0.142857	0.285714	0.666667	0	0	1
Liver	WGS	0.418919	0.297297	1.83108	0	0	1
Lung	WES	0	0.0625	0.9375	0	0	1
Lung	WGS	0.415282	1.68771	3.41528	0	0	2
Pancreas	WES	0	0	1.03571	0	0	1
Pancreas	WGS	0.5	0.166667	0.833333	0.5	0	1
Placenta	WGS	0.181818	0.0727273	0.927273	0	0	1
Prostate	WGS	0.25	0.375	1.75	0	0	1
Rectum	WES	0	0.111111	1	0	0	1
Small intestine	WES	0	0.0952381	1	0	0	1
Small intestine	WGS	0.447458	1.58305	3.2	0	1	3
Spleen	WGS	1.8481	0.417722	4.86076	0	0	2
Stomach	WES	0	0.0508475	1.0339	0	0	1
Stomach	WGS	0.444444	0.222222	1.33333	0	0	1
Testis	WGS	0.056338	0.309859	0.802817	0	0	1
Thyroid	WGS	0	0	1.25	0	0	1
Tonsil	WGS	1.69565	0.0869565	2.78261	0	0	1

## Sheet: S11e
Enrichmnet of ytCa (ytCa→ytTa and ytCa→ytGa) (A3A-like) and rtCa (rtCa→rtTa and rtCa→rtGa) (A3B-like) motifs across different mutation types in tissues where APOBEC mutagenesis features were detected.
Tissue	Type	Experiment	Motif	Enrichment	Fisher_p-value
Bladder	Clusters	WGS	ytCa (A3A-like)	4.75975	3.6436e-223
Bladder	Clusters	WGS	rtCa (A3B-like)	3.10955	1.01363e-51
Bladder	G-C-coordinated	WGS	ytCa (A3A-like)	4.76235	5.67651e-168
Bladder	G-C-coordinated	WGS	rtCa (A3B-like)	3.4739	1.49767e-47
Bladder	Genome-wide	WGS	ytCa (A3A-like)	1.94997	0
Bladder	Genome-wide	WGS	rtCa (A3B-like)	1.39507	6.30777e-86
Bladder	Scattered	WGS	ytCa (A3A-like)	1.85406	0
Bladder	Scattered	WGS	rtCa (A3B-like)	1.34283	3.01799e-64
Bladder	Clusters	WES	ytCa (A3A-like)	5.72604	7.00215e-20
Bladder	Clusters	WES	rtCa (A3B-like)	0.952791	0.60967
Bladder	G-C-coordinated	WES	ytCa (A3A-like)	6.01282	1.05475e-16
Bladder	G-C-coordinated	WES	rtCa (A3B-like)	1.39583	0.332746
Bladder	Genome-wide	WES	ytCa (A3A-like)	1.80644	2.12946e-102
Bladder	Genome-wide	WES	rtCa (A3B-like)	1.28775	6.28289e-12
Bladder	Scattered	WES	ytCa (A3A-like)	1.77012	1.66807e-93
Bladder	Scattered	WES	rtCa (A3B-like)	1.29102	4.50867e-12
Breast	Clusters	WGS	ytCa (A3A-like)	2.32969	0.000847558
Breast	Clusters	WGS	rtCa (A3B-like)	0.403409	0.960063
Breast	G-C-coordinated	WGS	ytCa (A3A-like)	5.13011	1.94765e-06
Breast	G-C-coordinated	WGS	rtCa (A3B-like)	0	1
Breast	Genome-wide	WGS	ytCa (A3A-like)	0.61312	1
Breast	Genome-wide	WGS	rtCa (A3B-like)	0.643854	1
Breast	Scattered	WGS	ytCa (A3A-like)	0.605793	1
Breast	Scattered	WGS	rtCa (A3B-like)	0.644877	1
Liver	Clusters	WGS	ytCa (A3A-like)	1.08503	0.418195
Liver	Clusters	WGS	rtCa (A3B-like)	1.99933	0.00626088
Liver	G-C-coordinated	WGS	ytCa (A3A-like)	2.19771	0.0339053
Liver	G-C-coordinated	WGS	rtCa (A3B-like)	2.64806	0.0204406
Liver	Genome-wide	WGS	ytCa (A3A-like)	0.808774	1
Liver	Genome-wide	WGS	rtCa (A3B-like)	1.02467	0.0923485
Liver	Scattered	WGS	ytCa (A3A-like)	0.807918	1
Liver	Scattered	WGS	rtCa (A3B-like)	1.0218	0.121048
Liver	Clusters	WES	ytCa (A3A-like)	0	1
Liver	Clusters	WES	rtCa (A3B-like)	2.36156	0.357733
Liver	G-C-coordinated	WES	ytCa (A3A-like)	0	1
Liver	G-C-coordinated	WES	rtCa (A3B-like)	0	1
Liver	Genome-wide	WES	ytCa (A3A-like)	0.849778	0.984029
Liver	Genome-wide	WES	rtCa (A3B-like)	1.3614	3.14748e-05
Liver	Scattered	WES	ytCa (A3A-like)	0.852369	0.982333
Liver	Scattered	WES	rtCa (A3B-like)	1.35842	3.69384e-05
Lung	Clusters	WGS	ytCa (A3A-like)	3.70383	1.18628e-125
Lung	Clusters	WGS	rtCa (A3B-like)	2.49887	5.79582e-29
Lung	G-C-coordinated	WGS	ytCa (A3A-like)	4.78416	3.79758e-124
Lung	G-C-coordinated	WGS	rtCa (A3B-like)	2.93833	3.15304e-24
Lung	Genome-wide	WGS	ytCa (A3A-like)	1.40778	0
Lung	Genome-wide	WGS	rtCa (A3B-like)	1.25475	6.79786e-112
Lung	Scattered	WGS	ytCa (A3A-like)	1.38363	0
Lung	Scattered	WGS	rtCa (A3B-like)	1.24285	2.69824e-101
Lung	Clusters	WES	ytCa (A3A-like)	0	1
Lung	Clusters	WES	rtCa (A3B-like)	1.46057	0.509609
Lung	G-C-coordinated	WES	ytCa (A3A-like)	0	1
Lung	G-C-coordinated	WES	rtCa (A3B-like)	0	1
Lung	Genome-wide	WES	ytCa (A3A-like)	1.78333	4.9143e-08
Lung	Genome-wide	WES	rtCa (A3B-like)	0.962101	0.618767
Lung	Scattered	WES	ytCa (A3A-like)	1.79114	3.99017e-08
Lung	Scattered	WES	rtCa (A3B-like)	0.953637	0.63901
Small intestine	Clusters	WGS	ytCa (A3A-like)	3.03718	2.36908e-82
Small intestine	Clusters	WGS	rtCa (A3B-like)	1.82952	2.1422e-11
Small intestine	G-C-coordinated	WGS	ytCa (A3A-like)	4.23468	7.12064e-108
Small intestine	G-C-coordinated	WGS	rtCa (A3B-like)	3.07434	1.26835e-24
Small intestine	Genome-wide	WGS	ytCa (A3A-like)	0.669759	1
Small intestine	Genome-wide	WGS	rtCa (A3B-like)	0.575563	1
Small intestine	Scattered	WGS	ytCa (A3A-like)	0.656826	1
Small intestine	Scattered	WGS	rtCa (A3B-like)	0.56951	1
Small intestine	Clusters	WES	ytCa (A3A-like)	1.40972	0.520111
Small intestine	Clusters	WES	rtCa (A3B-like)	0	1
Small intestine	G-C-coordinated	WES	ytCa (A3A-like)	4.96	0.214955
Small intestine	G-C-coordinated	WES	rtCa (A3B-like)	0	1
Small intestine	Genome-wide	WES	ytCa (A3A-like)	0.735198	0.999448
Small intestine	Genome-wide	WES	rtCa (A3B-like)	0.6008	0.999996
Small intestine	Scattered	WES	ytCa (A3A-like)	0.731484	0.99952
Small intestine	Scattered	WES	rtCa (A3B-like)	0.606919	0.999993

## Sheet: S11f
P-value from Breslow-Day test of homogeneity to compare the odds ratios of ytCa (ytCa→ytTa and ytCa→ytGa) (A3A-like) and rtCa (rtCa→rtTa and rtCa→rtGa) (A3B-like) enrichment in tissues where APOBEC mutagenesis features were detected.
Tissue	Experiment	Type	Chi-square statistic	Breslow_day_P_value
Bladder	WGS	Clusters	49.8662	1.64591e-12
Bladder	WES	Clusters	17.4294	2.98178e-05
Bladder	WGS	G-C-coordinated	24.9282	5.95069e-07
Bladder	WES	G-C-coordinated	10.8446	0.000990862
Bladder	WGS	Genome-wide	327.848	0
Bladder	WES	Genome-wide	64.0002	1.22125e-15
Bladder	WGS	Scattered	280.541	0
Bladder	WES	Scattered	54.9118	1.2601e-13
Breast	WGS	Clusters	7.61471	0.00578941
Breast	WGS	G-C-coordinated
Breast	WGS	Genome-wide	1.41817	0.233705
Breast	WGS	Scattered	2.18974	0.138933
Liver	WGS	Clusters	2.97982	0.0843088
Liver	WES	Clusters
Liver	WGS	G-C-coordinated	0.10609	0.74464
Liver	WES	G-C-coordinated
Liver	WGS	Genome-wide	92.0451	0
Liver	WES	Genome-wide	19.5174	9.96861e-06
Liver	WGS	Scattered	90.2548	0
Liver	WES	Scattered	19.0314	1.28587e-05
Lung	WGS	Clusters	30.1473	4.00442e-08
Lung	WES	Clusters
Lung	WGS	G-C-coordinated	33.0325	9.06324e-09
Lung	WES	G-C-coordinated
Lung	WGS	Genome-wide	98.1835	0
Lung	WES	Genome-wide	11.5798	0.000666729
Lung	WGS	Scattered	83.5504	0
Lung	WES	Scattered	11.8838	0.000566245
Small intestine	WGS	Clusters	34.3607	4.57864e-09
Small intestine	WES	Clusters
Small intestine	WGS	G-C-coordinated	16.865	4.01348e-05
Small intestine	WES	G-C-coordinated
Small intestine	WGS	Genome-wide	127.456	0
Small intestine	WES	Genome-wide	1.5383	0.214871
Small intestine	WGS	Scattered	109.933	0
Small intestine	WES	Scattered	1.30665	0.253003
