# Supplementary material for: Motif-Centered Analyses Reveal Universal and Tissue-Specific Mutagenic Mechanisms Operating in the Human Body
Source: bioRxiv. 2026 May 10:2025.10.07.681015. Preprint. [Version 4] doi: 10.1101/2025.10.07.681015 (PMC12934804; doi:10.1101/2025.10.07.681015)
Supplement: Supplement 1 [file media-1.zip › Supplementary_table_S1.xlsx]

## Sheet: Legend
Supplemental table S1
Origins of mutation calls for samples analyzed in this study.
Unique_ID - ID given to a study throughout this paper
Sheets in this file are as follows:
S1a	List of independent studies, including paper URL and PMID, that generated the mutation calls analyzed in this study.
S1b	Demographic information and mutation spectrum of healthy samples.
S1c	Demographic information and mutation spectrum of diseased samples.

## Sheet: S1a
List of independent studies, including paper URL and PMID, that generated the mutation calls analyzed in this study.
Unique_ID	Paper_Title_URL	PMID	Tissue	Tissue state
SMSDB01	A body map of somatic mutagenesis in morphologically normal human tissues	34433965	Colon, esophagus, liver, lung, pancreas, rectum, small intestine, stomach	Healthy
SMSDB02	Accurate identification of single-nucleotide variants in whole-genome-amplified single cells	28319112	Brain	Healthy
SMSDB03	Accurate SNV detection in single cells by transposon-based whole-genome amplification of complementary strands	33593904	Blood, brain, testis	Healthy
SMSDB04	Aging and neurodegeneration are associated with increased mutations in single human neurons	29217584	Brain	Healthy, diseased
SMSDB05	Analysis of somatic mutations in 131 human brains reveals aging-associated hypermutability	35901164	Brain	Healthy, diseased
SMSDB06	Analysis of the genetic phylogeny of multifocal prostate cancer identifies multiple independent clonal expansions in neoplastic and morphologically normal prostate tissue	25730763	Prostate	Healthy
SMSDB07	Antiviral treatment causes a unique mutational signature in cancers of transplantation recipients	34496298	Blood, bone marrow	Healthy
SMSDB08	APOBEC mutagenesis is a common process in normal human small intestine	36702998	Small intestine	Healthy, diseased
SMSDB09	Clonal dynamics of haematopoiesis across the human lifespan	35650442	Blood, bone marrow	Healthy
SMSDB10	Common anti-cancer therapies induce somatic mutations in stem cells of healthy tissue	36207433	Colon, liver	Healthy
SMSDB11	Comprehensive single-cell genome analysis at nucleotide resolution using the PTA Analysis Toolbox	37719152	Blood, bone marrow, small intestine	Healthy
SMSDB12	Different mutational rates and mechanisms in human cells at pregastrulation and neurogenesis	29217587	Brain	Healthy
SMSDB13	Diverse mutational landscapes in human lymphocytes	35948631	Blood, bone marrow, spleen, tonsil	Healthy
SMSDB14	Effects of psoriasis and psoralen exposure on the somatic mutation landscape of the skin	37884686	Epidermis	Healthy, diseased
SMSDB15	Evolutionary histories of breast cancer and related clones	37495687	Breast	Healthy
SMSDB16	Extensive heterogeneity in somatic mutation and selection in the human bladder	33004514	Bladder	Healthy
SMSDB17	Inherent mosaicism and extensive mutation of human placentas	33692543	Placenta	Healthy
SMSDB18	iPSCs and fibroblast subclones from the same fibroblast population contain comparable levels of sequence variations	28167771	Dermis	Healthy
SMSDB20	Macroscopic somatic clonal expansion in morphologically normal human urothelium	33004515	Bladder	Healthy
SMSDB21	Mutation accumulation and developmental lineages in normal and Down syndrome human fetal haematopoiesis	32737409	Bone marrow, liver, small intestine	Healthy
SMSDB22	Mutational History of a Human Cell Lineage from Somatic to Induced Pluripotent Stem Cells	27054363	Dermis	Healthy
SMSDB24	Population dynamics of normal human blood inferred from somatic mutations	30185910	Blood, bone marrow	Healthy
SMSDB25	Precancerous liver diseases do not cause increased mutagenesis in liver stem cells	34795391	Liver	Healthy, diseased
SMSDB27	Single molecule, quantitative detection of low-abundance somatic mutations by high- throughput sequencing	35394831	Liver	Healthy
SMSDB28	Single-cell analysis of somatic mutation burden in mammary epithelial cells of pathogenic BRCA1/2 mutation carriers	35025760	Breast	Healthy
SMSDB29	Single-cell analysis of somatic mutations in human bronchial epithelial cells in relation to aging and smoking	35410377	Lung	Healthy
SMSDB30	Single-cell analysis reveals different age-related somatic mutation profiles between stem and differentiated cells in human liver	32064334	Liver	Healthy
SMSDB31	Single-cell whole-genome sequencing reveals the functional landscape of somatic mutations in B lymphocytes across the human lifespan	30992375	Blood	Healthy
SMSDB32	Somatic evolution in non-neoplastic IBD-affected colon	32697969	Colon	Healthy, diseased
SMSDB33	Somatic genomic changes in single Alzheimer’s disease neurons	35444284	Brain	Healthy, diseased
SMSDB34	Somatic inflammatory gene mutations in human ulcerative colitis epithelium	31853059	Colon	Healthy, diseased
SMSDB36	Somatic mutation landscapes at single-molecule resolution	33911282	Bladder	Healthy, diseased
SMSDB37	Somatic mutations and clonal dynamics in healthy and cirrhotic human liver	31645727	Liver	Healthy, diseased
SMSDB38	Somatic mutations in single human cardiomyocytes reveal age-associated DNA damage and widespread oxidative genotoxicity	36051457	Heart	Healthy
SMSDB39	Substantial somatic genomic variation and selection for BCOR mutations in human induced pluripotent stem cells	35953586	Blood, dermis	Healthy
SMSDB40	The genomic landscapes of individual melanocytes from human skin	33029006	Epidermis	Healthy
SMSDB41	The mutational landscape of human somatic and germline cells	34433962	Adipose tissue, appendix, bladder, colon, dermis, epidermis, esophagus, heart, kidney, liver, lung, pancreas, prostate, small intestine, stomach, testis, thyroid	Healthy
SMSDB43	Somatic mutation in single human neurons tracks developmental and transcriptional history	26430121	Brain	Healthy
SMSDB44	Tobacco smoking and somatic mutations in human bronchial epithelium	31996850	Lung	Healthy, diseased
SMSDB46	The landscape of somatic mutation in normal colorectal epithelial cells	31645730	Small intestine, colon	Healthy
SMSDB47	Contrasting somatic mutation patterns in aging human neurons and oligodendrocytes	38503282	Brain	Healthy
SMSDB48	The Impact of Environmental and Endogenous Damage on Somatic Mutation Load in Human Skin Fibroblasts	27788131	Dermis	Healthy
SMSDB49	UV-exposure, endogenous DNA damage, and DNA replication errors shape the spectra of genome changes in human skin	33444353	Dermis, epidermis	Healthy

## Sheet: S1b
Demographic information and mutation spectrum of healthy samples.
Sample	Donor ID	Age	Sex	Tissue	DNA	Experiment	C_to_A_count	C_to_G_count	C_to_T_count	T_to_A_count	T_to_C_count	T_to_G_count	Total_substitution	Unique_ID
PD28690gu_AG1_AT_L1	PD28690	78	Male	Adipose tissue	Laser-Capture Microdissection (LCM)	WGS	135	107	305	101	154	59	861	SMSDB41
PD28690gu_AG1_AT_L2	PD28690	78	Male	Adipose tissue	Laser-Capture Microdissection (LCM)	WGS	170	147	378	132	207	68	1102	SMSDB41
PD28690gu_AG1_AT_L3	PD28690	78	Male	Adipose tissue	Laser-Capture Microdissection (LCM)	WGS	202	152	465	164	265	87	1335	SMSDB41
PD28690gu_AG1_AT_L4	PD28690	78	Male	Adipose tissue	Laser-Capture Microdissection (LCM)	WGS	230	181	519	186	275	100	1491	SMSDB41
PD28690gu_AG1_AT_L5	PD28690	78	Male	Adipose tissue	Laser-Capture Microdissection (LCM)	WGS	97	75	199	76	109	36	592	SMSDB41
PD28690bv_APP_4_A7	PD28690	78	Male	Appendix	Laser-Capture Microdissection (LCM)	WGS	970	204	3273	402	736	210	5795	SMSDB41
PD28690bv_APP_4_A8	PD28690	78	Male	Appendix	Laser-Capture Microdissection (LCM)	WGS	678	142	2607	263	741	164	4595	SMSDB41
PD28690bv_APP_4_C7	PD28690	78	Male	Appendix	Laser-Capture Microdissection (LCM)	WGS	1039	188	3059	367	712	202	5567	SMSDB41
PD28690bv_APP1_C3	PD28690	78	Male	Appendix	Laser-Capture Microdissection (LCM)	WGS	872	193	3012	356	760	177	5370	SMSDB41
PD28690bv_APP1_F2	PD28690	78	Male	Appendix	Laser-Capture Microdissection (LCM)	WGS	928	161	3184	344	715	170	5502	SMSDB41
PD28690bv_APP1_G3	PD28690	78	Male	Appendix	Laser-Capture Microdissection (LCM)	WGS	1382	200	3367	378	738	218	6283	SMSDB41
PD28690bw_APP_3_A1	PD28690	78	Male	Appendix	Laser-Capture Microdissection (LCM)	WGS	517	147	1891	228	480	126	3389	SMSDB41
PD28690bw_APP_3_B2	PD28690	78	Male	Appendix	Laser-Capture Microdissection (LCM)	WGS	674	163	2300	261	482	158	4038	SMSDB41
PD28690bw_APP_3_C4	PD28690	78	Male	Appendix	Laser-Capture Microdissection (LCM)	WGS	609	169	1934	261	563	158	3694	SMSDB41
PD28690bw_APP_3_D1	PD28690	78	Male	Appendix	Laser-Capture Microdissection (LCM)	WGS	780	209	2916	312	657	192	5066	SMSDB41
PD28690bw_APP_3_D2	PD28690	78	Male	Appendix	Laser-Capture Microdissection (LCM)	WGS	581	176	1956	226	431	146	3516	SMSDB41
PD28690bw_APP_3_D4	PD28690	78	Male	Appendix	Laser-Capture Microdissection (LCM)	WGS	394	113	1392	185	427	123	2634	SMSDB41
PD28690bw_APP_3_D5	PD28690	78	Male	Appendix	Laser-Capture Microdissection (LCM)	WGS	778	202	2776	338	608	198	4900	SMSDB41
PD28690bw_APP_3_F2	PD28690	78	Male	Appendix	Laser-Capture Microdissection (LCM)	WGS	544	123	1793	219	455	125	3259	SMSDB41
PD28690bw_APP_3_F3	PD28690	78	Male	Appendix	Laser-Capture Microdissection (LCM)	WGS	737	214	2721	301	623	180	4776	SMSDB41
PD28690bw_APP_3_F4	PD28690	78	Male	Appendix	Laser-Capture Microdissection (LCM)	WGS	544	140	2111	238	490	134	3657	SMSDB41
PD28690bw_APP_3_G3	PD28690	78	Male	Appendix	Laser-Capture Microdissection (LCM)	WGS	550	131	1997	240	538	142	3598	SMSDB41
PD28690bw_APP_3_G4	PD28690	78	Male	Appendix	Laser-Capture Microdissection (LCM)	WGS	625	157	2162	244	463	128	3779	SMSDB41
PD28690bw_APP_3_H3	PD28690	78	Male	Appendix	Laser-Capture Microdissection (LCM)	WGS	616	124	2016	314	488	147	3705	SMSDB41
PD28690bw_APP_3_H4	PD28690	78	Male	Appendix	Laser-Capture Microdissection (LCM)	WGS	641	164	2059	266	487	126	3743	SMSDB41
C02_61F_b09_lo0017	C02_61F	61	Female	Bladder	Laser-Capture Microdissection (LCM)	WGS	524	151	754	249	641	100	2419	SMSDB16
C02_61F_b10_lo0016	C02_61F	61	Female	Bladder	Laser-Capture Microdissection (LCM)	WGS	583	195	1152	293	820	122	3165	SMSDB16
C02_61F_b10_lo0044	C02_61F	61	Female	Bladder	Laser-Capture Microdissection (LCM)	WGS	685	859	1869	433	1168	152	5166	SMSDB16
C03_67M_b08_lo0001	C03_67M	67	Male	Bladder	Laser-Capture Microdissection (LCM)	WGS	361	201	1245	274	996	108	3185	SMSDB16
C03_67M_b08_lo0030	C03_67M	67	Male	Bladder	Laser-Capture Microdissection (LCM)	WGS	353	144	1216	280	821	109	2923	SMSDB16
C03_67M_b08_lo0037	C03_67M	67	Male	Bladder	Laser-Capture Microdissection (LCM)	WGS	646	274	1805	421	1395	139	4680	SMSDB16
C04_72M_b01_lo0006	C04_72M	72	Male	Bladder	Laser-Capture Microdissection (LCM)	WGS	614	246	1379	357	1333	144	4073	SMSDB16
C04_72M_b01_lo0009	C04_72M	72	Male	Bladder	Laser-Capture Microdissection (LCM)	WGS	493	197	1280	342	1211	141	3664	SMSDB16
C04_72M_b05_lo0008	C04_72M	72	Male	Bladder	Laser-Capture Microdissection (LCM)	WGS	384	265	889	330	1248	186	3302	SMSDB16
C04_72M_b06_lo0003	C04_72M	72	Male	Bladder	Laser-Capture Microdissection (LCM)	WGS	190	141	532	237	560	117	1777	SMSDB16
C04_72M_b06_lo0040	C04_72M	72	Male	Bladder	Laser-Capture Microdissection (LCM)	WGS	275	141	725	296	852	92	2381	SMSDB16
C04_72M_b07_lo0006	C04_72M	72	Male	Bladder	Laser-Capture Microdissection (LCM)	WGS	226	125	583	191	535	105	1765	SMSDB16
C04_72M_b07_lo0033	C04_72M	72	Male	Bladder	Laser-Capture Microdissection (LCM)	WGS	239	141	839	269	825	123	2436	SMSDB16
C04_72M_b10_lo0039	C04_72M	72	Male	Bladder	Laser-Capture Microdissection (LCM)	WGS	554	1429	2094	299	896	105	5377	SMSDB16
C05_75M_b10_lo0029	C05_75M	75	Male	Bladder	Laser-Capture Microdissection (LCM)	WGS	173	129	696	202	422	141	1763	SMSDB16
T01_25F_b04_lo0010	T01_25F	25	Female	Bladder	Laser-Capture Microdissection (LCM)	WGS	62	31	191	56	101	20	461	SMSDB16
T01_25F_b04_lo0022	T01_25F	25	Female	Bladder	Laser-Capture Microdissection (LCM)	WGS	40	30	119	40	57	17	303	SMSDB16
T02_35F_b05_lo0015	T02_35F	35	Female	Bladder	Laser-Capture Microdissection (LCM)	WGS	57	39	88	45	36	23	288	SMSDB16
T02_35F_b05_lo0045	T02_35F	35	Female	Bladder	Laser-Capture Microdissection (LCM)	WGS	87	44	167	77	69	27	471	SMSDB16
T03_53F_b08_lo0056	T03_53F	53	Female	Bladder	Laser-Capture Microdissection (LCM)	WGS	511	232	1702	481	1585	108	4619	SMSDB16
T03_53F_b08_lo0067	T03_53F	53	Female	Bladder	Laser-Capture Microdissection (LCM)	WGS	325	201	1084	426	1313	94	3443	SMSDB16
T03_53F_b08_lo0076	T03_53F	53	Female	Bladder	Laser-Capture Microdissection (LCM)	WGS	569	255	1814	564	1730	97	5029	SMSDB16
T03_53F_b08_lo0111	T03_53F	53	Female	Bladder	Laser-Capture Microdissection (LCM)	WGS	457	210	1486	519	1650	118	4440	SMSDB16
T03_53F_b08_lo0122	T03_53F	53	Female	Bladder	Laser-Capture Microdissection (LCM)	WGS	441	171	1355	454	1467	77	3965	SMSDB16
T04_55M_b01_lo0006	T04_55M	55	Male	Bladder	Laser-Capture Microdissection (LCM)	WGS	124	438	560	79	241	57	1499	SMSDB16
T04_55M_b05_lo0010	T04_55M	55	Male	Bladder	Laser-Capture Microdissection (LCM)	WGS	176	102	723	173	532	83	1789	SMSDB16
T04_55M_b05_lo0014	T04_55M	55	Male	Bladder	Laser-Capture Microdissection (LCM)	WGS	736	684	1236	796	2320	647	6419	SMSDB16
T05_58M_b01_lo0004	T05_58M	58	Male	Bladder	Laser-Capture Microdissection (LCM)	WGS	161	112	367	197	503	101	1441	SMSDB16
T05_58M_b01_lo0007	T05_58M	58	Male	Bladder	Laser-Capture Microdissection (LCM)	WGS	249	180	646	265	778	162	2280	SMSDB16
T06_59M_b01_lo0091	T06_59M	59	Male	Bladder	Laser-Capture Microdissection (LCM)	WGS	83	75	281	130	297	89	955	SMSDB16
T06_59M_b01_lo0114	T06_59M	59	Male	Bladder	Laser-Capture Microdissection (LCM)	WGS	158	164	382	183	377	119	1383	SMSDB16
T06_59M_b01_lo0115	T06_59M	59	Male	Bladder	Laser-Capture Microdissection (LCM)	WGS	64	79	173	107	124	71	618	SMSDB16
T07_59M_b01_lo0003	T07_59M	59	Male	Bladder	Laser-Capture Microdissection (LCM)	WGS	141	100	577	152	314	73	1357	SMSDB16
T07_59M_b01_lo0038	T07_59M	59	Male	Bladder	Laser-Capture Microdissection (LCM)	WGS	384	1188	1681	186	583	95	4117	SMSDB16
T08_61F_b01_lo0008	T08_61F	61	Female	Bladder	Laser-Capture Microdissection (LCM)	WGS	202	1024	1172	77	142	44	2661	SMSDB16
T08_61F_b01_lo0015	T08_61F	61	Female	Bladder	Laser-Capture Microdissection (LCM)	WGS	60	42	270	66	95	34	567	SMSDB16
T08_61F_b01_lo0028	T08_61F	61	Female	Bladder	Laser-Capture Microdissection (LCM)	WGS	39	14	140	46	63	30	332	SMSDB16
T08_61F_b01_lo0035	T08_61F	61	Female	Bladder	Laser-Capture Microdissection (LCM)	WGS	133	628	746	54	100	35	1696	SMSDB16
T08_61F_b01_lo0048	T08_61F	61	Female	Bladder	Laser-Capture Microdissection (LCM)	WGS	199	1118	990	71	112	32	2522	SMSDB16
T08_61F_b01_lo0054	T08_61F	61	Female	Bladder	Laser-Capture Microdissection (LCM)	WGS	40	24	102	45	56	28	295	SMSDB16
T08_61F_b01_lo0056	T08_61F	61	Female	Bladder	Laser-Capture Microdissection (LCM)	WGS	55	37	183	53	72	22	422	SMSDB16
T08_61F_b01_lo0071	T08_61F	61	Female	Bladder	Laser-Capture Microdissection (LCM)	WGS	67	39	211	65	73	30	485	SMSDB16
T08_61F_b01_lo0076	T08_61F	61	Female	Bladder	Laser-Capture Microdissection (LCM)	WGS	93	43	442	82	180	39	879	SMSDB16
T08_61F_b01_lo0079	T08_61F	61	Female	Bladder	Laser-Capture Microdissection (LCM)	WGS	80	35	269	64	116	28	592	SMSDB16
T08_61F_b01_lo0084	T08_61F	61	Female	Bladder	Laser-Capture Microdissection (LCM)	WGS	19	3	4	17	8	6	57	SMSDB16
T08_61F_b01_lo0091	T08_61F	61	Female	Bladder	Laser-Capture Microdissection (LCM)	WGS	100	37	254	52	101	33	577	SMSDB16
T08_61F_b01_lo0154	T08_61F	61	Female	Bladder	Laser-Capture Microdissection (LCM)	WGS	87	45	411	92	128	50	813	SMSDB16
T08_61F_b01_lo0181	T08_61F	61	Female	Bladder	Laser-Capture Microdissection (LCM)	WGS	149	624	776	67	114	34	1764	SMSDB16
T08_61F_b01_lo0183	T08_61F	61	Female	Bladder	Laser-Capture Microdissection (LCM)	WGS	162	768	1244	106	239	58	2577	SMSDB16
T08_61F_b02_lo0046	T08_61F	61	Female	Bladder	Laser-Capture Microdissection (LCM)	WGS	189	797	1026	75	171	48	2306	SMSDB16
T08_61F_b02_lo0201	T08_61F	61	Female	Bladder	Laser-Capture Microdissection (LCM)	WGS	116	65	449	77	194	36	937	SMSDB16
T08_61F_b02_lo0238	T08_61F	61	Female	Bladder	Laser-Capture Microdissection (LCM)	WGS	180	310	588	62	138	37	1315	SMSDB16
T09_61M_b02_lo0027	T09_61M	61	Male	Bladder	Laser-Capture Microdissection (LCM)	WGS	144	101	299	301	341	132	1318	SMSDB16
T09_61M_b05_lo0008	T09_61M	61	Male	Bladder	Laser-Capture Microdissection (LCM)	WGS	115	88	315	194	382	150	1244	SMSDB16
T10_68F_b01_lo0012	T10_68F	68	Female	Bladder	Laser-Capture Microdissection (LCM)	WGS	119	78	481	122	288	85	1173	SMSDB16
T10_68F_b01_lo0035	T10_68F	68	Female	Bladder	Laser-Capture Microdissection (LCM)	WGS	164	76	491	122	271	79	1203	SMSDB16
T11_69F_b02_lo0006	T11_69F	69	Female	Bladder	Laser-Capture Microdissection (LCM)	WGS	450	166	779	430	543	455	2823	SMSDB16
T11_69F_b05_lo0026	T11_69F	69	Female	Bladder	Laser-Capture Microdissection (LCM)	WGS	147	126	357	172	305	98	1205	SMSDB16
T11_69F_b05_lo0028	T11_69F	69	Female	Bladder	Laser-Capture Microdissection (LCM)	WGS	168	89	408	147	306	104	1222	SMSDB16
T11_69F_b05_lo0086	T11_69F	69	Female	Bladder	Laser-Capture Microdissection (LCM)	WGS	149	101	515	160	356	94	1375	SMSDB16
T12_70M_b01_lo0030	T12_70M	70	Male	Bladder	Laser-Capture Microdissection (LCM)	WGS	369	297	999	253	571	131	2620	SMSDB16
T12_70M_b03_lo0034	T12_70M	70	Male	Bladder	Laser-Capture Microdissection (LCM)	WGS	229	122	641	199	643	112	1946	SMSDB16
T13_71F_b06_lo0023	T13_71F	71	Female	Bladder	Laser-Capture Microdissection (LCM)	WGS	196	133	723	185	441	111	1789	SMSDB16
T13_71F_b06_lo0025	T13_71F	71	Female	Bladder	Laser-Capture Microdissection (LCM)	WGS	308	723	1369	216	486	117	3219	SMSDB16
T13_71F_b09_lo0004	T13_71F	71	Female	Bladder	Laser-Capture Microdissection (LCM)	WGS	218	136	733	170	358	106	1721	SMSDB16
T14_75F_b01_lo0019	T14_75F	75	Female	Bladder	Laser-Capture Microdissection (LCM)	WGS	269	224	675	315	694	150	2327	SMSDB16
T14_75F_b01_lo0036	T14_75F	75	Female	Bladder	Laser-Capture Microdissection (LCM)	WGS	201	100	493	182	484	98	1558	SMSDB16
T15_78F_b09_lo0021	T15_78F	78	Female	Bladder	Laser-Capture Microdissection (LCM)	WGS	379	696	1097	338	844	202	3556	SMSDB16
T15_78F_b09_lo0023	T15_78F	78	Female	Bladder	Laser-Capture Microdissection (LCM)	WGS	208	124	545	214	640	159	1890	SMSDB16
T15_78F_b10_lo0023	T15_78F	78	Female	Bladder	Laser-Capture Microdissection (LCM)	WGS	221	136	681	209	689	170	2106	SMSDB16
T15_78F_b10_lo0026	T15_78F	78	Female	Bladder	Laser-Capture Microdissection (LCM)	WGS	123	85	380	118	342	97	1145	SMSDB16
T15_78F_b10_lo0057	T15_78F	78	Female	Bladder	Laser-Capture Microdissection (LCM)	WGS	230	324	784	284	699	258	2579	SMSDB16
T15_78F_b10_lo0058	T15_78F	78	Female	Bladder	Laser-Capture Microdissection (LCM)	WGS	268	148	935	228	636	173	2388	SMSDB16
P70U	P70	66	Male	Bladder	Laser-Capture Microdissection (LCM)	WGS	0	0	3	1	1	0	5	SMSDB20
P71U2	P71	33	Male	Bladder	Laser-Capture Microdissection (LCM)	WGS	0	1	3	0	0	0	4	SMSDB20
P71U3	P71	33	Male	Bladder	Laser-Capture Microdissection (LCM)	WGS	0	0	1	0	0	0	1	SMSDB20
P71U4	P71	33	Male	Bladder	Laser-Capture Microdissection (LCM)	WGS	0	0	2	0	0	0	2	SMSDB20
P71U5	P71	33	Male	Bladder	Laser-Capture Microdissection (LCM)	WGS	0	0	1	1	0	0	2	SMSDB20
P74U	P74	93	Male	Bladder	Laser-Capture Microdissection (LCM)	WGS	4	0	19	3	5	0	31	SMSDB20
P7U1	P7	73	Female	Bladder	Laser-Capture Microdissection (LCM)	WGS	22	11	32	362	29	10	466	SMSDB20
P7U2	P7	73	Female	Bladder	Laser-Capture Microdissection (LCM)	WGS	18	5	21	256	16	11	327	SMSDB20
P7U3	P7	73	Female	Bladder	Laser-Capture Microdissection (LCM)	WGS	14	3	26	148	11	7	209	SMSDB20
P7U4	P7	73	Female	Bladder	Laser-Capture Microdissection (LCM)	WGS	25	8	43	407	26	13	522	SMSDB20
P7U5	P7	73	Female	Bladder	Laser-Capture Microdissection (LCM)	WGS	14	5	20	239	17	8	303	SMSDB20
P7U6	P7	73	Female	Bladder	Laser-Capture Microdissection (LCM)	WGS	19	6	26	269	20	11	351	SMSDB20
PD39461_smoothmuscleU	PD39461	35	Female	Bladder	Laser-Capture Microdissection (LCM)	WGS	30	5	81	22	34	11	183	SMSDB36
PD39462_smoothmuscleU	PD39462	78	Female	Bladder	Laser-Capture Microdissection (LCM)	WGS	51	24	113	35	76	38	337	SMSDB36
PD39462_urothelium	PD39462	78	Female	Bladder	Laser-Capture Microdissection (LCM)	WGS	0	0	0	0	0	0	0	SMSDB36
PD40794_smoothmuscleU	PD40794	53	Female	Bladder	Laser-Capture Microdissection (LCM)	WGS	31	16	91	21	77	17	253	SMSDB36
PD40842_smoothmuscleU	PD40842	25	Female	Bladder	Laser-Capture Microdissection (LCM)	WGS	28	13	73	17	33	6	170	SMSDB36
PD40842_urothelium	PD40842	25	Female	Bladder	Laser-Capture Microdissection (LCM)	WGS	0	0	0	0	0	0	0	SMSDB36
PD40843_smoothmuscleU	PD40843	69	Female	Bladder	Laser-Capture Microdissection (LCM)	WGS	56	41	176	43	94	34	444	SMSDB36
PD41525_smoothmuscleU	PD41525	70	Female	Bladder	Laser-Capture Microdissection (LCM)	WGS	51	29	94	32	67	15	288	SMSDB36
PD42031_smoothmuscleU	PD42031	61	Male	Bladder	Laser-Capture Microdissection (LCM)	WGS	30	19	124	34	71	42	320	SMSDB36
PD28690ch_BL2_CU1_L3_4_D11	PD28690	78	Male	Bladder	Laser-Capture Microdissection (LCM)	WGS	11	11	47	13	29	7	118	SMSDB41
PD28690ch_BL2_CU2_L3_4_E11	PD28690	78	Male	Bladder	Laser-Capture Microdissection (LCM)	WGS	89	58	303	87	192	45	774	SMSDB41
PD28690ch_BL2_CU3_L3_4_F11	PD28690	78	Male	Bladder	Laser-Capture Microdissection (LCM)	WGS	35	29	143	39	70	14	330	SMSDB41
PD28690cm_BL1_CU1_L1_2_A10	PD28690	78	Male	Bladder	Laser-Capture Microdissection (LCM)	WGS	38	22	130	43	78	23	334	SMSDB41
PD28690cm_BL1_CU2_L1_2_B10	PD28690	78	Male	Bladder	Laser-Capture Microdissection (LCM)	WGS	19	13	79	33	47	12	203	SMSDB41
PD28690cm_BL1_CU3_L3_4_G10	PD28690	78	Male	Bladder	Laser-Capture Microdissection (LCM)	WGS	16	8	43	16	23	9	115	SMSDB41
PD28690cm_BL1_CU4_L3_4_H10	PD28690	78	Male	Bladder	Laser-Capture Microdissection (LCM)	WGS	35	19	111	40	81	15	301	SMSDB41
PD28690ip_U_1_A5	PD28690	78	Male	Bladder	Laser-Capture Microdissection (LCM)	WGS	20	16	42	15	41	14	148	SMSDB41
PD28690ip_U_1_B5	PD28690	78	Male	Bladder	Laser-Capture Microdissection (LCM)	WGS	17	20	47	14	35	12	145	SMSDB41
PD28690ip_U_1_C5	PD28690	78	Male	Bladder	Laser-Capture Microdissection (LCM)	WGS	39	24	94	26	66	22	271	SMSDB41
PD28690ip_U_1_D5	PD28690	78	Male	Bladder	Laser-Capture Microdissection (LCM)	WGS	34	38	133	31	103	28	367	SMSDB41
340-13	345	NA	Male	Blood	Single cell	WGS	18	5	75	22	21	10	151	SMSDB03
340-14	345	NA	Male	Blood	Single cell	WGS	19	6	50	11	18	6	110	SMSDB03
340-15	345	NA	Male	Blood	Single cell	WGS	15	9	66	5	23	6	124	SMSDB03
340-2	345	NA	Male	Blood	Single cell	WGS	25	21	85	18	36	10	195	SMSDB03
340-3	345	NA	Male	Blood	Single cell	WGS	14	5	53	17	34	10	133	SMSDB03
340-4	345	NA	Male	Blood	Single cell	WGS	15	4	64	16	20	6	125	SMSDB03
340-5	345	NA	Male	Blood	Single cell	WGS	15	10	87	5	25	6	148	SMSDB03
347HB1-1	345	NA	Male	Blood	Single cell	WGS	10	3	44	6	11	5	79	SMSDB03
347HB1-10	345	NA	Male	Blood	Single cell	WGS	32	4	93	20	31	12	192	SMSDB03
347HB1-11	345	NA	Male	Blood	Single cell	WGS	11	9	42	9	14	5	90	SMSDB03
347HB1-12	345	NA	Male	Blood	Single cell	WGS	18	7	108	25	30	12	200	SMSDB03
347HB1-13	345	NA	Male	Blood	Single cell	WGS	7	4	40	5	16	8	80	SMSDB03
347HB1-15	345	NA	Male	Blood	Single cell	WGS	8	0	29	9	7	1	54	SMSDB03
347HB1-16	345	NA	Male	Blood	Single cell	WGS	11	9	53	7	15	1	96	SMSDB03
347HB1-18	345	NA	Male	Blood	Single cell	WGS	21	28	93	14	39	6	201	SMSDB03
347HB1-19	345	NA	Male	Blood	Single cell	WGS	16	10	65	12	25	16	144	SMSDB03
347HB1-2	345	NA	Male	Blood	Single cell	WGS	16	5	43	8	12	3	87	SMSDB03
347HB1-20	345	NA	Male	Blood	Single cell	WGS	14	4	41	4	17	6	86	SMSDB03
347HB1-21	345	NA	Male	Blood	Single cell	WGS	19	10	46	5	16	6	102	SMSDB03
347HB1-22	345	NA	Male	Blood	Single cell	WGS	9	5	41	5	14	1	75	SMSDB03
347HB1-23	345	NA	Male	Blood	Single cell	WGS	6	5	40	3	19	2	75	SMSDB03
347HB1-25	345	NA	Male	Blood	Single cell	WGS	20	10	70	11	5	5	121	SMSDB03
347HB1-27	345	NA	Male	Blood	Single cell	WGS	14	9	64	9	14	5	115	SMSDB03
347HB1-3	345	NA	Male	Blood	Single cell	WGS	6	2	37	7	13	4	69	SMSDB03
347HB1-4	345	NA	Male	Blood	Single cell	WGS	20	3	48	9	19	7	106	SMSDB03
347HB1-5	345	NA	Male	Blood	Single cell	WGS	9	3	48	7	14	5	86	SMSDB03
347HB1-6	345	NA	Male	Blood	Single cell	WGS	46	20	167	38	47	19	337	SMSDB03
347HB1-7	345	NA	Male	Blood	Single cell	WGS	39	15	65	33	84	58	294	SMSDB03
347HB1-8	345	NA	Male	Blood	Single cell	WGS	23	10	61	8	24	9	135	SMSDB03
347HB1-9	345	NA	Male	Blood	Single cell	WGS	8	6	30	4	10	5	63	SMSDB03
348HB2-1	345	NA	Male	Blood	Single cell	WGS	24	6	74	9	22	5	140	SMSDB03
348HB2-10	345	NA	Male	Blood	Single cell	WGS	31	11	44	11	27	4	128	SMSDB03
348HB2-11	345	NA	Male	Blood	Single cell	WGS	6	5	41	8	10	1	71	SMSDB03
348HB2-12	345	NA	Male	Blood	Single cell	WGS	13	10	48	9	13	4	97	SMSDB03
348HB2-13	345	NA	Male	Blood	Single cell	WGS	15	9	84	7	13	4	132	SMSDB03
348HB2-14	345	NA	Male	Blood	Single cell	WGS	16	15	87	16	38	6	178	SMSDB03
348HB2-15	345	NA	Male	Blood	Single cell	WGS	23	11	70	14	27	13	158	SMSDB03
348HB2-16	345	NA	Male	Blood	Single cell	WGS	13	9	75	11	14	14	136	SMSDB03
348HB2-17	345	NA	Male	Blood	Single cell	WGS	9	14	41	7	9	6	86	SMSDB03
348HB2-18	345	NA	Male	Blood	Single cell	WGS	19	15	68	17	43	18	180	SMSDB03
348HB2-19	345	NA	Male	Blood	Single cell	WGS	21	14	81	11	32	5	164	SMSDB03
348HB2-2	345	NA	Male	Blood	Single cell	WGS	12	10	64	10	25	6	127	SMSDB03
348HB2-20	345	NA	Male	Blood	Single cell	WGS	8	6	54	3	17	4	92	SMSDB03
348HB2-21	345	NA	Male	Blood	Single cell	WGS	14	4	53	10	24	5	110	SMSDB03
348HB2-22	345	NA	Male	Blood	Single cell	WGS	17	11	68	6	20	2	124	SMSDB03
348HB2-24	345	NA	Male	Blood	Single cell	WGS	17	12	53	9	17	3	111	SMSDB03
348HB2-3	345	NA	Male	Blood	Single cell	WGS	29	12	93	14	39	9	196	SMSDB03
348HB2-4	345	NA	Male	Blood	Single cell	WGS	32	13	66	10	37	27	185	SMSDB03
348HB2-5	345	NA	Male	Blood	Single cell	WGS	69	32	132	41	46	18	338	SMSDB03
348HB2-6	345	NA	Male	Blood	Single cell	WGS	14	8	61	10	14	4	111	SMSDB03
348HB2-7	345	NA	Male	Blood	Single cell	WGS	22	10	68	21	30	6	157	SMSDB03
348HB2-8	345	NA	Male	Blood	Single cell	WGS	20	9	77	7	23	9	145	SMSDB03
348HB2-9	345	NA	Male	Blood	Single cell	WGS	7	3	37	4	11	1	63	SMSDB03
HAP1_D_PB_MPP1	HAP1_D_PB	NA	NA	Blood	Clone	WGS	107	63	398	87	165	44	864	SMSDB07
HAP1_D_PB_MPP2	HAP1_D_PB	NA	NA	Blood	Clone	WGS	54	50	393	55	148	33	733	SMSDB07
HAP2_D_PB_MPP1	HAP2_D_PB	NA	NA	Blood	Clone	WGS	84	62	369	56	188	48	807	SMSDB07
HAP2_D_PB_MPP2	HAP2_D_PB	NA	NA	Blood	Clone	WGS	109	76	436	75	177	61	934	SMSDB07
HAP2_D_PB_MPP3	HAP2_D_PB	NA	NA	Blood	Clone	WGS	86	65	370	83	184	38	826	SMSDB07
BMH1_TG001_3_P11_A01	AX001	63	Male	Blood	Clone	WGS	100	80	436	59	155	55	885	SMSDB09
BMH1_TG001_3_P11_A02	AX001	63	Male	Blood	Clone	WGS	118	77	526	76	150	36	983	SMSDB09
BMH1_TG001_3_P11_A03	AX001	63	Male	Blood	Clone	WGS	107	91	510	92	191	49	1040	SMSDB09
BMH1_TG001_3_P11_A04	AX001	63	Male	Blood	Clone	WGS	85	58	415	72	162	44	836	SMSDB09
BMH1_TG001_3_P11_A05	AX001	63	Male	Blood	Clone	WGS	87	57	423	57	149	36	809	SMSDB09
BMH1_TG001_3_P11_A06	AX001	63	Male	Blood	Clone	WGS	93	70	399	60	146	49	817	SMSDB09
BMH1_TG001_3_P11_A07	AX001	63	Male	Blood	Clone	WGS	84	75	445	86	158	32	880	SMSDB09
BMH1_TG001_3_P11_A08	AX001	63	Male	Blood	Clone	WGS	113	81	457	70	156	41	918	SMSDB09
BMH1_TG001_3_P11_A09	AX001	63	Male	Blood	Clone	WGS	85	65	391	64	129	30	764	SMSDB09
BMH1_TG001_3_P11_A10	AX001	63	Male	Blood	Clone	WGS	95	66	368	71	120	32	752	SMSDB09
BMH1_TG001_3_P11_A11	AX001	63	Male	Blood	Clone	WGS	67	72	429	56	136	36	796	SMSDB09
BMH1_TG001_3_P11_A12	AX001	63	Male	Blood	Clone	WGS	79	81	395	48	149	37	789	SMSDB09
BMH1_TG001_3_P11_B01	AX001	63	Male	Blood	Clone	WGS	68	50	340	47	156	43	704	SMSDB09
BMH1_TG001_3_P11_B02	AX001	63	Male	Blood	Clone	WGS	67	75	369	58	147	32	748	SMSDB09
BMH1_TG001_3_P11_B03	AX001	63	Male	Blood	Clone	WGS	105	86	532	60	159	51	993	SMSDB09
BMH1_TG001_3_P11_B04	AX001	63	Male	Blood	Clone	WGS	125	71	410	79	172	40	897	SMSDB09
BMH1_TG001_3_P11_B05	AX001	63	Male	Blood	Clone	WGS	92	64	363	59	127	31	736	SMSDB09
BMH1_TG001_3_P11_B06	AX001	63	Male	Blood	Clone	WGS	84	67	396	71	151	60	829	SMSDB09
BMH1_TG001_3_P11_B08	AX001	63	Male	Blood	Clone	WGS	97	66	447	64	172	31	877	SMSDB09
BMH1_TG001_3_P11_B09	AX001	63	Male	Blood	Clone	WGS	95	64	456	75	146	37	873	SMSDB09
BMH1_TG001_3_P11_B10	AX001	63	Male	Blood	Clone	WGS	104	68	463	65	147	35	882	SMSDB09
BMH1_TG001_3_P11_B11	AX001	63	Male	Blood	Clone	WGS	100	66	409	70	135	54	834	SMSDB09
BMH1_TG001_3_P11_B12	AX001	63	Male	Blood	Clone	WGS	68	43	360	56	96	28	651	SMSDB09
BMH1_TG001_3_P11_C01	AX001	63	Male	Blood	Clone	WGS	99	68	399	72	156	35	829	SMSDB09
BMH1_TG001_3_P11_C02	AX001	63	Male	Blood	Clone	WGS	91	70	372	73	127	34	767	SMSDB09
BMH1_TG001_3_P11_C03	AX001	63	Male	Blood	Clone	WGS	112	70	476	73	151	35	917	SMSDB09
BMH1_TG001_3_P11_C04	AX001	63	Male	Blood	Clone	WGS	94	67	373	55	144	41	774	SMSDB09
BMH1_TG001_3_P11_C05	AX001	63	Male	Blood	Clone	WGS	99	61	400	63	164	39	826	SMSDB09
BMH1_TG001_3_P11_C06	AX001	63	Male	Blood	Clone	WGS	98	72	456	65	166	55	912	SMSDB09
BMH1_TG001_3_P11_C07	AX001	63	Male	Blood	Clone	WGS	91	66	378	57	159	39	790	SMSDB09
BMH1_TG001_3_P11_C08	AX001	63	Male	Blood	Clone	WGS	92	64	394	55	152	39	796	SMSDB09
BMH1_TG001_3_P11_C09	AX001	63	Male	Blood	Clone	WGS	88	56	426	64	131	38	803	SMSDB09
BMH1_TG001_3_P11_C10	AX001	63	Male	Blood	Clone	WGS	92	63	485	88	154	46	928	SMSDB09
BMH1_TG001_3_P11_C11	AX001	63	Male	Blood	Clone	WGS	88	68	510	82	161	35	944	SMSDB09
BMH1_TG001_3_P11_C12	AX001	63	Male	Blood	Clone	WGS	99	59	400	53	145	28	784	SMSDB09
BMH1_TG001_3_P11_D01	AX001	63	Male	Blood	Clone	WGS	68	41	341	79	117	33	679	SMSDB09
BMH1_TG001_3_P11_D02	AX001	63	Male	Blood	Clone	WGS	98	66	376	79	164	44	827	SMSDB09
BMH1_TG001_3_P11_D03	AX001	63	Male	Blood	Clone	WGS	120	81	496	64	173	41	975	SMSDB09
BMH1_TG001_3_P11_D04	AX001	63	Male	Blood	Clone	WGS	89	79	446	60	159	53	886	SMSDB09
BMH1_TG001_3_P11_D05	AX001	63	Male	Blood	Clone	WGS	96	77	489	56	165	46	929	SMSDB09
BMH1_TG001_3_P11_D06	AX001	63	Male	Blood	Clone	WGS	93	73	432	73	136	45	852	SMSDB09
BMH1_TG001_3_P11_D07	AX001	63	Male	Blood	Clone	WGS	77	63	436	73	175	44	868	SMSDB09
BMH1_TG001_3_P11_D08	AX001	63	Male	Blood	Clone	WGS	91	53	325	42	137	41	689	SMSDB09
BMH1_TG001_3_P11_D09	AX001	63	Male	Blood	Clone	WGS	98	82	469	76	169	53	947	SMSDB09
BMH1_TG001_3_P11_D10	AX001	63	Male	Blood	Clone	WGS	78	65	381	47	161	43	775	SMSDB09
BMH1_TG001_3_P11_D11	AX001	63	Male	Blood	Clone	WGS	96	60	364	68	158	44	790	SMSDB09
BMH1_TG001_3_P11_D12	AX001	63	Male	Blood	Clone	WGS	85	70	372	62	127	37	753	SMSDB09
BMH1_TG001_3_P11_E01	AX001	63	Male	Blood	Clone	WGS	86	65	445	63	157	53	869	SMSDB09
BMH1_TG001_3_P11_E02	AX001	63	Male	Blood	Clone	WGS	91	57	366	68	137	50	769	SMSDB09
BMH1_TG001_3_P11_E03	AX001	63	Male	Blood	Clone	WGS	137	76	475	105	178	50	1021	SMSDB09
BMH1_TG001_3_P11_E04	AX001	63	Male	Blood	Clone	WGS	94	73	437	67	125	36	832	SMSDB09
BMH1_TG001_3_P11_E05	AX001	63	Male	Blood	Clone	WGS	95	68	433	64	146	49	855	SMSDB09
BMH1_TG001_3_P11_E06	AX001	63	Male	Blood	Clone	WGS	104	71	418	74	162	33	862	SMSDB09
BMH1_TG001_3_P11_E07	AX001	63	Male	Blood	Clone	WGS	95	87	439	64	151	37	873	SMSDB09
BMH1_TG001_3_P11_E08	AX001	63	Male	Blood	Clone	WGS	98	70	403	66	138	37	812	SMSDB09
BMH1_TG001_3_P11_E09	AX001	63	Male	Blood	Clone	WGS	90	79	410	74	161	26	840	SMSDB09
BMH1_TG001_3_P11_E10	AX001	63	Male	Blood	Clone	WGS	79	60	314	61	149	33	696	SMSDB09
BMH1_TG001_3_P11_E11	AX001	63	Male	Blood	Clone	WGS	106	49	415	72	163	40	845	SMSDB09
BMH1_TG001_3_P11_E12	AX001	63	Male	Blood	Clone	WGS	91	71	354	53	140	28	737	SMSDB09
BMH1_TG001_3_P11_F01	AX001	63	Male	Blood	Clone	WGS	87	54	395	56	160	37	789	SMSDB09
BMH1_TG001_3_P11_F02	AX001	63	Male	Blood	Clone	WGS	97	61	469	75	162	42	906	SMSDB09
BMH1_TG001_3_P11_F03	AX001	63	Male	Blood	Clone	WGS	114	76	365	63	150	40	808	SMSDB09
BMH1_TG001_3_P11_F04	AX001	63	Male	Blood	Clone	WGS	83	69	397	60	164	39	812	SMSDB09
BMH1_TG001_3_P11_F05	AX001	63	Male	Blood	Clone	WGS	103	73	498	74	191	35	974	SMSDB09
BMH1_TG001_3_P11_F06	AX001	63	Male	Blood	Clone	WGS	103	74	462	79	138	53	909	SMSDB09
BMH1_TG001_3_P11_F07	AX001	63	Male	Blood	Clone	WGS	101	66	415	64	159	39	844	SMSDB09
BMH1_TG001_3_P11_F08	AX001	63	Male	Blood	Clone	WGS	140	87	479	69	165	53	993	SMSDB09
BMH1_TG001_3_P11_F09	AX001	63	Male	Blood	Clone	WGS	88	85	462	80	164	45	924	SMSDB09
BMH1_TG001_3_P11_F10	AX001	63	Male	Blood	Clone	WGS	93	70	428	49	162	38	840	SMSDB09
BMH1_TG001_3_P11_F11	AX001	63	Male	Blood	Clone	WGS	95	58	407	70	158	37	825	SMSDB09
BMH1_TG001_3_P11_F12	AX001	63	Male	Blood	Clone	WGS	101	70	462	52	162	33	880	SMSDB09
BMH1_TG001_3_P11_G01	AX001	63	Male	Blood	Clone	WGS	90	97	418	83	152	59	899	SMSDB09
BMH1_TG001_3_P11_G02	AX001	63	Male	Blood	Clone	WGS	98	80	451	91	161	31	912	SMSDB09
BMH1_TG001_3_P11_G03	AX001	63	Male	Blood	Clone	WGS	90	69	453	61	158	34	865	SMSDB09
BMH1_TG001_3_P11_G04	AX001	63	Male	Blood	Clone	WGS	62	37	293	31	92	25	540	SMSDB09
BMH1_TG001_3_P11_G05	AX001	63	Male	Blood	Clone	WGS	85	70	381	62	173	38	809	SMSDB09
BMH1_TG001_3_P11_G06	AX001	63	Male	Blood	Clone	WGS	92	81	440	72	162	45	892	SMSDB09
BMH1_TG001_3_P11_G07	AX001	63	Male	Blood	Clone	WGS	95	76	489	80	182	48	970	SMSDB09
BMH1_TG001_3_P11_G08	AX001	63	Male	Blood	Clone	WGS	99	77	347	73	138	27	761	SMSDB09
BMH1_TG001_3_P11_G09	AX001	63	Male	Blood	Clone	WGS	130	69	481	77	179	36	972	SMSDB09
BMH1_TG001_3_P11_G10	AX001	63	Male	Blood	Clone	WGS	100	72	362	64	135	45	778	SMSDB09
BMH1_TG001_3_P11_G11	AX001	63	Male	Blood	Clone	WGS	92	81	433	70	151	38	865	SMSDB09
BMH1_TG001_3_P11_G12	AX001	63	Male	Blood	Clone	WGS	49	39	279	34	71	23	495	SMSDB09
BMH1_TG001_3_P11_H01	AX001	63	Male	Blood	Clone	WGS	82	86	424	65	151	32	840	SMSDB09
BMH1_TG001_3_P11_H02	AX001	63	Male	Blood	Clone	WGS	106	80	472	79	159	54	950	SMSDB09
BMH1_TG001_3_P11_H03	AX001	63	Male	Blood	Clone	WGS	92	61	345	66	141	33	738	SMSDB09
BMH1_TG001_3_P11_H04	AX001	63	Male	Blood	Clone	WGS	104	103	498	81	186	55	1027	SMSDB09
BMH1_TG001_3_P11_H05	AX001	63	Male	Blood	Clone	WGS	89	51	375	64	152	40	771	SMSDB09
BMH1_TG001_3_P11_H06	AX001	63	Male	Blood	Clone	WGS	114	70	450	69	193	35	931	SMSDB09
BMH1_TG001_3_P11_H07	AX001	63	Male	Blood	Clone	WGS	102	76	444	84	169	37	912	SMSDB09
BMH1_TG001_3_P11_H08	AX001	63	Male	Blood	Clone	WGS	80	87	355	61	155	26	764	SMSDB09
BMH1_TG001_3_P11_H09	AX001	63	Male	Blood	Clone	WGS	110	73	556	80	171	38	1028	SMSDB09
BMH1_TG001_3_P11_H10	AX001	63	Male	Blood	Clone	WGS	93	66	451	53	161	22	846	SMSDB09
BMH1_TG001_3_P11_H11	AX001	63	Male	Blood	Clone	WGS	115	85	452	72	174	47	945	SMSDB09
BMH1_TG001_3_P11_H12	AX001	63	Male	Blood	Clone	WGS	99	64	422	55	167	36	843	SMSDB09
BMH1_TG001_3_P12_A01	AX001	63	Male	Blood	Clone	WGS	89	72	423	83	175	40	882	SMSDB09
BMH1_TG001_3_P12_A02	AX001	63	Male	Blood	Clone	WGS	130	86	532	80	185	52	1065	SMSDB09
BMH1_TG001_3_P12_A03	AX001	63	Male	Blood	Clone	WGS	49	36	267	34	85	31	502	SMSDB09
BMH1_TG001_3_P12_A04	AX001	63	Male	Blood	Clone	WGS	68	49	314	49	118	33	631	SMSDB09
BMH1_TG001_3_P12_A05	AX001	63	Male	Blood	Clone	WGS	106	59	455	68	156	46	890	SMSDB09
BMH1_TG001_3_P12_A06	AX001	63	Male	Blood	Clone	WGS	119	95	575	79	154	49	1071	SMSDB09
BMH1_TG001_3_P12_A07	AX001	63	Male	Blood	Clone	WGS	122	87	615	89	179	44	1136	SMSDB09
BMH1_TG001_3_P12_A08	AX001	63	Male	Blood	Clone	WGS	60	32	265	44	92	34	527	SMSDB09
BMH1_TG001_3_P12_A09	AX001	63	Male	Blood	Clone	WGS	87	86	460	71	175	43	922	SMSDB09
BMH1_TG001_3_P12_A10	AX001	63	Male	Blood	Clone	WGS	96	78	468	64	166	34	906	SMSDB09
BMH1_TG001_3_P12_A11	AX001	63	Male	Blood	Clone	WGS	108	75	554	74	186	59	1056	SMSDB09
BMH1_TG001_3_P12_A12	AX001	63	Male	Blood	Clone	WGS	118	89	486	73	193	45	1004	SMSDB09
BMH1_TG001_3_P12_B01	AX001	63	Male	Blood	Clone	WGS	105	75	526	83	150	48	987	SMSDB09
BMH1_TG001_3_P12_B02	AX001	63	Male	Blood	Clone	WGS	108	64	454	67	176	48	917	SMSDB09
BMH1_TG001_3_P12_B03	AX001	63	Male	Blood	Clone	WGS	115	87	574	93	171	48	1088	SMSDB09
BMH1_TG001_3_P12_B04	AX001	63	Male	Blood	Clone	WGS	113	97	497	78	199	45	1029	SMSDB09
BMH1_TG001_3_P12_B05	AX001	63	Male	Blood	Clone	WGS	56	31	254	46	84	20	491	SMSDB09
BMH1_TG001_3_P12_B06	AX001	63	Male	Blood	Clone	WGS	151	74	550	88	200	43	1106	SMSDB09
BMH1_TG001_3_P12_B07	AX001	63	Male	Blood	Clone	WGS	121	78	451	78	171	50	949	SMSDB09
BMH1_TG001_3_P12_B08	AX001	63	Male	Blood	Clone	WGS	91	69	354	64	141	34	753	SMSDB09
BMH1_TG001_3_P12_B09	AX001	63	Male	Blood	Clone	WGS	85	72	404	56	148	43	808	SMSDB09
BMH1_TG001_3_P12_B10	AX001	63	Male	Blood	Clone	WGS	110	90	401	67	174	32	874	SMSDB09
BMH1_TG001_3_P12_B11	AX001	63	Male	Blood	Clone	WGS	112	71	432	67	160	48	890	SMSDB09
BMH1_TG001_3_P12_B12	AX001	63	Male	Blood	Clone	WGS	84	56	424	65	152	34	815	SMSDB09
BMH1_TG001_3_P12_C01	AX001	63	Male	Blood	Clone	WGS	114	68	464	71	163	48	928	SMSDB09
BMH1_TG001_3_P12_C02	AX001	63	Male	Blood	Clone	WGS	71	58	382	65	120	30	726	SMSDB09
BMH1_TG001_3_P12_C03	AX001	63	Male	Blood	Clone	WGS	57	28	240	32	69	21	447	SMSDB09
BMH1_TG001_3_P12_C04	AX001	63	Male	Blood	Clone	WGS	66	49	322	58	105	30	630	SMSDB09
BMH1_TG001_3_P12_C05	AX001	63	Male	Blood	Clone	WGS	99	62	461	54	145	33	854	SMSDB09
BMH1_TG001_3_P12_C06	AX001	63	Male	Blood	Clone	WGS	107	83	542	77	166	53	1028	SMSDB09
BMH1_TG001_3_P12_C08	AX001	63	Male	Blood	Clone	WGS	83	53	422	55	162	37	812	SMSDB09
BMH1_TG001_3_P12_C09	AX001	63	Male	Blood	Clone	WGS	88	69	510	74	164	49	954	SMSDB09
BMH1_TG001_3_P12_C10	AX001	63	Male	Blood	Clone	WGS	81	63	361	63	142	39	749	SMSDB09
BMH1_TG001_3_P12_C11	AX001	63	Male	Blood	Clone	WGS	85	73	509	67	183	50	967	SMSDB09
BMH1_TG001_3_P12_C12	AX001	63	Male	Blood	Clone	WGS	113	92	461	70	150	41	927	SMSDB09
BMH1_TG001_3_P12_D02	AX001	63	Male	Blood	Clone	WGS	105	95	489	93	170	46	998	SMSDB09
BMH1_TG001_3_P12_D03	AX001	63	Male	Blood	Clone	WGS	94	68	490	80	178	44	954	SMSDB09
BMH1_TG001_3_P12_D05	AX001	63	Male	Blood	Clone	WGS	100	69	390	70	153	43	825	SMSDB09
BMH1_TG001_3_P12_D07	AX001	63	Male	Blood	Clone	WGS	98	79	453	62	156	44	892	SMSDB09
BMH1_TG001_3_P12_D08	AX001	63	Male	Blood	Clone	WGS	91	65	409	60	129	31	785	SMSDB09
BMH1_TG001_3_P12_D09	AX001	63	Male	Blood	Clone	WGS	99	68	439	65	173	35	879	SMSDB09
BMH1_TG001_3_P12_D11	AX001	63	Male	Blood	Clone	WGS	97	70	415	71	161	38	852	SMSDB09
BMH1_TG001_3_P12_D12	AX001	63	Male	Blood	Clone	WGS	118	76	485	73	167	49	968	SMSDB09
BMH1_TG001_3_P12_E01	AX001	63	Male	Blood	Clone	WGS	73	55	345	47	132	38	690	SMSDB09
BMH1_TG001_3_P12_E02	AX001	63	Male	Blood	Clone	WGS	74	70	394	63	150	34	785	SMSDB09
BMH1_TG001_3_P12_E03	AX001	63	Male	Blood	Clone	WGS	113	77	392	59	147	49	837	SMSDB09
BMH1_TG001_3_P12_E04	AX001	63	Male	Blood	Clone	WGS	80	58	333	58	133	38	700	SMSDB09
BMH1_TG001_3_P12_E05	AX001	63	Male	Blood	Clone	WGS	112	75	484	71	167	36	945	SMSDB09
BMH1_TG001_3_P12_E07	AX001	63	Male	Blood	Clone	WGS	107	80	446	71	184	35	923	SMSDB09
BMH1_TG001_3_P12_E08	AX001	63	Male	Blood	Clone	WGS	29	30	176	25	67	13	340	SMSDB09
BMH1_TG001_3_P12_E09	AX001	63	Male	Blood	Clone	WGS	97	100	432	66	172	38	905	SMSDB09
BMH1_TG001_3_P12_E10	AX001	63	Male	Blood	Clone	WGS	89	81	443	66	155	35	869	SMSDB09
BMH1_TG001_3_P12_E11	AX001	63	Male	Blood	Clone	WGS	110	82	452	67	176	50	937	SMSDB09
BMH1_TG001_3_P12_E12	AX001	63	Male	Blood	Clone	WGS	96	80	485	73	181	41	956	SMSDB09
BMH1_TG001_3_P12_F01	AX001	63	Male	Blood	Clone	WGS	98	68	422	51	135	43	817	SMSDB09
BMH1_TG001_3_P12_F02	AX001	63	Male	Blood	Clone	WGS	121	66	463	79	157	38	924	SMSDB09
BMH1_TG001_3_P12_F03	AX001	63	Male	Blood	Clone	WGS	104	96	426	64	189	49	928	SMSDB09
BMH1_TG001_3_P12_F04	AX001	63	Male	Blood	Clone	WGS	82	59	379	59	155	36	770	SMSDB09
BMH1_TG001_3_P12_F05	AX001	63	Male	Blood	Clone	WGS	103	77	504	73	180	54	991	SMSDB09
BMH1_TG001_3_P12_F06	AX001	63	Male	Blood	Clone	WGS	78	65	469	53	134	36	835	SMSDB09
BMH1_TG001_3_P12_F07	AX001	63	Male	Blood	Clone	WGS	95	61	460	62	141	48	867	SMSDB09
BMH1_TG001_3_P12_F08	AX001	63	Male	Blood	Clone	WGS	101	67	445	62	160	31	866	SMSDB09
BMH1_TG001_3_P12_F09	AX001	63	Male	Blood	Clone	WGS	76	69	334	57	154	37	727	SMSDB09
BMH1_TG001_3_P12_F10	AX001	63	Male	Blood	Clone	WGS	93	91	505	58	163	34	944	SMSDB09
BMH1_TG001_3_P12_F11	AX001	63	Male	Blood	Clone	WGS	56	18	235	33	69	12	423	SMSDB09
BMH1_TG001_3_P12_F12	AX001	63	Male	Blood	Clone	WGS	114	69	549	75	154	37	998	SMSDB09
BMH1_TG001_3_P12_G01	AX001	63	Male	Blood	Clone	WGS	96	68	372	72	180	46	834	SMSDB09
BMH1_TG001_3_P12_G03	AX001	63	Male	Blood	Clone	WGS	128	78	553	76	201	43	1079	SMSDB09
BMH1_TG001_3_P12_G04	AX001	63	Male	Blood	Clone	WGS	87	75	384	58	148	44	796	SMSDB09
BMH1_TG001_3_P12_G05	AX001	63	Male	Blood	Clone	WGS	95	74	412	67	170	44	862	SMSDB09
BMH1_TG001_3_P12_G06	AX001	63	Male	Blood	Clone	WGS	122	93	478	84	176	38	991	SMSDB09
BMH1_TG001_3_P12_G07	AX001	63	Male	Blood	Clone	WGS	69	38	299	39	104	22	571	SMSDB09
BMH1_TG001_3_P12_G08	AX001	63	Male	Blood	Clone	WGS	113	76	431	72	145	43	880	SMSDB09
BMH1_TG001_3_P12_G09	AX001	63	Male	Blood	Clone	WGS	72	56	418	78	149	41	814	SMSDB09
BMH1_TG001_3_P12_G10	AX001	63	Male	Blood	Clone	WGS	93	70	481	76	164	37	921	SMSDB09
BMH1_TG001_3_P12_G11	AX001	63	Male	Blood	Clone	WGS	109	78	486	71	152	31	927	SMSDB09
BMH1_TG001_3_P12_G12	AX001	63	Male	Blood	Clone	WGS	28	24	185	29	59	11	336	SMSDB09
BMH1_TG001_3_P12_H01	AX001	63	Male	Blood	Clone	WGS	94	73	420	59	157	37	840	SMSDB09
BMH1_TG001_3_P12_H02	AX001	63	Male	Blood	Clone	WGS	102	67	453	78	163	29	892	SMSDB09
BMH1_TG001_3_P12_H04	AX001	63	Male	Blood	Clone	WGS	90	80	392	72	166	32	832	SMSDB09
BMH1_TG001_3_P12_H05	AX001	63	Male	Blood	Clone	WGS	93	57	432	67	167	37	853	SMSDB09
BMH1_TG001_3_P12_H06	AX001	63	Male	Blood	Clone	WGS	89	63	392	55	141	33	773	SMSDB09
BMH1_TG001_3_P12_H07	AX001	63	Male	Blood	Clone	WGS	60	35	370	42	99	30	636	SMSDB09
BMH1_TG001_3_P12_H08	AX001	63	Male	Blood	Clone	WGS	101	62	467	80	170	44	924	SMSDB09
BMH1_TG001_3_P12_H09	AX001	63	Male	Blood	Clone	WGS	102	82	396	48	180	48	856	SMSDB09
BMH1_TG001_3_P12_H10	AX001	63	Male	Blood	Clone	WGS	85	62	418	53	140	32	790	SMSDB09
BMH1_TG001_3_P12_H11	AX001	63	Male	Blood	Clone	WGS	126	62	523	61	201	45	1018	SMSDB09
BMH1_TG001_3_P12_H12	AX001	63	Male	Blood	Clone	WGS	92	75	454	83	141	50	895	SMSDB09
BMH1_TG001_P31_A01	AX001	63	Male	Blood	Clone	WGS	98	61	420	66	161	39	845	SMSDB09
BMH1_TG001_P31_A02	AX001	63	Male	Blood	Clone	WGS	96	59	383	64	151	28	781	SMSDB09
BMH1_TG001_P31_A03	AX001	63	Male	Blood	Clone	WGS	113	58	542	83	167	52	1015	SMSDB09
BMH1_TG001_P31_A05	AX001	63	Male	Blood	Clone	WGS	92	69	439	43	166	43	852	SMSDB09
BMH1_TG001_P31_A06	AX001	63	Male	Blood	Clone	WGS	100	81	509	78	168	44	980	SMSDB09
BMH1_TG001_P31_A07	AX001	63	Male	Blood	Clone	WGS	98	88	510	61	198	47	1002	SMSDB09
BMH1_TG001_P31_A08	AX001	63	Male	Blood	Clone	WGS	108	89	447	77	165	46	932	SMSDB09
BMH1_TG001_P31_A09	AX001	63	Male	Blood	Clone	WGS	83	77	340	53	131	50	734	SMSDB09
BMH1_TG001_P31_A10	AX001	63	Male	Blood	Clone	WGS	104	88	485	79	211	38	1005	SMSDB09
BMH1_TG001_P31_A11	AX001	63	Male	Blood	Clone	WGS	97	87	531	77	176	53	1021	SMSDB09
BMH1_TG001_P31_A12	AX001	63	Male	Blood	Clone	WGS	98	58	423	69	166	45	859	SMSDB09
BMH1_TG001_P31_B01	AX001	63	Male	Blood	Clone	WGS	106	66	473	78	166	33	922	SMSDB09
BMH1_TG001_P31_B02	AX001	63	Male	Blood	Clone	WGS	101	92	435	72	183	33	916	SMSDB09
BMH1_TG001_P31_B03	AX001	63	Male	Blood	Clone	WGS	98	61	424	80	154	44	861	SMSDB09
BMH1_TG001_P31_B04	AX001	63	Male	Blood	Clone	WGS	109	89	426	90	159	31	904	SMSDB09
BMH1_TG001_P31_B05	AX001	63	Male	Blood	Clone	WGS	99	80	484	63	169	34	929	SMSDB09
BMH1_TG001_P31_B06	AX001	63	Male	Blood	Clone	WGS	98	83	472	65	170	35	923	SMSDB09
BMH1_TG001_P31_B07	AX001	63	Male	Blood	Clone	WGS	117	79	459	78	153	31	917	SMSDB09
BMH1_TG001_P31_B08	AX001	63	Male	Blood	Clone	WGS	127	84	513	74	197	37	1032	SMSDB09
BMH1_TG001_P31_B09	AX001	63	Male	Blood	Clone	WGS	106	69	440	70	170	46	901	SMSDB09
BMH1_TG001_P31_B11	AX001	63	Male	Blood	Clone	WGS	126	79	516	75	156	56	1008	SMSDB09
BMH1_TG001_P31_B12	AX001	63	Male	Blood	Clone	WGS	98	89	475	76	173	50	961	SMSDB09
BMH1_TG001_P31_C01	AX001	63	Male	Blood	Clone	WGS	144	87	604	79	205	51	1170	SMSDB09
BMH1_TG001_P31_C02	AX001	63	Male	Blood	Clone	WGS	74	57	395	61	111	27	725	SMSDB09
BMH1_TG001_P31_C03	AX001	63	Male	Blood	Clone	WGS	121	80	457	76	181	43	958	SMSDB09
BMH1_TG001_P31_C04	AX001	63	Male	Blood	Clone	WGS	119	77	458	78	165	38	935	SMSDB09
BMH1_TG001_P31_C05	AX001	63	Male	Blood	Clone	WGS	99	72	463	73	168	36	911	SMSDB09
BMH1_TG001_P31_C06	AX001	63	Male	Blood	Clone	WGS	132	94	523	78	173	38	1038	SMSDB09
BMH1_TG001_P31_C07	AX001	63	Male	Blood	Clone	WGS	96	68	492	58	170	40	924	SMSDB09
BMH1_TG001_P31_C08	AX001	63	Male	Blood	Clone	WGS	115	63	469	73	167	32	919	SMSDB09
BMH1_TG001_P31_C09	AX001	63	Male	Blood	Clone	WGS	117	78	480	58	139	33	905	SMSDB09
BMH1_TG001_P31_C10	AX001	63	Male	Blood	Clone	WGS	125	87	542	65	145	55	1019	SMSDB09
BMH1_TG001_P31_C11	AX001	63	Male	Blood	Clone	WGS	125	76	441	62	182	34	920	SMSDB09
BMH1_TG001_P31_C12	AX001	63	Male	Blood	Clone	WGS	115	85	480	86	194	47	1007	SMSDB09
BMH1_TG001_P31_D01	AX001	63	Male	Blood	Clone	WGS	139	101	545	80	199	46	1110	SMSDB09
BMH1_TG001_P31_D02	AX001	63	Male	Blood	Clone	WGS	117	74	425	66	147	29	858	SMSDB09
BMH1_TG001_P31_D03	AX001	63	Male	Blood	Clone	WGS	126	101	527	95	200	38	1087	SMSDB09
BMH1_TG001_P31_D04	AX001	63	Male	Blood	Clone	WGS	84	65	432	62	148	31	822	SMSDB09
BMH1_TG001_P31_D05	AX001	63	Male	Blood	Clone	WGS	110	64	437	60	144	38	853	SMSDB09
BMH1_TG001_P31_D06	AX001	63	Male	Blood	Clone	WGS	105	79	444	64	169	41	902	SMSDB09
BMH1_TG001_P31_D07	AX001	63	Male	Blood	Clone	WGS	53	39	280	46	90	27	535	SMSDB09
BMH1_TG001_P31_D08	AX001	63	Male	Blood	Clone	WGS	130	84	572	92	195	51	1124	SMSDB09
BMH1_TG001_P31_D09	AX001	63	Male	Blood	Clone	WGS	73	40	349	39	79	24	604	SMSDB09
BMH1_TG001_P31_D10	AX001	63	Male	Blood	Clone	WGS	147	95	649	88	238	51	1268	SMSDB09
BMH1_TG001_P31_D11	AX001	63	Male	Blood	Clone	WGS	109	93	462	68	175	44	951	SMSDB09
BMH1_TG001_P31_D12	AX001	63	Male	Blood	Clone	WGS	113	85	550	84	178	44	1054	SMSDB09
BMH1_TG001_P31_E01	AX001	63	Male	Blood	Clone	WGS	104	86	472	81	176	41	960	SMSDB09
BMH1_TG001_P31_E02	AX001	63	Male	Blood	Clone	WGS	89	60	357	50	150	33	739	SMSDB09
BMH1_TG001_P31_E03	AX001	63	Male	Blood	Clone	WGS	104	70	488	78	160	39	939	SMSDB09
BMH1_TG001_P31_E04	AX001	63	Male	Blood	Clone	WGS	79	59	425	73	152	40	828	SMSDB09
BMH1_TG001_P31_E05	AX001	63	Male	Blood	Clone	WGS	90	64	418	54	123	36	785	SMSDB09
BMH1_TG001_P31_E06	AX001	63	Male	Blood	Clone	WGS	88	73	435	61	165	30	852	SMSDB09
BMH1_TG001_P31_E07	AX001	63	Male	Blood	Clone	WGS	107	60	442	63	162	45	879	SMSDB09
BMH1_TG001_P31_E08	AX001	63	Male	Blood	Clone	WGS	96	65	373	51	183	37	805	SMSDB09
BMH1_TG001_P31_E09	AX001	63	Male	Blood	Clone	WGS	78	52	379	41	135	25	710	SMSDB09
BMH1_TG001_P31_E10	AX001	63	Male	Blood	Clone	WGS	93	72	474	75	157	38	909	SMSDB09
BMH1_TG001_P31_E11	AX001	63	Male	Blood	Clone	WGS	100	53	353	57	141	41	745	SMSDB09
BMH1_TG001_P31_E12	AX001	63	Male	Blood	Clone	WGS	37	18	144	15	44	7	265	SMSDB09
BMH1_TG001_P31_F02	AX001	63	Male	Blood	Clone	WGS	66	58	282	40	111	27	584	SMSDB09
BMH1_TG001_P31_F03	AX001	63	Male	Blood	Clone	WGS	113	67	454	74	152	37	897	SMSDB09
BMH1_TG001_P31_F04	AX001	63	Male	Blood	Clone	WGS	90	50	382	63	147	37	769	SMSDB09
BMH1_TG001_P31_F05	AX001	63	Male	Blood	Clone	WGS	83	60	407	51	156	35	792	SMSDB09
BMH1_TG001_P31_F06	AX001	63	Male	Blood	Clone	WGS	126	79	511	79	167	42	1004	SMSDB09
BMH1_TG001_P31_F07	AX001	63	Male	Blood	Clone	WGS	76	75	383	50	126	29	739	SMSDB09
BMH1_TG001_P31_F08	AX001	63	Male	Blood	Clone	WGS	33	16	218	21	46	13	347	SMSDB09
BMH1_TG001_P31_F09	AX001	63	Male	Blood	Clone	WGS	112	72	534	90	178	45	1031	SMSDB09
BMH1_TG001_P31_F10	AX001	63	Male	Blood	Clone	WGS	95	81	446	79	135	35	871	SMSDB09
BMH1_TG001_P31_F11	AX001	63	Male	Blood	Clone	WGS	105	75	501	81	167	40	969	SMSDB09
BMH1_TG001_P31_F12	AX001	63	Male	Blood	Clone	WGS	152	102	527	88	188	45	1102	SMSDB09
BMH1_TG001_P31_G02	AX001	63	Male	Blood	Clone	WGS	104	76	432	73	157	50	892	SMSDB09
BMH1_TG001_P31_G04	AX001	63	Male	Blood	Clone	WGS	76	60	376	72	150	31	765	SMSDB09
BMH1_TG001_P31_G05	AX001	63	Male	Blood	Clone	WGS	72	59	416	67	159	36	809	SMSDB09
BMH1_TG001_P31_G06	AX001	63	Male	Blood	Clone	WGS	104	81	448	60	139	33	865	SMSDB09
BMH1_TG001_P31_G07	AX001	63	Male	Blood	Clone	WGS	98	65	385	64	166	44	822	SMSDB09
BMH1_TG001_P31_G08	AX001	63	Male	Blood	Clone	WGS	126	83	556	84	153	44	1046	SMSDB09
BMH1_TG001_P31_G09	AX001	63	Male	Blood	Clone	WGS	96	94	449	60	196	47	942	SMSDB09
BMH1_TG001_P31_G10	AX001	63	Male	Blood	Clone	WGS	81	52	418	57	136	31	775	SMSDB09
BMH1_TG001_P31_G11	AX001	63	Male	Blood	Clone	WGS	113	83	526	85	155	45	1007	SMSDB09
BMH1_TG001_P31_G12	AX001	63	Male	Blood	Clone	WGS	127	75	456	65	177	33	933	SMSDB09
BMH1_TG001_P31_H01	AX001	63	Male	Blood	Clone	WGS	75	48	350	62	150	30	715	SMSDB09
BMH1_TG001_P31_H02	AX001	63	Male	Blood	Clone	WGS	76	68	412	61	136	32	785	SMSDB09
BMH1_TG001_P31_H03	AX001	63	Male	Blood	Clone	WGS	93	82	402	58	155	37	827	SMSDB09
BMH1_TG001_P31_H05	AX001	63	Male	Blood	Clone	WGS	57	36	244	52	87	19	495	SMSDB09
BMH1_TG001_P31_H06	AX001	63	Male	Blood	Clone	WGS	86	54	356	66	171	29	762	SMSDB09
BMH1_TG001_P31_H07	AX001	63	Male	Blood	Clone	WGS	91	83	424	67	141	32	838	SMSDB09
BMH1_TG001_P31_H08	AX001	63	Male	Blood	Clone	WGS	75	60	414	62	152	41	804	SMSDB09
BMH1_TG001_P31_H09	AX001	63	Male	Blood	Clone	WGS	95	78	475	60	148	41	897	SMSDB09
BMH1_TG001_P31_H10	AX001	63	Male	Blood	Clone	WGS	93	89	477	85	168	38	950	SMSDB09
BMH1_TG001_P31_H11	AX001	63	Male	Blood	Clone	WGS	92	71	502	70	143	43	921	SMSDB09
BMH1_TG001_P31_H12	AX001	63	Male	Blood	Clone	WGS	122	83	527	73	186	43	1034	SMSDB09
BMH1_TG001_P32_A01	AX001	63	Male	Blood	Clone	WGS	106	76	472	84	169	39	946	SMSDB09
BMH1_TG001_P32_A02	AX001	63	Male	Blood	Clone	WGS	95	65	377	45	138	50	770	SMSDB09
BMH1_TG001_P32_A03	AX001	63	Male	Blood	Clone	WGS	100	91	524	71	167	51	1004	SMSDB09
BMH1_TG001_P32_A04	AX001	63	Male	Blood	Clone	WGS	96	101	507	59	170	40	973	SMSDB09
BMH1_TG001_P32_A05	AX001	63	Male	Blood	Clone	WGS	98	66	500	55	156	48	923	SMSDB09
BMH1_TG001_P32_A06	AX001	63	Male	Blood	Clone	WGS	89	90	446	57	159	49	890	SMSDB09
BMH1_TG001_P32_A07	AX001	63	Male	Blood	Clone	WGS	105	82	494	106	204	42	1033	SMSDB09
BMH1_TG001_P32_A08	AX001	63	Male	Blood	Clone	WGS	102	70	459	64	128	39	862	SMSDB09
BMH1_TG001_P32_A09	AX001	63	Male	Blood	Clone	WGS	92	107	395	51	150	31	826	SMSDB09
BMH1_TG001_P32_A10	AX001	63	Male	Blood	Clone	WGS	84	63	361	73	144	35	760	SMSDB09
BMH1_TG001_P32_A11	AX001	63	Male	Blood	Clone	WGS	112	83	504	56	175	46	976	SMSDB09
BMH1_TG001_P32_B01	AX001	63	Male	Blood	Clone	WGS	118	89	500	61	173	45	986	SMSDB09
BMH1_TG001_P32_B02	AX001	63	Male	Blood	Clone	WGS	119	70	502	61	155	32	939	SMSDB09
BMH1_TG001_P32_B03	AX001	63	Male	Blood	Clone	WGS	88	76	415	70	151	36	836	SMSDB09
BMH1_TG001_P32_B04	AX001	63	Male	Blood	Clone	WGS	111	79	493	58	168	43	952	SMSDB09
BMH1_TG001_P32_B05	AX001	63	Male	Blood	Clone	WGS	72	68	293	54	118	35	640	SMSDB09
BMH1_TG001_P32_B06	AX001	63	Male	Blood	Clone	WGS	110	71	466	64	174	45	930	SMSDB09
BMH1_TG001_P32_B07	AX001	63	Male	Blood	Clone	WGS	77	66	367	49	133	41	733	SMSDB09
BMH1_TG001_P32_B08	AX001	63	Male	Blood	Clone	WGS	96	57	463	85	151	30	882	SMSDB09
BMH1_TG001_P32_B09	AX001	63	Male	Blood	Clone	WGS	62	35	299	49	92	24	561	SMSDB09
BMH1_TG001_P32_B10	AX001	63	Male	Blood	Clone	WGS	124	84	565	66	189	53	1081	SMSDB09
BMH1_TG001_P32_B11	AX001	63	Male	Blood	Clone	WGS	100	78	440	84	206	48	956	SMSDB09
BMH1_TG001_P32_C01	AX001	63	Male	Blood	Clone	WGS	102	77	496	80	169	42	966	SMSDB09
BMH1_TG001_P32_C02	AX001	63	Male	Blood	Clone	WGS	115	67	404	66	173	42	867	SMSDB09
BMH1_TG001_P32_C03	AX001	63	Male	Blood	Clone	WGS	112	81	535	91	200	43	1062	SMSDB09
BMH1_TG001_P32_C04	AX001	63	Male	Blood	Clone	WGS	107	92	487	82	173	43	984	SMSDB09
BMH1_TG001_P32_C05	AX001	63	Male	Blood	Clone	WGS	76	64	448	66	178	45	877	SMSDB09
BMH1_TG001_P32_C06	AX001	63	Male	Blood	Clone	WGS	116	89	495	77	173	49	999	SMSDB09
BMH1_TG001_P32_C07	AX001	63	Male	Blood	Clone	WGS	39	31	196	26	67	15	374	SMSDB09
BMH1_TG001_P32_C08	AX001	63	Male	Blood	Clone	WGS	96	70	409	65	135	34	809	SMSDB09
BMH1_TG001_P32_C09	AX001	63	Male	Blood	Clone	WGS	99	91	536	74	170	47	1017	SMSDB09
BMH1_TG001_P32_C10	AX001	63	Male	Blood	Clone	WGS	94	61	433	61	151	36	836	SMSDB09
BMH1_TG001_P32_C11	AX001	63	Male	Blood	Clone	WGS	103	84	415	61	166	43	872	SMSDB09
BMH1_TG001_P32_D01	AX001	63	Male	Blood	Clone	WGS	91	79	433	51	164	44	862	SMSDB09
BMH1_TG001_P32_D02	AX001	63	Male	Blood	Clone	WGS	107	83	485	53	166	52	946	SMSDB09
BMH1_TG001_P32_D03	AX001	63	Male	Blood	Clone	WGS	91	83	491	88	178	45	976	SMSDB09
BMH1_TG001_P32_D04	AX001	63	Male	Blood	Clone	WGS	121	82	627	91	185	44	1150	SMSDB09
BMH1_TG001_P32_D05	AX001	63	Male	Blood	Clone	WGS	100	77	409	57	164	56	863	SMSDB09
BMH1_TG001_P32_D06	AX001	63	Male	Blood	Clone	WGS	98	74	489	78	150	39	928	SMSDB09
BMH1_TG001_P32_D07	AX001	63	Male	Blood	Clone	WGS	107	82	523	84	179	43	1018	SMSDB09
BMH1_TG001_P32_D08	AX001	63	Male	Blood	Clone	WGS	76	65	419	79	154	35	828	SMSDB09
BMH1_TG001_P32_D09	AX001	63	Male	Blood	Clone	WGS	108	82	453	77	171	48	939	SMSDB09
BMH1_TG001_P32_D10	AX001	63	Male	Blood	Clone	WGS	110	84	491	69	189	46	989	SMSDB09
BMH1_TG001_P32_D11	AX001	63	Male	Blood	Clone	WGS	115	76	493	71	174	35	964	SMSDB09
BMH1_TG001_P32_E01	AX001	63	Male	Blood	Clone	WGS	123	78	459	82	157	48	947	SMSDB09
BMH1_TG001_P32_E02	AX001	63	Male	Blood	Clone	WGS	96	50	466	59	143	34	848	SMSDB09
BMH1_TG001_P32_E03	AX001	63	Male	Blood	Clone	WGS	114	94	544	80	177	41	1050	SMSDB09
BMH1_TG001_P32_E04	AX001	63	Male	Blood	Clone	WGS	86	63	429	74	150	37	839	SMSDB09
BMH1_TG001_P32_E05	AX001	63	Male	Blood	Clone	WGS	100	75	384	72	159	36	826	SMSDB09
BMH1_TG001_P32_E06	AX001	63	Male	Blood	Clone	WGS	110	66	395	60	154	30	815	SMSDB09
BMH1_TG001_P32_E07	AX001	63	Male	Blood	Clone	WGS	73	39	294	52	111	26	595	SMSDB09
BMH1_TG001_P32_E08	AX001	63	Male	Blood	Clone	WGS	84	70	469	79	147	49	898	SMSDB09
BMH1_TG001_P32_E09	AX001	63	Male	Blood	Clone	WGS	83	64	396	62	145	41	791	SMSDB09
BMH1_TG001_P32_E10	AX001	63	Male	Blood	Clone	WGS	87	84	405	79	159	41	855	SMSDB09
BMH1_TG001_P32_E11	AX001	63	Male	Blood	Clone	WGS	107	82	416	65	165	40	875	SMSDB09
BMH1_TG001_P32_F01	AX001	63	Male	Blood	Clone	WGS	85	70	495	67	141	36	894	SMSDB09
BMH1_TG001_P32_F02	AX001	63	Male	Blood	Clone	WGS	123	77	460	74	144	49	927	SMSDB09
BMH1_TG001_P32_F03	AX001	63	Male	Blood	Clone	WGS	121	67	401	78	162	29	858	SMSDB09
BMH1_TG001_P32_F04	AX001	63	Male	Blood	Clone	WGS	108	76	406	74	164	26	854	SMSDB09
BMH1_TG001_P32_F05	AX001	63	Male	Blood	Clone	WGS	62	39	369	67	119	29	685	SMSDB09
BMH1_TG001_P32_F06	AX001	63	Male	Blood	Clone	WGS	93	75	455	72	171	39	905	SMSDB09
BMH1_TG001_P32_F07	AX001	63	Male	Blood	Clone	WGS	107	76	473	70	183	44	953	SMSDB09
BMH1_TG001_P32_F08	AX001	63	Male	Blood	Clone	WGS	96	69	487	74	144	48	918	SMSDB09
BMH1_TG001_P32_F09	AX001	63	Male	Blood	Clone	WGS	67	77	367	69	142	37	759	SMSDB09
BMH1_TG001_P32_F10	AX001	63	Male	Blood	Clone	WGS	99	90	442	86	177	39	933	SMSDB09
BMH1_TG001_P32_F11	AX001	63	Male	Blood	Clone	WGS	91	76	511	75	145	41	939	SMSDB09
BMH1_TG001_P32_G01	AX001	63	Male	Blood	Clone	WGS	67	63	360	47	108	22	667	SMSDB09
BMH1_TG001_P32_G02	AX001	63	Male	Blood	Clone	WGS	85	68	489	76	176	39	933	SMSDB09
BMH1_TG001_P32_G03	AX001	63	Male	Blood	Clone	WGS	72	52	411	53	151	42	781	SMSDB09
BMH1_TG001_P32_G04	AX001	63	Male	Blood	Clone	WGS	59	39	313	46	102	27	586	SMSDB09
BMH1_TG001_P32_G05	AX001	63	Male	Blood	Clone	WGS	81	71	466	85	173	34	910	SMSDB09
BMH1_TG001_P32_G06	AX001	63	Male	Blood	Clone	WGS	111	93	556	86	181	38	1065	SMSDB09
BMH1_TG001_P32_G07	AX001	63	Male	Blood	Clone	WGS	103	81	481	82	134	48	929	SMSDB09
BMH1_TG001_P32_G08	AX001	63	Male	Blood	Clone	WGS	110	71	411	70	184	38	884	SMSDB09
BMH1_TG001_P32_G09	AX001	63	Male	Blood	Clone	WGS	133	82	463	76	170	37	961	SMSDB09
BMH1_TG001_P32_G10	AX001	63	Male	Blood	Clone	WGS	114	69	418	59	180	44	884	SMSDB09
BMH1_TG001_P32_G11	AX001	63	Male	Blood	Clone	WGS	90	89	489	70	153	35	926	SMSDB09
BMH1_TG001_P32_H01	AX001	63	Male	Blood	Clone	WGS	98	74	457	73	168	43	913	SMSDB09
BMH1_TG001_P32_H02	AX001	63	Male	Blood	Clone	WGS	96	71	523	66	175	49	980	SMSDB09
BMH1_TG001_P32_H03	AX001	63	Male	Blood	Clone	WGS	105	77	550	88	180	48	1048	SMSDB09
BMH1_TG001_P32_H04	AX001	63	Male	Blood	Clone	WGS	137	89	489	71	167	52	1005	SMSDB09
BMH1_TG001_P32_H05	AX001	63	Male	Blood	Clone	WGS	128	81	478	67	166	36	956	SMSDB09
BMH1_TG001_P32_H06	AX001	63	Male	Blood	Clone	WGS	107	74	398	76	147	31	833	SMSDB09
BMH1_TG001_P32_H07	AX001	63	Male	Blood	Clone	WGS	115	69	479	78	165	54	960	SMSDB09
BMH1_TG001_P32_H08	AX001	63	Male	Blood	Clone	WGS	96	74	400	75	148	42	835	SMSDB09
BMH1_TG001_P32_H09	AX001	63	Male	Blood	Clone	WGS	99	80	441	55	158	46	879	SMSDB09
BMH1_TG001_P32_H10	AX001	63	Male	Blood	Clone	WGS	74	52	346	49	90	42	653	SMSDB09
BMH1_TG001_P32_H11	AX001	63	Male	Blood	Clone	WGS	99	60	565	86	198	51	1059	SMSDB09
PD40315aa	CB001	0	Female	Blood	Clone	WGS	4	2	22	4	5	2	39	SMSDB09
PD40315ab	CB001	0	Female	Blood	Clone	WGS	3	1	23	4	8	3	42	SMSDB09
PD40315ac	CB001	0	Female	Blood	Clone	WGS	6	2	27	0	3	6	44	SMSDB09
PD40315ad	CB001	0	Female	Blood	Clone	WGS	10	0	32	2	6	1	51	SMSDB09
PD40315ae	CB001	0	Female	Blood	Clone	WGS	5	2	24	5	8	0	44	SMSDB09
PD40315af	CB001	0	Female	Blood	Clone	WGS	5	4	24	5	6	3	47	SMSDB09
PD40315ag	CB001	0	Female	Blood	Clone	WGS	3	1	10	1	6	1	22	SMSDB09
PD40315ah	CB001	0	Female	Blood	Clone	WGS	1	2	20	4	4	2	33	SMSDB09
PD40315ai	CB001	0	Female	Blood	Clone	WGS	3	2	24	4	3	2	38	SMSDB09
PD40315aj	CB001	0	Female	Blood	Clone	WGS	2	1	16	3	5	0	27	SMSDB09
PD40315ak	CB001	0	Female	Blood	Clone	WGS	2	5	20	7	6	4	44	SMSDB09
PD40315al	CB001	0	Female	Blood	Clone	WGS	2	1	28	5	2	2	40	SMSDB09
PD40315am	CB001	0	Female	Blood	Clone	WGS	5	2	24	7	8	3	49	SMSDB09
PD40315an	CB001	0	Female	Blood	Clone	WGS	6	5	24	2	2	0	39	SMSDB09
PD40315ao	CB001	0	Female	Blood	Clone	WGS	5	2	15	2	4	5	33	SMSDB09
PD40315ap	CB001	0	Female	Blood	Clone	WGS	4	1	20	4	5	1	35	SMSDB09
PD40315aq	CB001	0	Female	Blood	Clone	WGS	9	3	34	5	4	1	56	SMSDB09
PD40315ar	CB001	0	Female	Blood	Clone	WGS	8	7	10	7	8	1	41	SMSDB09
PD40315as	CB001	0	Female	Blood	Clone	WGS	7	3	13	6	5	3	37	SMSDB09
PD40315at	CB001	0	Female	Blood	Clone	WGS	7	8	18	3	3	0	39	SMSDB09
PD40315au	CB001	0	Female	Blood	Clone	WGS	8	2	18	4	3	1	36	SMSDB09
PD40315av	CB001	0	Female	Blood	Clone	WGS	5	4	12	0	1	1	23	SMSDB09
PD40315aw	CB001	0	Female	Blood	Clone	WGS	4	0	23	2	5	2	36	SMSDB09
PD40315ax	CB001	0	Female	Blood	Clone	WGS	0	3	20	5	3	1	32	SMSDB09
PD40315ay	CB001	0	Female	Blood	Clone	WGS	8	2	16	2	0	1	29	SMSDB09
PD40315az	CB001	0	Female	Blood	Clone	WGS	7	2	25	1	6	0	41	SMSDB09
PD40315ba	CB001	0	Female	Blood	Clone	WGS	5	7	13	1	6	2	34	SMSDB09
PD40315bb	CB001	0	Female	Blood	Clone	WGS	5	3	24	3	3	0	38	SMSDB09
PD40315bc	CB001	0	Female	Blood	Clone	WGS	4	0	23	4	3	1	35	SMSDB09
PD40315bd	CB001	0	Female	Blood	Clone	WGS	5	3	20	0	3	2	33	SMSDB09
PD40315be	CB001	0	Female	Blood	Clone	WGS	1	2	17	3	2	1	26	SMSDB09
PD40315bf	CB001	0	Female	Blood	Clone	WGS	5	2	20	3	4	2	36	SMSDB09
PD40315bg	CB001	0	Female	Blood	Clone	WGS	6	3	23	1	9	3	45	SMSDB09
PD40315bh	CB001	0	Female	Blood	Clone	WGS	5	2	19	1	3	0	30	SMSDB09
PD40315bi	CB001	0	Female	Blood	Clone	WGS	7	3	12	2	4	4	32	SMSDB09
PD40315bj	CB001	0	Female	Blood	Clone	WGS	3	5	27	3	2	0	40	SMSDB09
PD40315bk	CB001	0	Female	Blood	Clone	WGS	11	5	21	7	10	5	59	SMSDB09
PD40315bl	CB001	0	Female	Blood	Clone	WGS	5	2	23	3	4	2	39	SMSDB09
PD40315bm	CB001	0	Female	Blood	Clone	WGS	7	1	16	3	2	4	33	SMSDB09
PD40315bn	CB001	0	Female	Blood	Clone	WGS	4	3	13	3	4	2	29	SMSDB09
PD40315bo	CB001	0	Female	Blood	Clone	WGS	6	2	26	1	2	0	37	SMSDB09
PD40315bp	CB001	0	Female	Blood	Clone	WGS	5	0	18	3	7	5	38	SMSDB09
PD40315bq	CB001	0	Female	Blood	Clone	WGS	6	3	16	3	2	3	33	SMSDB09
PD40315br	CB001	0	Female	Blood	Clone	WGS	5	1	10	2	5	3	26	SMSDB09
PD40315bs	CB001	0	Female	Blood	Clone	WGS	8	2	11	3	2	1	27	SMSDB09
PD40315bt	CB001	0	Female	Blood	Clone	WGS	8	5	23	8	5	4	53	SMSDB09
PD40315bu	CB001	0	Female	Blood	Clone	WGS	5	4	19	4	3	1	36	SMSDB09
PD40315bv	CB001	0	Female	Blood	Clone	WGS	7	0	17	7	9	0	40	SMSDB09
PD40315bw	CB001	0	Female	Blood	Clone	WGS	3	4	16	6	2	1	32	SMSDB09
PD40315bx	CB001	0	Female	Blood	Clone	WGS	6	3	22	1	1	1	34	SMSDB09
PD40315by	CB001	0	Female	Blood	Clone	WGS	4	3	23	3	3	1	37	SMSDB09
PD40315bz	CB001	0	Female	Blood	Clone	WGS	12	2	23	7	3	2	49	SMSDB09
PD40315ca	CB001	0	Female	Blood	Clone	WGS	6	0	26	6	3	0	41	SMSDB09
PD40315cb	CB001	0	Female	Blood	Clone	WGS	5	3	16	4	6	2	36	SMSDB09
PD40315cc	CB001	0	Female	Blood	Clone	WGS	6	0	12	2	5	4	29	SMSDB09
PD40315cd	CB001	0	Female	Blood	Clone	WGS	5	4	22	3	6	7	47	SMSDB09
PD40315ce	CB001	0	Female	Blood	Clone	WGS	1	4	13	8	3	3	32	SMSDB09
PD40315cf	CB001	0	Female	Blood	Clone	WGS	3	3	21	5	4	1	37	SMSDB09
PD40315cg	CB001	0	Female	Blood	Clone	WGS	2	1	14	3	4	3	27	SMSDB09
PD40315ch	CB001	0	Female	Blood	Clone	WGS	6	2	29	3	4	1	45	SMSDB09
PD40315ci	CB001	0	Female	Blood	Clone	WGS	1	0	17	6	6	0	30	SMSDB09
PD40315cj	CB001	0	Female	Blood	Clone	WGS	5	2	16	1	6	1	31	SMSDB09
PD40315ck	CB001	0	Female	Blood	Clone	WGS	2	2	16	3	2	1	26	SMSDB09
PD40315cl	CB001	0	Female	Blood	Clone	WGS	12	2	26	7	5	5	57	SMSDB09
PD40315cm	CB001	0	Female	Blood	Clone	WGS	8	3	23	7	8	0	49	SMSDB09
PD40315cn	CB001	0	Female	Blood	Clone	WGS	2	3	17	3	3	2	30	SMSDB09
PD40315co	CB001	0	Female	Blood	Clone	WGS	3	3	16	2	1	3	28	SMSDB09
PD40315cp	CB001	0	Female	Blood	Clone	WGS	2	1	14	3	5	2	27	SMSDB09
PD40315cq2	CB001	0	Female	Blood	Clone	WGS	11	3	20	6	1	5	46	SMSDB09
PD40315cr	CB001	0	Female	Blood	Clone	WGS	2	2	15	5	2	2	28	SMSDB09
PD40315cs	CB001	0	Female	Blood	Clone	WGS	5	2	12	4	5	1	29	SMSDB09
PD40315ct	CB001	0	Female	Blood	Clone	WGS	10	4	20	12	5	3	54	SMSDB09
PD40315cu	CB001	0	Female	Blood	Clone	WGS	10	2	24	2	5	2	45	SMSDB09
PD40315cv	CB001	0	Female	Blood	Clone	WGS	6	0	21	2	6	1	36	SMSDB09
PD40315cw	CB001	0	Female	Blood	Clone	WGS	3	2	13	2	3	0	23	SMSDB09
PD40315cy2	CB001	0	Female	Blood	Clone	WGS	1	2	19	5	6	7	40	SMSDB09
PD40315cz	CB001	0	Female	Blood	Clone	WGS	3	2	17	1	9	1	33	SMSDB09
PD40315da	CB001	0	Female	Blood	Clone	WGS	4	1	22	5	1	1	34	SMSDB09
PD40315db	CB001	0	Female	Blood	Clone	WGS	6	1	10	4	4	0	25	SMSDB09
PD40315dc	CB001	0	Female	Blood	Clone	WGS	3	0	11	2	8	1	25	SMSDB09
PD40315dd	CB001	0	Female	Blood	Clone	WGS	9	0	15	4	1	0	29	SMSDB09
PD40315de	CB001	0	Female	Blood	Clone	WGS	5	0	19	1	6	1	32	SMSDB09
PD40315df2	CB001	0	Female	Blood	Clone	WGS	8	1	26	2	4	3	44	SMSDB09
PD40315dg	CB001	0	Female	Blood	Clone	WGS	4	0	14	5	3	0	26	SMSDB09
PD40315dh	CB001	0	Female	Blood	Clone	WGS	5	1	8	1	2	0	17	SMSDB09
PD40315di2	CB001	0	Female	Blood	Clone	WGS	5	4	27	4	6	2	48	SMSDB09
PD40315dj	CB001	0	Female	Blood	Clone	WGS	4	0	9	1	3	1	18	SMSDB09
PD40315dk	CB001	0	Female	Blood	Clone	WGS	1	1	13	5	1	1	22	SMSDB09
PD40315dl	CB001	0	Female	Blood	Clone	WGS	6	3	17	3	2	1	32	SMSDB09
PD40315dm	CB001	0	Female	Blood	Clone	WGS	8	3	13	2	5	0	31	SMSDB09
PD40315dn	CB001	0	Female	Blood	Clone	WGS	9	5	14	5	14	5	52	SMSDB09
PD40315do	CB001	0	Female	Blood	Clone	WGS	1	2	10	1	4	3	21	SMSDB09
PD40315dp	CB001	0	Female	Blood	Clone	WGS	7	3	30	4	2	2	48	SMSDB09
PD40315dq	CB001	0	Female	Blood	Clone	WGS	14	2	22	4	9	1	52	SMSDB09
PD40315dr2	CB001	0	Female	Blood	Clone	WGS	5	3	12	5	5	5	35	SMSDB09
PD40315ds2	CB001	0	Female	Blood	Clone	WGS	12	4	15	6	4	1	42	SMSDB09
PD40315dt	CB001	0	Female	Blood	Clone	WGS	4	5	15	5	5	0	34	SMSDB09
PD40315du	CB001	0	Female	Blood	Clone	WGS	6	1	24	5	2	7	45	SMSDB09
PD40315dv2	CB001	0	Female	Blood	Clone	WGS	4	2	16	7	2	3	34	SMSDB09
PD40315dw	CB001	0	Female	Blood	Clone	WGS	1	1	18	1	0	2	23	SMSDB09
PD40315dx	CB001	0	Female	Blood	Clone	WGS	4	5	21	3	5	0	38	SMSDB09
PD40315dy	CB001	0	Female	Blood	Clone	WGS	6	2	16	1	4	4	33	SMSDB09
PD40315dz	CB001	0	Female	Blood	Clone	WGS	9	3	15	7	2	1	37	SMSDB09
PD40315ea2	CB001	0	Female	Blood	Clone	WGS	7	6	27	4	9	5	58	SMSDB09
PD40315eb	CB001	0	Female	Blood	Clone	WGS	4	0	12	6	4	1	27	SMSDB09
PD40315ec	CB001	0	Female	Blood	Clone	WGS	3	2	16	2	2	0	25	SMSDB09
PD40315ed	CB001	0	Female	Blood	Clone	WGS	7	1	11	1	5	2	27	SMSDB09
PD40315ee	CB001	0	Female	Blood	Clone	WGS	5	0	16	5	6	0	32	SMSDB09
PD40315ef	CB001	0	Female	Blood	Clone	WGS	5	2	18	4	5	3	37	SMSDB09
PD40315eg	CB001	0	Female	Blood	Clone	WGS	5	2	9	2	3	0	21	SMSDB09
PD40315eh	CB001	0	Female	Blood	Clone	WGS	0	3	13	3	0	0	19	SMSDB09
PD40315ei2	CB001	0	Female	Blood	Clone	WGS	6	1	11	3	4	1	26	SMSDB09
PD40315ej2	CB001	0	Female	Blood	Clone	WGS	4	3	14	2	2	5	30	SMSDB09
PD40315ek	CB001	0	Female	Blood	Clone	WGS	3	1	7	1	7	2	21	SMSDB09
PD40315el	CB001	0	Female	Blood	Clone	WGS	5	5	10	2	5	2	29	SMSDB09
PD40315em	CB001	0	Female	Blood	Clone	WGS	4	3	20	1	3	1	32	SMSDB09
PD40315en2	CB001	0	Female	Blood	Clone	WGS	5	0	13	0	1	3	22	SMSDB09
PD40315eo2	CB001	0	Female	Blood	Clone	WGS	10	5	14	4	1	0	34	SMSDB09
PD40315ep	CB001	0	Female	Blood	Clone	WGS	12	6	14	8	8	5	53	SMSDB09
PD40315eq2	CB001	0	Female	Blood	Clone	WGS	4	6	17	5	3	2	37	SMSDB09
PD40315er	CB001	0	Female	Blood	Clone	WGS	5	2	13	4	2	1	27	SMSDB09
PD40315es	CB001	0	Female	Blood	Clone	WGS	4	3	20	2	7	0	36	SMSDB09
PD40315et	CB001	0	Female	Blood	Clone	WGS	11	3	30	4	7	2	57	SMSDB09
PD40315eu	CB001	0	Female	Blood	Clone	WGS	2	2	7	4	1	3	19	SMSDB09
PD40315ev	CB001	0	Female	Blood	Clone	WGS	5	4	12	5	4	0	30	SMSDB09
PD40315ew	CB001	0	Female	Blood	Clone	WGS	1	3	12	3	2	2	23	SMSDB09
PD40315ey	CB001	0	Female	Blood	Clone	WGS	5	4	8	5	3	1	26	SMSDB09
PD40315ez	CB001	0	Female	Blood	Clone	WGS	4	5	13	5	3	0	30	SMSDB09
PD40315fa	CB001	0	Female	Blood	Clone	WGS	3	1	17	5	3	1	30	SMSDB09
PD40315fb	CB001	0	Female	Blood	Clone	WGS	2	5	11	2	2	0	22	SMSDB09
PD40315fc	CB001	0	Female	Blood	Clone	WGS	1	3	24	2	4	1	35	SMSDB09
PD40315fd	CB001	0	Female	Blood	Clone	WGS	7	1	17	3	3	0	31	SMSDB09
PD40315fe	CB001	0	Female	Blood	Clone	WGS	5	2	14	3	2	1	27	SMSDB09
PD40315ff	CB001	0	Female	Blood	Clone	WGS	2	0	13	3	7	0	25	SMSDB09
PD40315fg	CB001	0	Female	Blood	Clone	WGS	2	1	20	3	3	1	30	SMSDB09
PD40315fh	CB001	0	Female	Blood	Clone	WGS	8	4	21	5	4	2	44	SMSDB09
PD40315fi	CB001	0	Female	Blood	Clone	WGS	4	4	13	3	5	1	30	SMSDB09
PD40315fj	CB001	0	Female	Blood	Clone	WGS	3	3	21	4	3	2	36	SMSDB09
PD40315fk	CB001	0	Female	Blood	Clone	WGS	7	2	17	0	5	1	32	SMSDB09
PD40315fl	CB001	0	Female	Blood	Clone	WGS	2	1	22	3	3	1	32	SMSDB09
PD40315fm	CB001	0	Female	Blood	Clone	WGS	8	1	18	1	0	4	32	SMSDB09
PD40315fn	CB001	0	Female	Blood	Clone	WGS	5	5	20	2	2	2	36	SMSDB09
PD40315fo	CB001	0	Female	Blood	Clone	WGS	4	1	17	1	2	1	26	SMSDB09
PD40315fp	CB001	0	Female	Blood	Clone	WGS	3	0	12	0	2	0	17	SMSDB09
PD40315fq	CB001	0	Female	Blood	Clone	WGS	3	2	19	2	2	1	29	SMSDB09
PD40315fr	CB001	0	Female	Blood	Clone	WGS	4	0	10	2	1	1	18	SMSDB09
PD40315fs2	CB001	0	Female	Blood	Clone	WGS	1	2	6	2	2	2	15	SMSDB09
PD40315ft2	CB001	0	Female	Blood	Clone	WGS	7	3	20	1	7	4	42	SMSDB09
PD40315fu2	CB001	0	Female	Blood	Clone	WGS	7	4	8	3	1	2	25	SMSDB09
PD40315fv	CB001	0	Female	Blood	Clone	WGS	3	2	16	4	1	2	28	SMSDB09
PD40315fw	CB001	0	Female	Blood	Clone	WGS	5	2	8	2	2	0	19	SMSDB09
PD40315fx	CB001	0	Female	Blood	Clone	WGS	10	2	26	5	3	2	48	SMSDB09
PD40315fy	CB001	0	Female	Blood	Clone	WGS	4	4	16	3	5	0	32	SMSDB09
PD40315fz2	CB001	0	Female	Blood	Clone	WGS	7	1	15	3	4	2	32	SMSDB09
PD40315ga2	CB001	0	Female	Blood	Clone	WGS	2	4	8	1	0	1	16	SMSDB09
PD40315gb	CB001	0	Female	Blood	Clone	WGS	6	1	17	3	4	1	32	SMSDB09
PD40315gc	CB001	0	Female	Blood	Clone	WGS	3	1	10	6	0	2	22	SMSDB09
PD40315gd	CB001	0	Female	Blood	Clone	WGS	1	2	14	2	2	1	22	SMSDB09
PD40315ge	CB001	0	Female	Blood	Clone	WGS	5	1	15	6	3	1	31	SMSDB09
PD40315gf	CB001	0	Female	Blood	Clone	WGS	4	1	12	2	5	0	24	SMSDB09
PD40315gg	CB001	0	Female	Blood	Clone	WGS	3	1	16	5	3	1	29	SMSDB09
PD40315gh2	CB001	0	Female	Blood	Clone	WGS	1	4	10	1	2	1	19	SMSDB09
PD40315gj	CB001	0	Female	Blood	Clone	WGS	4	2	10	2	4	1	23	SMSDB09
PD40315gk	CB001	0	Female	Blood	Clone	WGS	3	1	18	5	5	1	33	SMSDB09
PD40315gl	CB001	0	Female	Blood	Clone	WGS	10	2	16	5	5	1	39	SMSDB09
PD40315gm	CB001	0	Female	Blood	Clone	WGS	5	1	9	0	1	0	16	SMSDB09
PD40315gn	CB001	0	Female	Blood	Clone	WGS	2	4	11	4	5	0	26	SMSDB09
PD40315gp	CB001	0	Female	Blood	Clone	WGS	6	2	17	3	8	1	37	SMSDB09
PD40315gq	CB001	0	Female	Blood	Clone	WGS	3	0	13	3	6	0	25	SMSDB09
PD40315gr	CB001	0	Female	Blood	Clone	WGS	4	2	13	2	1	0	22	SMSDB09
PD40315gs	CB001	0	Female	Blood	Clone	WGS	5	1	11	5	3	0	25	SMSDB09
PD40315gt	CB001	0	Female	Blood	Clone	WGS	3	4	8	3	1	2	21	SMSDB09
PD40315gu	CB001	0	Female	Blood	Clone	WGS	7	2	16	3	2	1	31	SMSDB09
PD40315gv	CB001	0	Female	Blood	Clone	WGS	5	1	15	5	3	1	30	SMSDB09
PD40315gw2	CB001	0	Female	Blood	Clone	WGS	3	6	20	3	4	1	37	SMSDB09
PD40315gx	CB001	0	Female	Blood	Clone	WGS	7	1	19	2	4	3	36	SMSDB09
PD40315gy	CB001	0	Female	Blood	Clone	WGS	4	4	6	2	3	3	22	SMSDB09
PD40315gz	CB001	0	Female	Blood	Clone	WGS	10	2	17	1	7	3	40	SMSDB09
PD40315ha	CB001	0	Female	Blood	Clone	WGS	3	4	13	4	4	0	28	SMSDB09
PD40315hb2	CB001	0	Female	Blood	Clone	WGS	6	2	11	6	4	0	29	SMSDB09
PD40315hc	CB001	0	Female	Blood	Clone	WGS	6	4	12	7	4	3	36	SMSDB09
PD40315hd	CB001	0	Female	Blood	Clone	WGS	6	0	12	1	4	2	25	SMSDB09
PD40315he	CB001	0	Female	Blood	Clone	WGS	7	1	22	5	6	7	48	SMSDB09
PD40315hf	CB001	0	Female	Blood	Clone	WGS	2	1	8	0	2	3	16	SMSDB09
PD40315hg	CB001	0	Female	Blood	Clone	WGS	4	2	13	2	6	1	28	SMSDB09
PD40315hh	CB001	0	Female	Blood	Clone	WGS	2	5	14	4	5	1	31	SMSDB09
PD40315hi	CB001	0	Female	Blood	Clone	WGS	2	1	9	3	3	0	18	SMSDB09
PD40315hj	CB001	0	Female	Blood	Clone	WGS	3	1	19	4	3	1	31	SMSDB09
PD40315hk	CB001	0	Female	Blood	Clone	WGS	12	2	13	3	3	2	35	SMSDB09
PD40315hl	CB001	0	Female	Blood	Clone	WGS	5	1	6	3	5	1	21	SMSDB09
PD40315hm	CB001	0	Female	Blood	Clone	WGS	5	0	17	2	2	1	27	SMSDB09
PD40315hn	CB001	0	Female	Blood	Clone	WGS	5	2	24	6	6	2	45	SMSDB09
PD40315hp	CB001	0	Female	Blood	Clone	WGS	4	2	6	3	3	1	19	SMSDB09
PD40315hq	CB001	0	Female	Blood	Clone	WGS	0	1	10	2	3	0	16	SMSDB09
PD40315hr	CB001	0	Female	Blood	Clone	WGS	4	1	12	10	3	1	31	SMSDB09
PD40315hs	CB001	0	Female	Blood	Clone	WGS	0	0	14	5	2	2	23	SMSDB09
PD40315ht	CB001	0	Female	Blood	Clone	WGS	4	0	20	2	1	2	29	SMSDB09
PD40315hv	CB001	0	Female	Blood	Clone	WGS	4	1	13	3	4	2	27	SMSDB09
PD40315hw	CB001	0	Female	Blood	Clone	WGS	8	2	12	2	4	2	30	SMSDB09
PD40315hx	CB001	0	Female	Blood	Clone	WGS	2	1	7	0	1	1	12	SMSDB09
PD40315hy	CB001	0	Female	Blood	Clone	WGS	4	1	18	1	1	0	25	SMSDB09
PD40315ia	CB001	0	Female	Blood	Clone	WGS	4	0	14	1	3	1	23	SMSDB09
PD40315ib	CB001	0	Female	Blood	Clone	WGS	2	1	9	1	3	1	17	SMSDB09
PD40315ic	CB001	0	Female	Blood	Clone	WGS	4	0	14	7	2	0	27	SMSDB09
PD40315id	CB001	0	Female	Blood	Clone	WGS	3	5	18	3	6	0	35	SMSDB09
PD40315ie	CB001	0	Female	Blood	Clone	WGS	1	3	16	3	1	0	24	SMSDB09
PD40315if	CB001	0	Female	Blood	Clone	WGS	1	2	19	2	1	2	27	SMSDB09
PD40315ig	CB001	0	Female	Blood	Clone	WGS	4	3	14	4	4	2	31	SMSDB09
PD40315ih	CB001	0	Female	Blood	Clone	WGS	3	1	12	0	4	5	25	SMSDB09
PD40315ii	CB001	0	Female	Blood	Clone	WGS	3	4	13	0	3	1	24	SMSDB09
PD40315ij	CB001	0	Female	Blood	Clone	WGS	8	0	14	4	1	6	33	SMSDB09
PD40315ik	CB001	0	Female	Blood	Clone	WGS	5	4	18	0	3	1	31	SMSDB09
PD40315il	CB001	0	Female	Blood	Clone	WGS	4	1	14	6	4	1	30	SMSDB09
PD40315in	CB001	0	Female	Blood	Clone	WGS	4	2	7	2	7	3	25	SMSDB09
PD40315y	CB001	0	Female	Blood	Clone	WGS	4	2	18	2	2	1	29	SMSDB09
PD40315z	CB001	0	Female	Blood	Clone	WGS	5	1	31	4	8	1	50	SMSDB09
PD40521wt	KX001	29	Male	Blood	Clone	WGS	48	26	250	43	67	9	443	SMSDB09
PD40521wu	KX001	29	Male	Blood	Clone	WGS	40	35	219	38	64	9	405	SMSDB09
PD40521wv	KX001	29	Male	Blood	Clone	WGS	45	27	323	45	88	12	540	SMSDB09
PD40521ww	KX001	29	Male	Blood	Clone	WGS	67	44	289	37	103	23	563	SMSDB09
PD40521wx	KX001	29	Male	Blood	Clone	WGS	58	41	265	55	74	13	506	SMSDB09
PD40521wy	KX001	29	Male	Blood	Clone	WGS	65	43	329	39	93	15	584	SMSDB09
PD40521wz	KX001	29	Male	Blood	Clone	WGS	73	37	316	44	102	23	595	SMSDB09
PD40521xa	KX001	29	Male	Blood	Clone	WGS	61	43	271	39	89	11	514	SMSDB09
PD40521xb	KX001	29	Male	Blood	Clone	WGS	59	38	346	29	97	16	585	SMSDB09
PD40521xc	KX001	29	Male	Blood	Clone	WGS	49	44	287	30	73	7	490	SMSDB09
PD40521xd	KX001	29	Male	Blood	Clone	WGS	59	46	313	35	104	19	576	SMSDB09
PD40521xe	KX001	29	Male	Blood	Clone	WGS	67	44	292	46	99	12	560	SMSDB09
PD40521xf	KX001	29	Male	Blood	Clone	WGS	48	30	194	32	64	12	380	SMSDB09
PD40521xg	KX001	29	Male	Blood	Clone	WGS	46	30	228	31	62	8	405	SMSDB09
PD40521xh	KX001	29	Male	Blood	Clone	WGS	48	26	182	25	69	9	359	SMSDB09
PD40521xi	KX001	29	Male	Blood	Clone	WGS	45	24	286	32	80	13	480	SMSDB09
PD40521xj	KX001	29	Male	Blood	Clone	WGS	60	32	237	35	70	8	442	SMSDB09
PD40521xk	KX001	29	Male	Blood	Clone	WGS	49	37	286	40	87	20	519	SMSDB09
PD40521xl	KX001	29	Male	Blood	Clone	WGS	45	30	246	27	58	13	419	SMSDB09
PD40521xm	KX001	29	Male	Blood	Clone	WGS	49	29	236	28	84	11	437	SMSDB09
PD40521xn	KX001	29	Male	Blood	Clone	WGS	63	39	275	47	80	11	515	SMSDB09
PD40521xo	KX001	29	Male	Blood	Clone	WGS	62	39	290	45	95	18	549	SMSDB09
PD40521xp	KX001	29	Male	Blood	Clone	WGS	17	26	173	21	53	6	296	SMSDB09
PD40521xq	KX001	29	Male	Blood	Clone	WGS	52	51	345	41	74	11	574	SMSDB09
PD40521xr	KX001	29	Male	Blood	Clone	WGS	24	20	228	28	56	5	361	SMSDB09
PD41048b_lo0049	SX001	48	Male	Blood	Clone	WGS	42	35	218	33	88	17	433	SMSDB09
PD41048b_lo0050	SX001	48	Male	Blood	Clone	WGS	73	54	432	46	129	36	770	SMSDB09
PD41048b_lo0053	SX001	48	Male	Blood	Clone	WGS	93	62	405	60	159	34	813	SMSDB09
PD41048b_lo0054	SX001	48	Male	Blood	Clone	WGS	77	55	290	41	115	28	606	SMSDB09
PD41048b_lo0055	SX001	48	Male	Blood	Clone	WGS	58	42	284	41	97	29	551	SMSDB09
PD41048b_lo0056	SX001	48	Male	Blood	Clone	WGS	53	63	292	42	112	24	586	SMSDB09
PD41048b_lo0057	SX001	48	Male	Blood	Clone	WGS	73	50	360	46	102	26	657	SMSDB09
PD41048b_lo0058	SX001	48	Male	Blood	Clone	WGS	39	48	280	31	109	21	528	SMSDB09
PD41048b_lo0059	SX001	48	Male	Blood	Clone	WGS	84	63	400	61	136	26	770	SMSDB09
PD41048b_lo0061	SX001	48	Male	Blood	Clone	WGS	84	63	373	50	135	25	730	SMSDB09
PD41048b_lo0062	SX001	48	Male	Blood	Clone	WGS	84	56	335	52	139	33	699	SMSDB09
PD41048b_lo0065	SX001	48	Male	Blood	Clone	WGS	62	49	270	41	126	28	576	SMSDB09
PD41048b_lo0066	SX001	48	Male	Blood	Clone	WGS	88	69	406	80	168	48	859	SMSDB09
PD41048b_lo0067	SX001	48	Male	Blood	Clone	WGS	94	46	379	42	127	34	722	SMSDB09
PD41048b_lo0069	SX001	48	Male	Blood	Clone	WGS	82	54	360	53	153	27	729	SMSDB09
PD41048b_lo0070	SX001	48	Male	Blood	Clone	WGS	66	59	338	54	143	36	696	SMSDB09
PD41048b_lo0072	SX001	48	Male	Blood	Clone	WGS	67	47	271	34	125	23	567	SMSDB09
PD41048b_lo0073	SX001	48	Male	Blood	Clone	WGS	59	45	344	35	128	25	636	SMSDB09
PD41048b_lo0074	SX001	48	Male	Blood	Clone	WGS	65	57	324	64	103	19	632	SMSDB09
PD41048b_lo0075	SX001	48	Male	Blood	Clone	WGS	85	59	356	49	131	36	716	SMSDB09
PD41048b_lo0079	SX001	48	Male	Blood	Clone	WGS	71	68	344	56	149	38	726	SMSDB09
PD41048b_lo0080	SX001	48	Male	Blood	Clone	WGS	53	43	278	35	80	25	514	SMSDB09
PD41048b_lo0081	SX001	48	Male	Blood	Clone	WGS	78	53	316	44	106	28	625	SMSDB09
PD41048b_lo0082	SX001	48	Male	Blood	Clone	WGS	64	43	298	37	112	16	570	SMSDB09
PD41048b_lo0088	SX001	48	Male	Blood	Clone	WGS	60	52	268	38	120	26	564	SMSDB09
PD41048b_lo0089	SX001	48	Male	Blood	Clone	WGS	66	53	340	39	134	35	667	SMSDB09
PD41048b_lo0090	SX001	48	Male	Blood	Clone	WGS	76	65	332	49	150	37	709	SMSDB09
PD41048b_lo0095	SX001	48	Male	Blood	Clone	WGS	29	24	189	35	63	17	357	SMSDB09
PD41048b_lo0097	SX001	48	Male	Blood	Clone	WGS	71	63	336	61	139	35	705	SMSDB09
PD41048b_lo0098	SX001	48	Male	Blood	Clone	WGS	92	63	424	58	168	43	848	SMSDB09
PD41048b_lo0099	SX001	48	Male	Blood	Clone	WGS	67	55	400	42	115	24	703	SMSDB09
PD41048b_lo0100	SX001	48	Male	Blood	Clone	WGS	75	53	298	45	134	30	635	SMSDB09
PD41048b_lo0101	SX001	48	Male	Blood	Clone	WGS	93	56	377	65	171	43	805	SMSDB09
PD41048b_lo0102	SX001	48	Male	Blood	Clone	WGS	73	65	275	47	139	36	635	SMSDB09
PD41048b_lo0103	SX001	48	Male	Blood	Clone	WGS	64	44	339	46	107	22	622	SMSDB09
PD41048b_lo0104	SX001	48	Male	Blood	Clone	WGS	65	56	319	46	144	32	662	SMSDB09
PD41048b_lo0105	SX001	48	Male	Blood	Clone	WGS	49	33	255	44	108	21	510	SMSDB09
PD41048b_lo0106	SX001	48	Male	Blood	Clone	WGS	78	36	289	50	127	16	596	SMSDB09
PD41048b_lo0108	SX001	48	Male	Blood	Clone	WGS	62	41	243	32	121	23	522	SMSDB09
PD41048b_lo0109	SX001	48	Male	Blood	Clone	WGS	58	54	257	30	97	18	514	SMSDB09
PD41048b_lo0110	SX001	48	Male	Blood	Clone	WGS	68	51	350	40	114	18	641	SMSDB09
PD41048b_lo0111	SX001	48	Male	Blood	Clone	WGS	86	59	300	51	131	29	656	SMSDB09
PD41048b_lo0112	SX001	48	Male	Blood	Clone	WGS	51	39	265	53	108	21	537	SMSDB09
PD41048b_lo0114	SX001	48	Male	Blood	Clone	WGS	66	48	317	49	138	21	639	SMSDB09
PD41048b_lo0115	SX001	48	Male	Blood	Clone	WGS	66	59	307	57	108	34	631	SMSDB09
PD41048b_lo0116	SX001	48	Male	Blood	Clone	WGS	55	46	261	34	120	22	538	SMSDB09
PD41048b_lo0117	SX001	48	Male	Blood	Clone	WGS	77	36	253	48	95	16	525	SMSDB09
PD41048b_lo0119	SX001	48	Male	Blood	Clone	WGS	78	52	356	43	108	27	664	SMSDB09
PD41048b_lo0120	SX001	48	Male	Blood	Clone	WGS	62	62	335	44	100	28	631	SMSDB09
PD41048b_lo0121	SX001	48	Male	Blood	Clone	WGS	64	41	248	33	118	28	532	SMSDB09
PD41048b_lo0122	SX001	48	Male	Blood	Clone	WGS	87	49	359	66	141	27	729	SMSDB09
PD41048b_lo0123	SX001	48	Male	Blood	Clone	WGS	81	72	418	60	146	37	814	SMSDB09
PD41048b_lo0124	SX001	48	Male	Blood	Clone	WGS	66	64	356	54	128	21	689	SMSDB09
PD41048b_lo0125	SX001	48	Male	Blood	Clone	WGS	60	40	249	32	87	19	487	SMSDB09
PD41048b_lo0126	SX001	48	Male	Blood	Clone	WGS	71	58	361	62	125	35	712	SMSDB09
PD41048b_lo0127	SX001	48	Male	Blood	Clone	WGS	86	53	338	63	158	50	748	SMSDB09
PD41048b_lo0128	SX001	48	Male	Blood	Clone	WGS	56	33	323	37	111	19	579	SMSDB09
PD41048b_lo0130	SX001	48	Male	Blood	Clone	WGS	61	42	299	37	129	27	595	SMSDB09
PD41048b_lo0131	SX001	48	Male	Blood	Clone	WGS	68	67	325	48	162	23	693	SMSDB09
PD41048b_lo0132	SX001	48	Male	Blood	Clone	WGS	58	67	398	63	150	30	766	SMSDB09
PD41048b_lo0133	SX001	48	Male	Blood	Clone	WGS	38	52	185	36	93	23	427	SMSDB09
PD41048b_lo0134	SX001	48	Male	Blood	Clone	WGS	97	60	385	55	137	27	761	SMSDB09
PD41048b_lo0135	SX001	48	Male	Blood	Clone	WGS	77	54	358	50	135	39	713	SMSDB09
PD41048b_lo0136	SX001	48	Male	Blood	Clone	WGS	60	60	356	47	130	26	679	SMSDB09
PD41048b_lo0137	SX001	48	Male	Blood	Clone	WGS	57	63	321	42	100	27	610	SMSDB09
PD41048b_lo0138	SX001	48	Male	Blood	Clone	WGS	93	69	454	74	177	41	908	SMSDB09
PD41048b_lo0139	SX001	48	Male	Blood	Clone	WGS	107	69	401	71	174	41	863	SMSDB09
PD41048b_lo0140	SX001	48	Male	Blood	Clone	WGS	77	45	276	41	111	20	570	SMSDB09
PD41048b_lo0141	SX001	48	Male	Blood	Clone	WGS	66	44	324	37	121	20	612	SMSDB09
PD41048b_lo0142	SX001	48	Male	Blood	Clone	WGS	79	53	375	62	135	31	735	SMSDB09
PD41048b_lo0143	SX001	48	Male	Blood	Clone	WGS	54	41	308	36	97	30	566	SMSDB09
PD41048b_lo0144	SX001	48	Male	Blood	Clone	WGS	96	74	381	65	151	28	795	SMSDB09
PD41048b_lo0145	SX001	48	Male	Blood	Clone	WGS	75	61	393	53	130	21	733	SMSDB09
PD41048b_lo0146	SX001	48	Male	Blood	Clone	WGS	84	39	334	52	93	20	622	SMSDB09
PD41048b_lo0147	SX001	48	Male	Blood	Clone	WGS	81	58	358	45	120	31	693	SMSDB09
PD41048b_lo0148	SX001	48	Male	Blood	Clone	WGS	23	23	152	25	40	15	278	SMSDB09
PD41048b_lo0149	SX001	48	Male	Blood	Clone	WGS	69	49	270	45	120	16	569	SMSDB09
PD41048b_lo0150	SX001	48	Male	Blood	Clone	WGS	55	49	271	44	109	19	547	SMSDB09
PD41048b_lo0151	SX001	48	Male	Blood	Clone	WGS	66	53	294	52	111	29	605	SMSDB09
PD41048b_lo0152	SX001	48	Male	Blood	Clone	WGS	70	44	299	42	113	19	587	SMSDB09
PD41048b_lo0156	SX001	48	Male	Blood	Clone	WGS	75	54	333	47	129	35	673	SMSDB09
PD41048b_lo0157	SX001	48	Male	Blood	Clone	WGS	56	31	250	35	91	20	483	SMSDB09
PD41048b_lo0158	SX001	48	Male	Blood	Clone	WGS	57	42	275	32	130	19	555	SMSDB09
PD41048b_lo0159	SX001	48	Male	Blood	Clone	WGS	82	61	367	62	147	41	760	SMSDB09
PD41048b_lo0160	SX001	48	Male	Blood	Clone	WGS	70	50	306	48	101	22	597	SMSDB09
PD41048b_lo0161	SX001	48	Male	Blood	Clone	WGS	48	30	237	45	87	24	471	SMSDB09
PD41048b_lo0162	SX001	48	Male	Blood	Clone	WGS	67	57	345	61	133	25	688	SMSDB09
PD41048b_lo0163	SX001	48	Male	Blood	Clone	WGS	87	59	285	40	123	17	611	SMSDB09
PD41048b_lo0164	SX001	48	Male	Blood	Clone	WGS	78	60	301	47	114	20	620	SMSDB09
PD41048b_lo0165	SX001	48	Male	Blood	Clone	WGS	49	52	270	41	107	19	538	SMSDB09
PD41048b_lo0166	SX001	48	Male	Blood	Clone	WGS	52	34	216	29	80	20	431	SMSDB09
PD41048b_lo0167	SX001	48	Male	Blood	Clone	WGS	83	46	365	52	112	24	682	SMSDB09
PD41048b_lo0168	SX001	48	Male	Blood	Clone	WGS	48	40	265	51	116	31	551	SMSDB09
PD41048b_lo0169	SX001	48	Male	Blood	Clone	WGS	48	37	257	37	102	14	495	SMSDB09
PD41048b_lo0170	SX001	48	Male	Blood	Clone	WGS	75	57	353	55	127	37	704	SMSDB09
PD41048b_lo0171	SX001	48	Male	Blood	Clone	WGS	86	51	379	58	153	34	761	SMSDB09
PD41048b_lo0175	SX001	48	Male	Blood	Clone	WGS	85	71	336	45	107	27	671	SMSDB09
PD41048b_lo0176	SX001	48	Male	Blood	Clone	WGS	75	83	284	63	113	29	647	SMSDB09
PD41048b_lo0177	SX001	48	Male	Blood	Clone	WGS	72	55	297	55	136	23	638	SMSDB09
PD41048b_lo0178	SX001	48	Male	Blood	Clone	WGS	63	51	310	42	120	25	611	SMSDB09
PD41048b_lo0179	SX001	48	Male	Blood	Clone	WGS	75	43	299	52	86	17	572	SMSDB09
PD41048b_lo0180	SX001	48	Male	Blood	Clone	WGS	72	55	308	56	124	26	641	SMSDB09
PD41048b_lo0181	SX001	48	Male	Blood	Clone	WGS	66	57	317	51	103	20	614	SMSDB09
PD41048b_lo0183	SX001	48	Male	Blood	Clone	WGS	39	43	236	40	98	25	481	SMSDB09
PD41048b_lo0184	SX001	48	Male	Blood	Clone	WGS	55	50	308	55	114	21	603	SMSDB09
PD41048b_lo0185	SX001	48	Male	Blood	Clone	WGS	71	57	325	54	154	30	691	SMSDB09
PD41048b_lo0186	SX001	48	Male	Blood	Clone	WGS	51	41	322	53	115	25	607	SMSDB09
PD41048b_lo0187	SX001	48	Male	Blood	Clone	WGS	88	58	344	45	113	25	673	SMSDB09
PD41048b_lo0188	SX001	48	Male	Blood	Clone	WGS	53	33	246	35	104	15	486	SMSDB09
PD41048b_lo0189	SX001	48	Male	Blood	Clone	WGS	62	51	277	43	101	28	562	SMSDB09
PD41048b_lo0190	SX001	48	Male	Blood	Clone	WGS	82	50	327	56	139	26	680	SMSDB09
PD41048b_lo0191	SX001	48	Male	Blood	Clone	WGS	49	51	247	40	76	19	482	SMSDB09
PD41048b_lo0192	SX001	48	Male	Blood	Clone	WGS	93	60	390	67	181	46	837	SMSDB09
PD41048b_lo0193	SX001	48	Male	Blood	Clone	WGS	63	51	365	55	122	29	685	SMSDB09
PD41048b_lo0194	SX001	48	Male	Blood	Clone	WGS	53	64	294	42	139	25	617	SMSDB09
PD41048b_lo0195	SX001	48	Male	Blood	Clone	WGS	54	37	273	48	101	27	540	SMSDB09
PD41048b_lo0196	SX001	48	Male	Blood	Clone	WGS	83	65	326	49	136	39	698	SMSDB09
PD41048b_lo0197	SX001	48	Male	Blood	Clone	WGS	58	55	295	49	88	25	570	SMSDB09
PD41048b_lo0198	SX001	48	Male	Blood	Clone	WGS	39	32	243	44	68	15	441	SMSDB09
PD41048b_lo0200	SX001	48	Male	Blood	Clone	WGS	81	47	380	54	128	29	719	SMSDB09
PD41048b_lo0202	SX001	48	Male	Blood	Clone	WGS	75	59	326	57	141	32	690	SMSDB09
PD41048b_lo0204	SX001	48	Male	Blood	Clone	WGS	66	59	296	43	117	21	602	SMSDB09
PD41048b_lo0205	SX001	48	Male	Blood	Clone	WGS	82	67	306	47	122	29	653	SMSDB09
PD41048b_lo0206	SX001	48	Male	Blood	Clone	WGS	68	51	337	53	104	21	634	SMSDB09
PD41048b_lo0219	SX001	48	Male	Blood	Clone	WGS	76	69	350	58	128	36	717	SMSDB09
PD41048b_lo0235	SX001	48	Male	Blood	Clone	WGS	57	64	330	42	126	31	650	SMSDB09
PD41048b_lo0236	SX001	48	Male	Blood	Clone	WGS	92	58	333	52	140	34	709	SMSDB09
PD41048b_lo0237	SX001	48	Male	Blood	Clone	WGS	64	54	314	39	164	40	675	SMSDB09
PD41048b_lo0238	SX001	48	Male	Blood	Clone	WGS	83	63	367	51	136	38	738	SMSDB09
PD41048b_lo0239	SX001	48	Male	Blood	Clone	WGS	72	31	259	42	129	39	572	SMSDB09
PD41048b_lo0240	SX001	48	Male	Blood	Clone	WGS	86	61	299	50	147	34	677	SMSDB09
PD41048b_lo0241	SX001	48	Male	Blood	Clone	WGS	82	62	369	44	141	36	734	SMSDB09
PD41048b_lo0242	SX001	48	Male	Blood	Clone	WGS	103	68	375	50	138	53	787	SMSDB09
PD41048b_lo0243	SX001	48	Male	Blood	Clone	WGS	61	53	328	58	144	30	674	SMSDB09
PD41048b_lo0244	SX001	48	Male	Blood	Clone	WGS	63	43	323	46	129	26	630	SMSDB09
PD41048b_lo0245	SX001	48	Male	Blood	Clone	WGS	77	62	349	56	135	39	718	SMSDB09
PD41048b_lo0246	SX001	48	Male	Blood	Clone	WGS	83	61	349	61	166	33	753	SMSDB09
PD41048b_lo0247	SX001	48	Male	Blood	Clone	WGS	80	66	290	46	126	29	637	SMSDB09
PD41048b_lo0248	SX001	48	Male	Blood	Clone	WGS	92	65	387	54	158	46	802	SMSDB09
PD41048b_lo0249	SX001	48	Male	Blood	Clone	WGS	87	53	336	63	142	38	719	SMSDB09
PD41048b_lo0250	SX001	48	Male	Blood	Clone	WGS	63	60	328	37	121	39	648	SMSDB09
PD41048b_lo0251	SX001	48	Male	Blood	Clone	WGS	94	73	365	77	159	33	801	SMSDB09
PD41048b_lo0252	SX001	48	Male	Blood	Clone	WGS	77	61	318	57	140	44	697	SMSDB09
PD41048b_lo0253	SX001	48	Male	Blood	Clone	WGS	73	68	346	61	139	40	727	SMSDB09
PD41048b_lo0254	SX001	48	Male	Blood	Clone	WGS	71	69	350	66	151	37	744	SMSDB09
PD41048b_lo0255	SX001	48	Male	Blood	Clone	WGS	72	62	317	55	137	33	676	SMSDB09
PD41048b_lo0256	SX001	48	Male	Blood	Clone	WGS	94	56	344	46	173	35	748	SMSDB09
PD41048b_lo0257	SX001	48	Male	Blood	Clone	WGS	88	54	347	53	149	32	723	SMSDB09
PD41048b_lo0258	SX001	48	Male	Blood	Clone	WGS	72	57	315	48	137	34	663	SMSDB09
PD41048b_lo0259	SX001	48	Male	Blood	Clone	WGS	60	51	356	81	142	37	727	SMSDB09
PD41048b_lo0260	SX001	48	Male	Blood	Clone	WGS	75	56	330	57	150	43	711	SMSDB09
PD41048b_lo0261	SX001	48	Male	Blood	Clone	WGS	88	67	325	51	148	35	714	SMSDB09
PD41048b_lo0262	SX001	48	Male	Blood	Clone	WGS	74	66	355	59	142	37	733	SMSDB09
PD41048b_lo0263	SX001	48	Male	Blood	Clone	WGS	56	65	341	59	128	47	696	SMSDB09
PD41048b_lo0264	SX001	48	Male	Blood	Clone	WGS	94	52	415	61	141	37	800	SMSDB09
PD41048b_lo0265	SX001	48	Male	Blood	Clone	WGS	88	59	392	67	130	40	776	SMSDB09
PD41048b_lo0266	SX001	48	Male	Blood	Clone	WGS	87	65	345	60	165	35	757	SMSDB09
PD41048b_lo0267	SX001	48	Male	Blood	Clone	WGS	38	19	196	26	71	26	376	SMSDB09
PD41048b_lo0268	SX001	48	Male	Blood	Clone	WGS	80	51	326	52	119	42	670	SMSDB09
PD41048b_lo0269	SX001	48	Male	Blood	Clone	WGS	78	65	325	50	130	30	678	SMSDB09
PD41048b_lo0270	SX001	48	Male	Blood	Clone	WGS	72	59	346	49	134	31	691	SMSDB09
PD41048b_lo0271	SX001	48	Male	Blood	Clone	WGS	72	59	379	58	149	44	761	SMSDB09
PD41048b_lo0272	SX001	48	Male	Blood	Clone	WGS	47	29	251	48	80	20	475	SMSDB09
PD41048b_lo0273	SX001	48	Male	Blood	Clone	WGS	55	43	249	33	106	27	513	SMSDB09
PD41048b_lo0274	SX001	48	Male	Blood	Clone	WGS	79	58	398	43	137	33	748	SMSDB09
PD41048b_lo0275	SX001	48	Male	Blood	Clone	WGS	76	49	341	46	146	32	690	SMSDB09
PD41048b_lo0276	SX001	48	Male	Blood	Clone	WGS	64	42	266	42	109	22	545	SMSDB09
PD41048b_lo0277	SX001	48	Male	Blood	Clone	WGS	76	61	416	70	142	44	809	SMSDB09
PD41048b_lo0278	SX001	48	Male	Blood	Clone	WGS	84	70	362	61	144	36	757	SMSDB09
PD41048b_lo0279	SX001	48	Male	Blood	Clone	WGS	67	51	360	69	145	27	719	SMSDB09
PD41048b_lo0280	SX001	48	Male	Blood	Clone	WGS	73	51	352	61	159	30	726	SMSDB09
PD41048b_lo0281	SX001	48	Male	Blood	Clone	WGS	68	64	334	43	148	34	691	SMSDB09
PD41048b_lo0282	SX001	48	Male	Blood	Clone	WGS	71	57	346	64	122	29	689	SMSDB09
PD41048b_lo0284	SX001	48	Male	Blood	Clone	WGS	68	57	357	54	138	28	702	SMSDB09
PD41048b_lo0285	SX001	48	Male	Blood	Clone	WGS	92	62	381	50	152	43	780	SMSDB09
PD41048b_lo0286	SX001	48	Male	Blood	Clone	WGS	87	75	381	51	144	47	785	SMSDB09
PD41048b_lo0287	SX001	48	Male	Blood	Clone	WGS	73	65	321	61	127	43	690	SMSDB09
PD41048b_lo0288	SX001	48	Male	Blood	Clone	WGS	91	74	444	57	156	50	872	SMSDB09
PD41048b_lo0289	SX001	48	Male	Blood	Clone	WGS	83	46	356	40	161	28	714	SMSDB09
PD41048b_lo0290	SX001	48	Male	Blood	Clone	WGS	71	42	304	42	114	33	606	SMSDB09
PD41048b_lo0291	SX001	48	Male	Blood	Clone	WGS	99	53	379	58	138	52	779	SMSDB09
PD41048b_lo0292	SX001	48	Male	Blood	Clone	WGS	68	64	339	46	151	44	712	SMSDB09
PD41048b_lo0293	SX001	48	Male	Blood	Clone	WGS	63	55	359	56	133	44	710	SMSDB09
PD41048b_lo0294	SX001	48	Male	Blood	Clone	WGS	95	54	317	36	165	40	707	SMSDB09
PD41048b_lo0295	SX001	48	Male	Blood	Clone	WGS	77	56	401	51	157	29	771	SMSDB09
PD41048b_lo0296	SX001	48	Male	Blood	Clone	WGS	68	62	358	42	157	35	722	SMSDB09
PD41048b_lo0297	SX001	48	Male	Blood	Clone	WGS	65	48	309	36	129	23	610	SMSDB09
PD41048b_lo0298	SX001	48	Male	Blood	Clone	WGS	74	57	357	52	136	34	710	SMSDB09
PD41048b_lo0299	SX001	48	Male	Blood	Clone	WGS	61	56	312	51	157	33	670	SMSDB09
PD41048b_lo0300	SX001	48	Male	Blood	Clone	WGS	72	56	335	63	137	38	701	SMSDB09
PD41048b_lo0301	SX001	48	Male	Blood	Clone	WGS	65	56	308	48	133	33	643	SMSDB09
PD41048b_lo0302	SX001	48	Male	Blood	Clone	WGS	73	43	276	31	100	37	560	SMSDB09
PD41048b_lo0303	SX001	48	Male	Blood	Clone	WGS	93	68	388	71	162	44	826	SMSDB09
PD41048b_lo0304	SX001	48	Male	Blood	Clone	WGS	76	58	303	41	132	55	665	SMSDB09
PD41048b_lo0305	SX001	48	Male	Blood	Clone	WGS	91	71	377	66	148	33	786	SMSDB09
PD41048b_lo0306	SX001	48	Male	Blood	Clone	WGS	86	63	347	54	134	50	734	SMSDB09
PD41048b_lo0307	SX001	48	Male	Blood	Clone	WGS	76	54	374	54	121	30	709	SMSDB09
PD41048b_lo0308	SX001	48	Male	Blood	Clone	WGS	109	71	431	51	159	39	860	SMSDB09
PD41048b_lo0309	SX001	48	Male	Blood	Clone	WGS	66	62	326	44	131	31	660	SMSDB09
PD41048b_lo0310	SX001	48	Male	Blood	Clone	WGS	61	64	338	48	121	40	672	SMSDB09
PD41048b_lo0311	SX001	48	Male	Blood	Clone	WGS	67	52	323	52	150	48	692	SMSDB09
PD41048b_lo0312	SX001	48	Male	Blood	Clone	WGS	73	65	398	46	147	32	761	SMSDB09
PD41048b_lo0313	SX001	48	Male	Blood	Clone	WGS	76	59	340	47	140	27	689	SMSDB09
PD41048b_lo0314	SX001	48	Male	Blood	Clone	WGS	75	63	412	56	152	38	796	SMSDB09
PD41048b_lo0315	SX001	48	Male	Blood	Clone	WGS	69	50	398	51	135	36	739	SMSDB09
PD41048b_lo0316	SX001	48	Male	Blood	Clone	WGS	83	61	314	44	119	40	661	SMSDB09
PD41048b_lo0317	SX001	48	Male	Blood	Clone	WGS	38	30	241	33	67	17	426	SMSDB09
PD41048b_lo0318	SX001	48	Male	Blood	Clone	WGS	69	54	287	49	149	40	648	SMSDB09
PD41048b_lo0319	SX001	48	Male	Blood	Clone	WGS	85	61	372	65	145	33	761	SMSDB09
PD41048b_lo0320	SX001	48	Male	Blood	Clone	WGS	78	64	329	60	132	39	702	SMSDB09
PD41048b_lo0321	SX001	48	Male	Blood	Clone	WGS	69	52	306	59	133	32	651	SMSDB09
PD41048b_lo0322	SX001	48	Male	Blood	Clone	WGS	86	74	347	66	178	39	790	SMSDB09
PD41048b_lo0323	SX001	48	Male	Blood	Clone	WGS	89	62	318	43	118	43	673	SMSDB09
PD41048b_lo0324	SX001	48	Male	Blood	Clone	WGS	82	72	373	52	147	34	760	SMSDB09
PD41048b_lo0325	SX001	48	Male	Blood	Clone	WGS	65	59	277	53	119	37	610	SMSDB09
PD41048b_lo0326	SX001	48	Male	Blood	Clone	WGS	38	32	200	23	64	13	370	SMSDB09
PD41048b_lo0327	SX001	48	Male	Blood	Clone	WGS	74	61	347	57	132	39	710	SMSDB09
PD41048b_lo0328	SX001	48	Male	Blood	Clone	WGS	81	55	356	59	160	32	743	SMSDB09
PD41048b_lo0329	SX001	48	Male	Blood	Clone	WGS	68	65	340	49	153	27	702	SMSDB09
PD41048b_lo0330	SX001	48	Male	Blood	Clone	WGS	80	57	434	67	151	31	820	SMSDB09
PD41048b_lo0331	SX001	48	Male	Blood	Clone	WGS	81	66	303	46	144	31	671	SMSDB09
PD41048b_lo0332	SX001	48	Male	Blood	Clone	WGS	70	67	336	51	135	29	688	SMSDB09
PD41048b_lo0333	SX001	48	Male	Blood	Clone	WGS	71	45	372	50	127	32	697	SMSDB09
PD41048b_lo0335	SX001	48	Male	Blood	Clone	WGS	74	75	339	47	144	30	709	SMSDB09
PD41048b_lo0336	SX001	48	Male	Blood	Clone	WGS	67	63	326	50	136	37	679	SMSDB09
PD41048b_lo0337	SX001	48	Male	Blood	Clone	WGS	76	69	356	57	127	35	720	SMSDB09
PD41048b_lo0338	SX001	48	Male	Blood	Clone	WGS	73	60	350	50	133	44	710	SMSDB09
PD41048b_lo0339	SX001	48	Male	Blood	Clone	WGS	74	72	316	51	128	30	671	SMSDB09
PD41048b_lo0340	SX001	48	Male	Blood	Clone	WGS	55	52	303	53	120	24	607	SMSDB09
PD41048b_lo0341	SX001	48	Male	Blood	Clone	WGS	77	42	262	37	107	22	547	SMSDB09
PD41048b_lo0342	SX001	48	Male	Blood	Clone	WGS	71	55	387	55	169	37	774	SMSDB09
PD41048b_lo0343	SX001	48	Male	Blood	Clone	WGS	84	63	369	57	136	35	744	SMSDB09
PD41048b_lo0344	SX001	48	Male	Blood	Clone	WGS	42	29	229	22	71	15	408	SMSDB09
PD41048b_lo0345	SX001	48	Male	Blood	Clone	WGS	80	49	371	74	137	40	751	SMSDB09
PD41048b_lo0346	SX001	48	Male	Blood	Clone	WGS	74	45	326	52	137	34	668	SMSDB09
PD41048b_lo0347	SX001	48	Male	Blood	Clone	WGS	80	70	361	65	136	43	755	SMSDB09
PD41048b_lo0348	SX001	48	Male	Blood	Clone	WGS	75	57	274	53	118	40	617	SMSDB09
PD41048b_lo0349	SX001	48	Male	Blood	Clone	WGS	72	66	347	45	155	31	716	SMSDB09
PD41048b_lo0350	SX001	48	Male	Blood	Clone	WGS	102	62	308	55	155	42	724	SMSDB09
PD41048b_lo0351	SX001	48	Male	Blood	Clone	WGS	83	45	339	46	145	21	679	SMSDB09
PD41048b_lo0352	SX001	48	Male	Blood	Clone	WGS	57	52	288	51	126	45	619	SMSDB09
PD41048b_lo0353	SX001	48	Male	Blood	Clone	WGS	94	54	367	48	134	29	726	SMSDB09
PD41048b_lo0354	SX001	48	Male	Blood	Clone	WGS	83	51	294	48	135	18	629	SMSDB09
PD41048b_lo0355	SX001	48	Male	Blood	Clone	WGS	67	43	374	54	126	32	696	SMSDB09
PD41048b_lo0356	SX001	48	Male	Blood	Clone	WGS	72	50	296	46	119	33	616	SMSDB09
PD41048b_lo0357	SX001	48	Male	Blood	Clone	WGS	81	55	366	48	142	37	729	SMSDB09
PD41048b_lo0358	SX001	48	Male	Blood	Clone	WGS	75	58	351	54	125	39	702	SMSDB09
PD41048b_lo0359	SX001	48	Male	Blood	Clone	WGS	66	46	320	52	137	40	661	SMSDB09
PD41048b_lo0360	SX001	48	Male	Blood	Clone	WGS	62	53	288	35	119	24	581	SMSDB09
PD41048b_lo0361	SX001	48	Male	Blood	Clone	WGS	42	33	192	31	73	15	386	SMSDB09
PD41048b_lo0363	SX001	48	Male	Blood	Clone	WGS	49	36	250	22	74	22	453	SMSDB09
PD41048b_lo0364	SX001	48	Male	Blood	Clone	WGS	63	49	271	43	128	25	579	SMSDB09
PD41048b_lo0365	SX001	48	Male	Blood	Clone	WGS	53	42	260	43	116	27	541	SMSDB09
PD41048b_lo0366	SX001	48	Male	Blood	Clone	WGS	72	69	371	53	163	30	758	SMSDB09
PD41048b_lo0367	SX001	48	Male	Blood	Clone	WGS	67	63	302	48	115	35	630	SMSDB09
PD41048b_lo0368	SX001	48	Male	Blood	Clone	WGS	90	58	358	47	138	44	735	SMSDB09
PD41048b_lo0369	SX001	48	Male	Blood	Clone	WGS	72	55	285	54	117	33	616	SMSDB09
PD41048b_lo0370	SX001	48	Male	Blood	Clone	WGS	87	57	281	68	143	29	665	SMSDB09
PD41048b_lo0372	SX001	48	Male	Blood	Clone	WGS	73	55	374	49	160	37	748	SMSDB09
PD41048b_lo0373	SX001	48	Male	Blood	Clone	WGS	97	53	322	58	134	36	700	SMSDB09
PD41048b_lo0374	SX001	48	Male	Blood	Clone	WGS	65	54	305	49	108	28	609	SMSDB09
PD41048b_lo0375	SX001	48	Male	Blood	Clone	WGS	70	52	306	55	126	35	644	SMSDB09
PD41048b_lo0378	SX001	48	Male	Blood	Clone	WGS	75	57	328	53	135	26	674	SMSDB09
PD41048b_lo0379	SX001	48	Male	Blood	Clone	WGS	57	50	272	52	136	24	591	SMSDB09
PD41048b_lo0380	SX001	48	Male	Blood	Clone	WGS	86	51	299	62	142	35	675	SMSDB09
PD41048b_lo0381	SX001	48	Male	Blood	Clone	WGS	45	31	206	27	73	13	395	SMSDB09
PD41048b_lo0382	SX001	48	Male	Blood	Clone	WGS	72	71	349	42	146	34	714	SMSDB09
PD41048b_lo0383	SX001	48	Male	Blood	Clone	WGS	72	69	336	58	129	33	697	SMSDB09
PD41048b_lo0384	SX001	48	Male	Blood	Clone	WGS	70	52	318	46	146	33	665	SMSDB09
PD41048b_lo0385	SX001	48	Male	Blood	Clone	WGS	65	57	327	51	126	39	665	SMSDB09
PD41048b_lo0386	SX001	48	Male	Blood	Clone	WGS	90	70	350	55	166	43	774	SMSDB09
PD41048b_lo0387	SX001	48	Male	Blood	Clone	WGS	72	69	353	50	143	39	726	SMSDB09
PD41048b_lo0388	SX001	48	Male	Blood	Clone	WGS	86	57	335	48	135	32	693	SMSDB09
PD41048b_lo0389	SX001	48	Male	Blood	Clone	WGS	58	57	297	54	109	23	598	SMSDB09
PD41048b_lo0390	SX001	48	Male	Blood	Clone	WGS	41	45	205	36	98	25	450	SMSDB09
PD41048b_lo0391	SX001	48	Male	Blood	Clone	WGS	80	59	434	50	114	43	780	SMSDB09
PD41048b_lo0393	SX001	48	Male	Blood	Clone	WGS	58	52	289	47	122	35	603	SMSDB09
PD41048b_lo0394	SX001	48	Male	Blood	Clone	WGS	94	62	374	64	165	38	797	SMSDB09
PD41048b_lo0395	SX001	48	Male	Blood	Clone	WGS	88	54	373	42	150	27	734	SMSDB09
PD41048b_lo0397	SX001	48	Male	Blood	Clone	WGS	71	57	285	40	131	28	612	SMSDB09
PD41048b_lo0398	SX001	48	Male	Blood	Clone	WGS	90	51	342	57	125	44	709	SMSDB09
PD41048b_lo0399	SX001	48	Male	Blood	Clone	WGS	83	68	375	60	141	25	752	SMSDB09
PD41048b_lo0400	SX001	48	Male	Blood	Clone	WGS	87	70	356	57	122	25	717	SMSDB09
PD41048b_lo0401	SX001	48	Male	Blood	Clone	WGS	74	52	278	57	133	32	626	SMSDB09
PD41048b_lo0402	SX001	48	Male	Blood	Clone	WGS	73	56	317	63	118	42	669	SMSDB09
PD41048b_lo0403	SX001	48	Male	Blood	Clone	WGS	79	48	325	50	134	24	660	SMSDB09
PD41048b_lo0404	SX001	48	Male	Blood	Clone	WGS	86	49	407	51	127	32	752	SMSDB09
PD41048b_lo0405	SX001	48	Male	Blood	Clone	WGS	71	44	304	61	132	38	650	SMSDB09
PD41048b_lo0406	SX001	48	Male	Blood	Clone	WGS	62	42	351	53	110	31	649	SMSDB09
PD41048b_lo0407	SX001	48	Male	Blood	Clone	WGS	69	57	281	53	128	26	614	SMSDB09
PD41048b_lo0408	SX001	48	Male	Blood	Clone	WGS	56	45	274	43	94	31	543	SMSDB09
PD41048b_lo0409	SX001	48	Male	Blood	Clone	WGS	68	53	293	55	159	17	645	SMSDB09
PD41048b_lo0410	SX001	48	Male	Blood	Clone	WGS	73	61	291	51	133	27	636	SMSDB09
PD41048b_lo0411	SX001	48	Male	Blood	Clone	WGS	72	68	365	35	132	36	708	SMSDB09
PD41048b_lo0412	SX001	48	Male	Blood	Clone	WGS	67	50	338	54	149	35	693	SMSDB09
PD41048b_lo0413	SX001	48	Male	Blood	Clone	WGS	86	54	338	57	161	32	728	SMSDB09
PD41048b_lo0414	SX001	48	Male	Blood	Clone	WGS	47	45	293	48	107	23	563	SMSDB09
PD41048b_lo0415	SX001	48	Male	Blood	Clone	WGS	91	67	409	64	135	47	813	SMSDB09
PD41048b_lo0416	SX001	48	Male	Blood	Clone	WGS	80	58	333	56	158	33	718	SMSDB09
PD41048b_lo0417	SX001	48	Male	Blood	Clone	WGS	92	63	350	68	147	38	758	SMSDB09
PD41048b_lo0418	SX001	48	Male	Blood	Clone	WGS	95	64	350	54	161	48	772	SMSDB09
PD41048b_lo0419	SX001	48	Male	Blood	Clone	WGS	72	61	317	48	145	30	673	SMSDB09
PD41048b_lo0420	SX001	48	Male	Blood	Clone	WGS	71	52	320	52	133	37	665	SMSDB09
PD41048b_lo0421	SX001	48	Male	Blood	Clone	WGS	90	58	306	46	161	35	696	SMSDB09
PD41048b_lo0422	SX001	48	Male	Blood	Clone	WGS	66	41	297	47	138	26	615	SMSDB09
PD41048b_lo0423	SX001	48	Male	Blood	Clone	WGS	79	58	380	51	118	44	730	SMSDB09
PD41048b_lo0424	SX001	48	Male	Blood	Clone	WGS	48	53	335	56	113	28	633	SMSDB09
PD41048b_lo0425	SX001	48	Male	Blood	Clone	WGS	61	67	364	49	123	27	691	SMSDB09
PD41048b_sc0001	SX001	48	Male	Blood	Clone	WGS	91	60	390	55	141	34	771	SMSDB09
PD41048b_sc0003	SX001	48	Male	Blood	Clone	WGS	117	64	425	51	155	25	837	SMSDB09
PD41048b_sc0004	SX001	48	Male	Blood	Clone	WGS	76	67	373	58	167	32	773	SMSDB09
PD41048b_sc0006	SX001	48	Male	Blood	Clone	WGS	83	61	384	52	151	39	770	SMSDB09
PD41048b_sc0007	SX001	48	Male	Blood	Clone	WGS	72	51	341	45	126	28	663	SMSDB09
PD41048b_sc0009	SX001	48	Male	Blood	Clone	WGS	94	59	406	61	161	43	824	SMSDB09
PD41048b_sc0010	SX001	48	Male	Blood	Clone	WGS	91	64	456	67	153	40	871	SMSDB09
PD41048b_sc0011	SX001	48	Male	Blood	Clone	WGS	80	45	368	57	138	35	723	SMSDB09
PD41048b_sc0012	SX001	48	Male	Blood	Clone	WGS	78	63	366	47	153	36	743	SMSDB09
PD41048b_sc0013	SX001	48	Male	Blood	Clone	WGS	87	69	362	62	168	32	780	SMSDB09
PD41048b_sc0014	SX001	48	Male	Blood	Clone	WGS	99	58	423	70	159	39	848	SMSDB09
PD41048b_sc0015	SX001	48	Male	Blood	Clone	WGS	76	55	409	51	148	29	768	SMSDB09
PD41048b_sc0016	SX001	48	Male	Blood	Clone	WGS	44	20	226	24	80	21	415	SMSDB09
PD41048b_sc0017	SX001	48	Male	Blood	Clone	WGS	72	58	384	54	141	33	742	SMSDB09
PD41048b_sc0018	SX001	48	Male	Blood	Clone	WGS	76	62	359	57	152	27	733	SMSDB09
PD41048b_sc0019	SX001	48	Male	Blood	Clone	WGS	59	35	204	32	88	20	438	SMSDB09
PD41048b_sc0020	SX001	48	Male	Blood	Clone	WGS	71	49	338	60	110	22	650	SMSDB09
PD41048b_sc0022	SX001	48	Male	Blood	Clone	WGS	94	63	393	57	164	42	813	SMSDB09
PD41048b_sc0023	SX001	48	Male	Blood	Clone	WGS	86	62	329	60	148	30	715	SMSDB09
PD41048b_sc0024	SX001	48	Male	Blood	Clone	WGS	78	48	292	45	131	26	620	SMSDB09
PD41048b_sc0025	SX001	48	Male	Blood	Clone	WGS	108	75	417	52	147	33	832	SMSDB09
PD41048b_sc0027	SX001	48	Male	Blood	Clone	WGS	93	59	404	59	160	49	824	SMSDB09
PD41048b_sc0028	SX001	48	Male	Blood	Clone	WGS	92	51	420	67	158	47	835	SMSDB09
PD41048b_sc0029	SX001	48	Male	Blood	Clone	WGS	77	63	355	50	128	32	705	SMSDB09
PD41048b_sc0030	SX001	48	Male	Blood	Clone	WGS	60	67	291	47	141	25	631	SMSDB09
PD41048b_sc0031	SX001	48	Male	Blood	Clone	WGS	81	62	354	54	135	28	714	SMSDB09
PD41048b_sc0034	SX001	48	Male	Blood	Clone	WGS	43	31	226	32	81	20	433	SMSDB09
PD41048b_sc0035	SX001	48	Male	Blood	Clone	WGS	79	53	351	69	164	39	755	SMSDB09
PD41048b_sc0036	SX001	48	Male	Blood	Clone	WGS	63	34	262	43	81	22	505	SMSDB09
PD41048b_sc0037	SX001	48	Male	Blood	Clone	WGS	44	28	171	25	64	14	346	SMSDB09
PD41048b_sc0038	SX001	48	Male	Blood	Clone	WGS	53	42	287	40	79	16	517	SMSDB09
PD41048b_sc0040	SX001	48	Male	Blood	Clone	WGS	71	59	347	58	131	29	695	SMSDB09
PD41048b_sc0041	SX001	48	Male	Blood	Clone	WGS	94	75	398	58	165	44	834	SMSDB09
PD41048b_sc0042	SX001	48	Male	Blood	Clone	WGS	103	71	403	57	143	23	800	SMSDB09
PD41048b_sc0044	SX001	48	Male	Blood	Clone	WGS	80	55	348	68	145	32	728	SMSDB09
PD41048b_sc0045	SX001	48	Male	Blood	Clone	WGS	75	43	285	59	141	38	641	SMSDB09
PD41048b_sc0046	SX001	48	Male	Blood	Clone	WGS	89	63	411	68	132	31	794	SMSDB09
PD41048b_sc0047	SX001	48	Male	Blood	Clone	WGS	103	56	341	53	144	32	729	SMSDB09
PD41048b_sc0048	SX001	48	Male	Blood	Clone	WGS	39	25	180	35	73	13	365	SMSDB09
PD41048b_sc0049	SX001	48	Male	Blood	Clone	WGS	49	44	262	46	110	32	543	SMSDB09
PD41048b_sc0050	SX001	48	Male	Blood	Clone	WGS	84	65	422	59	139	38	807	SMSDB09
PD41048b_sc0052	SX001	48	Male	Blood	Clone	WGS	95	62	407	51	130	27	772	SMSDB09
PD41048b_sc0053	SX001	48	Male	Blood	Clone	WGS	94	91	389	59	158	25	816	SMSDB09
PD41048b_sc0054	SX001	48	Male	Blood	Clone	WGS	81	78	398	55	163	27	802	SMSDB09
PD41048b_sc0056	SX001	48	Male	Blood	Clone	WGS	41	56	187	38	80	11	413	SMSDB09
PD41048b_sc0057	SX001	48	Male	Blood	Clone	WGS	73	81	379	46	172	42	793	SMSDB09
PD41048b_sc0058	SX001	48	Male	Blood	Clone	WGS	83	50	301	49	144	34	661	SMSDB09
PD41048b_sc0060	SX001	48	Male	Blood	Clone	WGS	49	49	215	43	112	22	490	SMSDB09
PD41048b_sc0061	SX001	48	Male	Blood	Clone	WGS	92	69	405	66	137	44	813	SMSDB09
PD41048b_sc0063	SX001	48	Male	Blood	Clone	WGS	93	58	361	54	168	20	754	SMSDB09
PD41048b_sc0065	SX001	48	Male	Blood	Clone	WGS	75	63	332	52	155	30	707	SMSDB09
PD41048b_sc0066	SX001	48	Male	Blood	Clone	WGS	88	59	376	72	144	39	778	SMSDB09
PD41048b_sc0067	SX001	48	Male	Blood	Clone	WGS	86	67	353	56	155	33	750	SMSDB09
PD41048b_sc0068	SX001	48	Male	Blood	Clone	WGS	79	60	336	51	124	24	674	SMSDB09
PD45517a	CB002	0	Female	Blood	Clone	WGS	1	3	23	6	5	2	40	SMSDB09
PD45517aa	CB002	0	Female	Blood	Clone	WGS	4	3	36	5	8	3	59	SMSDB09
PD45517ac	CB002	0	Female	Blood	Clone	WGS	3	2	28	0	9	0	42	SMSDB09
PD45517ad	CB002	0	Female	Blood	Clone	WGS	0	0	26	3	3	0	32	SMSDB09
PD45517ah	CB002	0	Female	Blood	Clone	WGS	5	5	19	10	8	2	49	SMSDB09
PD45517ai	CB002	0	Female	Blood	Clone	WGS	4	5	20	3	8	4	44	SMSDB09
PD45517aj	CB002	0	Female	Blood	Clone	WGS	3	3	35	2	6	1	50	SMSDB09
PD45517ak	CB002	0	Female	Blood	Clone	WGS	0	1	16	1	3	0	21	SMSDB09
PD45517al	CB002	0	Female	Blood	Clone	WGS	1	1	14	6	3	2	27	SMSDB09
PD45517ap	CB002	0	Female	Blood	Clone	WGS	2	4	21	4	3	4	38	SMSDB09
PD45517aq	CB002	0	Female	Blood	Clone	WGS	5	2	20	2	7	3	39	SMSDB09
PD45517ar	CB002	0	Female	Blood	Clone	WGS	3	3	17	2	1	1	27	SMSDB09
PD45517as	CB002	0	Female	Blood	Clone	WGS	0	3	20	1	3	0	27	SMSDB09
PD45517at	CB002	0	Female	Blood	Clone	WGS	5	3	37	4	5	2	56	SMSDB09
PD45517ax	CB002	0	Female	Blood	Clone	WGS	6	1	29	4	9	2	51	SMSDB09
PD45517ay	CB002	0	Female	Blood	Clone	WGS	6	4	21	3	3	1	38	SMSDB09
PD45517az	CB002	0	Female	Blood	Clone	WGS	3	2	19	4	2	4	34	SMSDB09
PD45517b_lo0001	CB002	0	Female	Blood	Clone	WGS	6	6	19	2	10	1	44	SMSDB09
PD45517b_lo0002	CB002	0	Female	Blood	Clone	WGS	7	1	25	2	2	3	40	SMSDB09
PD45517b_lo0003	CB002	0	Female	Blood	Clone	WGS	6	4	21	0	2	0	33	SMSDB09
PD45517b_lo0004	CB002	0	Female	Blood	Clone	WGS	3	3	24	8	2	1	41	SMSDB09
PD45517b_lo0005	CB002	0	Female	Blood	Clone	WGS	1	3	24	0	1	0	29	SMSDB09
PD45517b_lo0009	CB002	0	Female	Blood	Clone	WGS	2	3	26	7	9	1	48	SMSDB09
PD45517b_lo0010	CB002	0	Female	Blood	Clone	WGS	3	3	27	3	6	1	43	SMSDB09
PD45517b_lo0011	CB002	0	Female	Blood	Clone	WGS	4	4	28	5	7	0	48	SMSDB09
PD45517b_lo0012	CB002	0	Female	Blood	Clone	WGS	5	3	30	3	5	0	46	SMSDB09
PD45517b_lo0013	CB002	0	Female	Blood	Clone	WGS	0	2	26	3	2	4	37	SMSDB09
PD45517b_lo0016	CB002	0	Female	Blood	Clone	WGS	2	3	18	3	8	2	36	SMSDB09
PD45517b_lo0017	CB002	0	Female	Blood	Clone	WGS	5	1	20	3	5	1	35	SMSDB09
PD45517b_lo0018	CB002	0	Female	Blood	Clone	WGS	3	3	22	3	6	4	41	SMSDB09
PD45517b_lo0019	CB002	0	Female	Blood	Clone	WGS	1	5	25	8	3	3	45	SMSDB09
PD45517b_lo0020	CB002	0	Female	Blood	Clone	WGS	3	1	20	1	5	0	30	SMSDB09
PD45517b_lo0021	CB002	0	Female	Blood	Clone	WGS	3	3	11	6	8	0	31	SMSDB09
PD45517b_lo0024	CB002	0	Female	Blood	Clone	WGS	6	2	25	6	2	3	44	SMSDB09
PD45517b_lo0025	CB002	0	Female	Blood	Clone	WGS	2	3	20	2	5	0	32	SMSDB09
PD45517b_lo0026	CB002	0	Female	Blood	Clone	WGS	3	0	17	1	4	4	29	SMSDB09
PD45517b_lo0027	CB002	0	Female	Blood	Clone	WGS	3	1	24	3	8	3	42	SMSDB09
PD45517b_lo0028	CB002	0	Female	Blood	Clone	WGS	0	3	29	5	5	1	43	SMSDB09
PD45517b_lo0029	CB002	0	Female	Blood	Clone	WGS	3	8	30	1	3	2	47	SMSDB09
PD45517b_lo0032	CB002	0	Female	Blood	Clone	WGS	1	3	22	5	6	3	40	SMSDB09
PD45517b_lo0033	CB002	0	Female	Blood	Clone	WGS	3	4	23	1	2	1	34	SMSDB09
PD45517b_lo0034	CB002	0	Female	Blood	Clone	WGS	1	2	26	3	1	0	33	SMSDB09
PD45517b_lo0035	CB002	0	Female	Blood	Clone	WGS	1	3	23	4	4	0	35	SMSDB09
PD45517b_lo0036	CB002	0	Female	Blood	Clone	WGS	0	4	23	4	4	1	36	SMSDB09
PD45517b_lo0037	CB002	0	Female	Blood	Clone	WGS	2	1	20	3	2	0	28	SMSDB09
PD45517b_lo0040	CB002	0	Female	Blood	Clone	WGS	3	7	27	4	11	3	55	SMSDB09
PD45517b_lo0041	CB002	0	Female	Blood	Clone	WGS	4	4	32	2	9	2	53	SMSDB09
PD45517b_lo0042	CB002	0	Female	Blood	Clone	WGS	0	3	14	2	2	1	22	SMSDB09
PD45517b_lo0043	CB002	0	Female	Blood	Clone	WGS	2	1	16	3	3	1	26	SMSDB09
PD45517b_lo0044	CB002	0	Female	Blood	Clone	WGS	2	2	15	2	4	1	26	SMSDB09
PD45517b_lo0045	CB002	0	Female	Blood	Clone	WGS	2	2	12	5	3	2	26	SMSDB09
PD45517b_lo0048	CB002	0	Female	Blood	Clone	WGS	7	3	23	5	8	1	47	SMSDB09
PD45517b_lo0049	CB002	0	Female	Blood	Clone	WGS	5	1	30	6	3	2	47	SMSDB09
PD45517b_lo0050	CB002	0	Female	Blood	Clone	WGS	4	4	21	0	8	2	39	SMSDB09
PD45517b_lo0051	CB002	0	Female	Blood	Clone	WGS	1	5	24	2	7	1	40	SMSDB09
PD45517b_lo0052	CB002	0	Female	Blood	Clone	WGS	4	2	28	5	9	3	51	SMSDB09
PD45517b_lo0053	CB002	0	Female	Blood	Clone	WGS	2	1	17	2	4	2	28	SMSDB09
PD45517b_lo0055	CB002	0	Female	Blood	Clone	WGS	0	2	19	4	10	2	37	SMSDB09
PD45517b_lo0056	CB002	0	Female	Blood	Clone	WGS	2	2	14	1	7	1	27	SMSDB09
PD45517b_lo0057	CB002	0	Female	Blood	Clone	WGS	4	4	17	2	7	2	36	SMSDB09
PD45517b_lo0058	CB002	0	Female	Blood	Clone	WGS	7	2	21	0	3	0	33	SMSDB09
PD45517b_lo0059	CB002	0	Female	Blood	Clone	WGS	2	2	26	2	6	3	41	SMSDB09
PD45517b_lo0060	CB002	0	Female	Blood	Clone	WGS	2	6	22	2	3	0	35	SMSDB09
PD45517b_lo0061	CB002	0	Female	Blood	Clone	WGS	4	4	27	2	7	1	45	SMSDB09
PD45517b_lo0063	CB002	0	Female	Blood	Clone	WGS	4	1	13	2	2	3	25	SMSDB09
PD45517b_lo0064	CB002	0	Female	Blood	Clone	WGS	3	2	25	1	6	2	39	SMSDB09
PD45517b_lo0065	CB002	0	Female	Blood	Clone	WGS	3	3	35	3	5	3	52	SMSDB09
PD45517b_lo0066	CB002	0	Female	Blood	Clone	WGS	5	1	15	3	5	2	31	SMSDB09
PD45517b_lo0067	CB002	0	Female	Blood	Clone	WGS	1	3	25	5	2	3	39	SMSDB09
PD45517b_lo0068	CB002	0	Female	Blood	Clone	WGS	5	3	19	1	9	3	40	SMSDB09
PD45517b_lo0069	CB002	0	Female	Blood	Clone	WGS	1	1	12	1	3	0	18	SMSDB09
PD45517b_lo0071	CB002	0	Female	Blood	Clone	WGS	1	1	24	3	9	3	41	SMSDB09
PD45517b_lo0072	CB002	0	Female	Blood	Clone	WGS	4	7	23	5	7	1	47	SMSDB09
PD45517b_lo0073	CB002	0	Female	Blood	Clone	WGS	1	2	13	3	8	1	28	SMSDB09
PD45517b_lo0074	CB002	0	Female	Blood	Clone	WGS	8	1	23	1	4	0	37	SMSDB09
PD45517b_lo0075	CB002	0	Female	Blood	Clone	WGS	0	2	16	4	2	3	27	SMSDB09
PD45517b_lo0076	CB002	0	Female	Blood	Clone	WGS	1	1	13	0	1	3	19	SMSDB09
PD45517b_lo0077	CB002	0	Female	Blood	Clone	WGS	4	3	22	4	5	2	40	SMSDB09
PD45517b_lo0079	CB002	0	Female	Blood	Clone	WGS	3	1	16	2	3	3	28	SMSDB09
PD45517b_lo0080	CB002	0	Female	Blood	Clone	WGS	4	2	14	1	9	1	31	SMSDB09
PD45517b_lo0081	CB002	0	Female	Blood	Clone	WGS	4	2	21	0	6	0	33	SMSDB09
PD45517b_lo0082	CB002	0	Female	Blood	Clone	WGS	2	1	23	2	10	0	38	SMSDB09
PD45517b_lo0083	CB002	0	Female	Blood	Clone	WGS	3	5	24	3	5	1	41	SMSDB09
PD45517b_lo0084	CB002	0	Female	Blood	Clone	WGS	4	3	17	3	12	3	42	SMSDB09
PD45517b_lo0085	CB002	0	Female	Blood	Clone	WGS	4	3	24	3	2	1	37	SMSDB09
PD45517b_lo0087	CB002	0	Female	Blood	Clone	WGS	2	3	22	2	7	3	39	SMSDB09
PD45517b_lo0088	CB002	0	Female	Blood	Clone	WGS	3	2	14	2	5	1	27	SMSDB09
PD45517b_lo0089	CB002	0	Female	Blood	Clone	WGS	3	3	23	1	7	1	38	SMSDB09
PD45517b_lo0090	CB002	0	Female	Blood	Clone	WGS	4	3	17	1	3	1	29	SMSDB09
PD45517b_lo0091	CB002	0	Female	Blood	Clone	WGS	1	1	8	2	4	1	17	SMSDB09
PD45517b_lo0092	CB002	0	Female	Blood	Clone	WGS	4	0	10	3	7	2	26	SMSDB09
PD45517b_lo0093	CB002	0	Female	Blood	Clone	WGS	3	1	18	3	4	1	30	SMSDB09
PD45517b_lo0095	CB002	0	Female	Blood	Clone	WGS	0	4	9	3	6	2	24	SMSDB09
PD45517b_lo0096	CB002	0	Female	Blood	Clone	WGS	2	4	25	5	8	0	44	SMSDB09
PD45517b_lo0097	CB002	0	Female	Blood	Clone	WGS	4	1	23	0	3	2	33	SMSDB09
PD45517b_lo0098	CB002	0	Female	Blood	Clone	WGS	2	1	22	1	4	1	31	SMSDB09
PD45517b_lo0099	CB002	0	Female	Blood	Clone	WGS	7	0	7	1	0	1	16	SMSDB09
PD45517b_lo0100	CB002	0	Female	Blood	Clone	WGS	2	1	35	3	4	4	49	SMSDB09
PD45517b_lo0101	CB002	0	Female	Blood	Clone	WGS	2	2	24	1	3	2	34	SMSDB09
PD45517b_lo0102	CB002	0	Female	Blood	Clone	WGS	1	2	27	0	3	0	33	SMSDB09
PD45517b_lo0103	CB002	0	Female	Blood	Clone	WGS	3	2	19	3	3	3	33	SMSDB09
PD45517b_lo0104	CB002	0	Female	Blood	Clone	WGS	2	5	20	2	4	2	35	SMSDB09
PD45517b_lo0105	CB002	0	Female	Blood	Clone	WGS	1	4	20	1	6	4	36	SMSDB09
PD45517b_lo0106	CB002	0	Female	Blood	Clone	WGS	2	1	17	0	3	1	24	SMSDB09
PD45517b_lo0107	CB002	0	Female	Blood	Clone	WGS	1	1	11	2	2	2	19	SMSDB09
PD45517b_lo0108	CB002	0	Female	Blood	Clone	WGS	5	1	25	4	5	1	41	SMSDB09
PD45517b_lo0109	CB002	0	Female	Blood	Clone	WGS	2	2	19	4	4	1	32	SMSDB09
PD45517b_lo0110	CB002	0	Female	Blood	Clone	WGS	0	3	25	3	6	1	38	SMSDB09
PD45517b_lo0111	CB002	0	Female	Blood	Clone	WGS	0	0	18	0	0	1	19	SMSDB09
PD45517b_lo0126	CB002	0	Female	Blood	Clone	WGS	9	1	17	6	7	4	44	SMSDB09
PD45517b_lo0127	CB002	0	Female	Blood	Clone	WGS	5	3	24	3	6	5	46	SMSDB09
PD45517b_lo0128	CB002	0	Female	Blood	Clone	WGS	3	1	12	5	5	1	27	SMSDB09
PD45517b_lo0131	CB002	0	Female	Blood	Clone	WGS	10	2	27	3	3	2	47	SMSDB09
PD45517b_lo0132	CB002	0	Female	Blood	Clone	WGS	9	1	33	5	9	2	59	SMSDB09
PD45517b_lo0133	CB002	0	Female	Blood	Clone	WGS	6	0	18	5	7	0	36	SMSDB09
PD45517b_lo0135	CB002	0	Female	Blood	Clone	WGS	4	5	17	6	6	1	39	SMSDB09
PD45517b_lo0137	CB002	0	Female	Blood	Clone	WGS	4	3	22	4	5	6	44	SMSDB09
PD45517b_lo0140	CB002	0	Female	Blood	Clone	WGS	2	5	27	2	3	1	40	SMSDB09
PD45517b_lo0141	CB002	0	Female	Blood	Clone	WGS	4	4	35	3	7	3	56	SMSDB09
PD45517b_lo0142	CB002	0	Female	Blood	Clone	WGS	8	4	25	3	4	1	45	SMSDB09
PD45517b_lo0145	CB002	0	Female	Blood	Clone	WGS	1	2	20	5	2	3	33	SMSDB09
PD45517b_lo0146	CB002	0	Female	Blood	Clone	WGS	2	2	19	3	6	2	34	SMSDB09
PD45517b_lo0147	CB002	0	Female	Blood	Clone	WGS	3	4	28	4	8	4	51	SMSDB09
PD45517b_lo0150	CB002	0	Female	Blood	Clone	WGS	5	1	21	3	4	2	36	SMSDB09
PD45517b_lo0166	CB002	0	Female	Blood	Clone	WGS	5	4	21	5	4	1	40	SMSDB09
PD45517b_lo0167	CB002	0	Female	Blood	Clone	WGS	1	2	14	2	6	1	26	SMSDB09
PD45517b_lo0168	CB002	0	Female	Blood	Clone	WGS	5	2	31	2	9	0	49	SMSDB09
PD45517b_lo0169	CB002	0	Female	Blood	Clone	WGS	0	0	21	6	6	3	36	SMSDB09
PD45517b_lo0170	CB002	0	Female	Blood	Clone	WGS	2	3	12	2	5	3	27	SMSDB09
PD45517b_lo0171	CB002	0	Female	Blood	Clone	WGS	6	4	13	2	8	2	35	SMSDB09
PD45517b_lo0172	CB002	0	Female	Blood	Clone	WGS	5	2	18	3	5	4	37	SMSDB09
PD45517b_lo0173	CB002	0	Female	Blood	Clone	WGS	9	4	21	6	3	2	45	SMSDB09
PD45517b_lo0174	CB002	0	Female	Blood	Clone	WGS	4	3	38	0	3	2	50	SMSDB09
PD45517b_lo0176	CB002	0	Female	Blood	Clone	WGS	6	3	28	3	1	0	41	SMSDB09
PD45517b_lo0177	CB002	0	Female	Blood	Clone	WGS	3	3	19	4	4	0	33	SMSDB09
PD45517b_lo0178	CB002	0	Female	Blood	Clone	WGS	6	2	18	3	9	0	38	SMSDB09
PD45517b_lo0179	CB002	0	Female	Blood	Clone	WGS	4	5	19	3	5	0	36	SMSDB09
PD45517b_lo0180	CB002	0	Female	Blood	Clone	WGS	3	1	30	3	6	0	43	SMSDB09
PD45517b_lo0182	CB002	0	Female	Blood	Clone	WGS	0	3	13	2	7	2	27	SMSDB09
PD45517b_lo0183	CB002	0	Female	Blood	Clone	WGS	0	3	8	0	5	1	17	SMSDB09
PD45517b_lo0184	CB002	0	Female	Blood	Clone	WGS	0	3	11	0	3	0	17	SMSDB09
PD45517b_lo0185	CB002	0	Female	Blood	Clone	WGS	5	2	25	0	7	0	39	SMSDB09
PD45517b_lo0186	CB002	0	Female	Blood	Clone	WGS	0	3	13	6	2	2	26	SMSDB09
PD45517b_lo0187	CB002	0	Female	Blood	Clone	WGS	1	0	14	2	3	1	21	SMSDB09
PD45517b_lo0188	CB002	0	Female	Blood	Clone	WGS	5	5	16	4	6	0	36	SMSDB09
PD45517b_lo0189	CB002	0	Female	Blood	Clone	WGS	0	1	17	4	2	2	26	SMSDB09
PD45517b_lo0190	CB002	0	Female	Blood	Clone	WGS	2	2	14	4	4	2	28	SMSDB09
PD45517b_lo0191	CB002	0	Female	Blood	Clone	WGS	2	4	19	3	6	0	34	SMSDB09
PD45517b_lo0192	CB002	0	Female	Blood	Clone	WGS	8	3	14	1	8	6	40	SMSDB09
PD45517b_lo0193	CB002	0	Female	Blood	Clone	WGS	2	2	9	1	1	2	17	SMSDB09
PD45517b_lo0194	CB002	0	Female	Blood	Clone	WGS	0	2	17	3	6	1	29	SMSDB09
PD45517b_lo0195	CB002	0	Female	Blood	Clone	WGS	1	3	8	1	0	0	13	SMSDB09
PD45517b_lo0196	CB002	0	Female	Blood	Clone	WGS	5	6	12	0	5	1	29	SMSDB09
PD45517b_lo0197	CB002	0	Female	Blood	Clone	WGS	3	1	12	3	2	2	23	SMSDB09
PD45517b_lo0198	CB002	0	Female	Blood	Clone	WGS	5	0	18	0	8	0	31	SMSDB09
PD45517b_lo0199	CB002	0	Female	Blood	Clone	WGS	9	3	19	2	9	2	44	SMSDB09
PD45517b_lo0200	CB002	0	Female	Blood	Clone	WGS	3	1	22	3	4	2	35	SMSDB09
PD45517b_lo0201	CB002	0	Female	Blood	Clone	WGS	5	1	14	3	4	1	28	SMSDB09
PD45517b_lo0202	CB002	0	Female	Blood	Clone	WGS	4	4	11	6	3	1	29	SMSDB09
PD45517b_lo0203	CB002	0	Female	Blood	Clone	WGS	4	6	24	5	5	1	45	SMSDB09
PD45517b_lo0204	CB002	0	Female	Blood	Clone	WGS	2	1	20	4	3	1	31	SMSDB09
PD45517b_lo0205	CB002	0	Female	Blood	Clone	WGS	4	3	19	3	4	1	34	SMSDB09
PD45517b_lo0206	CB002	0	Female	Blood	Clone	WGS	7	0	7	1	6	1	22	SMSDB09
PD45517b_lo0207	CB002	0	Female	Blood	Clone	WGS	1	2	16	1	4	2	26	SMSDB09
PD45517b_lo0208	CB002	0	Female	Blood	Clone	WGS	0	2	12	3	3	1	21	SMSDB09
PD45517b_lo0209	CB002	0	Female	Blood	Clone	WGS	1	3	22	7	3	0	36	SMSDB09
PD45517b_lo0210	CB002	0	Female	Blood	Clone	WGS	2	4	18	7	4	3	38	SMSDB09
PD45517b_lo0211	CB002	0	Female	Blood	Clone	WGS	1	2	16	1	4	6	30	SMSDB09
PD45517b_lo0212	CB002	0	Female	Blood	Clone	WGS	2	1	17	2	9	3	34	SMSDB09
PD45517b_lo0213	CB002	0	Female	Blood	Clone	WGS	1	1	21	4	2	2	31	SMSDB09
PD45517b_lo0214	CB002	0	Female	Blood	Clone	WGS	0	4	20	4	2	0	30	SMSDB09
PD45517b_lo0215	CB002	0	Female	Blood	Clone	WGS	4	1	20	2	4	5	36	SMSDB09
PD45517b_lo0216	CB002	0	Female	Blood	Clone	WGS	1	3	12	2	1	1	20	SMSDB09
PD45517b_lo0219	CB002	0	Female	Blood	Clone	WGS	3	0	22	2	3	1	31	SMSDB09
PD45517b_lo0220	CB002	0	Female	Blood	Clone	WGS	4	2	16	3	3	0	28	SMSDB09
PD45517b_lo0221	CB002	0	Female	Blood	Clone	WGS	3	2	11	0	3	3	22	SMSDB09
PD45517b_lo0222	CB002	0	Female	Blood	Clone	WGS	0	0	21	9	7	0	37	SMSDB09
PD45517b_lo0223	CB002	0	Female	Blood	Clone	WGS	0	2	22	1	5	2	32	SMSDB09
PD45517b_lo0224	CB002	0	Female	Blood	Clone	WGS	3	1	27	6	6	2	45	SMSDB09
PD45517b_lo0225	CB002	0	Female	Blood	Clone	WGS	1	2	20	4	3	0	30	SMSDB09
PD45517b_lo0226	CB002	0	Female	Blood	Clone	WGS	8	2	14	2	4	2	32	SMSDB09
PD45517b_lo0227	CB002	0	Female	Blood	Clone	WGS	1	2	12	2	4	1	22	SMSDB09
PD45517b_lo0228	CB002	0	Female	Blood	Clone	WGS	4	2	21	0	6	1	34	SMSDB09
PD45517b_lo0229	CB002	0	Female	Blood	Clone	WGS	2	2	20	5	2	0	31	SMSDB09
PD45517b_lo0230	CB002	0	Female	Blood	Clone	WGS	7	2	18	7	8	3	45	SMSDB09
PD45517b_lo0231	CB002	0	Female	Blood	Clone	WGS	2	0	28	1	5	0	36	SMSDB09
PD45517b_lo0232	CB002	0	Female	Blood	Clone	WGS	1	0	18	3	3	0	25	SMSDB09
PD45517b_lo0233	CB002	0	Female	Blood	Clone	WGS	2	3	12	2	7	1	27	SMSDB09
PD45517b_lo0234	CB002	0	Female	Blood	Clone	WGS	0	3	14	3	5	2	27	SMSDB09
PD45517b_lo0235	CB002	0	Female	Blood	Clone	WGS	0	2	19	2	4	4	31	SMSDB09
PD45517b_lo0236	CB002	0	Female	Blood	Clone	WGS	3	1	22	5	8	0	39	SMSDB09
PD45517b_lo0237	CB002	0	Female	Blood	Clone	WGS	5	3	26	3	4	0	41	SMSDB09
PD45517b_lo0238	CB002	0	Female	Blood	Clone	WGS	2	2	30	2	5	3	44	SMSDB09
PD45517b_lo0239	CB002	0	Female	Blood	Clone	WGS	2	2	11	2	2	0	19	SMSDB09
PD45517b_lo0240	CB002	0	Female	Blood	Clone	WGS	0	0	12	3	3	1	19	SMSDB09
PD45517b_lo0241	CB002	0	Female	Blood	Clone	WGS	6	5	25	2	2	3	43	SMSDB09
PD45517b_lo0242	CB002	0	Female	Blood	Clone	WGS	1	1	21	4	2	3	32	SMSDB09
PD45517b_lo0243	CB002	0	Female	Blood	Clone	WGS	1	4	18	1	4	1	29	SMSDB09
PD45517b_lo0244	CB002	0	Female	Blood	Clone	WGS	0	2	16	4	1	1	24	SMSDB09
PD45517b_lo0245	CB002	0	Female	Blood	Clone	WGS	4	1	17	0	3	1	26	SMSDB09
PD45517b_lo0246	CB002	0	Female	Blood	Clone	WGS	0	3	11	4	2	1	21	SMSDB09
PD45517b_lo0247	CB002	0	Female	Blood	Clone	WGS	3	2	21	4	7	0	37	SMSDB09
PD45517b_lo0248	CB002	0	Female	Blood	Clone	WGS	1	1	12	1	6	2	23	SMSDB09
PD45517b_lo0249	CB002	0	Female	Blood	Clone	WGS	0	3	15	2	4	0	24	SMSDB09
PD45517b_lo0250	CB002	0	Female	Blood	Clone	WGS	4	4	8	1	2	0	19	SMSDB09
PD45517b_lo0251	CB002	0	Female	Blood	Clone	WGS	3	3	21	3	6	1	37	SMSDB09
PD45517b_lo0252	CB002	0	Female	Blood	Clone	WGS	1	0	14	1	5	2	23	SMSDB09
PD45517b_lo0253	CB002	0	Female	Blood	Clone	WGS	1	0	20	2	2	2	27	SMSDB09
PD45517b_lo0254	CB002	0	Female	Blood	Clone	WGS	3	3	15	1	5	1	28	SMSDB09
PD45517b_lo0255	CB002	0	Female	Blood	Clone	WGS	1	3	10	1	5	2	22	SMSDB09
PD45517b_lo0256	CB002	0	Female	Blood	Clone	WGS	1	2	10	2	6	3	24	SMSDB09
PD45517b_lo0257	CB002	0	Female	Blood	Clone	WGS	1	1	15	2	7	0	26	SMSDB09
PD45517b_lo0258	CB002	0	Female	Blood	Clone	WGS	2	3	5	2	6	0	18	SMSDB09
PD45517b_lo0259	CB002	0	Female	Blood	Clone	WGS	5	2	10	3	6	3	29	SMSDB09
PD45517b_lo0260	CB002	0	Female	Blood	Clone	WGS	1	2	9	2	2	1	17	SMSDB09
PD45517b_lo0261	CB002	0	Female	Blood	Clone	WGS	2	5	24	2	3	1	37	SMSDB09
PD45517b_lo0262	CB002	0	Female	Blood	Clone	WGS	1	3	12	5	5	0	26	SMSDB09
PD45517b_lo0266	CB002	0	Female	Blood	Clone	WGS	0	1	9	2	3	1	16	SMSDB09
PD45517b_lo0267	CB002	0	Female	Blood	Clone	WGS	3	2	18	3	2	1	29	SMSDB09
PD45517b_lo0268	CB002	0	Female	Blood	Clone	WGS	1	2	15	5	4	0	27	SMSDB09
PD45517b_lo0271	CB002	0	Female	Blood	Clone	WGS	3	1	14	4	2	3	27	SMSDB09
PD45517b_lo0272	CB002	0	Female	Blood	Clone	WGS	1	2	11	5	5	3	27	SMSDB09
PD45517b_lo0273	CB002	0	Female	Blood	Clone	WGS	1	2	12	2	4	1	22	SMSDB09
PD45517b_lo0274	CB002	0	Female	Blood	Clone	WGS	1	3	20	1	1	1	27	SMSDB09
PD45517b_lo0276	CB002	0	Female	Blood	Clone	WGS	2	1	17	1	2	2	25	SMSDB09
PD45517b_lo0277	CB002	0	Female	Blood	Clone	WGS	3	2	18	0	6	1	30	SMSDB09
PD45517b_lo0279	CB002	0	Female	Blood	Clone	WGS	1	1	12	0	4	3	21	SMSDB09
PD45517b_lo0280	CB002	0	Female	Blood	Clone	WGS	4	0	8	0	0	0	12	SMSDB09
PD45517b_lo0281	CB002	0	Female	Blood	Clone	WGS	3	0	9	3	3	2	20	SMSDB09
PD45517b_lo0282	CB002	0	Female	Blood	Clone	WGS	5	5	16	4	5	1	36	SMSDB09
PD45517b_lo0283	CB002	0	Female	Blood	Clone	WGS	1	1	14	4	2	1	23	SMSDB09
PD45517b_lo0284	CB002	0	Female	Blood	Clone	WGS	2	4	10	0	5	2	23	SMSDB09
PD45517b_lo0285	CB002	0	Female	Blood	Clone	WGS	0	3	15	4	5	0	27	SMSDB09
PD45517b_lo0287	CB002	0	Female	Blood	Clone	WGS	2	6	27	4	6	2	47	SMSDB09
PD45517b_lo0288	CB002	0	Female	Blood	Clone	WGS	3	2	13	3	4	0	25	SMSDB09
PD45517b_lo0289	CB002	0	Female	Blood	Clone	WGS	6	3	18	3	3	1	34	SMSDB09
PD45517b_lo0290	CB002	0	Female	Blood	Clone	WGS	1	2	9	4	4	0	20	SMSDB09
PD45517b_lo0291	CB002	0	Female	Blood	Clone	WGS	3	3	17	0	5	1	29	SMSDB09
PD45517b_lo0292	CB002	0	Female	Blood	Clone	WGS	1	2	13	4	4	1	25	SMSDB09
PD45517b_lo0293	CB002	0	Female	Blood	Clone	WGS	4	2	12	3	4	1	26	SMSDB09
PD45517b_lo0295	CB002	0	Female	Blood	Clone	WGS	0	1	16	1	1	0	19	SMSDB09
PD45517b_lo0296	CB002	0	Female	Blood	Clone	WGS	1	4	22	1	9	3	40	SMSDB09
PD45517b_lo0297	CB002	0	Female	Blood	Clone	WGS	2	2	12	3	6	2	27	SMSDB09
PD45517b_lo0298	CB002	0	Female	Blood	Clone	WGS	2	2	16	0	4	0	24	SMSDB09
PD45517b_lo0299	CB002	0	Female	Blood	Clone	WGS	3	3	34	1	3	2	46	SMSDB09
PD45517b_lo0300	CB002	0	Female	Blood	Clone	WGS	1	2	8	1	3	1	16	SMSDB09
PD45517b_lo0301	CB002	0	Female	Blood	Clone	WGS	4	1	16	3	6	2	32	SMSDB09
PD45517b_lo0304	CB002	0	Female	Blood	Clone	WGS	4	2	15	1	7	5	34	SMSDB09
PD45517b_lo0305	CB002	0	Female	Blood	Clone	WGS	0	0	7	1	4	0	12	SMSDB09
PD45517b_lo0306	CB002	0	Female	Blood	Clone	WGS	3	3	19	3	5	1	34	SMSDB09
PD45517b_lo0308	CB002	0	Female	Blood	Clone	WGS	2	1	14	0	3	1	21	SMSDB09
PD45517b_lo0309	CB002	0	Female	Blood	Clone	WGS	0	4	13	2	4	1	24	SMSDB09
PD45517b_lo0311	CB002	0	Female	Blood	Clone	WGS	0	1	11	1	5	0	18	SMSDB09
PD45517b_lo0312	CB002	0	Female	Blood	Clone	WGS	1	2	16	2	4	1	26	SMSDB09
PD45517b_lo0313	CB002	0	Female	Blood	Clone	WGS	1	1	8	3	0	2	15	SMSDB09
PD45517b_lo0315	CB002	0	Female	Blood	Clone	WGS	4	2	14	1	3	2	26	SMSDB09
PD45517b_lo0316	CB002	0	Female	Blood	Clone	WGS	3	0	25	1	6	0	35	SMSDB09
PD45517b_lo0317	CB002	0	Female	Blood	Clone	WGS	1	4	8	0	4	3	20	SMSDB09
PD45517b_lo0319	CB002	0	Female	Blood	Clone	WGS	3	1	18	2	4	2	30	SMSDB09
PD45517b_lo0321	CB002	0	Female	Blood	Clone	WGS	0	2	8	1	1	1	13	SMSDB09
PD45517b_lo0322	CB002	0	Female	Blood	Clone	WGS	2	3	25	1	7	2	40	SMSDB09
PD45517b_lo0323	CB002	0	Female	Blood	Clone	WGS	1	2	12	1	3	0	19	SMSDB09
PD45517b_lo0324	CB002	0	Female	Blood	Clone	WGS	2	1	15	9	2	2	31	SMSDB09
PD45517b_lo0327	CB002	0	Female	Blood	Clone	WGS	4	1	19	1	4	0	29	SMSDB09
PD45517b_lo0328	CB002	0	Female	Blood	Clone	WGS	1	2	15	4	4	0	26	SMSDB09
PD45517b_lo0329	CB002	0	Female	Blood	Clone	WGS	2	0	22	3	5	4	36	SMSDB09
PD45517b_lo0330	CB002	0	Female	Blood	Clone	WGS	4	1	16	4	1	1	27	SMSDB09
PD45517b_lo0332	CB002	0	Female	Blood	Clone	WGS	2	3	9	2	6	1	23	SMSDB09
PD45517b_lo0335	CB002	0	Female	Blood	Clone	WGS	1	4	16	0	4	1	26	SMSDB09
PD45517b_lo0336	CB002	0	Female	Blood	Clone	WGS	4	2	18	7	2	1	34	SMSDB09
PD45517b_lo0337	CB002	0	Female	Blood	Clone	WGS	1	1	10	2	1	1	16	SMSDB09
PD45517b_lo0338	CB002	0	Female	Blood	Clone	WGS	2	1	9	0	5	1	18	SMSDB09
PD45517b_lo0339	CB002	0	Female	Blood	Clone	WGS	3	2	16	2	7	1	31	SMSDB09
PD45517b_lo0340	CB002	0	Female	Blood	Clone	WGS	5	2	13	0	5	0	25	SMSDB09
PD45517b_lo0343	CB002	0	Female	Blood	Clone	WGS	1	3	20	2	2	2	30	SMSDB09
PD45517b_lo0344	CB002	0	Female	Blood	Clone	WGS	2	1	17	2	5	1	28	SMSDB09
PD45517b_lo0345	CB002	0	Female	Blood	Clone	WGS	1	1	11	3	8	1	25	SMSDB09
PD45517b_lo0346	CB002	0	Female	Blood	Clone	WGS	0	7	20	5	6	2	40	SMSDB09
PD45517b_lo0347	CB002	0	Female	Blood	Clone	WGS	1	1	20	2	4	1	29	SMSDB09
PD45517b_lo0348	CB002	0	Female	Blood	Clone	WGS	1	1	8	2	3	2	17	SMSDB09
PD45517b_lo0351	CB002	0	Female	Blood	Clone	WGS	2	1	13	1	3	0	20	SMSDB09
PD45517b_lo0352	CB002	0	Female	Blood	Clone	WGS	2	0	12	5	3	1	23	SMSDB09
PD45517b_lo0353	CB002	0	Female	Blood	Clone	WGS	2	2	20	1	3	0	28	SMSDB09
PD45517b_lo0354	CB002	0	Female	Blood	Clone	WGS	2	0	24	3	4	2	35	SMSDB09
PD45517b_lo0355	CB002	0	Female	Blood	Clone	WGS	3	3	12	4	3	2	27	SMSDB09
PD45517b_lo0356	CB002	0	Female	Blood	Clone	WGS	2	4	21	3	6	1	37	SMSDB09
PD45517ba	CB002	0	Female	Blood	Clone	WGS	5	7	32	5	6	1	56	SMSDB09
PD45517bb	CB002	0	Female	Blood	Clone	WGS	3	1	29	1	7	7	48	SMSDB09
PD45517bf	CB002	0	Female	Blood	Clone	WGS	3	1	22	4	6	1	37	SMSDB09
PD45517bg	CB002	0	Female	Blood	Clone	WGS	3	5	16	2	5	2	33	SMSDB09
PD45517bh	CB002	0	Female	Blood	Clone	WGS	3	3	16	1	2	2	27	SMSDB09
PD45517bi	CB002	0	Female	Blood	Clone	WGS	5	5	19	1	11	0	41	SMSDB09
PD45517bj	CB002	0	Female	Blood	Clone	WGS	6	3	18	2	4	6	39	SMSDB09
PD45517bn	CB002	0	Female	Blood	Clone	WGS	4	3	13	4	4	1	29	SMSDB09
PD45517bo	CB002	0	Female	Blood	Clone	WGS	2	3	19	1	2	1	28	SMSDB09
PD45517bp	CB002	0	Female	Blood	Clone	WGS	4	1	21	3	3	2	34	SMSDB09
PD45517bq	CB002	0	Female	Blood	Clone	WGS	2	0	18	4	6	0	30	SMSDB09
PD45517br	CB002	0	Female	Blood	Clone	WGS	3	4	7	4	1	1	20	SMSDB09
PD45517bv	CB002	0	Female	Blood	Clone	WGS	3	2	23	3	7	1	39	SMSDB09
PD45517bw	CB002	0	Female	Blood	Clone	WGS	1	1	7	1	2	2	14	SMSDB09
PD45517bx	CB002	0	Female	Blood	Clone	WGS	0	2	10	3	5	1	21	SMSDB09
PD45517by	CB002	0	Female	Blood	Clone	WGS	1	3	28	4	2	2	40	SMSDB09
PD45517bz	CB002	0	Female	Blood	Clone	WGS	5	0	11	1	1	1	19	SMSDB09
PD45517c	CB002	0	Female	Blood	Clone	WGS	1	1	24	2	2	0	30	SMSDB09
PD45517cd	CB002	0	Female	Blood	Clone	WGS	3	4	18	3	2	2	32	SMSDB09
PD45517ce	CB002	0	Female	Blood	Clone	WGS	4	1	17	3	6	1	32	SMSDB09
PD45517cf	CB002	0	Female	Blood	Clone	WGS	3	0	16	4	3	1	27	SMSDB09
PD45517cg	CB002	0	Female	Blood	Clone	WGS	0	1	12	2	3	1	19	SMSDB09
PD45517ch	CB002	0	Female	Blood	Clone	WGS	0	4	16	1	7	1	29	SMSDB09
PD45517cl	CB002	0	Female	Blood	Clone	WGS	0	1	19	0	0	0	20	SMSDB09
PD45517cm	CB002	0	Female	Blood	Clone	WGS	4	2	12	1	4	1	24	SMSDB09
PD45517cn	CB002	0	Female	Blood	Clone	WGS	2	4	17	6	5	2	36	SMSDB09
PD45517cp	CB002	0	Female	Blood	Clone	WGS	3	3	24	3	6	1	40	SMSDB09
PD45517ct	CB002	0	Female	Blood	Clone	WGS	1	3	13	2	5	0	24	SMSDB09
PD45517cu	CB002	0	Female	Blood	Clone	WGS	3	2	15	5	1	1	27	SMSDB09
PD45517cv	CB002	0	Female	Blood	Clone	WGS	2	0	22	1	2	2	29	SMSDB09
PD45517cw	CB002	0	Female	Blood	Clone	WGS	2	2	18	1	5	1	29	SMSDB09
PD45517cx	CB002	0	Female	Blood	Clone	WGS	5	2	18	5	1	4	35	SMSDB09
PD45517cy	CB002	0	Female	Blood	Clone	WGS	2	6	21	3	11	2	45	SMSDB09
PD45517d	CB002	0	Female	Blood	Clone	WGS	3	2	15	2	2	1	25	SMSDB09
PD45517db	CB002	0	Female	Blood	Clone	WGS	2	2	19	1	7	0	31	SMSDB09
PD45517dc	CB002	0	Female	Blood	Clone	WGS	0	1	16	1	3	1	22	SMSDB09
PD45517dd	CB002	0	Female	Blood	Clone	WGS	3	4	16	5	5	1	34	SMSDB09
PD45517de	CB002	0	Female	Blood	Clone	WGS	2	1	19	1	4	2	29	SMSDB09
PD45517df	CB002	0	Female	Blood	Clone	WGS	7	7	19	6	5	2	46	SMSDB09
PD45517dg	CB002	0	Female	Blood	Clone	WGS	3	1	12	3	2	1	22	SMSDB09
PD45517dj	CB002	0	Female	Blood	Clone	WGS	3	2	32	1	6	2	46	SMSDB09
PD45517dk	CB002	0	Female	Blood	Clone	WGS	0	2	23	2	6	2	35	SMSDB09
PD45517dl	CB002	0	Female	Blood	Clone	WGS	0	3	10	1	2	4	20	SMSDB09
PD45517dm	CB002	0	Female	Blood	Clone	WGS	1	1	21	5	7	3	38	SMSDB09
PD45517dn	CB002	0	Female	Blood	Clone	WGS	4	2	12	3	6	2	29	SMSDB09
PD45517do	CB002	0	Female	Blood	Clone	WGS	3	3	29	0	2	3	40	SMSDB09
PD45517dr	CB002	0	Female	Blood	Clone	WGS	4	3	19	1	6	1	34	SMSDB09
PD45517ds	CB002	0	Female	Blood	Clone	WGS	1	3	18	1	3	2	28	SMSDB09
PD45517dt	CB002	0	Female	Blood	Clone	WGS	1	2	17	2	6	1	29	SMSDB09
PD45517du	CB002	0	Female	Blood	Clone	WGS	10	6	14	1	6	2	39	SMSDB09
PD45517dv	CB002	0	Female	Blood	Clone	WGS	1	1	17	2	2	0	23	SMSDB09
PD45517dz	CB002	0	Female	Blood	Clone	WGS	4	1	12	3	7	1	28	SMSDB09
PD45517e	CB002	0	Female	Blood	Clone	WGS	3	6	14	1	5	1	30	SMSDB09
PD45517ea	CB002	0	Female	Blood	Clone	WGS	4	5	23	2	2	2	38	SMSDB09
PD45517eb	CB002	0	Female	Blood	Clone	WGS	4	4	35	5	3	0	51	SMSDB09
PD45517ec	CB002	0	Female	Blood	Clone	WGS	0	4	11	2	5	1	23	SMSDB09
PD45517ed	CB002	0	Female	Blood	Clone	WGS	3	2	23	1	5	1	35	SMSDB09
PD45517eh	CB002	0	Female	Blood	Clone	WGS	2	1	30	2	5	2	42	SMSDB09
PD45517ei	CB002	0	Female	Blood	Clone	WGS	2	1	15	0	3	3	24	SMSDB09
PD45517ej	CB002	0	Female	Blood	Clone	WGS	3	3	16	1	5	2	30	SMSDB09
PD45517ek	CB002	0	Female	Blood	Clone	WGS	3	4	27	6	7	1	48	SMSDB09
PD45517el	CB002	0	Female	Blood	Clone	WGS	4	2	18	1	2	2	29	SMSDB09
PD45517ep	CB002	0	Female	Blood	Clone	WGS	5	4	25	4	11	4	53	SMSDB09
PD45517eq	CB002	0	Female	Blood	Clone	WGS	1	0	19	1	5	2	28	SMSDB09
PD45517er	CB002	0	Female	Blood	Clone	WGS	1	4	14	1	6	1	27	SMSDB09
PD45517es	CB002	0	Female	Blood	Clone	WGS	1	0	18	5	6	0	30	SMSDB09
PD45517et	CB002	0	Female	Blood	Clone	WGS	7	3	30	5	10	1	56	SMSDB09
PD45517ex	CB002	0	Female	Blood	Clone	WGS	3	1	13	1	2	1	21	SMSDB09
PD45517ey	CB002	0	Female	Blood	Clone	WGS	1	0	9	4	4	3	21	SMSDB09
PD45517ez	CB002	0	Female	Blood	Clone	WGS	1	2	15	4	8	0	30	SMSDB09
PD45517f	CB002	0	Female	Blood	Clone	WGS	3	3	20	1	3	2	32	SMSDB09
PD45517fa	CB002	0	Female	Blood	Clone	WGS	4	4	20	3	11	2	44	SMSDB09
PD45517fb	CB002	0	Female	Blood	Clone	WGS	1	5	14	3	5	3	31	SMSDB09
PD45517ff	CB002	0	Female	Blood	Clone	WGS	1	1	24	5	5	2	38	SMSDB09
PD45517fg	CB002	0	Female	Blood	Clone	WGS	3	4	15	4	5	0	31	SMSDB09
PD45517fh	CB002	0	Female	Blood	Clone	WGS	1	0	21	0	7	0	29	SMSDB09
PD45517fi	CB002	0	Female	Blood	Clone	WGS	1	1	16	1	7	0	26	SMSDB09
PD45517fj	CB002	0	Female	Blood	Clone	WGS	4	1	20	3	4	2	34	SMSDB09
PD45517fn	CB002	0	Female	Blood	Clone	WGS	2	2	25	1	5	0	35	SMSDB09
PD45517fo	CB002	0	Female	Blood	Clone	WGS	0	2	13	1	10	2	28	SMSDB09
PD45517fp	CB002	0	Female	Blood	Clone	WGS	4	1	20	3	7	2	37	SMSDB09
PD45517fq	CB002	0	Female	Blood	Clone	WGS	2	1	16	1	2	0	22	SMSDB09
PD45517fr	CB002	0	Female	Blood	Clone	WGS	1	2	20	0	5	2	30	SMSDB09
PD45517fv	CB002	0	Female	Blood	Clone	WGS	2	3	11	7	5	2	30	SMSDB09
PD45517fw	CB002	0	Female	Blood	Clone	WGS	2	4	16	3	4	1	30	SMSDB09
PD45517fx	CB002	0	Female	Blood	Clone	WGS	3	2	18	1	5	0	29	SMSDB09
PD45517fy	CB002	0	Female	Blood	Clone	WGS	1	3	16	3	6	2	31	SMSDB09
PD45517fz	CB002	0	Female	Blood	Clone	WGS	1	1	13	3	5	2	25	SMSDB09
PD45517gd	CB002	0	Female	Blood	Clone	WGS	2	4	15	2	3	2	28	SMSDB09
PD45517ge	CB002	0	Female	Blood	Clone	WGS	2	2	18	1	2	0	25	SMSDB09
PD45517gf	CB002	0	Female	Blood	Clone	WGS	3	1	13	1	2	0	20	SMSDB09
PD45517gg	CB002	0	Female	Blood	Clone	WGS	3	6	25	2	4	0	40	SMSDB09
PD45517gh	CB002	0	Female	Blood	Clone	WGS	3	2	28	1	5	1	40	SMSDB09
PD45517j	CB002	0	Female	Blood	Clone	WGS	2	2	8	1	3	0	16	SMSDB09
PD45517k	CB002	0	Female	Blood	Clone	WGS	2	1	22	0	3	0	28	SMSDB09
PD45517l	CB002	0	Female	Blood	Clone	WGS	1	1	12	0	1	0	15	SMSDB09
PD45517m	CB002	0	Female	Blood	Clone	WGS	2	4	14	3	6	0	29	SMSDB09
PD45517n	CB002	0	Female	Blood	Clone	WGS	2	1	25	4	2	0	34	SMSDB09
PD45517r	CB002	0	Female	Blood	Clone	WGS	2	4	20	3	4	0	33	SMSDB09
PD45517s	CB002	0	Female	Blood	Clone	WGS	3	5	15	1	4	2	30	SMSDB09
PD45517t	CB002	0	Female	Blood	Clone	WGS	0	2	21	3	7	1	34	SMSDB09
PD45517u	CB002	0	Female	Blood	Clone	WGS	1	1	23	5	6	4	40	SMSDB09
PD45517v	CB002	0	Female	Blood	Clone	WGS	1	1	16	4	4	0	26	SMSDB09
PD45517z	CB002	0	Female	Blood	Clone	WGS	1	4	18	5	3	2	33	SMSDB09
10817MPPA4	10817	0	Female	Blood	Clone	WGS	7	4	17	4	1	1	34	SMSDB11
CB	cb1	0	Male	Blood	Clone	WGS	0	0	0	1	0	0	1	SMSDB11
CB_VHC-0-1	CB_PTA	0	Male	Blood	Clone	WGS	0	3	5	2	3	2	15	SMSDB11
CB_VHC-0-2	CB_PTA	0	Male	Blood	Clone	WGS	1	2	6	0	6	3	18	SMSDB11
CB_VHC-0-3	CB_PTA	0	Male	Blood	Clone	WGS	1	1	0	2	0	0	4	SMSDB11
CB_VHC-0-4	CB_PTA	0	Male	Blood	Clone	WGS	0	2	5	1	2	1	11	SMSDB11
CB_VHC-0-5	CB_PTA	0	Male	Blood	Clone	WGS	2	0	2	0	2	1	7	SMSDB11
CB112MPPC17	CB112	0	Male	Blood	Clone	WGS	6	1	20	2	6	2	37	SMSDB11
CB112MPPC9	CB112	0	Male	Blood	Clone	WGS	3	3	33	3	6	0	48	SMSDB11
CB112MPPO6	CB112	0	Male	Blood	Clone	WGS	4	1	27	7	5	3	47	SMSDB11
PMCCB15-CBCMP-PTAP3D10	PMCCB15	0	Male	Blood	Clone	WGS	4	2	12	2	4	0	24	SMSDB11
PMCCB15-CBMPP-PTAP6F4	PMCCB15	0	Male	Blood	Clone	WGS	8	4	15	4	12	1	44	SMSDB11
PMCCB15-CBMPP-PTAP6F5	PMCCB15	0	Male	Blood	Clone	WGS	6	6	12	4	19	5	52	SMSDB11
PMCCB15-CBMPP-PTAP6F6	PMCCB15	0	Male	Blood	Clone	WGS	7	2	13	1	12	1	36	SMSDB11
10_D2	AX001	63	Male	Blood	Clone	WGS	154	126	629	87	258	87	1341	SMSDB13
10_G7	AX001	63	Male	Blood	Clone	WGS	167	117	706	98	206	74	1368	SMSDB13
B1_C10	AX001	63	Male	Blood	Clone	WGS	108	81	483	81	189	48	990	SMSDB13
B1_D8	AX001	63	Male	Blood	Clone	WGS	116	55	418	82	139	24	834	SMSDB13
B10_G7	AX001	63	Male	Blood	Clone	WGS	158	71	482	131	249	187	1278	SMSDB13
B11_A7	AX001	63	Male	Blood	Clone	WGS	77	55	383	54	131	28	728	SMSDB13
B12_B4	AX001	63	Male	Blood	Clone	WGS	46	43	217	34	83	20	443	SMSDB13
B12_D10	AX001	63	Male	Blood	Clone	WGS	130	75	524	81	179	60	1049	SMSDB13
B13_D9	AX001	63	Male	Blood	Clone	WGS	142	88	575	90	211	56	1162	SMSDB13
B13_H6	AX001	63	Male	Blood	Clone	WGS	124	59	260	103	199	126	871	SMSDB13
B14_A5	AX001	63	Male	Blood	Clone	WGS	136	69	521	96	166	45	1033	SMSDB13
B15_A1	AX001	63	Male	Blood	Clone	WGS	148	98	595	106	234	59	1240	SMSDB13
B15_B4	AX001	63	Male	Blood	Clone	WGS	158	81	592	74	231	45	1181	SMSDB13
B15_B8	AX001	63	Male	Blood	Clone	WGS	104	78	470	69	160	47	928	SMSDB13
B15_D9	AX001	63	Male	Blood	Clone	WGS	81	61	364	61	114	35	716	SMSDB13
B17_C9	AX001	63	Male	Blood	Clone	WGS	79	57	375	67	131	22	731	SMSDB13
B17_F2	AX001	63	Male	Blood	Clone	WGS	254	100	523	181	271	87	1416	SMSDB13
B18_C3	AX001	63	Male	Blood	Clone	WGS	134	78	507	87	199	43	1048	SMSDB13
B18_D10	AX001	63	Male	Blood	Clone	WGS	114	57	478	68	167	37	921	SMSDB13
B20_A11	AX001	63	Male	Blood	Clone	WGS	114	60	505	66	146	44	935	SMSDB13
B20_C1	AX001	63	Male	Blood	Clone	WGS	138	95	588	91	217	44	1173	SMSDB13
B20_F1	AX001	63	Male	Blood	Clone	WGS	209	102	477	161	319	204	1472	SMSDB13
B3_B5	AX001	63	Male	Blood	Clone	WGS	158	92	557	87	206	52	1152	SMSDB13
B3_D12	AX001	63	Male	Blood	Clone	WGS	132	65	500	81	193	40	1011	SMSDB13
B3_D2	AX001	63	Male	Blood	Clone	WGS	136	86	527	93	187	56	1085	SMSDB13
B5_C11	AX001	63	Male	Blood	Clone	WGS	161	93	501	91	216	59	1121	SMSDB13
B5_C8	AX001	63	Male	Blood	Clone	WGS	150	90	416	91	159	35	941	SMSDB13
B7_B7	AX001	63	Male	Blood	Clone	WGS	105	78	426	71	151	31	862	SMSDB13
B8_C3	AX001	63	Male	Blood	Clone	WGS	158	100	580	105	182	64	1189	SMSDB13
B8_E11	AX001	63	Male	Blood	Clone	WGS	195	83	642	101	210	107	1338	SMSDB13
B9_A6	AX001	63	Male	Blood	Clone	WGS	113	82	455	71	176	43	940	SMSDB13
B9_B10	AX001	63	Male	Blood	Clone	WGS	77	45	266	52	100	16	556	SMSDB13
B9_F4	AX001	63	Male	Blood	Clone	WGS	167	73	353	131	267	178	1169	SMSDB13
BMH1_plate_20181119_A01	AX001	63	Male	Blood	Clone	WGS	107	85	579	80	196	59	1106	SMSDB13
BMH1_plate_20181119_A02	AX001	63	Male	Blood	Clone	WGS	112	88	506	84	154	45	989	SMSDB13
BMH1_plate_20181119_A03	AX001	63	Male	Blood	Clone	WGS	131	92	597	96	174	49	1139	SMSDB13
BMH1_plate_20181119_A04	AX001	63	Male	Blood	Clone	WGS	108	80	544	74	196	50	1052	SMSDB13
BMH1_plate_20181119_A05	AX001	63	Male	Blood	Clone	WGS	91	62	491	86	153	37	920	SMSDB13
BMH1_plate_20181119_A06	AX001	63	Male	Blood	Clone	WGS	144	73	630	87	181	46	1161	SMSDB13
BMH1_plate_20181119_B01	AX001	63	Male	Blood	Clone	WGS	105	87	448	76	167	49	932	SMSDB13
BMH1_plate_20181119_B02	AX001	63	Male	Blood	Clone	WGS	106	94	486	76	205	38	1005	SMSDB13
BMH1_plate_20181119_B03	AX001	63	Male	Blood	Clone	WGS	118	80	528	92	189	45	1052	SMSDB13
BMH1_plate_20181119_B04	AX001	63	Male	Blood	Clone	WGS	103	75	576	85	175	46	1060	SMSDB13
BMH1_plate_20181119_B05	AX001	63	Male	Blood	Clone	WGS	127	78	589	78	193	35	1100	SMSDB13
BMH1_plate_20181119_B06	AX001	63	Male	Blood	Clone	WGS	112	67	592	82	179	50	1082	SMSDB13
BMH1_plate_20181119_C01	AX001	63	Male	Blood	Clone	WGS	126	80	483	68	175	44	976	SMSDB13
BMH1_plate_20181119_C02	AX001	63	Male	Blood	Clone	WGS	137	70	520	95	206	50	1078	SMSDB13
BMH1_plate_20181119_C03	AX001	63	Male	Blood	Clone	WGS	112	85	481	64	180	38	960	SMSDB13
BMH1_plate_20181119_C04	AX001	63	Male	Blood	Clone	WGS	120	72	544	82	130	36	984	SMSDB13
BMH1_plate_20181119_C05	AX001	63	Male	Blood	Clone	WGS	124	77	581	92	187	43	1104	SMSDB13
BMH1_plate_20181119_C06	AX001	63	Male	Blood	Clone	WGS	146	94	512	64	204	44	1064	SMSDB13
BMH1_plate_20181119_D01	AX001	63	Male	Blood	Clone	WGS	138	85	589	86	177	44	1119	SMSDB13
BMH1_plate_20181119_D02	AX001	63	Male	Blood	Clone	WGS	114	83	522	75	194	42	1030	SMSDB13
BMH1_plate_20181119_D03	AX001	63	Male	Blood	Clone	WGS	137	93	476	74	186	45	1011	SMSDB13
BMH1_plate_20181119_D04	AX001	63	Male	Blood	Clone	WGS	115	89	537	74	195	55	1065	SMSDB13
BMH1_plate_20181119_D05	AX001	63	Male	Blood	Clone	WGS	127	87	582	79	205	44	1124	SMSDB13
BMH1_plate_20181119_E01	AX001	63	Male	Blood	Clone	WGS	126	76	560	73	200	49	1084	SMSDB13
BMH1_plate_20181119_E02	AX001	63	Male	Blood	Clone	WGS	98	68	393	58	141	38	796	SMSDB13
BMH1_plate_20181119_E03	AX001	63	Male	Blood	Clone	WGS	137	101	667	101	193	48	1247	SMSDB13
BMH1_plate_20181119_E04	AX001	63	Male	Blood	Clone	WGS	115	81	552	71	159	50	1028	SMSDB13
BMH1_plate_20181119_E05	AX001	63	Male	Blood	Clone	WGS	108	75	408	57	162	32	842	SMSDB13
BMH1_plate_20181119_F01	AX001	63	Male	Blood	Clone	WGS	108	79	551	80	195	41	1054	SMSDB13
BMH1_plate_20181119_F02	AX001	63	Male	Blood	Clone	WGS	110	90	473	84	152	36	945	SMSDB13
BMH1_plate_20181119_F03	AX001	63	Male	Blood	Clone	WGS	123	86	528	76	161	53	1027	SMSDB13
BMH1_plate_20181119_F04	AX001	63	Male	Blood	Clone	WGS	102	89	506	55	177	45	974	SMSDB13
BMH1_plate_20181119_F05	AX001	63	Male	Blood	Clone	WGS	105	102	578	92	183	48	1108	SMSDB13
BMH1_plate_20181119_G01	AX001	63	Male	Blood	Clone	WGS	87	63	429	68	155	38	840	SMSDB13
BMH1_plate_20181119_G02	AX001	63	Male	Blood	Clone	WGS	106	86	491	70	187	52	992	SMSDB13
BMH1_plate_20181119_G03	AX001	63	Male	Blood	Clone	WGS	107	89	533	89	189	49	1056	SMSDB13
BMH1_plate_20181119_G04	AX001	63	Male	Blood	Clone	WGS	104	75	549	83	177	46	1034	SMSDB13
BMH1_plate_20181119_G05	AX001	63	Male	Blood	Clone	WGS	131	90	592	77	194	54	1138	SMSDB13
BMH1_plate_20181119_H01	AX001	63	Male	Blood	Clone	WGS	115	84	453	77	155	41	925	SMSDB13
BMH1_plate_20181119_H02	AX001	63	Male	Blood	Clone	WGS	107	78	478	65	165	39	932	SMSDB13
BMH1_plate_20181119_H03	AX001	63	Male	Blood	Clone	WGS	115	69	480	56	171	55	946	SMSDB13
BMH1_plate_20181119_H04	AX001	63	Male	Blood	Clone	WGS	105	97	493	86	207	48	1036	SMSDB13
BMH1_plate_20181119_H05	AX001	63	Male	Blood	Clone	WGS	107	77	440	63	157	48	892	SMSDB13
BMH1_PlateB1_B10	AX001	63	Male	Blood	Clone	WGS	170	91	561	84	214	43	1163	SMSDB13
BMH1_PlateB1_C3	AX001	63	Male	Blood	Clone	WGS	149	72	539	92	214	54	1120	SMSDB13
BMH1_PlateB1_D3	AX001	63	Male	Blood	Clone	WGS	120	86	545	83	212	43	1089	SMSDB13
BMH1_PlateB1_D4	AX001	63	Male	Blood	Clone	WGS	111	83	485	88	173	38	978	SMSDB13
BMH1_PlateB2_C3	AX001	63	Male	Blood	Clone	WGS	104	58	375	72	143	30	782	SMSDB13
BMH1_PlateB2_D3	AX001	63	Male	Blood	Clone	WGS	128	55	469	60	161	28	901	SMSDB13
BMH1_PlateB2_D4	AX001	63	Male	Blood	Clone	WGS	82	60	352	50	138	31	713	SMSDB13
BMH1_PlateB2_D9	AX001	63	Male	Blood	Clone	WGS	63	36	302	59	112	25	597	SMSDB13
BMH1_PlateB3_B4	AX001	63	Male	Blood	Clone	WGS	147	96	532	99	172	50	1096	SMSDB13
BMH1_PlateB3_B6	AX001	63	Male	Blood	Clone	WGS	154	118	562	130	176	52	1192	SMSDB13
BMH1_PlateB3_C7	AX001	63	Male	Blood	Clone	WGS	122	83	502	89	192	57	1045	SMSDB13
BMH1_PlateB3_C9	AX001	63	Male	Blood	Clone	WGS	79	53	292	46	108	26	604	SMSDB13
BMH1_PlateB4_B5	AX001	63	Male	Blood	Clone	WGS	63	32	237	49	104	20	505	SMSDB13
BMH1_PlateB4_C3	AX001	63	Male	Blood	Clone	WGS	125	78	506	72	178	52	1011	SMSDB13
BMH1_PlateB4_C6	AX001	63	Male	Blood	Clone	WGS	115	79	586	86	195	48	1109	SMSDB13
BMH1_PlateB4_D7	AX001	63	Male	Blood	Clone	WGS	119	82	500	75	160	52	988	SMSDB13
BMH1_PlateB4_D9	AX001	63	Male	Blood	Clone	WGS	186	114	602	134	265	99	1400	SMSDB13
BMH1_PlateB4_E5	AX001	63	Male	Blood	Clone	WGS	171	111	356	126	281	293	1338	SMSDB13
BMH1_PlateB5_B10	AX001	63	Male	Blood	Clone	WGS	97	44	347	55	133	33	709	SMSDB13
BMH1_PlateB5_C5	AX001	63	Male	Blood	Clone	WGS	132	84	510	75	199	54	1054	SMSDB13
BMH1_PlateB5_C9	AX001	63	Male	Blood	Clone	WGS	178	128	546	88	186	60	1186	SMSDB13
PD40315ad_08102022	CB001	0	Female	Blood	Clone	WGS	9	0	33	2	7	1	52	SMSDB13
PD40315ae_08102022	CB001	0	Female	Blood	Clone	WGS	5	1	18	4	6	0	34	SMSDB13
PD40315af_08102022	CB001	0	Female	Blood	Clone	WGS	4	5	18	4	6	2	39	SMSDB13
PD40315ao_08102022	CB001	0	Female	Blood	Clone	WGS	4	3	23	2	5	6	43	SMSDB13
PD40315at_08102022	CB001	0	Female	Blood	Clone	WGS	7	8	20	2	4	0	41	SMSDB13
PD40315aw_08102022	CB001	0	Female	Blood	Clone	WGS	3	3	29	2	6	1	44	SMSDB13
PD40315bf_08102022	CB001	0	Female	Blood	Clone	WGS	5	2	21	3	3	3	37	SMSDB13
PD40315bo_08102022	CB001	0	Female	Blood	Clone	WGS	8	3	27	2	3	1	44	SMSDB13
PD40315ew_08102022	CB001	0	Female	Blood	Clone	WGS	2	4	17	3	2	2	30	SMSDB13
PD40315fj_08102022	CB001	0	Female	Blood	Clone	WGS	3	2	34	5	2	2	48	SMSDB13
PD40521oj	KX001	29	Male	Blood	Clone	WGS	120	62	316	116	142	23	779	SMSDB13
PD40521om	KX001	29	Male	Blood	Clone	WGS	44	33	288	38	105	27	535	SMSDB13
PD40521oy	KX001	29	Male	Blood	Clone	WGS	197	67	298	181	352	339	1434	SMSDB13
PD40521pc	KX001	29	Male	Blood	Clone	WGS	51	43	213	32	83	24	446	SMSDB13
PD40521pj	KX001	29	Male	Blood	Clone	WGS	35	15	112	20	49	17	248	SMSDB13
PD40521qc	KX001	29	Male	Blood	Clone	WGS	36	24	151	31	59	15	316	SMSDB13
PD40521qe	KX001	29	Male	Blood	Clone	WGS	101	32	218	84	143	48	626	SMSDB13
PD40521qs	KX001	29	Male	Blood	Clone	WGS	159	73	452	91	189	58	1022	SMSDB13
PD40521qy	KX001	29	Male	Blood	Clone	WGS	96	42	321	69	142	39	709	SMSDB13
PD40521qz	KX001	29	Male	Blood	Clone	WGS	134	59	327	69	138	41	768	SMSDB13
PD40521rd	KX001	29	Male	Blood	Clone	WGS	115	68	470	106	134	63	956	SMSDB13
PD40521rj	KX001	29	Male	Blood	Clone	WGS	150	70	397	105	170	41	933	SMSDB13
PD40521ro	KX001	29	Male	Blood	Clone	WGS	124	64	323	63	125	35	734	SMSDB13
PD40521ru	KX001	29	Male	Blood	Clone	WGS	125	49	346	75	148	28	771	SMSDB13
PD40521rv	KX001	29	Male	Blood	Clone	WGS	113	52	344	53	144	38	744	SMSDB13
PD40521rw	KX001	29	Male	Blood	Clone	WGS	106	64	349	61	139	53	772	SMSDB13
PD40521ry	KX001	29	Male	Blood	Clone	WGS	98	43	289	44	116	54	644	SMSDB13
PD40521rz	KX001	29	Male	Blood	Clone	WGS	114	54	351	67	120	32	738	SMSDB13
PD40521sa	KX001	29	Male	Blood	Clone	WGS	97	66	328	84	156	46	777	SMSDB13
PD40521sh	KX001	29	Male	Blood	Clone	WGS	144	63	336	84	136	65	828	SMSDB13
PD40521sl	KX001	29	Male	Blood	Clone	WGS	118	69	437	80	151	41	896	SMSDB13
PD40521sm	KX001	29	Male	Blood	Clone	WGS	128	51	337	63	110	47	736	SMSDB13
PD40521so	KX001	29	Male	Blood	Clone	WGS	99	52	338	68	126	55	738	SMSDB13
PD40521su	KX001	29	Male	Blood	Clone	WGS	98	57	334	56	164	43	752	SMSDB13
PD40521sz	KX001	29	Male	Blood	Clone	WGS	120	77	361	88	176	38	860	SMSDB13
PD40521ta	KX001	29	Male	Blood	Clone	WGS	123	47	336	77	149	32	764	SMSDB13
PD40521te	KX001	29	Male	Blood	Clone	WGS	96	55	342	66	121	34	714	SMSDB13
PD40521ti	KX001	29	Male	Blood	Clone	WGS	86	42	310	59	133	38	668	SMSDB13
PD40521tj	KX001	29	Male	Blood	Clone	WGS	103	55	331	64	105	54	712	SMSDB13
PD40521tl	KX001	29	Male	Blood	Clone	WGS	94	61	337	74	144	34	744	SMSDB13
PD40521tn	KX001	29	Male	Blood	Clone	WGS	80	55	339	48	119	29	670	SMSDB13
PD40521tr	KX001	29	Male	Blood	Clone	WGS	78	39	347	52	107	28	651	SMSDB13
PD40521tt	KX001	29	Male	Blood	Clone	WGS	133	70	382	103	182	54	924	SMSDB13
PD40521tw	KX001	29	Male	Blood	Clone	WGS	101	53	347	57	122	33	713	SMSDB13
PD40521ua	KX001	29	Male	Blood	Clone	WGS	108	53	316	59	118	34	688	SMSDB13
PD40521uo	KX001	29	Male	Blood	Clone	WGS	83	47	319	44	102	29	624	SMSDB13
PD40521up	KX001	29	Male	Blood	Clone	WGS	85	53	324	59	119	30	670	SMSDB13
PD40521vf	KX001	29	Male	Blood	Clone	WGS	157	59	475	99	207	61	1058	SMSDB13
PD40521vn	KX001	29	Male	Blood	Clone	WGS	97	43	354	88	153	58	793	SMSDB13
PD40521vo	KX001	29	Male	Blood	Clone	WGS	209	78	608	124	193	74	1286	SMSDB13
PD40521vt	KX001	29	Male	Blood	Clone	WGS	84	45	360	61	139	49	738	SMSDB13
PD40521vv	KX001	29	Male	Blood	Clone	WGS	124	45	381	88	145	38	821	SMSDB13
PD40521vw	KX001	29	Male	Blood	Clone	WGS	163	68	468	100	185	68	1052	SMSDB13
PD40521vx	KX001	29	Male	Blood	Clone	WGS	140	50	412	93	151	70	916	SMSDB13
PD40521ws	KX001	29	Male	Blood	Clone	WGS	86	37	328	57	132	40	680	SMSDB13
PD40667wj	KX002	38	Male	Blood	Clone	WGS	88	45	292	38	124	42	629	SMSDB13
PD42874b_lo0001	CB001	0	Female	Blood	Clone	WGS	25	12	49	7	17	6	116	SMSDB13
PD42874b_lo0002	CB001	0	Female	Blood	Clone	WGS	30	7	33	8	16	6	100	SMSDB13
PD42874b_lo0003	CB001	0	Female	Blood	Clone	WGS	23	19	50	13	8	8	121	SMSDB13
PD42874b_lo0004	CB001	0	Female	Blood	Clone	WGS	34	1	43	13	11	11	113	SMSDB13
PD42874b_lo0005	CB001	0	Female	Blood	Clone	WGS	30	13	57	13	22	11	146	SMSDB13
PD42874b_lo0006	CB001	0	Female	Blood	Clone	WGS	25	12	51	17	22	5	132	SMSDB13
PD42874b_lo0007	CB001	0	Female	Blood	Clone	WGS	27	9	41	8	17	12	114	SMSDB13
PD42874b_lo0008	CB001	0	Female	Blood	Clone	WGS	17	13	48	10	12	2	102	SMSDB13
PD42874b_lo0009	CB001	0	Female	Blood	Clone	WGS	18	8	47	5	11	11	100	SMSDB13
PD42874b_lo0011	CB001	0	Female	Blood	Clone	WGS	35	13	47	17	10	15	137	SMSDB13
PD42874b_lo0012	CB001	0	Female	Blood	Clone	WGS	27	7	42	9	8	7	100	SMSDB13
PD42874b_lo0013	CB001	0	Female	Blood	Clone	WGS	27	6	49	9	6	8	105	SMSDB13
PD42874b_lo0014	CB001	0	Female	Blood	Clone	WGS	13	8	44	8	12	1	86	SMSDB13
PD42874b_lo0016	CB001	0	Female	Blood	Clone	WGS	9	9	27	6	10	8	69	SMSDB13
PD42874b_lo0017	CB001	0	Female	Blood	Clone	WGS	23	10	44	10	14	11	112	SMSDB13
PD42874b_lo0018	CB001	0	Female	Blood	Clone	WGS	11	8	36	9	7	5	76	SMSDB13
PD42874b_lo0019	CB001	0	Female	Blood	Clone	WGS	8	12	24	3	9	10	66	SMSDB13
PD42874b_lo0020	CB001	0	Female	Blood	Clone	WGS	3	3	8	3	4	3	24	SMSDB13
PD42874b_lo0021	CB001	0	Female	Blood	Clone	WGS	6	1	16	1	11	3	38	SMSDB13
PD42874b_lo0022	CB001	0	Female	Blood	Clone	WGS	28	7	43	9	11	4	102	SMSDB13
PD42874b_lo0023	CB001	0	Female	Blood	Clone	WGS	16	8	43	13	16	5	101	SMSDB13
PD43974ec	KX003	81	Male	Blood	Clone	WGS	157	79	421	138	280	179	1254	SMSDB13
T4_B3	AX001	63	Male	Blood	Clone	WGS	158	106	583	122	233	63	1265	SMSDB13
T6_A3	AX001	63	Male	Blood	Clone	WGS	173	101	647	118	231	58	1328	SMSDB13
BMP14	BM	59	Male	Blood	Clone	WGS	122	90	600	83	213	50	1158	SMSDB24
BMP15	BM	59	Male	Blood	Clone	WGS	111	91	529	59	195	52	1037	SMSDB24
BMP19	BM	59	Male	Blood	Clone	WGS	112	87	553	87	188	40	1067	SMSDB24
BMP2	BM	59	Male	Blood	Clone	WGS	120	72	511	81	195	43	1022	SMSDB24
BMP20	BM	59	Male	Blood	Clone	WGS	136	78	547	70	171	43	1045	SMSDB24
BMP30	BM	59	Male	Blood	Clone	WGS	126	72	521	73	209	60	1061	SMSDB24
BMP43	BM	59	Male	Blood	Clone	WGS	118	83	535	97	171	47	1051	SMSDB24
BMP58	BM	59	Male	Blood	Clone	WGS	132	89	547	85	175	58	1086	SMSDB24
BMP67	BM	59	Male	Blood	Clone	WGS	136	98	559	94	191	51	1129	SMSDB24
BMP74	BM	59	Male	Blood	Clone	WGS	110	78	551	69	182	34	1024	SMSDB24
BMP75	BM	59	Male	Blood	Clone	WGS	132	65	551	77	170	53	1048	SMSDB24
BMP76	BM	59	Male	Blood	Clone	WGS	123	85	496	93	178	44	1019	SMSDB24
BMP83	BM	59	Male	Blood	Clone	WGS	138	79	547	72	196	44	1076	SMSDB24
BMP86	BM	59	Male	Blood	Clone	WGS	100	76	441	67	178	38	900	SMSDB24
BMP9	BM	59	Male	Blood	Clone	WGS	103	85	526	68	172	49	1003	SMSDB24
BMP99	BM	59	Male	Blood	Clone	WGS	131	84	432	89	151	44	931	SMSDB24
BMPBHC1	BM	59	Male	Blood	Clone	WGS	114	72	503	92	185	46	1012	SMSDB24
BMPBHC12	BM	59	Male	Blood	Clone	WGS	114	69	415	55	144	41	838	SMSDB24
BMPBHC14	BM	59	Male	Blood	Clone	WGS	141	66	516	65	164	48	1000	SMSDB24
BMPBHC17	BM	59	Male	Blood	Clone	WGS	123	86	481	75	168	46	979	SMSDB24
BMPBHC18	BM	59	Male	Blood	Clone	WGS	105	67	408	67	141	31	819	SMSDB24
BMPBHC2	BM	59	Male	Blood	Clone	WGS	116	65	439	77	177	41	915	SMSDB24
BMPBHC21	BM	59	Male	Blood	Clone	WGS	104	66	461	71	162	37	901	SMSDB24
BMPBHC23	BM	59	Male	Blood	Clone	WGS	108	83	473	81	191	47	983	SMSDB24
BMPBHC26	BM	59	Male	Blood	Clone	WGS	107	79	479	83	182	40	970	SMSDB24
BMPBHC28	BM	59	Male	Blood	Clone	WGS	101	68	521	92	154	45	981	SMSDB24
BMPBHC31	BM	59	Male	Blood	Clone	WGS	91	54	408	61	170	45	829	SMSDB24
BMPBHC33	BM	59	Male	Blood	Clone	WGS	119	63	455	85	152	33	907	SMSDB24
BMPBHC35	BM	59	Male	Blood	Clone	WGS	110	73	454	72	158	45	912	SMSDB24
BMPBHC36	BM	59	Male	Blood	Clone	WGS	121	70	479	61	170	33	934	SMSDB24
BMPBHC4	BM	59	Male	Blood	Clone	WGS	111	77	413	76	155	45	877	SMSDB24
BMPBHC40	BM	59	Male	Blood	Clone	WGS	103	87	493	68	187	46	984	SMSDB24
A11365_S1	A11365	75	Male	Blood	Single cell	WGS	16	34	186	37	76	21	370	SMSDB31
A11365_S2	A11365	75	Male	Blood	Single cell	WGS	45	18	198	37	86	10	394	SMSDB31
A11365_S3	A11365	75	Male	Blood	Single cell	WGS	62	27	232	46	73	10	450	SMSDB31
A11365_S4	A11365	75	Male	Blood	Single cell	WGS	47	24	197	25	59	11	363	SMSDB31
A12851_S11	A12851	73	Female	Blood	Single cell	WGS	46	33	241	34	55	13	422	SMSDB31
A12851_S2	A12851	73	Female	Blood	Single cell	WGS	45	22	192	17	65	15	356	SMSDB31
A12851_S4	A12851	73	Female	Blood	Single cell	WGS	39	25	207	27	53	11	362	SMSDB31
A12851_S7	A12851	73	Female	Blood	Single cell	WGS	102	50	213	59	122	64	610	SMSDB31
A13589_S10	A13589	71	Male	Blood	Single cell	WGS	54	23	216	30	73	21	417	SMSDB31
A13589_S3	A13589	71	Male	Blood	Single cell	WGS	35	28	200	23	56	19	361	SMSDB31
A13589_S6	A13589	71	Male	Blood	Single cell	WGS	40	31	178	26	57	10	342	SMSDB31
A13589_S9	A13589	71	Male	Blood	Single cell	WGS	87	58	228	63	134	39	609	SMSDB31
A19505_S1	A19505	70	Female	Blood	Single cell	WGS	59	32	190	39	105	27	452	SMSDB31
A19505_S2	A19505	70	Female	Blood	Single cell	WGS	89	29	247	52	103	24	544	SMSDB31
A19505_S7	A19505	70	Female	Blood	Single cell	WGS	66	42	257	46	129	29	569	SMSDB31
A19505_S8	A19505	70	Female	Blood	Single cell	WGS	29	14	113	17	56	12	241	SMSDB31
A19552_S1	A19552	97	Female	Blood	Single cell	WGS	67	38	223	18	75	27	448	SMSDB31
A19552_S12	A19552	97	Female	Blood	Single cell	WGS	41	37	240	26	85	13	442	SMSDB31
A19552_S3	A19552	97	Female	Blood	Single cell	WGS	163	66	332	114	190	61	926	SMSDB31
A19552_S9	A19552	97	Female	Blood	Single cell	WGS	164	40	400	93	166	37	900	SMSDB31
A19553_S1	A19553	101	Female	Blood	Single cell	WGS	30	26	279	35	73	16	459	SMSDB31
A19553_S3	A19553	101	Female	Blood	Single cell	WGS	299	75	528	213	372	215	1702	SMSDB31
A19553_S4	A19553	101	Female	Blood	Single cell	WGS	159	61	349	148	210	113	1040	SMSDB31
A19553_S7	A19553	101	Female	Blood	Single cell	WGS	186	56	484	139	292	199	1356	SMSDB31
A19554_S2	A19554	106	Female	Blood	Single cell	WGS	82	53	304	75	151	38	703	SMSDB31
A19554_S4	A19554	106	Female	Blood	Single cell	WGS	51	23	270	28	74	18	464	SMSDB31
A19554_S7	A19554	106	Female	Blood	Single cell	WGS	55	19	249	38	86	55	502	SMSDB31
A19554_S8	A19554	106	Female	Blood	Single cell	WGS	173	49	311	141	191	86	951	SMSDB31
A20061_S14	A20061	97	Female	Blood	Single cell	WGS	94	32	375	47	119	34	701	SMSDB31
A20061_S16	A20061	97	Female	Blood	Single cell	WGS	150	78	397	119	268	152	1164	SMSDB31
A20061_S2	A20061	97	Female	Blood	Single cell	WGS	85	35	265	44	102	26	557	SMSDB31
A20061_S9	A20061	97	Female	Blood	Single cell	WGS	156	56	512	93	199	84	1100	SMSDB31
BF1_S1	F1	30	Female	Blood	Single cell	WGS	65	23	169	48	125	79	509	SMSDB31
BF1_S2	F1	30	Female	Blood	Single cell	WGS	38	21	142	14	38	17	270	SMSDB31
BF1_S3	F1	30	Female	Blood	Single cell	WGS	34	10	144	18	45	9	260	SMSDB31
BF1_S4	F1	30	Female	Blood	Single cell	WGS	31	16	148	18	44	15	272	SMSDB31
BF2_S1	F2	52	Female	Blood	Single cell	WGS	55	26	212	26	77	27	423	SMSDB31
BF2_S2	F2	52	Female	Blood	Single cell	WGS	95	82	229	60	117	53	636	SMSDB31
BF2_S3	F2	52	Female	Blood	Single cell	WGS	476	161	819	328	709	527	3020	SMSDB31
BF2_S4	F2	52	Female	Blood	Single cell	WGS	33	27	142	22	69	20	313	SMSDB31
BM1_S1	M1	27	Male	Blood	Single cell	WGS	71	20	185	58	123	71	528	SMSDB31
BM1_S2	M1	27	Male	Blood	Single cell	WGS	61	24	160	37	64	36	382	SMSDB31
BM1_S3	M1	27	Male	Blood	Single cell	WGS	26	15	122	16	37	11	227	SMSDB31
BM1_S4	M1	27	Male	Blood	Single cell	WGS	36	18	142	30	42	17	285	SMSDB31
BM2_S1	M2	62	Male	Blood	Single cell	WGS	50	32	196	41	72	14	405	SMSDB31
BM2_S2	M2	62	Male	Blood	Single cell	WGS	51	35	168	38	111	50	453	SMSDB31
BM2_S3	M2	62	Male	Blood	Single cell	WGS	40	32	153	34	79	21	359	SMSDB31
BM2_S4	M2	62	Male	Blood	Single cell	WGS	111	44	238	71	172	123	759	SMSDB31
C151223_S1	CB151223	0	Female	Blood	Single cell	WGS	13	1	53	4	3	0	74	SMSDB31
C151223_S2	CB151223	0	Female	Blood	Single cell	WGS	13	1	70	4	7	1	96	SMSDB31
C151223_S3	CB151223	0	Female	Blood	Single cell	WGS	33	5	96	6	11	1	152	SMSDB31
C151223_S4	CB151223	0	Female	Blood	Single cell	WGS	57	7	128	9	23	3	227	SMSDB31
C70007_S1	CB70007	0	Female	Blood	Single cell	WGS	3	0	52	2	12	1	70	SMSDB31
C70007_S10	CB70007	0	Female	Blood	Single cell	WGS	18	4	80	4	17	2	125	SMSDB31
C70007_S3	CB70007	0	Female	Blood	Single cell	WGS	11	5	69	3	17	2	107	SMSDB31
C70007_S5	CB70007	0	Female	Blood	Single cell	WGS	15	4	47	7	3	0	76	SMSDB31
PD43976_grans	PD43976	59	Male	Blood	Clone	WGS	44	34	205	33	76	17	409	SMSDB36
PD43976R2_grans	PD43976	59	Male	Blood	Clone	WGS	52	35	257	37	103	31	515	SMSDB36
PD43976R3_grans	PD43976	59	Male	Blood	Clone	WGS	58	37	243	30	98	32	498	SMSDB36
PD43976R4_grans	PD43976	59	Male	Blood	Clone	WGS	39	38	210	51	82	25	445	SMSDB36
PD43976R5_grans	PD43976	59	Male	Blood	Clone	WGS	64	39	237	28	102	27	497	SMSDB36
PD43979_grans	PD43979	20	Female	Blood	Clone	WGS	23	12	79	21	20	11	166	SMSDB36
PD43980_grans	PD43980	36	Female	Blood	Clone	WGS	38	18	124	26	49	11	266	SMSDB36
PD43981_grans	PD43981	54	Female	Blood	Clone	WGS	51	34	194	29	84	22	414	SMSDB36
PD43981R2_grans	PD43981	54	Female	Blood	Clone	WGS	45	37	184	38	74	20	398	SMSDB36
PD43982_grans	PD43982	63	Female	Blood	Clone	WGS	44	19	169	41	63	29	365	SMSDB36
PD43982R2_grans	PD43982	63	Female	Blood	Clone	WGS	38	29	221	34	77	17	416	SMSDB36
PD43983_grans	PD43983	75	Female	Blood	Clone	WGS	72	41	290	57	141	31	632	SMSDB36
PD43984_grans	PD43984	80	Female	Blood	Clone	WGS	67	40	250	34	129	32	552	SMSDB36
PD43987_grans	PD43987	50	Male	Blood	Clone	WGS	43	25	156	30	67	19	340	SMSDB36
PD43988_grans	PD43988	65	Male	Blood	Clone	WGS	49	36	223	32	100	25	465	SMSDB36
PD47269_cordblood	PD47269	0	Female	Blood	Clone	WGS	4	1	14	1	5	1	26	SMSDB36
PD48442_cordblood	PD48442	0	Male	Blood	Clone	WGS	9	2	19	4	7	0	41	SMSDB36
PD48442R2_cordblood	PD48442	0	Male	Blood	Clone	WGS	3	5	10	2	4	1	25	SMSDB36
PD48442R3_cordblood	PD48442	0	Male	Blood	Clone	WGS	6	1	17	5	1	1	31	SMSDB36
PD48442R4_cordblood	PD48442	0	Male	Blood	Clone	WGS	3	0	13	2	4	1	23	SMSDB36
PD48442R5_cordblood	PD48442	0	Male	Blood	Clone	WGS	6	0	14	2	6	1	29	SMSDB36
PD48442R6_cordblood	PD48442	0	Male	Blood	Clone	WGS	3	2	21	2	4	3	35	SMSDB36
MSH22i1_s1	InsigniaMSH	NA	NA	Blood	Clone	WGS	277	140	525	138	350	90	1520	SMSDB39
MSH22i1_s2	InsigniaMSH	NA	NA	Blood	Clone	WGS	281	119	493	114	312	84	1403	SMSDB39
MSH22i1	InsigniaMSH	NA	NA	Blood	Clone	WGS	187	154	492	141	361	100	1435	SMSDB39
MSH23i3_s1	InsigniaMSH	NA	NA	Blood	Clone	WGS	294	123	431	85	205	68	1206	SMSDB39
MSH23i3_s2	InsigniaMSH	NA	NA	Blood	Clone	WGS	325	114	420	90	212	70	1231	SMSDB39
MSH23i3	InsigniaMSH	NA	NA	Blood	Clone	WGS	198	143	401	116	257	72	1187	SMSDB39
MSH25i3_s1	InsigniaMSH	NA	NA	Blood	Clone	WGS	430	161	953	201	453	106	2304	SMSDB39
MSH25i3_s2	InsigniaMSH	NA	NA	Blood	Clone	WGS	404	228	530	231	538	136	2067	SMSDB39
MSH25i3	InsigniaMSH	NA	NA	Blood	Clone	WGS	245	159	401	173	411	107	1496	SMSDB39
MSH26i3_s1	InsigniaMSH	NA	NA	Blood	Clone	WGS	500	115	553	129	318	103	1718	SMSDB39
MSH26i3_s2	InsigniaMSH	NA	NA	Blood	Clone	WGS	516	127	569	133	311	104	1760	SMSDB39
MSH26i3	InsigniaMSH	NA	NA	Blood	Clone	WGS	261	75	433	94	213	67	1143	SMSDB39
MSH29i1_s1	InsigniaMSH	NA	NA	Blood	Clone	WGS	243	80	361	77	189	50	1000	SMSDB39
MSH29i1_s2	InsigniaMSH	NA	NA	Blood	Clone	WGS	269	76	356	81	196	46	1024	SMSDB39
MSH29i1	InsigniaMSH	NA	NA	Blood	Clone	WGS	173	143	369	152	330	86	1253	SMSDB39
MSH31i3_s1	InsigniaMSH	NA	NA	Blood	Clone	WGS	348	90	468	138	238	65	1347	SMSDB39
MSH31i3_s2	InsigniaMSH	NA	NA	Blood	Clone	WGS	339	95	472	135	238	70	1349	SMSDB39
MSH31i3	InsigniaMSH	NA	NA	Blood	Clone	WGS	243	228	610	287	581	151	2100	SMSDB39
MSH33i2_s1	InsigniaMSH	NA	NA	Blood	Clone	WGS	379	121	390	117	225	65	1297	SMSDB39
MSH33i2_s2	InsigniaMSH	NA	NA	Blood	Clone	WGS	339	117	382	104	204	64	1210	SMSDB39
MSH33i2	InsigniaMSH	NA	NA	Blood	Clone	WGS	252	137	341	130	257	69	1186	SMSDB39
MSH36i5_s1	InsigniaMSH	NA	NA	Blood	Clone	WGS	340	68	308	64	127	43	950	SMSDB39
MSH36i5_s2	InsigniaMSH	NA	NA	Blood	Clone	WGS	420	65	292	61	130	48	1016	SMSDB39
MSH36i5	InsigniaMSH	NA	NA	Blood	Clone	WGS	170	61	250	47	99	35	662	SMSDB39
MSH39i2_s1	InsigniaMSH	NA	NA	Blood	Clone	WGS	499	109	458	128	258	79	1531	SMSDB39
MSH39i2_s2	InsigniaMSH	NA	NA	Blood	Clone	WGS	480	104	454	131	249	85	1503	SMSDB39
MSH39i2	InsigniaMSH	NA	NA	Blood	Clone	WGS	381	99	415	113	238	76	1322	SMSDB39
MSH45i3_s1	InsigniaMSH	NA	NA	Blood	Clone	WGS	383	79	315	95	191	57	1120	SMSDB39
MSH45i3_s2	InsigniaMSH	NA	NA	Blood	Clone	WGS	389	80	320	92	179	57	1117	SMSDB39
MSH45i3	InsigniaMSH	NA	NA	Blood	Clone	WGS	157	67	259	74	164	46	767	SMSDB39
MSH52i2_s1	InsigniaMSH	NA	NA	Blood	Clone	WGS	447	128	514	124	265	84	1562	SMSDB39
MSH52i2_s2	InsigniaMSH	NA	NA	Blood	Clone	WGS	497	129	518	124	272	75	1615	SMSDB39
MSH52i2	InsigniaMSH	NA	NA	Blood	Clone	WGS	191	95	412	100	218	66	1082	SMSDB39
MSH53i3_s1	InsigniaMSH	NA	NA	Blood	Clone	WGS	292	76	315	81	160	46	970	SMSDB39
MSH53i3_s2	InsigniaMSH	NA	NA	Blood	Clone	WGS	356	86	327	74	150	47	1040	SMSDB39
MSH53i3	InsigniaMSH	NA	NA	Blood	Clone	WGS	152	71	274	59	132	36	724	SMSDB39
MSH58i1_s1	InsigniaMSH	NA	NA	Blood	Clone	WGS	424	140	486	130	246	69	1495	SMSDB39
MSH58i1_s2	InsigniaMSH	NA	NA	Blood	Clone	WGS	395	105	471	111	193	63	1338	SMSDB39
MSH58i1	InsigniaMSH	NA	NA	Blood	Clone	WGS	237	105	413	93	167	46	1061	SMSDB39
MSH59i2_s1	InsigniaMSH	NA	NA	Blood	Clone	WGS	377	125	368	134	269	72	1345	SMSDB39
MSH59i2_s2	InsigniaMSH	NA	NA	Blood	Clone	WGS	388	122	359	142	256	71	1338	SMSDB39
MSH59i2	InsigniaMSH	NA	NA	Blood	Clone	WGS	249	84	302	87	181	47	950	SMSDB39
MSH61i1_s1	InsigniaMSH	NA	NA	Blood	Clone	WGS	489	199	804	233	404	147	2276	SMSDB39
MSH61i1_s2	InsigniaMSH	NA	NA	Blood	Clone	WGS	468	158	773	180	329	116	2024	SMSDB39
MSH61i1	InsigniaMSH	NA	NA	Blood	Clone	WGS	366	147	706	168	296	108	1791	SMSDB39
MSH62i5_s1	InsigniaMSH	NA	NA	Blood	Clone	WGS	370	128	630	160	316	102	1706	SMSDB39
MSH62i5_s2	InsigniaMSH	NA	NA	Blood	Clone	WGS	380	127	621	161	303	98	1690	SMSDB39
MSH62i5	InsigniaMSH	NA	NA	Blood	Clone	WGS	230	124	560	143	290	94	1441	SMSDB39
MSH63i1_s1	InsigniaMSH	NA	NA	Blood	Clone	WGS	274	105	540	131	221	67	1338	SMSDB39
MSH63i1_s2	InsigniaMSH	NA	NA	Blood	Clone	WGS	291	101	518	131	229	69	1339	SMSDB39
MSH63i1	InsigniaMSH	NA	NA	Blood	Clone	WGS	215	94	516	126	209	66	1226	SMSDB39
MSH64i5	InsigniaMSH	NA	NA	Blood	Clone	WGS	288	92	421	109	173	69	1152	SMSDB39
MSH87i1	InsigniaMSH	NA	NA	Blood	Clone	WGS	185	77	508	120	180	48	1118	SMSDB39
MSH98i6_s1	InsigniaMSH	NA	NA	Blood	Clone	WGS	365	84	372	77	187	59	1144	SMSDB39
MSH98i6_s2	InsigniaMSH	NA	NA	Blood	Clone	WGS	373	84	395	81	185	65	1183	SMSDB39
MSH98i6	InsigniaMSH	NA	NA	Blood	Clone	WGS	248	81	334	68	168	55	954	SMSDB39
11_B7	AX001	63	Male	Blood	Clone	WGS	175	96	626	141	256	80	1374	SMSDB13
11_H4	AX001	63	Male	Blood	Clone	WGS	205	138	775	130	245	76	1569	SMSDB13
2_H3	AX001	63	Male	Blood	Clone	WGS	221	121	805	177	307	90	1721	SMSDB13
3_E2	AX001	63	Male	Blood	Clone	WGS	207	90	662	157	263	87	1466	SMSDB13
6_G1	AX001	63	Male	Blood	Clone	WGS	250	148	898	209	318	107	1930	SMSDB13
7_F9	AX001	63	Male	Blood	Clone	WGS	193	110	711	150	235	73	1472	SMSDB13
9_D1	AX001	63	Male	Blood	Clone	WGS	262	142	825	210	357	125	1921	SMSDB13
9_E5	AX001	63	Male	Blood	Clone	WGS	253	118	860	198	292	107	1828	SMSDB13
9_H12	AX001	63	Male	Blood	Clone	WGS	243	113	721	128	269	93	1567	SMSDB13
B1_G7	AX001	63	Male	Blood	Clone	WGS	261	133	565	213	419	349	1940	SMSDB13
B15_G10	AX001	63	Male	Blood	Clone	WGS	406	187	742	406	789	745	3275	SMSDB13
B15_G3	AX001	63	Male	Blood	Clone	WGS	252	131	609	225	437	532	2186	SMSDB13
B18_D1	AX001	63	Male	Blood	Clone	WGS	230	84	559	206	269	114	1462	SMSDB13
B20_G6	AX001	63	Male	Blood	Clone	WGS	348	106	598	228	317	177	1774	SMSDB13
B4_F5	AX001	63	Male	Blood	Clone	WGS	223	119	472	248	387	326	1775	SMSDB13
B6_H2	AX001	63	Male	Blood	Clone	WGS	209	97	467	173	354	496	1796	SMSDB13
B7_E6	AX001	63	Male	Blood	Clone	WGS	484	174	974	498	923	849	3902	SMSDB13
BMH1_PlateB1_E2	AX001	63	Male	Blood	Clone	WGS	307	119	500	171	290	140	1527	SMSDB13
BMH1_PlateB1_G8	AX001	63	Male	Blood	Clone	WGS	292	134	637	246	546	503	2358	SMSDB13
BMH1_PlateB2_E5	AX001	63	Male	Blood	Clone	WGS	365	146	670	314	462	352	2309	SMSDB13
BMH1_PlateB2_F11	AX001	63	Male	Blood	Clone	WGS	391	150	690	328	556	394	2509	SMSDB13
BMH1_PlateB2_G2	AX001	63	Male	Blood	Clone	WGS	350	130	648	302	460	293	2183	SMSDB13
BMH1_PlateB3_E5	AX001	63	Male	Blood	Clone	WGS	431	148	727	327	516	404	2553	SMSDB13
BMH1_PlateB4_E8	AX001	63	Male	Blood	Clone	WGS	279	106	506	217	346	266	1720	SMSDB13
PD40521oh	KX001	29	Male	Blood	Clone	WGS	153	63	376	145	326	256	1319	SMSDB13
PD40521oi	KX001	29	Male	Blood	Clone	WGS	40	30	211	31	89	16	417	SMSDB13
PD40521ok	KX001	29	Male	Blood	Clone	WGS	104	50	242	73	120	33	622	SMSDB13
PD40521on	KX001	29	Male	Blood	Clone	WGS	195	75	282	137	219	157	1065	SMSDB13
PD40521op	KX001	29	Male	Blood	Clone	WGS	264	94	460	232	471	477	1998	SMSDB13
PD40521oq	KX001	29	Male	Blood	Clone	WGS	272	88	441	239	406	376	1822	SMSDB13
PD40521os	KX001	29	Male	Blood	Clone	WGS	185	108	447	218	421	319	1698	SMSDB13
PD40521ot	KX001	29	Male	Blood	Clone	WGS	81	38	285	59	91	23	577	SMSDB13
PD40521ov	KX001	29	Male	Blood	Clone	WGS	162	59	303	112	169	63	868	SMSDB13
PD40521ow	KX001	29	Male	Blood	Clone	WGS	263	101	442	215	371	274	1666	SMSDB13
PD40521ox	KX001	29	Male	Blood	Clone	WGS	231	94	359	209	324	269	1486	SMSDB13
PD40521oz	KX001	29	Male	Blood	Clone	WGS	337	118	518	243	442	349	2007	SMSDB13
PD40521pd	KX001	29	Male	Blood	Clone	WGS	206	73	357	217	331	367	1551	SMSDB13
PD40521pe	KX001	29	Male	Blood	Clone	WGS	115	79	302	119	305	290	1210	SMSDB13
PD40521ph	KX001	29	Male	Blood	Clone	WGS	147	40	234	118	240	155	934	SMSDB13
PD40521pl	KX001	29	Male	Blood	Clone	WGS	233	91	441	248	463	567	2043	SMSDB13
PD40521pm	KX001	29	Male	Blood	Clone	WGS	128	75	336	156	298	401	1394	SMSDB13
PD40521pn	KX001	29	Male	Blood	Clone	WGS	327	85	418	242	420	291	1783	SMSDB13
PD40521po	KX001	29	Male	Blood	Clone	WGS	175	78	343	148	197	75	1016	SMSDB13
PD40521pt	KX001	29	Male	Blood	Clone	WGS	148	72	314	136	258	240	1168	SMSDB13
PD40521pu	KX001	29	Male	Blood	Clone	WGS	155	75	312	171	316	193	1222	SMSDB13
PD40521px	KX001	29	Male	Blood	Clone	WGS	158	80	304	189	254	315	1300	SMSDB13
PD40521qd	KX001	29	Male	Blood	Clone	WGS	71	22	251	58	89	22	513	SMSDB13
PD40521qf	KX001	29	Male	Blood	Clone	WGS	111	58	393	107	220	95	984	SMSDB13
PD40521qi	KX001	29	Male	Blood	Clone	WGS	74	42	274	38	116	28	572	SMSDB13
PD40521qk	KX001	29	Male	Blood	Clone	WGS	103	52	268	112	182	229	946	SMSDB13
PD40521ql	KX001	29	Male	Blood	Clone	WGS	74	47	302	50	92	19	584	SMSDB13
PD40521qo	KX001	29	Male	Blood	Clone	WGS	79	44	265	60	109	20	577	SMSDB13
PD40521qp	KX001	29	Male	Blood	Clone	WGS	82	41	270	64	112	32	601	SMSDB13
PD40521qq	KX001	29	Male	Blood	Clone	WGS	116	61	428	83	130	46	864	SMSDB13
PD40521qr	KX001	29	Male	Blood	Clone	WGS	101	58	383	46	126	27	741	SMSDB13
PD40521qt	KX001	29	Male	Blood	Clone	WGS	136	54	399	73	186	39	887	SMSDB13
PD40521qu	KX001	29	Male	Blood	Clone	WGS	136	60	397	71	176	52	892	SMSDB13
PD40521qv	KX001	29	Male	Blood	Clone	WGS	135	77	352	86	144	36	830	SMSDB13
PD40521qw	KX001	29	Male	Blood	Clone	WGS	121	74	302	57	160	55	769	SMSDB13
PD40521qx	KX001	29	Male	Blood	Clone	WGS	133	53	381	84	141	40	832	SMSDB13
PD40521ra	KX001	29	Male	Blood	Clone	WGS	139	49	320	53	131	26	718	SMSDB13
PD40521rb	KX001	29	Male	Blood	Clone	WGS	196	85	574	163	214	64	1296	SMSDB13
PD40521rc	KX001	29	Male	Blood	Clone	WGS	103	58	374	71	133	45	784	SMSDB13
PD40521re	KX001	29	Male	Blood	Clone	WGS	109	36	283	73	102	25	628	SMSDB13
PD40521rf	KX001	29	Male	Blood	Clone	WGS	101	55	387	69	126	41	779	SMSDB13
PD40521rg	KX001	29	Male	Blood	Clone	WGS	125	55	397	74	124	34	809	SMSDB13
PD40521rh	KX001	29	Male	Blood	Clone	WGS	128	65	373	84	174	34	858	SMSDB13
PD40521ri	KX001	29	Male	Blood	Clone	WGS	148	71	445	129	165	49	1007	SMSDB13
PD40521rk	KX001	29	Male	Blood	Clone	WGS	138	67	378	66	153	36	838	SMSDB13
PD40521rl	KX001	29	Male	Blood	Clone	WGS	110	73	320	77	125	27	732	SMSDB13
PD40521rm	KX001	29	Male	Blood	Clone	WGS	165	83	462	125	184	54	1073	SMSDB13
PD40521rn	KX001	29	Male	Blood	Clone	WGS	88	59	363	71	130	42	753	SMSDB13
PD40521rp	KX001	29	Male	Blood	Clone	WGS	85	54	344	59	144	42	728	SMSDB13
PD40521rq	KX001	29	Male	Blood	Clone	WGS	141	66	430	105	182	127	1051	SMSDB13
PD40521rr	KX001	29	Male	Blood	Clone	WGS	135	65	358	70	160	32	820	SMSDB13
PD40521rs	KX001	29	Male	Blood	Clone	WGS	143	83	453	94	138	51	962	SMSDB13
PD40521rt	KX001	29	Male	Blood	Clone	WGS	105	58	358	61	140	52	774	SMSDB13
PD40521rx	KX001	29	Male	Blood	Clone	WGS	122	65	398	106	166	56	913	SMSDB13
PD40521sb	KX001	29	Male	Blood	Clone	WGS	131	63	397	63	112	33	799	SMSDB13
PD40521sc	KX001	29	Male	Blood	Clone	WGS	98	55	357	70	141	36	757	SMSDB13
PD40521sd	KX001	29	Male	Blood	Clone	WGS	118	59	368	80	168	43	836	SMSDB13
PD40521se	KX001	29	Male	Blood	Clone	WGS	91	55	323	59	108	29	665	SMSDB13
PD40521sf	KX001	29	Male	Blood	Clone	WGS	145	53	370	85	168	54	875	SMSDB13
PD40521sg	KX001	29	Male	Blood	Clone	WGS	112	57	297	69	140	43	718	SMSDB13
PD40521si	KX001	29	Male	Blood	Clone	WGS	109	49	398	83	153	47	839	SMSDB13
PD40521sj	KX001	29	Male	Blood	Clone	WGS	106	48	305	56	124	30	669	SMSDB13
PD40521sk	KX001	29	Male	Blood	Clone	WGS	106	59	338	60	141	51	755	SMSDB13
PD40521sn	KX001	29	Male	Blood	Clone	WGS	171	64	469	118	194	53	1069	SMSDB13
PD40521sp	KX001	29	Male	Blood	Clone	WGS	139	81	419	70	194	46	949	SMSDB13
PD40521sq	KX001	29	Male	Blood	Clone	WGS	86	50	280	53	116	30	615	SMSDB13
PD40521sr	KX001	29	Male	Blood	Clone	WGS	125	63	343	83	132	40	786	SMSDB13
PD40521ss	KX001	29	Male	Blood	Clone	WGS	123	42	395	78	141	47	826	SMSDB13
PD40521st	KX001	29	Male	Blood	Clone	WGS	122	54	350	70	143	45	784	SMSDB13
PD40521sv	KX001	29	Male	Blood	Clone	WGS	124	61	339	82	167	51	824	SMSDB13
PD40521sw	KX001	29	Male	Blood	Clone	WGS	323	141	853	282	313	179	2091	SMSDB13
PD40521sx	KX001	29	Male	Blood	Clone	WGS	120	68	369	86	132	45	820	SMSDB13
PD40521sy	KX001	29	Male	Blood	Clone	WGS	143	55	391	74	147	45	855	SMSDB13
PD40521tb	KX001	29	Male	Blood	Clone	WGS	122	72	354	91	179	39	857	SMSDB13
PD40521tc	KX001	29	Male	Blood	Clone	WGS	162	74	389	78	171	29	903	SMSDB13
[truncated: 8,627 more rows]

## Sheet: S1c
Demographic information and mutation spectrum of diseased samples.
Sample	Donor ID	Age	Sex	Tissue	DNA	Experiment	C_to_A_count	C_to_G_count	C_to_T_count	T_to_A_count	T_to_C_count	T_to_G_count	Total_substitution	Disease	Unique_ID
1124_PFC_01	1124	4.7	Female	Brain	Single cell	WGS	13	5	25	3	7	3	56	Cockayne syndrome	SMSDB04
1124_PFC_02	1124	4.7	Female	Brain	Single cell	WGS	6	2	36	3	15	0	62	Cockayne syndrome	SMSDB04
1124_PFC_03	1124	4.7	Female	Brain	Single cell	WGS	55	15	56	10	19	1	156	Cockayne syndrome	SMSDB04
1286_PFC_01	1286	5.8	Male	Brain	Single cell	WGS	11	8	61	28	11	3	122	Cockayne syndrome	SMSDB04
1286_PFC_02	1286	5.8	Male	Brain	Single cell	WGS	6	4	57	24	4	0	95	Cockayne syndrome	SMSDB04
1286_PFC_03	1286	5.8	Male	Brain	Single cell	WGS	7	8	137	51	8	1	212	Cockayne syndrome	SMSDB04
1286_PFC_04	1286	5.8	Male	Brain	Single cell	WGS	13	6	152	52	12	2	237	Cockayne syndrome	SMSDB04
1353_180322_P1E03	1353	57	Female	Brain	Single cell	WGS	9	6	59	16	12	1	103	Alzheimer's disease	SMSDB33
1353_180322_Pp1C02	1353	57	Female	Brain	Single cell	WGS	19	14	74	21	26	9	163	Alzheimer's disease	SMSDB33
1353_180322_Pp1G05	1353	57	Female	Brain	Single cell	WGS	16	11	42	22	22	2	115	Alzheimer's disease	SMSDB33
1353_180322_Pp1H01	1353	57	Female	Brain	Single cell	WGS	6	8	57	31	16	4	122	Alzheimer's disease	SMSDB33
1353_180327_Hp1D03	1353	57	Female	Brain	Single cell	WGS	25	24	114	26	33	7	229	Alzheimer's disease	SMSDB33
1353_180508_Hp2C08	1353	57	Female	Brain	Single cell	WGS	9	3	90	16	28	4	150	Alzheimer's disease	SMSDB33
1353_180508_Hp2E08	1353	57	Female	Brain	Single cell	WGS	12	10	81	14	24	2	143	Alzheimer's disease	SMSDB33
1353_180508_Hp2G06	1353	57	Female	Brain	Single cell	WGS	4	4	67	41	42	4	162	Alzheimer's disease	SMSDB33
1353_180508_Hp2H11	1353	57	Female	Brain	Single cell	WGS	13	17	112	22	14	5	183	Alzheimer's disease	SMSDB33
1353-181114-Pp2B08	1353	57	Female	Brain	Single cell	WGS	10	7	61	28	22	3	131	Alzheimer's disease	SMSDB33
1353-181114-Pp2H04	1353	57	Female	Brain	Single cell	WGS	21	20	132	57	52	20	302	Alzheimer's disease	SMSDB33
1353-181114-Pp2H10	1353	57	Female	Brain	Single cell	WGS	12	6	131	21	21	4	195	Alzheimer's disease	SMSDB33
1353P_200925A1	1353	57	Female	Brain	Single cell	WGS	46	45	211	58	163	49	572	Alzheimer's disease	SMSDB33
1353P_200925E1	1353	57	Female	Brain	Single cell	WGS	33	38	196	53	138	36	494	Alzheimer's disease	SMSDB33
1353P_200925E2	1353	57	Female	Brain	Single cell	WGS	42	46	221	75	125	42	551	Alzheimer's disease	SMSDB33
1353P_200925E3	1353	57	Female	Brain	Single cell	WGS	43	36	244	77	167	60	627	Alzheimer's disease	SMSDB33
1456_180403_Hp1D06	1456	81	Male	Brain	Single cell	WGS	11	14	40	7	33	6	111	Alzheimer's disease	SMSDB33
1456_180403_Hp1D12	1456	81	Male	Brain	Single cell	WGS	16	119	549	62	188	18	952	Alzheimer's disease	SMSDB33
1456_180403_Hp1E10	1456	81	Male	Brain	Single cell	WGS	4	13	48	21	26	6	118	Alzheimer's disease	SMSDB33
1456_180403_Hp1G11	1456	81	Male	Brain	Single cell	WGS	8	24	36	23	36	3	130	Alzheimer's disease	SMSDB33
1456_180403_Hp2G08	1456	81	Male	Brain	Single cell	WGS	14	8	43	5	20	3	93	Alzheimer's disease	SMSDB33
1456_180508_Pp2B03	1456	81	Male	Brain	Single cell	WGS	8	6	47	16	21	3	101	Alzheimer's disease	SMSDB33
1456_180508_Pp2B10	1456	81	Male	Brain	Single cell	WGS	34	19	75	29	34	12	203	Alzheimer's disease	SMSDB33
1456_180508_Pp2D03	1456	81	Male	Brain	Single cell	WGS	14	8	55	7	27	7	118	Alzheimer's disease	SMSDB33
1456_180508_Pp2D11	1456	81	Male	Brain	Single cell	WGS	8	9	55	5	21	6	104	Alzheimer's disease	SMSDB33
1456_180508_Pp2E04	1456	81	Male	Brain	Single cell	WGS	10	21	103	23	51	9	217	Alzheimer's disease	SMSDB33
1647_180713_P2B05	1647	59	Female	Brain	Single cell	WGS	26	10	35	23	27	5	126	Alzheimer's disease	SMSDB33
1647_180713_P2D11	1647	59	Female	Brain	Single cell	WGS	11	14	85	46	51	5	212	Alzheimer's disease	SMSDB33
1647_180713_P2G01	1647	59	Female	Brain	Single cell	WGS	8	7	49	22	27	4	117	Alzheimer's disease	SMSDB33
1647-181116-Hp3C03	1647	59	Female	Brain	Single cell	WGS	44	31	627	111	295	10	1118	Alzheimer's disease	SMSDB33
1647-181116-Hp3C11	1647	59	Female	Brain	Single cell	WGS	5	4	79	12	24	7	131	Alzheimer's disease	SMSDB33
1647-181116-Hp3E10	1647	59	Female	Brain	Single cell	WGS	8	7	95	8	22	4	144	Alzheimer's disease	SMSDB33
1647-181116-Hp3G08	1647	59	Female	Brain	Single cell	WGS	8	7	76	9	23	3	126	Alzheimer's disease	SMSDB33
1647-181116-Hp3H06	1647	59	Female	Brain	Single cell	WGS	9	4	39	5	12	3	72	Alzheimer's disease	SMSDB33
1647-190108-Pp3B09	1647	59	Female	Brain	Single cell	WGS	16	7	43	10	17	4	97	Alzheimer's disease	SMSDB33
1647-190108-Pp3B10	1647	59	Female	Brain	Single cell	WGS	13	7	68	15	24	5	132	Alzheimer's disease	SMSDB33
1647-190108-Pp3C11	1647	59	Female	Brain	Single cell	WGS	7	5	73	12	15	3	115	Alzheimer's disease	SMSDB33
1647P_201001A5	1647	59	Female	Brain	Single cell	WGS	71	31	154	44	114	32	446	Alzheimer's disease	SMSDB33
1647P_201001A6	1647	59	Female	Brain	Single cell	WGS	55	27	152	43	143	41	461	Alzheimer's disease	SMSDB33
1762_PFC_01	1762	4.4	Female	Brain	Single cell	WGS	2	1	37	12	2	2	56	Cockayne syndrome	SMSDB04
1762_PFC_02	1762	4.4	Female	Brain	Single cell	WGS	1	5	36	24	5	2	73	Cockayne syndrome	SMSDB04
1762_PFC_03	1762	4.4	Female	Brain	Single cell	WGS	0	3	40	20	4	0	67	Cockayne syndrome	SMSDB04
1762_PFC_04	1762	4.4	Female	Brain	Single cell	WGS	2	0	43	14	9	1	69	Cockayne syndrome	SMSDB04
1762_PFC_05	1762	4.4	Female	Brain	Single cell	WGS	2	3	34	10	9	1	59	Cockayne syndrome	SMSDB04
1762_PFC_06	1762	4.4	Female	Brain	Single cell	WGS	0	5	34	14	6	2	61	Cockayne syndrome	SMSDB04
1828-181116-Hp2B07	1828	91	Female	Brain	Single cell	WGS	12	14	55	15	37	8	141	Alzheimer's disease	SMSDB33
1828-181116-Hp2C09	1828	91	Female	Brain	Single cell	WGS	18	20	111	22	87	18	276	Alzheimer's disease	SMSDB33
1828-181116-Hp2D07	1828	91	Female	Brain	Single cell	WGS	8	19	68	8	59	16	178	Alzheimer's disease	SMSDB33
1828-181116-Hp2D09	1828	91	Female	Brain	Single cell	WGS	4	14	61	16	32	7	134	Alzheimer's disease	SMSDB33
1828P_201001G1	1828	91	Female	Brain	Single cell	WGS	69	79	263	56	214	52	733	Alzheimer's disease	SMSDB33
1828P_201001G2	1828	91	Female	Brain	Single cell	WGS	69	54	266	42	163	53	647	Alzheimer's disease	SMSDB33
1828P_201001G6	1828	91	Female	Brain	Single cell	WGS	68	55	248	40	218	47	676	Alzheimer's disease	SMSDB33
1828P_201001H1	1828	91	Female	Brain	Single cell	WGS	68	65	222	46	237	70	708	Alzheimer's disease	SMSDB33
1995_171201_Pp1G12	1995	89	Female	Brain	Single cell	WGS	21	14	70	18	46	4	173	Alzheimer's disease	SMSDB33
1995_171201_Pp1H09	1995	89	Female	Brain	Single cell	WGS	23	13	64	27	36	0	163	Alzheimer's disease	SMSDB33
1995_180413_Hp1A12	1995	89	Female	Brain	Single cell	WGS	13	2	60	5	17	6	103	Alzheimer's disease	SMSDB33
1995_180413_Hp1B03	1995	89	Female	Brain	Single cell	WGS	18	10	53	13	17	4	115	Alzheimer's disease	SMSDB33
1995_180601_Pp4D07	1995	89	Female	Brain	Single cell	WGS	6	4	24	3	10	6	53	Alzheimer's disease	SMSDB33
1995_180601_Pp4G11	1995	89	Female	Brain	Single cell	WGS	6	6	24	6	11	4	57	Alzheimer's disease	SMSDB33
1995_180604_Hp2A12	1995	89	Female	Brain	Single cell	WGS	10	5	16	2	5	1	39	Alzheimer's disease	SMSDB33
1995_180604_Hp2G12	1995	89	Female	Brain	Single cell	WGS	9	14	47	15	16	2	103	Alzheimer's disease	SMSDB33
1995-181114-Pp5E11	1995	89	Female	Brain	Single cell	WGS	4	4	46	9	14	8	85	Alzheimer's disease	SMSDB33
1995-181114-Pp5G02	1995	89	Female	Brain	Single cell	WGS	5	7	34	12	21	4	83	Alzheimer's disease	SMSDB33
1995-181114-Pp5H06	1995	89	Female	Brain	Single cell	WGS	1	3	20	5	6	1	36	Alzheimer's disease	SMSDB33
1995-181114-Pp5H08	1995	89	Female	Brain	Single cell	WGS	5	8	31	21	17	1	83	Alzheimer's disease	SMSDB33
1995P_201001E1	1995	89	Female	Brain	Single cell	WGS	86	56	229	64	145	45	625	Alzheimer's disease	SMSDB33
1995P_201001E3	1995	89	Female	Brain	Single cell	WGS	105	45	260	78	179	60	727	Alzheimer's disease	SMSDB33
1995P_201001E5	1995	89	Female	Brain	Single cell	WGS	58	45	225	46	151	36	561	Alzheimer's disease	SMSDB33
1995P_201001E6	1995	89	Female	Brain	Single cell	WGS	86	61	226	67	151	59	650	Alzheimer's disease	SMSDB33
2208-181120-Hp1B01	2208	69	Female	Brain	Single cell	WGS	10	10	144	53	50	9	276	Alzheimer's disease	SMSDB33
2208-181120-Hp1B02	2208	69	Female	Brain	Single cell	WGS	19	12	144	20	36	9	240	Alzheimer's disease	SMSDB33
2208-181120-Hp1C12	2208	69	Female	Brain	Single cell	WGS	11	7	77	7	18	2	122	Alzheimer's disease	SMSDB33
2208-181120-Hp1H04	2208	69	Female	Brain	Single cell	WGS	8	20	130	36	48	14	256	Alzheimer's disease	SMSDB33
2208-181120-Hp1H05	2208	69	Female	Brain	Single cell	WGS	9	10	144	42	38	18	261	Alzheimer's disease	SMSDB33
2208-181120-Pp1B05	2208	69	Female	Brain	Single cell	WGS	11	11	185	23	56	18	304	Alzheimer's disease	SMSDB33
2208-181120-Pp1E01	2208	69	Female	Brain	Single cell	WGS	8	7	67	15	23	4	124	Alzheimer's disease	SMSDB33
2208-181120-Pp1G03	2208	69	Female	Brain	Single cell	WGS	13	14	129	19	46	11	232	Alzheimer's disease	SMSDB33
2208-181120-Pp1G04	2208	69	Female	Brain	Single cell	WGS	9	15	116	27	52	8	227	Alzheimer's disease	SMSDB33
2208-181120-Pp1H10	2208	69	Female	Brain	Single cell	WGS	10	16	110	22	24	12	194	Alzheimer's disease	SMSDB33
2208P_201001C2	2208	69	Female	Brain	Single cell	WGS	65	43	139	49	146	59	501	Alzheimer's disease	SMSDB33
2208P_201001C3	2208	69	Female	Brain	Single cell	WGS	53	49	182	33	195	62	574	Alzheimer's disease	SMSDB33
2208P_201001C4	2208	69	Female	Brain	Single cell	WGS	80	49	138	40	179	47	533	Alzheimer's disease	SMSDB33
2208P_201001C6	2208	69	Female	Brain	Single cell	WGS	90	42	193	49	162	60	596	Alzheimer's disease	SMSDB33
4556_170602_H1B01	4556	70	Female	Brain	Single cell	WGS	7	14	69	23	60	16	189	Alzheimer's disease	SMSDB33
4556_170602_P1A08	4556	70	Female	Brain	Single cell	WGS	2	15	84	23	38	12	174	Alzheimer's disease	SMSDB33
4556_170602_P1F05	4556	70	Female	Brain	Single cell	WGS	86	66	716	120	259	14	1261	Alzheimer's disease	SMSDB33
4556_170602_P1F07	4556	70	Female	Brain	Single cell	WGS	93	78	932	177	339	13	1632	Alzheimer's disease	SMSDB33
4556_170626_H2A09	4556	70	Female	Brain	Single cell	WGS	7	3	41	8	30	14	103	Alzheimer's disease	SMSDB33
4556_170626_H2F06	4556	70	Female	Brain	Single cell	WGS	6	5	23	10	16	7	67	Alzheimer's disease	SMSDB33
4556_170626_H2G07	4556	70	Female	Brain	Single cell	WGS	11	14	81	16	68	19	209	Alzheimer's disease	SMSDB33
4556_170626_H2G11	4556	70	Female	Brain	Single cell	WGS	16	30	92	30	59	17	244	Alzheimer's disease	SMSDB33
4556_170626_P2E02	4556	70	Female	Brain	Single cell	WGS	13	17	54	18	38	8	148	Alzheimer's disease	SMSDB33
4556_170626_P2F08	4556	70	Female	Brain	Single cell	WGS	6	6	51	14	21	1	99	Alzheimer's disease	SMSDB33
5105_PFC_01	5105	8.7	Male	Brain	Single cell	WGS	1	12	75	27	12	1	128	Cockayne syndrome	SMSDB04
5105_PFC_02	5105	8.7	Male	Brain	Single cell	WGS	1	4	25	9	5	0	44	Cockayne syndrome	SMSDB04
5105_PFC_03	5105	8.7	Male	Brain	Single cell	WGS	0	8	37	11	11	3	70	Cockayne syndrome	SMSDB04
5105_PFC_04	5105	8.7	Male	Brain	Single cell	WGS	2	2	42	6	6	0	58	Cockayne syndrome	SMSDB04
5105_PFC_05	5105	8.7	Male	Brain	Single cell	WGS	0	2	24	12	4	2	44	Cockayne syndrome	SMSDB04
5105_PFC_06	5105	8.7	Male	Brain	Single cell	WGS	3	7	61	13	7	1	92	Cockayne syndrome	SMSDB04
5222_180601_Pp2B04	5222	80	Female	Brain	Single cell	WGS	6	1	15	14	5	2	43	Alzheimer's disease	SMSDB33
5222_180601_Pp2B12	5222	80	Female	Brain	Single cell	WGS	11	4	103	38	35	2	193	Alzheimer's disease	SMSDB33
5222_180601_Pp2C01	5222	80	Female	Brain	Single cell	WGS	8	8	61	6	18	7	108	Alzheimer's disease	SMSDB33
5222_180601_Pp2F05	5222	80	Female	Brain	Single cell	WGS	7	9	47	3	15	4	85	Alzheimer's disease	SMSDB33
5222-181114-Pp3C03	5222	80	Female	Brain	Single cell	WGS	10	9	51	28	28	12	138	Alzheimer's disease	SMSDB33
5222-181114-Pp3G05	5222	80	Female	Brain	Single cell	WGS	13	21	56	19	48	9	166	Alzheimer's disease	SMSDB33
5316_PFC_01	5316	44.5	Female	Brain	Single cell	WGS	13	4	62	9	34	6	128	Xeroderma Pigmentosum	SMSDB04
5316_PFC_02	5316	44.5	Female	Brain	Single cell	WGS	7	4	36	7	19	5	78	Xeroderma Pigmentosum	SMSDB04
5316_PFC_03	5316	44.5	Female	Brain	Single cell	WGS	13	16	53	17	24	8	131	Xeroderma Pigmentosum	SMSDB04
5379_PFC_01	5379	24	Female	Brain	Single cell	WGS	26	21	41	25	43	10	166	Xeroderma Pigmentosum	SMSDB04
5379_PFC_02	5379	24	Female	Brain	Single cell	WGS	6	4	26	10	21	2	69	Xeroderma Pigmentosum	SMSDB04
5379_PFC_03	5379	24	Female	Brain	Single cell	WGS	29	10	35	27	12	8	121	Xeroderma Pigmentosum	SMSDB04
5379_PFC_04	5379	24	Female	Brain	Single cell	WGS	31	9	63	32	34	6	175	Xeroderma Pigmentosum	SMSDB04
5379_PFC_05	5379	24	Female	Brain	Single cell	WGS	29	6	57	52	23	7	174	Xeroderma Pigmentosum	SMSDB04
5379_PFC_06	5379	24	Female	Brain	Single cell	WGS	14	11	73	35	37	12	182	Xeroderma Pigmentosum	SMSDB04
5416_PFC_01	5416	45.9	Female	Brain	Single cell	WGS	4	10	39	7	15	3	78	Xeroderma Pigmentosum	SMSDB04
5416_PFC_02	5416	45.9	Female	Brain	Single cell	WGS	10	14	48	13	32	5	122	Xeroderma Pigmentosum	SMSDB04
5416_PFC_03	5416	45.9	Female	Brain	Single cell	WGS	15	20	90	22	29	7	183	Xeroderma Pigmentosum	SMSDB04
5416_PFC_04	5416	45.9	Female	Brain	Single cell	WGS	18	8	47	15	27	3	118	Xeroderma Pigmentosum	SMSDB04
5416_PFC_05	5416	45.9	Female	Brain	Single cell	WGS	10	9	46	14	36	11	126	Xeroderma Pigmentosum	SMSDB04
5416_PFC_06	5416	45.9	Female	Brain	Single cell	WGS	13	13	104	18	37	6	191	Xeroderma Pigmentosum	SMSDB04
580_PFC_01	580	8.4	Female	Brain	Single cell	WGS	14	6	64	19	18	0	121	Cockayne syndrome	SMSDB04
580_PFC_02	580	8.4	Female	Brain	Single cell	WGS	18	5	53	13	10	1	100	Cockayne syndrome	SMSDB04
580_PFC_03	580	8.4	Female	Brain	Single cell	WGS	9	6	194	30	18	2	259	Cockayne syndrome	SMSDB04
580_PFC_04	580	8.4	Female	Brain	Single cell	WGS	7	6	145	18	12	1	189	Cockayne syndrome	SMSDB04
682_PFC_01	682	32.8	Male	Brain	Single cell	WGS	4	3	81	24	23	1	136	Cockayne syndrome	SMSDB04
682_PFC_02	682	32.8	Male	Brain	Single cell	WGS	8	12	59	32	29	6	146	Cockayne syndrome	SMSDB04
682_PFC_03	682	32.8	Male	Brain	Single cell	WGS	2	11	50	23	18	3	107	Cockayne syndrome	SMSDB04
682_PFC_04	682	32.8	Male	Brain	Single cell	WGS	2	8	56	16	20	5	107	Cockayne syndrome	SMSDB04
ABN_3HUF	ABN_3HUF	23	Male	Brain	Bulk	WGS	5	2	12	2	4	1	26	Autism spectrum disorder	SMSDB05
ABN_AZC6	ABN_AZC6	35	Male	Brain	Bulk	WGS	4	1	12	2	4	1	24	Autism spectrum disorder	SMSDB05
ABN_FXMW	ABN_FXMW	29	Male	Brain	Bulk	WGS	8	1	15	1	3	1	29	Autism spectrum disorder	SMSDB05
ABN_JU7U	ABN_JU7U	25	Male	Brain	Bulk	WGS	8	1	13	1	6	2	31	Autism spectrum disorder	SMSDB05
ABN_KMC3	ABN_KMC3	49	Male	Brain	Bulk	WGS	5	1	20	0	4	0	30	Autism spectrum disorder	SMSDB05
ABN_NF22	ABN_NF22	37	Male	Brain	Bulk	WGS	4	1	10	0	3	2	20	Autism spectrum disorder	SMSDB05
ABN_VMGD	ABN_VMGD	31	Male	Brain	Bulk	WGS	5	0	17	0	8	0	30	Autism spectrum disorder	SMSDB05
ABN_VPSP	ABN_VPSP	21	Male	Brain	Bulk	WGS	5	2	18	2	4	2	33	Autism spectrum disorder	SMSDB05
ABN_XVTN	ABN_XVTN	74	Male	Brain	Bulk	WGS	5	1	22	1	8	1	38	Autism spectrum disorder	SMSDB05
ALZ1456BA9-A	1456	81	Male	Brain	Single cell	WGS	91	67	235	77	222	60	752	Alzheimer's disease	SMSDB33
ALZ1456BA9-B	1456	81	Male	Brain	Single cell	WGS	53	76	172	71	229	64	665	Alzheimer's disease	SMSDB33
ALZ1456BA9-C	1456	81	Male	Brain	Single cell	WGS	109	64	219	77	217	62	748	Alzheimer's disease	SMSDB33
ALZ1456BA9-D	1456	81	Male	Brain	Single cell	WGS	69	66	218	64	216	62	695	Alzheimer's disease	SMSDB33
ALZ1647BA9-A	1647	59	Female	Brain	Single cell	WGS	53	32	222	49	131	34	521	Alzheimer's disease	SMSDB33
ALZ1647BA9-B	1647	59	Female	Brain	Single cell	WGS	39	44	187	49	129	32	480	Alzheimer's disease	SMSDB33
ALZ1647BA9-C	1647	59	Female	Brain	Single cell	WGS	26	41	126	30	96	33	352	Alzheimer's disease	SMSDB33
ALZ1647BA9-D	1647	59	Female	Brain	Single cell	WGS	52	47	187	66	183	42	577	Alzheimer's disease	SMSDB33
AN02255	AN02255	20	Male	Brain	Bulk	WGS	4	0	12	1	2	1	20	Autism spectrum disorder	SMSDB05
AN05983	AN05983	24	Male	Brain	Bulk	WGS	22	16	77	13	38	14	180	Autism spectrum disorder	SMSDB05
AN06365	AN06365	10	Male	Brain	Bulk	WGS	6	2	11	1	5	1	26	Autism spectrum disorder	SMSDB05
AN09412	AN09412	29	Male	Brain	Bulk	WGS	5	2	18	0	1	2	28	Autism spectrum disorder	SMSDB05
AN12434	AN12434	18	Male	Brain	Bulk	WGS	7	3	24	2	5	3	44	Autism spectrum disorder	SMSDB05
AN13287	AN13287	43	Male	Brain	Bulk	WGS	8	1	33	2	6	4	54	Autism spectrum disorder	SMSDB05
AN13654	AN13654	69	Male	Brain	Bulk	WGS	8	2	26	2	10	1	49	Autism spectrum disorder	SMSDB05
AN14067	AN14067	38	Male	Brain	Bulk	WGS	4	1	15	2	2	3	27	Autism spectrum disorder	SMSDB05
AN19923	AN19923	49	Male	Brain	Bulk	WGS	5	1	20	1	4	2	33	Autism spectrum disorder	SMSDB05
LBR5221	LBR5221	19	Male	Brain	Bulk	WGS	3	2	23	3	6	7	44	Autism spectrum disorder	SMSDB05
LBR5311	LBR5311	21	Male	Brain	Bulk	WGS	6	2	22	2	4	1	37	Autism spectrum disorder	SMSDB05
LBR5313	LBR5313	17	Male	Brain	Bulk	WGS	6	2	24	6	3	3	44	Autism spectrum disorder	SMSDB05
LBR5586	LBR5586	29	Male	Brain	Bulk	WGS	3	0	15	2	1	2	23	Autism spectrum disorder	SMSDB05
LIBD100	LIBD100	54.03	Male	Brain	Bulk	WGS	3	0	8	1	5	1	18	Schizophrenia	SMSDB05
LIBD107	LIBD107	60.64	Male	Brain	Bulk	WGS	19	12	95	6	22	7	161	Schizophrenia	SMSDB05
LIBD110	LIBD110	33.36	Male	Brain	Bulk	WGS	0	0	11	1	2	0	14	Schizophrenia	SMSDB05
LIBD120	LIBD120	53.65	Male	Brain	Bulk	WGS	5	6	26	0	3	4	44	Schizophrenia	SMSDB05
LIBD123	LIBD123	55.53	Male	Brain	Bulk	WGS	6	0	26	4	9	2	47	Schizophrenia	SMSDB05
LIBD74	LIBD74	62.61	Male	Brain	Bulk	WGS	4	2	14	3	7	2	32	Schizophrenia	SMSDB05
LIBD80	LIBD80	46.06	Male	Brain	Bulk	WGS	4	4	30	4	12	2	56	Schizophrenia	SMSDB05
LIBD82	LIBD82	65.26	Male	Brain	Bulk	WGS	232	111	768	196	345	92	1744	Schizophrenia	SMSDB05
LIBD98	LIBD98	47.75	Male	Brain	Bulk	WGS	30	12	77	11	44	12	186	Schizophrenia	SMSDB05
M3663M	M3663M	27	Male	Brain	Bulk	WGS	5	2	26	2	6	0	41	Autism spectrum disorder	SMSDB05
MA1647_p1E05	1647	59	Female	Brain	Single cell	WGS	42	18	77	21	32	2	192	Alzheimer's disease	SMSDB33
MA1828_p1A09	1828	91	Female	Brain	Single cell	WGS	23	10	65	13	27	2	140	Alzheimer's disease	SMSDB33
MA1828_p1C06	1828	91	Female	Brain	Single cell	WGS	24	9	67	14	25	6	145	Alzheimer's disease	SMSDB33
MA1828_p1D06	1828	91	Female	Brain	Single cell	WGS	14	11	58	15	27	7	132	Alzheimer's disease	SMSDB33
MA1828_p1F01	1828	91	Female	Brain	Single cell	WGS	24	17	114	39	41	6	241	Alzheimer's disease	SMSDB33
MA1828_p1F03	1828	91	Female	Brain	Single cell	WGS	13	15	71	9	34	6	148	Alzheimer's disease	SMSDB33
MA1828_p2F10	1828	91	Female	Brain	Single cell	WGS	22	15	69	18	43	4	171	Alzheimer's disease	SMSDB33
MA1828_p2G02	1828	91	Female	Brain	Single cell	WGS	8	9	92	23	34	9	175	Alzheimer's disease	SMSDB33
MA1828_p2G10	1828	91	Female	Brain	Single cell	WGS	57	31	95	32	53	1	269	Alzheimer's disease	SMSDB33
MA1828_p2H02	1828	91	Female	Brain	Single cell	WGS	25	21	101	31	67	6	251	Alzheimer's disease	SMSDB33
MA1828_p2H11	1828	91	Female	Brain	Single cell	WGS	35	21	89	16	36	10	207	Alzheimer's disease	SMSDB33
MA2207_A2	2207	83	Male	Brain	Single cell	WGS	66	71	209	51	253	78	728	Alzheimer's disease	SMSDB33
MA2207_A3	2207	83	Male	Brain	Single cell	WGS	60	65	252	73	228	64	742	Alzheimer's disease	SMSDB33
MA2207_A5	2207	83	Male	Brain	Single cell	WGS	63	64	216	58	236	68	705	Alzheimer's disease	SMSDB33
PD43281_neuronsFC-AD	PD43281	68	Male	Brain	NanoSeq	WGS	54	29	157	45	154	43	482	Alzheimer's disease	SMSDB36
PD43282_neuronsFC-AD	PD43282	76	Female	Brain	NanoSeq	WGS	50	59	160	56	196	61	582	Alzheimer's disease	SMSDB36
PD43283_neuronsFC-AD	PD43283	64	Female	Brain	NanoSeq	WGS	0	0	0	0	0	0	0	Alzheimer's disease	SMSDB36
PD43284_neuronsFC-AD	PD43284	84	Female	Brain	NanoSeq	WGS	0	0	0	0	0	0	0	Alzheimer's disease	SMSDB36
PD43285_neuronsFC-AD	PD43285	74	Female	Brain	NanoSeq	WGS	0	0	0	0	0	0	0	Alzheimer's disease	SMSDB36
PD43287_neuronsFC-AD	PD43287	69	Female	Brain	NanoSeq	WGS	46	56	153	50	193	57	555	Alzheimer's disease	SMSDB36
PD43288_neuronsFC-AD	PD43288	100	Female	Brain	NanoSeq	WGS	0	0	0	0	0	0	0	Alzheimer's disease	SMSDB36
PD43289_neuronsFC-AD	PD43289	69	Male	Brain	NanoSeq	WGS	46	39	106	50	169	40	450	Alzheimer's disease	SMSDB36
PD43290_neuronsFC-AD	PD43290	82	Female	Brain	NanoSeq	WGS	53	49	164	58	212	66	602	Alzheimer's disease	SMSDB36
TS1	TS1	42	Male	Brain	Bulk	WGS	3	4	10	3	11	1	32	Tourette syndrome	SMSDB05
TS10	TS10	63	Male	Brain	Bulk	WGS	5	0	15	0	5	0	25	Tourette syndrome	SMSDB05
TS12	TS12	21	Male	Brain	Bulk	WGS	0	0	19	1	5	2	27	Tourette syndrome	SMSDB05
TS18	TS18	37	Male	Brain	Bulk	WGS	5	2	20	0	2	0	29	Tourette syndrome	SMSDB05
TS19	TS19	64	Male	Brain	Bulk	WGS	2	0	15	0	2	0	19	Tourette syndrome	SMSDB05
TS2	TS2	52	Female	Brain	Bulk	WGS	7	1	23	2	10	2	45	Tourette syndrome	SMSDB05
TS20	TS20	89	Female	Brain	Bulk	WGS	5	1	15	0	5	0	26	Tourette syndrome	SMSDB05
TS22	TS22	95	Female	Brain	Bulk	WGS	0	1	24	0	2	3	30	Tourette syndrome	SMSDB05
TS23	TS23	72	Male	Brain	Bulk	WGS	1	2	21	3	3	2	32	Tourette syndrome	SMSDB05
TS3	TS3	42	Male	Brain	Bulk	WGS	3	1	10	5	3	1	23	Tourette syndrome	SMSDB05
TS4	TS4	35	Male	Brain	Bulk	WGS	3	2	21	1	2	1	30	Tourette syndrome	SMSDB05
TS5	TS5	77	Male	Brain	Bulk	WGS	3	7	29	2	6	3	50	Tourette syndrome	SMSDB05
TS7	TS7	62	Female	Brain	Bulk	WGS	6	1	15	1	3	1	27	Tourette syndrome	SMSDB05
TS8	TS8	78	Female	Brain	Bulk	WGS	4	1	25	1	3	3	37	Tourette syndrome	SMSDB05
TS9	TS9	84	Female	Brain	Bulk	WGS	76	39	308	40	117	29	609	Tourette syndrome	SMSDB05
UK20119	UK20119	50	Male	Brain	Bulk	WGS	5	2	18	3	4	1	33	Autism spectrum disorder	SMSDB05
UK25363	UK25363	33	Male	Brain	Bulk	WGS	4	2	19	1	1	1	28	Autism spectrum disorder	SMSDB05
UK28768	UK28768	22	Male	Brain	Bulk	WGS	11	2	20	1	2	2	38	Autism spectrum disorder	SMSDB05
UK45353	UK45353	44	Female	Brain	Bulk	WGS	1	2	27	1	10	2	43	Autism spectrum disorder	SMSDB05
UMB1174	UMB1174	7	Female	Brain	Bulk	WGS	9	1	32	4	5	2	53	Autism spectrum disorder	SMSDB05
UMB1182	UMB1182	9	Female	Brain	Bulk	WGS	1	2	24	1	7	0	35	Autism spectrum disorder	SMSDB05
UMB1349	UMB1349	5	Male	Brain	Bulk	WGS	4	0	27	1	6	2	40	Autism spectrum disorder	SMSDB05
UMB1445	UMB1445	45	Male	Brain	Bulk	WGS	4	0	15	0	2	0	21	Autism spectrum disorder	SMSDB05
UMB1638	UMB1638	20	Female	Brain	Bulk	WGS	19	3	27	3	9	4	65	Autism spectrum disorder	SMSDB05
UMB4231	UMB4231	8	Male	Brain	Bulk	WGS	4	1	32	1	11	2	51	Autism spectrum disorder	SMSDB05
UMB4334	UMB4334	11	Male	Brain	Bulk	WGS	7	0	11	1	4	2	25	Autism spectrum disorder	SMSDB05
UMB4671	UMB4671	4	Female	Brain	Bulk	WGS	7	2	16	2	7	3	37	Autism spectrum disorder	SMSDB05
UMB4721	UMB4721	8	Male	Brain	Bulk	WGS	3	1	40	3	7	3	57	Autism spectrum disorder	SMSDB05
UMB4849	UMB4849	7	Male	Brain	Bulk	WGS	3	0	14	1	1	2	21	Autism spectrum disorder	SMSDB05
UMB4899	UMB4899	14	Male	Brain	Bulk	WGS	5	1	20	1	2	1	30	Autism spectrum disorder	SMSDB05
UMB4999	UMB4999	20	Male	Brain	Bulk	WGS	5	1	11	1	3	1	22	Autism spectrum disorder	SMSDB05
UMB5027	UMB5027	37	Male	Brain	Bulk	WGS	7	2	32	0	5	4	50	Autism spectrum disorder	SMSDB05
UMB5115	UMB5115	46	Male	Brain	Bulk	WGS	10	1	30	2	3	1	47	Autism spectrum disorder	SMSDB05
UMB5144	UMB5144	7	Male	Brain	Bulk	WGS	4	0	27	2	3	3	39	Autism spectrum disorder	SMSDB05
UMB5176	UMB5176	22	Male	Brain	Bulk	WGS	1	0	6	0	4	0	11	Autism spectrum disorder	SMSDB05
UMB5222_p1C06	5222	80	Female	Brain	Single cell	WGS	8	4	51	10	14	4	91	Alzheimer's disease	SMSDB33
UMB5222_p1F08	5222	80	Female	Brain	Single cell	WGS	33	24	106	20	61	13	257	Alzheimer's disease	SMSDB33
UMB5222_p1H04	5222	80	Female	Brain	Single cell	WGS	5	7	61	11	20	4	108	Alzheimer's disease	SMSDB33
UMB5222_p1H07	5222	80	Female	Brain	Single cell	WGS	25	15	106	21	21	4	192	Alzheimer's disease	SMSDB33
UMB5222_p2E10	5222	80	Female	Brain	Single cell	WGS	19	12	94	32	34	6	197	Alzheimer's disease	SMSDB33
UMB5278	UMB5278	15	Female	Brain	Bulk	WGS	3	1	19	2	4	1	30	Autism spectrum disorder	SMSDB05
UMB5294	UMB5294	19	Male	Brain	Bulk	WGS	2	2	21	3	3	2	33	Autism spectrum disorder	SMSDB05
UMB5297	UMB5297	33	Male	Brain	Bulk	WGS	7	0	16	1	6	0	30	Autism spectrum disorder	SMSDB05
UMB5302	UMB5302	16	Male	Brain	Bulk	WGS	5	2	37	3	4	4	55	Autism spectrum disorder	SMSDB05
UMB5303	UMB5303	67	Male	Brain	Bulk	WGS	1	0	8	0	2	1	12	Autism spectrum disorder	SMSDB05
UMB5340	UMB5340	53	Male	Brain	Bulk	WGS	9	2	40	2	8	1	62	Autism spectrum disorder	SMSDB05
UMB5403	UMB5403	16	Male	Brain	Bulk	WGS	6	6	33	3	11	0	59	Autism spectrum disorder	SMSDB05
UMB5419	UMB5419	19	Female	Brain	Bulk	WGS	4	0	20	0	8	2	34	Autism spectrum disorder	SMSDB05
UMB5565	UMB5565	12	Male	Brain	Bulk	WGS	4	0	21	1	1	3	30	Autism spectrum disorder	SMSDB05
UMB5574	UMB5574	23	Male	Brain	Bulk	WGS	3	1	22	2	5	1	34	Autism spectrum disorder	SMSDB05
UMB5771	UMB5771	27	Female	Brain	Bulk	WGS	12	1	15	3	8	1	40	Autism spectrum disorder	SMSDB05
UMB5841	UMB5841	12	Male	Brain	Bulk	WGS	1	0	17	0	6	1	25	Autism spectrum disorder	SMSDB05
UMB5864	UMB5864	20	Male	Brain	Bulk	WGS	4	4	20	2	4	4	38	Autism spectrum disorder	SMSDB05
UMB5878	UMB5878	27	Male	Brain	Bulk	WGS	4	0	14	0	8	3	29	Autism spectrum disorder	SMSDB05
UMB5939	UMB5939	21	Male	Brain	Bulk	WGS	2	1	14	2	2	1	22	Autism spectrum disorder	SMSDB05
UMB797	UMB797	9	Male	Brain	Bulk	WGS	5	1	26	1	3	1	37	Autism spectrum disorder	SMSDB05
P10B2_10	patient10	51	Female	Colon	Laser-Capture Microdissection (LCM)	WGS	299	92	1247	162	476	170	2446	Ulcerative colitis	SMSDB32
P10B2_11	patient10	51	Female	Colon	Laser-Capture Microdissection (LCM)	WGS	276	60	919	152	374	106	1887	Ulcerative colitis	SMSDB32
P10B2_12	patient10	51	Female	Colon	Laser-Capture Microdissection (LCM)	WGS	254	80	767	166	398	112	1777	Ulcerative colitis	SMSDB32
P10B2_16	patient10	51	Female	Colon	Laser-Capture Microdissection (LCM)	WGS	305	100	1170	173	456	157	2361	Ulcerative colitis	SMSDB32
P10B2_19	patient10	51	Female	Colon	Laser-Capture Microdissection (LCM)	WGS	188	81	844	142	383	162	1800	Ulcerative colitis	SMSDB32
P10B2_20	patient10	51	Female	Colon	Laser-Capture Microdissection (LCM)	WGS	232	77	964	163	461	151	2048	Ulcerative colitis	SMSDB32
P11B2_3	patient11	83	Male	Colon	Laser-Capture Microdissection (LCM)	WGS	549	122	1799	173	493	122	3258	Crohn’s disease	SMSDB32
P11B2_4	patient11	83	Male	Colon	Laser-Capture Microdissection (LCM)	WGS	488	120	1602	221	477	129	3037	Crohn’s disease	SMSDB32
P12B1_1	patient12	31	Male	Colon	Laser-Capture Microdissection (LCM)	WGS	249	50	981	75	228	59	1642	Ulcerative colitis	SMSDB32
P12B1_10	patient12	31	Male	Colon	Laser-Capture Microdissection (LCM)	WGS	226	63	800	95	171	61	1416	Ulcerative colitis	SMSDB32
P12B1_11	patient12	31	Male	Colon	Laser-Capture Microdissection (LCM)	WGS	214	61	665	67	142	51	1200	Ulcerative colitis	SMSDB32
P12B1_13	patient12	31	Male	Colon	Laser-Capture Microdissection (LCM)	WGS	218	64	838	109	199	53	1481	Ulcerative colitis	SMSDB32
P12B1_14	patient12	31	Male	Colon	Laser-Capture Microdissection (LCM)	WGS	340	88	1056	87	188	61	1820	Ulcerative colitis	SMSDB32
P12B1_15	patient12	31	Male	Colon	Laser-Capture Microdissection (LCM)	WGS	208	59	766	78	188	44	1343	Ulcerative colitis	SMSDB32
P12B1_16	patient12	31	Male	Colon	Laser-Capture Microdissection (LCM)	WGS	191	55	738	93	176	51	1304	Ulcerative colitis	SMSDB32
P12B1_21	patient12	31	Male	Colon	Laser-Capture Microdissection (LCM)	WGS	239	63	804	91	206	55	1458	Ulcerative colitis	SMSDB32
P12B1_22	patient12	31	Male	Colon	Laser-Capture Microdissection (LCM)	WGS	223	49	692	72	176	57	1269	Ulcerative colitis	SMSDB32
P12B1_4	patient12	31	Male	Colon	Laser-Capture Microdissection (LCM)	WGS	271	70	660	81	145	44	1271	Ulcerative colitis	SMSDB32
P12B1_8	patient12	31	Male	Colon	Laser-Capture Microdissection (LCM)	WGS	228	66	750	69	163	49	1325	Ulcerative colitis	SMSDB32
P12B2_12	patient12	31	Male	Colon	Laser-Capture Microdissection (LCM)	WGS	260	54	730	82	158	68	1352	Ulcerative colitis	SMSDB32
P12B2_16	patient12	31	Male	Colon	Laser-Capture Microdissection (LCM)	WGS	312	67	1064	103	211	79	1836	Ulcerative colitis	SMSDB32
P12B2_2	patient12	31	Male	Colon	Laser-Capture Microdissection (LCM)	WGS	251	66	969	98	210	84	1678	Ulcerative colitis	SMSDB32
P12B2_5	patient12	31	Male	Colon	Laser-Capture Microdissection (LCM)	WGS	325	78	972	109	209	75	1768	Ulcerative colitis	SMSDB32
P12B2_6	patient12	31	Male	Colon	Laser-Capture Microdissection (LCM)	WGS	303	76	847	93	204	60	1583	Ulcerative colitis	SMSDB32
P12B2_7	patient12	31	Male	Colon	Laser-Capture Microdissection (LCM)	WGS	219	58	727	80	188	42	1314	Ulcerative colitis	SMSDB32
P12B2_8	patient12	31	Male	Colon	Laser-Capture Microdissection (LCM)	WGS	297	77	987	102	224	85	1772	Ulcerative colitis	SMSDB32
P12B2_9	patient12	31	Male	Colon	Laser-Capture Microdissection (LCM)	WGS	306	70	986	97	208	71	1738	Ulcerative colitis	SMSDB32
P13B1_8	patient13	31	Male	Colon	Laser-Capture Microdissection (LCM)	WGS	289	77	848	108	193	83	1598	Ulcerative colitis	SMSDB32
P13B1_9	patient13	31	Male	Colon	Laser-Capture Microdissection (LCM)	WGS	300	76	889	107	201	85	1658	Ulcerative colitis	SMSDB32
P13B2_5	patient13	31	Male	Colon	Laser-Capture Microdissection (LCM)	WGS	300	61	839	93	166	61	1520	Ulcerative colitis	SMSDB32
P13B2_6	patient13	31	Male	Colon	Laser-Capture Microdissection (LCM)	WGS	343	78	946	112	178	74	1731	Ulcerative colitis	SMSDB32
P14B1_1	patient14	35	Female	Colon	Laser-Capture Microdissection (LCM)	WGS	340	73	1067	152	271	72	1975	Crohn’s disease	SMSDB32
P14B1_2	patient14	35	Female	Colon	Laser-Capture Microdissection (LCM)	WGS	339	72	1050	145	258	70	1934	Crohn’s disease	SMSDB32
P14B1_3	patient14	35	Female	Colon	Laser-Capture Microdissection (LCM)	WGS	503	80	1092	168	286	81	2210	Crohn’s disease	SMSDB32
P15B1_2	patient15	58	Male	Colon	Laser-Capture Microdissection (LCM)	WGS	663	118	1425	155	348	89	2798	Ulcerative colitis	SMSDB32
P15B1_3	patient15	58	Male	Colon	Laser-Capture Microdissection (LCM)	WGS	739	119	1480	151	361	95	2945	Ulcerative colitis	SMSDB32
P15B2_8	patient15	58	Male	Colon	Laser-Capture Microdissection (LCM)	WGS	860	164	1924	313	467	140	3868	Ulcerative colitis	SMSDB32
P15B2_9	patient15	58	Male	Colon	Laser-Capture Microdissection (LCM)	WGS	914	160	1957	318	464	151	3964	Ulcerative colitis	SMSDB32
P16B3_1	patient16	62	Male	Colon	Laser-Capture Microdissection (LCM)	WGS	672	151	1531	250	440	189	3233	Ulcerative colitis	SMSDB32
P16B3_2	patient16	62	Male	Colon	Laser-Capture Microdissection (LCM)	WGS	763	166	1631	280	459	202	3501	Ulcerative colitis	SMSDB32
P16B3_3	patient16	62	Male	Colon	Laser-Capture Microdissection (LCM)	WGS	711	155	1548	253	453	193	3313	Ulcerative colitis	SMSDB32
P16B4_5	patient16	62	Male	Colon	Laser-Capture Microdissection (LCM)	WGS	860	1895	2873	266	558	214	6666	Ulcerative colitis	SMSDB32
P16B4_6	patient16	62	Male	Colon	Laser-Capture Microdissection (LCM)	WGS	870	1830	2750	252	537	199	6438	Ulcerative colitis	SMSDB32
P17B1_1	patient17	44	Male	Colon	Laser-Capture Microdissection (LCM)	WGS	694	135	1739	216	409	153	3346	Ulcerative colitis	SMSDB32
P17B1_11	patient17	44	Male	Colon	Laser-Capture Microdissection (LCM)	WGS	735	157	1915	250	455	174	3686	Ulcerative colitis	SMSDB32
P17B1_14	patient17	44	Male	Colon	Laser-Capture Microdissection (LCM)	WGS	738	189	2128	288	540	218	4101	Ulcerative colitis	SMSDB32
P17B1_16	patient17	44	Male	Colon	Laser-Capture Microdissection (LCM)	WGS	597	119	1473	194	362	149	2894	Ulcerative colitis	SMSDB32
P17B1_2	patient17	44	Male	Colon	Laser-Capture Microdissection (LCM)	WGS	700	138	1825	238	438	171	3510	Ulcerative colitis	SMSDB32
P17B1_4	patient17	44	Male	Colon	Laser-Capture Microdissection (LCM)	WGS	424	87	1194	161	268	114	2248	Ulcerative colitis	SMSDB32
P17B1_5	patient17	44	Male	Colon	Laser-Capture Microdissection (LCM)	WGS	662	141	1697	213	414	164	3291	Ulcerative colitis	SMSDB32
P17B1_6	patient17	44	Male	Colon	Laser-Capture Microdissection (LCM)	WGS	470	83	1258	145	284	100	2340	Ulcerative colitis	SMSDB32
P17B1_7	patient17	44	Male	Colon	Laser-Capture Microdissection (LCM)	WGS	432	87	1305	152	291	97	2364	Ulcerative colitis	SMSDB32
P17B2_1	patient17	44	Male	Colon	Laser-Capture Microdissection (LCM)	WGS	425	100	1410	169	316	101	2521	Ulcerative colitis	SMSDB32
P17B2_10	patient17	44	Male	Colon	Laser-Capture Microdissection (LCM)	WGS	530	138	1639	229	368	121	3025	Ulcerative colitis	SMSDB32
P17B2_11	patient17	44	Male	Colon	Laser-Capture Microdissection (LCM)	WGS	409	102	1457	200	352	118	2638	Ulcerative colitis	SMSDB32
P17B2_14	patient17	44	Male	Colon	Laser-Capture Microdissection (LCM)	WGS	529	99	1375	175	318	106	2602	Ulcerative colitis	SMSDB32
P17B2_15	patient17	44	Male	Colon	Laser-Capture Microdissection (LCM)	WGS	428	81	1186	169	262	99	2225	Ulcerative colitis	SMSDB32
P17B2_16	patient17	44	Male	Colon	Laser-Capture Microdissection (LCM)	WGS	378	81	1062	117	266	77	1981	Ulcerative colitis	SMSDB32
P17B2_18	patient17	44	Male	Colon	Laser-Capture Microdissection (LCM)	WGS	535	114	1479	171	377	111	2787	Ulcerative colitis	SMSDB32
P17B2_19	patient17	44	Male	Colon	Laser-Capture Microdissection (LCM)	WGS	385	90	999	141	290	91	1996	Ulcerative colitis	SMSDB32
P17B2_2	patient17	44	Male	Colon	Laser-Capture Microdissection (LCM)	WGS	327	73	817	93	212	74	1596	Ulcerative colitis	SMSDB32
P17B2_3	patient17	44	Male	Colon	Laser-Capture Microdissection (LCM)	WGS	521	107	1444	175	326	103	2676	Ulcerative colitis	SMSDB32
P17B2_5	patient17	44	Male	Colon	Laser-Capture Microdissection (LCM)	WGS	585	127	1718	220	393	129	3172	Ulcerative colitis	SMSDB32
P17B2_6	patient17	44	Male	Colon	Laser-Capture Microdissection (LCM)	WGS	483	107	1411	166	320	100	2587	Ulcerative colitis	SMSDB32
P17B2_7	patient17	44	Male	Colon	Laser-Capture Microdissection (LCM)	WGS	366	85	985	133	297	95	1961	Ulcerative colitis	SMSDB32
P17B2_8	patient17	44	Male	Colon	Laser-Capture Microdissection (LCM)	WGS	467	136	1682	238	385	126	3034	Ulcerative colitis	SMSDB32
P17B2_9	patient17	44	Male	Colon	Laser-Capture Microdissection (LCM)	WGS	515	105	1447	171	312	97	2647	Ulcerative colitis	SMSDB32
P18B2_14	patient18	45	Female	Colon	Laser-Capture Microdissection (LCM)	WGS	310	88	702	203	480	155	1938	Crohn’s disease	SMSDB32
P18B2_15	patient18	45	Female	Colon	Laser-Capture Microdissection (LCM)	WGS	234	73	662	214	540	156	1879	Crohn’s disease	SMSDB32
P18B2_2	patient18	45	Female	Colon	Laser-Capture Microdissection (LCM)	WGS	297	59	1138	197	445	131	2267	Crohn’s disease	SMSDB32
P19B2_1	patient19	42	Male	Colon	Laser-Capture Microdissection (LCM)	WGS	398	116	795	109	263	89	1770	Crohn’s disease	SMSDB32
P19B2_11	patient19	42	Male	Colon	Laser-Capture Microdissection (LCM)	WGS	331	78	770	125	282	77	1663	Crohn’s disease	SMSDB32
P1B1_2	patient1	59	Female	Colon	Laser-Capture Microdissection (LCM)	WGS	377	103	1298	152	327	82	2339	Crohn’s disease	SMSDB32
P1B1_3	patient1	59	Female	Colon	Laser-Capture Microdissection (LCM)	WGS	395	103	1344	149	331	82	2404	Crohn’s disease	SMSDB32
P1B1_4	patient1	59	Female	Colon	Laser-Capture Microdissection (LCM)	WGS	384	100	1449	188	369	80	2570	Crohn’s disease	SMSDB32
P1B1_5	patient1	59	Female	Colon	Laser-Capture Microdissection (LCM)	WGS	383	98	1469	184	373	83	2590	Crohn’s disease	SMSDB32
P1B1_6	patient1	59	Female	Colon	Laser-Capture Microdissection (LCM)	WGS	445	116	1357	185	310	70	2483	Crohn’s disease	SMSDB32
P1B2_1	patient1	59	Female	Colon	Laser-Capture Microdissection (LCM)	WGS	364	95	1261	111	287	95	2213	Crohn’s disease	SMSDB32
P1B2_3	patient1	59	Female	Colon	Laser-Capture Microdissection (LCM)	WGS	350	94	1170	154	295	59	2122	Crohn’s disease	SMSDB32
P1B2_4	patient1	59	Female	Colon	Laser-Capture Microdissection (LCM)	WGS	335	92	1241	125	287	78	2158	Crohn’s disease	SMSDB32
P1B3_11	patient1	59	Female	Colon	Laser-Capture Microdissection (LCM)	WGS	246	93	826	104	233	72	1574	Crohn’s disease	SMSDB32
P1B3_12	patient1	59	Female	Colon	Laser-Capture Microdissection (LCM)	WGS	376	117	1279	166	324	80	2342	Crohn’s disease	SMSDB32
P1B3_13	patient1	59	Female	Colon	Laser-Capture Microdissection (LCM)	WGS	290	122	979	144	320	78	1933	Crohn’s disease	SMSDB32
P1B3_14	patient1	59	Female	Colon	Laser-Capture Microdissection (LCM)	WGS	334	113	1181	161	340	80	2209	Crohn’s disease	SMSDB32
P1B3_8	patient1	59	Female	Colon	Laser-Capture Microdissection (LCM)	WGS	345	122	1165	152	303	82	2169	Crohn’s disease	SMSDB32
P1B3_9	patient1	59	Female	Colon	Laser-Capture Microdissection (LCM)	WGS	465	142	1435	199	356	115	2712	Crohn’s disease	SMSDB32
P1B4_1	patient1	59	Female	Colon	Laser-Capture Microdissection (LCM)	WGS	303	91	1064	147	285	60	1950	Crohn’s disease	SMSDB32
P1B4_10	patient1	59	Female	Colon	Laser-Capture Microdissection (LCM)	WGS	332	109	1260	145	306	78	2230	Crohn’s disease	SMSDB32
P1B4_11	patient1	59	Female	Colon	Laser-Capture Microdissection (LCM)	WGS	285	147	981	163	322	94	1992	Crohn’s disease	SMSDB32
P1B4_2	patient1	59	Female	Colon	Laser-Capture Microdissection (LCM)	WGS	189	84	772	123	226	81	1475	Crohn’s disease	SMSDB32
P1B4_3	patient1	59	Female	Colon	Laser-Capture Microdissection (LCM)	WGS	239	80	889	141	239	66	1654	Crohn’s disease	SMSDB32
P1B4_4	patient1	59	Female	Colon	Laser-Capture Microdissection (LCM)	WGS	200	67	642	105	199	50	1263	Crohn’s disease	SMSDB32
P1B4_5	patient1	59	Female	Colon	Laser-Capture Microdissection (LCM)	WGS	397	125	1391	205	347	76	2541	Crohn’s disease	SMSDB32
P1B4_6	patient1	59	Female	Colon	Laser-Capture Microdissection (LCM)	WGS	389	146	1528	161	359	114	2697	Crohn’s disease	SMSDB32
P1B4_7	patient1	59	Female	Colon	Laser-Capture Microdissection (LCM)	WGS	415	121	1559	157	382	113	2747	Crohn’s disease	SMSDB32
P1B4_8	patient1	59	Female	Colon	Laser-Capture Microdissection (LCM)	WGS	409	121	1508	158	359	119	2674	Crohn’s disease	SMSDB32
P22B2_11	patient22	58	Female	Colon	Laser-Capture Microdissection (LCM)	WGS	249	97	1033	212	593	213	2397	Ulcerative colitis	SMSDB32
P22B2_12	patient22	58	Female	Colon	Laser-Capture Microdissection (LCM)	WGS	249	104	1014	218	606	211	2402	Ulcerative colitis	SMSDB32
P22B2_2	patient22	58	Female	Colon	Laser-Capture Microdissection (LCM)	WGS	346	101	1242	238	865	241	3033	Ulcerative colitis	SMSDB32
P22B2_3	patient22	58	Female	Colon	Laser-Capture Microdissection (LCM)	WGS	338	108	1206	243	824	283	3002	Ulcerative colitis	SMSDB32
P22B2_4	patient22	58	Female	Colon	Laser-Capture Microdissection (LCM)	WGS	344	110	1230	243	820	278	3025	Ulcerative colitis	SMSDB32
P22B2_5	patient22	58	Female	Colon	Laser-Capture Microdissection (LCM)	WGS	350	98	1193	235	842	229	2947	Ulcerative colitis	SMSDB32
P24B1_3	patient24	38	Male	Colon	Laser-Capture Microdissection (LCM)	WGS	382	76	1120	120	247	116	2061	Crohn’s disease	SMSDB32
P24B1_4	patient24	38	Male	Colon	Laser-Capture Microdissection (LCM)	WGS	627	83	1702	171	316	107	3006	Crohn’s disease	SMSDB32
P24B1_5	patient24	38	Male	Colon	Laser-Capture Microdissection (LCM)	WGS	475	92	1328	139	283	90	2407	Crohn’s disease	SMSDB32
P24B1_6	patient24	38	Male	Colon	Laser-Capture Microdissection (LCM)	WGS	377	62	1097	107	230	74	1947	Crohn’s disease	SMSDB32
P24B1_7	patient24	38	Male	Colon	Laser-Capture Microdissection (LCM)	WGS	402	87	1203	125	250	107	2174	Crohn’s disease	SMSDB32
P25B1_2	patient25	77	Female	Colon	Laser-Capture Microdissection (LCM)	WGS	690	187	2278	294	570	234	4253	Ulcerative colitis	SMSDB32
P25B1_3	patient25	77	Female	Colon	Laser-Capture Microdissection (LCM)	WGS	665	173	2079	278	524	216	3935	Ulcerative colitis	SMSDB32
P25B1_4	patient25	77	Female	Colon	Laser-Capture Microdissection (LCM)	WGS	693	152	2173	298	549	208	4073	Ulcerative colitis	SMSDB32
P25B1_5	patient25	77	Female	Colon	Laser-Capture Microdissection (LCM)	WGS	716	179	2349	316	578	289	4427	Ulcerative colitis	SMSDB32
P26B2_1	patient26	70	Male	Colon	Laser-Capture Microdissection (LCM)	WGS	235	81	875	129	258	86	1664	Ulcerative colitis	SMSDB32
P26B3_2	patient26	70	Male	Colon	Laser-Capture Microdissection (LCM)	WGS	240	93	864	138	246	85	1666	Ulcerative colitis	SMSDB32
P26B3_4	patient26	70	Male	Colon	Laser-Capture Microdissection (LCM)	WGS	238	102	939	123	278	79	1759	Ulcerative colitis	SMSDB32
P28B1a_1	patient28	40	Female	Colon	Laser-Capture Microdissection (LCM)	WGS	397	102	1141	127	282	112	2161	Ulcerative colitis	SMSDB32
P28B1a_2	patient28	40	Female	Colon	Laser-Capture Microdissection (LCM)	WGS	405	97	1074	108	282	81	2047	Ulcerative colitis	SMSDB32
P28B1a_3	patient28	40	Female	Colon	Laser-Capture Microdissection (LCM)	WGS	394	97	1087	120	296	100	2094	Ulcerative colitis	SMSDB32
P28B1a_4	patient28	40	Female	Colon	Laser-Capture Microdissection (LCM)	WGS	477	103	1195	140	308	114	2337	Ulcerative colitis	SMSDB32
P28B1a_5	patient28	40	Female	Colon	Laser-Capture Microdissection (LCM)	WGS	480	108	1147	136	307	112	2290	Ulcerative colitis	SMSDB32
P28B1b_6	patient28	40	Female	Colon	Laser-Capture Microdissection (LCM)	WGS	442	121	1238	183	381	117	2482	Ulcerative colitis	SMSDB32
P28B1b_7	patient28	40	Female	Colon	Laser-Capture Microdissection (LCM)	WGS	411	140	1208	167	364	124	2414	Ulcerative colitis	SMSDB32
P29B2_1	patient29	48	Male	Colon	Laser-Capture Microdissection (LCM)	WGS	384	99	1291	329	676	276	3055	Ulcerative colitis	SMSDB32
P29B2_2	patient29	48	Male	Colon	Laser-Capture Microdissection (LCM)	WGS	389	105	1319	348	681	268	3110	Ulcerative colitis	SMSDB32
P29B2_3	patient29	48	Male	Colon	Laser-Capture Microdissection (LCM)	WGS	321	99	1071	259	502	205	2457	Ulcerative colitis	SMSDB32
P29B2_4	patient29	48	Male	Colon	Laser-Capture Microdissection (LCM)	WGS	392	100	1340	339	687	288	3146	Ulcerative colitis	SMSDB32
P29B2_8	patient29	48	Male	Colon	Laser-Capture Microdissection (LCM)	WGS	375	115	1286	306	532	193	2807	Ulcerative colitis	SMSDB32
P29B3_1	patient29	48	Male	Colon	Laser-Capture Microdissection (LCM)	WGS	530	136	1590	233	532	166	3187	Ulcerative colitis	SMSDB32
P29B3_2	patient29	48	Male	Colon	Laser-Capture Microdissection (LCM)	WGS	515	132	1590	242	527	165	3171	Ulcerative colitis	SMSDB32
P29B3_3	patient29	48	Male	Colon	Laser-Capture Microdissection (LCM)	WGS	563	130	1624	239	523	160	3239	Ulcerative colitis	SMSDB32
P29B3_4	patient29	48	Male	Colon	Laser-Capture Microdissection (LCM)	WGS	540	130	1597	247	535	174	3223	Ulcerative colitis	SMSDB32
P29B3_6	patient29	48	Male	Colon	Laser-Capture Microdissection (LCM)	WGS	517	139	1581	233	523	167	3160	Ulcerative colitis	SMSDB32
P2B3_2	patient2	38	Male	Colon	Laser-Capture Microdissection (LCM)	WGS	361	66	858	125	239	69	1718	Crohn’s disease	SMSDB32
P2B3_3	patient2	38	Male	Colon	Laser-Capture Microdissection (LCM)	WGS	486	67	905	110	226	58	1852	Crohn’s disease	SMSDB32
P2B3_4	patient2	38	Male	Colon	Laser-Capture Microdissection (LCM)	WGS	256	61	772	100	211	39	1439	Crohn’s disease	SMSDB32
P30B3_1	patient30	40	Female	Colon	Laser-Capture Microdissection (LCM)	WGS	407	116	1541	268	485	154	2971	Crohn’s disease	SMSDB32
P30B3_2	patient30	40	Female	Colon	Laser-Capture Microdissection (LCM)	WGS	409	119	1542	269	486	135	2960	Crohn’s disease	SMSDB32
P30B3_3	patient30	40	Female	Colon	Laser-Capture Microdissection (LCM)	WGS	420	115	1588	275	483	161	3042	Crohn’s disease	SMSDB32
P30B3_4	patient30	40	Female	Colon	Laser-Capture Microdissection (LCM)	WGS	355	109	1362	204	474	118	2622	Crohn’s disease	SMSDB32
P30B3_5	patient30	40	Female	Colon	Laser-Capture Microdissection (LCM)	WGS	490	123	1570	241	533	141	3098	Crohn’s disease	SMSDB32
P30B3_6	patient30	40	Female	Colon	Laser-Capture Microdissection (LCM)	WGS	469	130	1564	256	525	160	3104	Crohn’s disease	SMSDB32
P30B4_3	patient30	40	Female	Colon	Laser-Capture Microdissection (LCM)	WGS	300	89	1182	199	430	111	2311	Crohn’s disease	SMSDB32
P30B4_4	patient30	40	Female	Colon	Laser-Capture Microdissection (LCM)	WGS	256	80	1168	192	476	101	2273	Crohn’s disease	SMSDB32
P30B4_5	patient30	40	Female	Colon	Laser-Capture Microdissection (LCM)	WGS	314	102	1222	198	429	110	2375	Crohn’s disease	SMSDB32
P30B4_6	patient30	40	Female	Colon	Laser-Capture Microdissection (LCM)	WGS	365	84	1252	210	489	126	2526	Crohn’s disease	SMSDB32
P30B4_7	patient30	40	Female	Colon	Laser-Capture Microdissection (LCM)	WGS	288	98	928	188	402	117	2021	Crohn’s disease	SMSDB32
P31B1_2	patient31	37	Male	Colon	Laser-Capture Microdissection (LCM)	WGS	221	59	846	84	224	77	1511	Ulcerative colitis	SMSDB32
P31B1_3	patient31	37	Male	Colon	Laser-Capture Microdissection (LCM)	WGS	259	69	829	109	199	59	1524	Ulcerative colitis	SMSDB32
P31B1_4	patient31	37	Male	Colon	Laser-Capture Microdissection (LCM)	WGS	283	54	813	83	197	67	1497	Ulcerative colitis	SMSDB32
P31B1_5	patient31	37	Male	Colon	Laser-Capture Microdissection (LCM)	WGS	304	77	854	94	209	59	1597	Ulcerative colitis	SMSDB32
P33B1_1	patient33	31	Female	Colon	Laser-Capture Microdissection (LCM)	WGS	731	139	2177	229	377	132	3785	Crohn’s disease	SMSDB32
P33B1_2	patient33	31	Female	Colon	Laser-Capture Microdissection (LCM)	WGS	748	143	2117	229	383	126	3746	Crohn’s disease	SMSDB32
P33B1_3	patient33	31	Female	Colon	Laser-Capture Microdissection (LCM)	WGS	478	94	1831	202	305	95	3005	Crohn’s disease	SMSDB32
P33B1_4	patient33	31	Female	Colon	Laser-Capture Microdissection (LCM)	WGS	480	105	1843	183	286	91	2988	Crohn’s disease	SMSDB32
P33B2a_1	patient33	31	Female	Colon	Laser-Capture Microdissection (LCM)	WGS	323	91	1241	147	271	86	2159	Crohn’s disease	SMSDB32
P33B2a_2	patient33	31	Female	Colon	Laser-Capture Microdissection (LCM)	WGS	245	63	890	98	196	67	1559	Crohn’s disease	SMSDB32
P33B2a_3	patient33	31	Female	Colon	Laser-Capture Microdissection (LCM)	WGS	248	62	881	137	172	66	1566	Crohn’s disease	SMSDB32
P33B2b_4	patient33	31	Female	Colon	Laser-Capture Microdissection (LCM)	WGS	276	75	1077	145	207	68	1848	Crohn’s disease	SMSDB32
P33B2b_5	patient33	31	Female	Colon	Laser-Capture Microdissection (LCM)	WGS	128	43	558	63	105	36	933	Crohn’s disease	SMSDB32
P33B2b_6	patient33	31	Female	Colon	Laser-Capture Microdissection (LCM)	WGS	299	86	1120	138	210	91	1944	Crohn’s disease	SMSDB32
P33B3a_1	patient33	31	Female	Colon	Laser-Capture Microdissection (LCM)	WGS	365	86	1405	187	387	124	2554	Crohn’s disease	SMSDB32
P33B3a_2	patient33	31	Female	Colon	Laser-Capture Microdissection (LCM)	WGS	349	96	1288	175	392	112	2412	Crohn’s disease	SMSDB32
P33B3a_3	patient33	31	Female	Colon	Laser-Capture Microdissection (LCM)	WGS	308	99	1249	182	365	167	2370	Crohn’s disease	SMSDB32
P33B3a_4	patient33	31	Female	Colon	Laser-Capture Microdissection (LCM)	WGS	355	106	1411	196	416	139	2623	Crohn’s disease	SMSDB32
P33B3a_5	patient33	31	Female	Colon	Laser-Capture Microdissection (LCM)	WGS	411	108	1391	200	383	121	2614	Crohn’s disease	SMSDB32
P33B3b_6	patient33	31	Female	Colon	Laser-Capture Microdissection (LCM)	WGS	330	92	1267	164	285	88	2226	Crohn’s disease	SMSDB32
P33B3b_7	patient33	31	Female	Colon	Laser-Capture Microdissection (LCM)	WGS	341	88	1311	173	305	132	2350	Crohn’s disease	SMSDB32
P34B2_1	patient34	22	Male	Colon	Laser-Capture Microdissection (LCM)	WGS	710	104	785	195	306	276	2376	Ulcerative colitis	SMSDB32
P34B2_2	patient34	22	Male	Colon	Laser-Capture Microdissection (LCM)	WGS	689	94	781	186	327	288	2365	Ulcerative colitis	SMSDB32
P34B2_3	patient34	22	Male	Colon	Laser-Capture Microdissection (LCM)	WGS	701	96	778	187	289	301	2352	Ulcerative colitis	SMSDB32
P34B2_4	patient34	22	Male	Colon	Laser-Capture Microdissection (LCM)	WGS	711	99	803	194	290	288	2385	Ulcerative colitis	SMSDB32
P34B2_6	patient34	22	Male	Colon	Laser-Capture Microdissection (LCM)	WGS	618	106	699	193	279	297	2192	Ulcerative colitis	SMSDB32
P35B2a_1	patient35	66	Male	Colon	Laser-Capture Microdissection (LCM)	WGS	1509	358	3530	815	2190	2409	10811	Ulcerative colitis	SMSDB32
P35B2a_3	patient35	66	Male	Colon	Laser-Capture Microdissection (LCM)	WGS	1520	366	3600	795	2139	2294	10714	Ulcerative colitis	SMSDB32
P35B2a_4	patient35	66	Male	Colon	Laser-Capture Microdissection (LCM)	WGS	1555	359	3618	806	2154	2332	10824	Ulcerative colitis	SMSDB32
P35B2b_10	patient35	66	Male	Colon	Laser-Capture Microdissection (LCM)	WGS	1117	318	3292	497	995	564	6783	Ulcerative colitis	SMSDB32
P35B2b_5	patient35	66	Male	Colon	Laser-Capture Microdissection (LCM)	WGS	1090	307	3121	484	963	584	6549	Ulcerative colitis	SMSDB32
P35B2b_6	patient35	66	Male	Colon	Laser-Capture Microdissection (LCM)	WGS	951	267	2683	404	801	450	5556	Ulcerative colitis	SMSDB32
P35B2b_7	patient35	66	Male	Colon	Laser-Capture Microdissection (LCM)	WGS	1130	297	3199	488	948	514	6576	Ulcerative colitis	SMSDB32
P35B2b_9	patient35	66	Male	Colon	Laser-Capture Microdissection (LCM)	WGS	1136	313	3405	511	1003	561	6929	Ulcerative colitis	SMSDB32
P36B2a_1	patient36	61	Female	Colon	Laser-Capture Microdissection (LCM)	WGS	1298	388	3951	708	955	624	7924	Ulcerative colitis	SMSDB32
P36B2a_10	patient36	61	Female	Colon	Laser-Capture Microdissection (LCM)	WGS	1260	342	3809	571	913	491	7386	Ulcerative colitis	SMSDB32
P36B2a_2	patient36	61	Female	Colon	Laser-Capture Microdissection (LCM)	WGS	1288	362	3925	598	939	518	7630	Ulcerative colitis	SMSDB32
P36B2a_3	patient36	61	Female	Colon	Laser-Capture Microdissection (LCM)	WGS	1283	375	3870	614	932	563	7637	Ulcerative colitis	SMSDB32
P36B2a_4	patient36	61	Female	Colon	Laser-Capture Microdissection (LCM)	WGS	1318	449	4018	794	973	799	8351	Ulcerative colitis	SMSDB32
P36B2a_5	patient36	61	Female	Colon	Laser-Capture Microdissection (LCM)	WGS	1246	375	3774	601	889	528	7413	Ulcerative colitis	SMSDB32
P36B2a_6	patient36	61	Female	Colon	Laser-Capture Microdissection (LCM)	WGS	1260	350	3830	630	901	521	7492	Ulcerative colitis	SMSDB32
P36B2a_7	patient36	61	Female	Colon	Laser-Capture Microdissection (LCM)	WGS	1226	325	3722	545	872	475	7165	Ulcerative colitis	SMSDB32
P36B2a_8	patient36	61	Female	Colon	Laser-Capture Microdissection (LCM)	WGS	1245	327	3747	539	879	467	7204	Ulcerative colitis	SMSDB32
P36B2a_9	patient36	61	Female	Colon	Laser-Capture Microdissection (LCM)	WGS	1252	332	3752	548	888	464	7236	Ulcerative colitis	SMSDB32
P36B2b_11	patient36	61	Female	Colon	Laser-Capture Microdissection (LCM)	WGS	1521	289	3632	549	1056	630	7677	Ulcerative colitis	SMSDB32
P36B2b_12	patient36	61	Female	Colon	Laser-Capture Microdissection (LCM)	WGS	1503	282	3559	543	1049	625	7561	Ulcerative colitis	SMSDB32
P36B2b_13	patient36	61	Female	Colon	Laser-Capture Microdissection (LCM)	WGS	1515	279	3641	556	1045	623	7659	Ulcerative colitis	SMSDB32
P37B1_1	patient37	37	Female	Colon	Laser-Capture Microdissection (LCM)	WGS	554	196	2104	402	752	346	4354	Crohn’s disease	SMSDB32
P37B1_10	patient37	37	Female	Colon	Laser-Capture Microdissection (LCM)	WGS	656	136	1953	364	673	249	4031	Crohn’s disease	SMSDB32
P37B1_12	patient37	37	Female	Colon	Laser-Capture Microdissection (LCM)	WGS	499	141	1833	342	638	242	3695	Crohn’s disease	SMSDB32
P37B1_14	patient37	37	Female	Colon	Laser-Capture Microdissection (LCM)	WGS	748	157	2196	399	720	261	4481	Crohn’s disease	SMSDB32
P37B1_15	patient37	37	Female	Colon	Laser-Capture Microdissection (LCM)	WGS	503	109	1513	307	584	263	3279	Crohn’s disease	SMSDB32
P37B1_2	patient37	37	Female	Colon	Laser-Capture Microdissection (LCM)	WGS	550	200	2090	396	742	342	4320	Crohn’s disease	SMSDB32
P37B1_4	patient37	37	Female	Colon	Laser-Capture Microdissection (LCM)	WGS	593	315	2185	404	752	339	4588	Crohn’s disease	SMSDB32
P37B1_6	patient37	37	Female	Colon	Laser-Capture Microdissection (LCM)	WGS	812	164	2450	411	764	280	4881	Crohn’s disease	SMSDB32
P37B1_7	patient37	37	Female	Colon	Laser-Capture Microdissection (LCM)	WGS	744	152	2258	408	734	267	4563	Crohn’s disease	SMSDB32
P37B1_8	patient37	37	Female	Colon	Laser-Capture Microdissection (LCM)	WGS	516	134	1817	335	603	214	3619	Crohn’s disease	SMSDB32
P37B1_9	patient37	37	Female	Colon	Laser-Capture Microdissection (LCM)	WGS	594	131	1903	346	642	231	3847	Crohn’s disease	SMSDB32
P37B2a_16	patient37	37	Female	Colon	Laser-Capture Microdissection (LCM)	WGS	606	161	1827	395	840	278	4107	Crohn’s disease	SMSDB32
P37B2a_17	patient37	37	Female	Colon	Laser-Capture Microdissection (LCM)	WGS	566	138	1664	364	762	253	3747	Crohn’s disease	SMSDB32
P37B2a_18	patient37	37	Female	Colon	Laser-Capture Microdissection (LCM)	WGS	390	109	1150	286	655	196	2786	Crohn’s disease	SMSDB32
P37B2a_3	patient37	37	Female	Colon	Laser-Capture Microdissection (LCM)	WGS	441	147	1564	344	840	288	3624	Crohn’s disease	SMSDB32
P37B2a_4	patient37	37	Female	Colon	Laser-Capture Microdissection (LCM)	WGS	358	94	1054	283	694	233	2716	Crohn’s disease	SMSDB32
P37B2a_5	patient37	37	Female	Colon	Laser-Capture Microdissection (LCM)	WGS	416	132	1431	324	776	255	3334	Crohn’s disease	SMSDB32
P37B2a_6	patient37	37	Female	Colon	Laser-Capture Microdissection (LCM)	WGS	407	132	1315	342	791	300	3287	Crohn’s disease	SMSDB32
P37B2b_10	patient37	37	Female	Colon	Laser-Capture Microdissection (LCM)	WGS	658	210	1790	384	855	413	4310	Crohn’s disease	SMSDB32
P37B2b_11	patient37	37	Female	Colon	Laser-Capture Microdissection (LCM)	WGS	835	270	2327	520	989	428	5369	Crohn’s disease	SMSDB32
P37B2b_12	patient37	37	Female	Colon	Laser-Capture Microdissection (LCM)	WGS	819	187	2111	483	926	353	4879	Crohn’s disease	SMSDB32
P37B2b_14	patient37	37	Female	Colon	Laser-Capture Microdissection (LCM)	WGS	823	180	2119	484	923	336	4865	Crohn’s disease	SMSDB32
P37B2b_15	patient37	37	Female	Colon	Laser-Capture Microdissection (LCM)	WGS	837	174	2154	485	930	333	4913	Crohn’s disease	SMSDB32
P37B2b_7	patient37	37	Female	Colon	Laser-Capture Microdissection (LCM)	WGS	638	198	1710	370	809	371	4096	Crohn’s disease	SMSDB32
P37B2b_8	patient37	37	Female	Colon	Laser-Capture Microdissection (LCM)	WGS	658	207	1790	380	837	381	4253	Crohn’s disease	SMSDB32
P37B3_1	patient37	37	Female	Colon	Laser-Capture Microdissection (LCM)	WGS	901	233	2603	558	1065	414	5774	Crohn’s disease	SMSDB32
P37B3_10	patient37	37	Female	Colon	Laser-Capture Microdissection (LCM)	WGS	878	330	2536	607	1267	1113	6731	Crohn’s disease	SMSDB32
P37B3_11	patient37	37	Female	Colon	Laser-Capture Microdissection (LCM)	WGS	870	317	2511	588	1252	1107	6645	Crohn’s disease	SMSDB32
P37B3_2	patient37	37	Female	Colon	Laser-Capture Microdissection (LCM)	WGS	658	481	2805	484	931	440	5799	Crohn’s disease	SMSDB32
P37B3_3	patient37	37	Female	Colon	Laser-Capture Microdissection (LCM)	WGS	614	467	2656	431	878	396	5442	Crohn’s disease	SMSDB32
P37B3_4	patient37	37	Female	Colon	Laser-Capture Microdissection (LCM)	WGS	817	328	2447	581	1249	1108	6530	Crohn’s disease	SMSDB32
P37B3_5	patient37	37	Female	Colon	Laser-Capture Microdissection (LCM)	WGS	942	361	2753	669	1358	1078	7161	Crohn’s disease	SMSDB32
P37B3_6	patient37	37	Female	Colon	Laser-Capture Microdissection (LCM)	WGS	612	154	1739	369	598	249	3721	Crohn’s disease	SMSDB32
P37B3_7	patient37	37	Female	Colon	Laser-Capture Microdissection (LCM)	WGS	846	328	2506	589	1261	1105	6635	Crohn’s disease	SMSDB32
P37B3_8	patient37	37	Female	Colon	Laser-Capture Microdissection (LCM)	WGS	675	265	2032	441	880	414	4707	Crohn’s disease	SMSDB32
P37B3_9	patient37	37	Female	Colon	Laser-Capture Microdissection (LCM)	WGS	797	302	2332	557	1168	1048	6204	Crohn’s disease	SMSDB32
P38B1_1	patient38	40	Female	Colon	Laser-Capture Microdissection (LCM)	WGS	515	126	1670	281	546	154	3292	Ulcerative colitis	SMSDB32
P38B1_2	patient38	40	Female	Colon	Laser-Capture Microdissection (LCM)	WGS	530	135	1911	344	572	142	3634	Ulcerative colitis	SMSDB32
P38B1_4	patient38	40	Female	Colon	Laser-Capture Microdissection (LCM)	WGS	559	146	2027	396	600	154	3882	Ulcerative colitis	SMSDB32
P38B2a_1	patient38	40	Female	Colon	Laser-Capture Microdissection (LCM)	WGS	343	96	1062	291	807	207	2806	Ulcerative colitis	SMSDB32
P38B2a_2	patient38	40	Female	Colon	Laser-Capture Microdissection (LCM)	WGS	296	91	1060	298	794	185	2724	Ulcerative colitis	SMSDB32
P38B2a_3	patient38	40	Female	Colon	Laser-Capture Microdissection (LCM)	WGS	199	66	712	224	512	148	1861	Ulcerative colitis	SMSDB32
P38B2b_4	patient38	40	Female	Colon	Laser-Capture Microdissection (LCM)	WGS	307	88	925	304	731	233	2588	Ulcerative colitis	SMSDB32
P38B2b_5	patient38	40	Female	Colon	Laser-Capture Microdissection (LCM)	WGS	280	90	945	258	596	209	2378	Ulcerative colitis	SMSDB32
P3B1_1	patient3	27	Female	Colon	Laser-Capture Microdissection (LCM)	WGS	108	26	212	32	69	22	469	Ulcerative colitis	SMSDB32
P3B1_3	patient3	27	Female	Colon	Laser-Capture Microdissection (LCM)	WGS	64	23	174	23	51	16	351	Ulcerative colitis	SMSDB32
P3B1_6	patient3	27	Female	Colon	Laser-Capture Microdissection (LCM)	WGS	217	49	508	54	105	33	966	Ulcerative colitis	SMSDB32
P3B2_10	patient3	27	Female	Colon	Laser-Capture Microdissection (LCM)	WGS	215	45	674	104	228	57	1323	Ulcerative colitis	SMSDB32
P3B2_2	patient3	27	Female	Colon	Laser-Capture Microdissection (LCM)	WGS	276	58	738	108	252	49	1481	Ulcerative colitis	SMSDB32
P3B2_3	patient3	27	Female	Colon	Laser-Capture Microdissection (LCM)	WGS	223	45	699	95	250	53	1365	Ulcerative colitis	SMSDB32
P3B2_8	patient3	27	Female	Colon	Laser-Capture Microdissection (LCM)	WGS	157	43	518	58	106	37	919	Ulcerative colitis	SMSDB32
P3B4_9	patient3	27	Female	Colon	Laser-Capture Microdissection (LCM)	WGS	189	55	631	69	132	46	1122	Ulcerative colitis	SMSDB32
P40B1_1	patient40	58	Male	Colon	Laser-Capture Microdissection (LCM)	WGS	1048	190	2490	278	509	194	4709	Crohn’s disease	SMSDB32
P40B1_2	patient40	58	Male	Colon	Laser-Capture Microdissection (LCM)	WGS	992	183	2396	258	486	190	4505	Crohn’s disease	SMSDB32
P40B1_3	patient40	58	Male	Colon	Laser-Capture Microdissection (LCM)	WGS	1088	193	2543	277	537	201	4839	Crohn’s disease	SMSDB32
P40B1_4	patient40	58	Male	Colon	Laser-Capture Microdissection (LCM)	WGS	1113	198	2615	283	534	191	4934	Crohn’s disease	SMSDB32
P40B1_5	patient40	58	Male	Colon	Laser-Capture Microdissection (LCM)	WGS	1120	210	2609	309	541	208	4997	Crohn’s disease	SMSDB32
P40B2_3	patient40	58	Male	Colon	Laser-Capture Microdissection (LCM)	WGS	682	183	1854	212	453	126	3510	Crohn’s disease	SMSDB32
P40B2_4	patient40	58	Male	Colon	Laser-Capture Microdissection (LCM)	WGS	684	150	1720	203	419	130	3306	Crohn’s disease	SMSDB32
P40B2_5	patient40	58	Male	Colon	Laser-Capture Microdissection (LCM)	WGS	493	139	1506	193	421	110	2862	Crohn’s disease	SMSDB32
P40B2_6	patient40	58	Male	Colon	Laser-Capture Microdissection (LCM)	WGS	440	119	1438	180	372	94	2643	Crohn’s disease	SMSDB32
P40B3a_1	patient40	58	Male	Colon	Laser-Capture Microdissection (LCM)	WGS	634	130	2305	354	775	180	4378	Crohn’s disease	SMSDB32
P40B3a_4	patient40	58	Male	Colon	Laser-Capture Microdissection (LCM)	WGS	616	130	2519	305	761	192	4523	Crohn’s disease	SMSDB32
P40B3a_5	patient40	58	Male	Colon	Laser-Capture Microdissection (LCM)	WGS	591	116	2476	280	687	168	4318	Crohn’s disease	SMSDB32
P40B3a_6	patient40	58	Male	Colon	Laser-Capture Microdissection (LCM)	WGS	581	122	2476	287	695	187	4348	Crohn’s disease	SMSDB32
P40B3b_11	patient40	58	Male	Colon	Laser-Capture Microdissection (LCM)	WGS	529	139	2234	258	631	147	3938	Crohn’s disease	SMSDB32
P40B3b_7	patient40	58	Male	Colon	Laser-Capture Microdissection (LCM)	WGS	645	146	2419	322	678	187	4397	Crohn’s disease	SMSDB32
P40B3b_8	patient40	58	Male	Colon	Laser-Capture Microdissection (LCM)	WGS	484	118	2176	285	566	143	3772	Crohn’s disease	SMSDB32
P40B3b_9	patient40	58	Male	Colon	Laser-Capture Microdissection (LCM)	WGS	534	133	2326	299	626	158	4076	Crohn’s disease	SMSDB32
P41B2_1	patient41	42	Male	Colon	Laser-Capture Microdissection (LCM)	WGS	327	95	1066	110	251	94	1943	Crohn’s disease	SMSDB32
P41B2_2	patient41	42	Male	Colon	Laser-Capture Microdissection (LCM)	WGS	295	92	979	121	228	90	1805	Crohn’s disease	SMSDB32
P41B2_3	patient41	42	Male	Colon	Laser-Capture Microdissection (LCM)	WGS	430	104	1480	121	309	95	2539	Crohn’s disease	SMSDB32
P41B2_4	patient41	42	Male	Colon	Laser-Capture Microdissection (LCM)	WGS	378	106	1260	105	273	87	2209	Crohn’s disease	SMSDB32
P41B2_5	patient41	42	Male	Colon	Laser-Capture Microdissection (LCM)	WGS	364	98	1121	122	244	95	2044	Crohn’s disease	SMSDB32
P42B1_1	patient42	31	Female	Colon	Laser-Capture Microdissection (LCM)	WGS	158	60	577	77	170	51	1093	Ulcerative colitis	SMSDB32
P42B1_2	patient42	31	Female	Colon	Laser-Capture Microdissection (LCM)	WGS	137	40	496	53	145	44	915	Ulcerative colitis	SMSDB32
P42B1_3	patient42	31	Female	Colon	Laser-Capture Microdissection (LCM)	WGS	244	67	890	104	215	73	1593	Ulcerative colitis	SMSDB32
P42B1_4	patient42	31	Female	Colon	Laser-Capture Microdissection (LCM)	WGS	224	69	813	102	244	73	1525	Ulcerative colitis	SMSDB32
P42B1_5	patient42	31	Female	Colon	Laser-Capture Microdissection (LCM)	WGS	191	65	771	88	219	82	1416	Ulcerative colitis	SMSDB32
P42B2_1	patient42	31	Female	Colon	Laser-Capture Microdissection (LCM)	WGS	219	70	752	105	186	69	1401	Ulcerative colitis	SMSDB32
P42B2_2	patient42	31	Female	Colon	Laser-Capture Microdissection (LCM)	WGS	209	76	701	103	182	59	1330	Ulcerative colitis	SMSDB32
P42B2_3	patient42	31	Female	Colon	Laser-Capture Microdissection (LCM)	WGS	205	57	684	102	165	54	1267	Ulcerative colitis	SMSDB32
P42B2_6	patient42	31	Female	Colon	Laser-Capture Microdissection (LCM)	WGS	237	78	890	93	216	73	1587	Ulcerative colitis	SMSDB32
P43B1a_1	patient43	36	Female	Colon	Laser-Capture Microdissection (LCM)	WGS	255	95	788	122	210	77	1547	Crohn’s disease	SMSDB32
P43B1a_2	patient43	36	Female	Colon	Laser-Capture Microdissection (LCM)	WGS	248	100	876	132	220	92	1668	Crohn’s disease	SMSDB32
P43B1b_4	patient43	36	Female	Colon	Laser-Capture Microdissection (LCM)	WGS	448	116	1403	163	304	86	2520	Crohn’s disease	SMSDB32
P43B1b_5	patient43	36	Female	Colon	Laser-Capture Microdissection (LCM)	WGS	381	111	1308	159	286	93	2338	Crohn’s disease	SMSDB32
P43B2_1	patient43	36	Female	Colon	Laser-Capture Microdissection (LCM)	WGS	335	175	946	196	248	134	2034	Crohn’s disease	SMSDB32
P43B2_2	patient43	36	Female	Colon	Laser-Capture Microdissection (LCM)	WGS	315	103	1134	134	268	79	2033	Crohn’s disease	SMSDB32
P43B3_1	patient43	36	Female	Colon	Laser-Capture Microdissection (LCM)	WGS	327	93	1182	132	271	106	2111	Crohn’s disease	SMSDB32
P44B1_2_repl	patient44	29	Female	Colon	Laser-Capture Microdissection (LCM)	WGS	314	112	1150	138	278	111	2103	Crohn’s disease	SMSDB32
P44B1a_1	patient44	29	Female	Colon	Laser-Capture Microdissection (LCM)	WGS	329	113	1195	145	281	122	2185	Crohn’s disease	SMSDB32
P44B1a_3	patient44	29	Female	Colon	Laser-Capture Microdissection (LCM)	WGS	320	116	1196	150	279	102	2163	Crohn’s disease	SMSDB32
P44B1b_7	patient44	29	Female	Colon	Laser-Capture Microdissection (LCM)	WGS	299	130	807	164	234	142	1776	Crohn’s disease	SMSDB32
P45B1_2	patient45	52	Female	Colon	Laser-Capture Microdissection (LCM)	WGS	641	180	1546	329	497	201	3394	Crohn’s disease	SMSDB32
P45B1_3	patient45	52	Female	Colon	Laser-Capture Microdissection (LCM)	WGS	698	179	1733	555	744	346	4255	Crohn’s disease	SMSDB32
P45B1_5	patient45	52	Female	Colon	Laser-Capture Microdissection (LCM)	WGS	931	235	2212	682	894	453	5407	Crohn’s disease	SMSDB32
P45B2a_2	patient45	52	Female	Colon	Laser-Capture Microdissection (LCM)	WGS	614	133	1707	304	569	201	3528	Crohn’s disease	SMSDB32
P45B2b_4	patient45	52	Female	Colon	Laser-Capture Microdissection (LCM)	WGS	589	140	1631	369	546	253	3528	Crohn’s disease	SMSDB32
P45B2b_5	patient45	52	Female	Colon	Laser-Capture Microdissection (LCM)	WGS	576	137	1595	362	545	235	3450	Crohn’s disease	SMSDB32
P45B2b_6	patient45	52	Female	Colon	Laser-Capture Microdissection (LCM)	WGS	803	201	2333	505	763	311	4916	Crohn’s disease	SMSDB32
P45B2b_7	patient45	52	Female	Colon	Laser-Capture Microdissection (LCM)	WGS	583	156	1727	311	584	206	3567	Crohn’s disease	SMSDB32
P46B1a_10	patient46	38	Male	Colon	Laser-Capture Microdissection (LCM)	WGS	631	124	1732	210	446	143	3286	Ulcerative colitis	SMSDB32
P46B1a_11	patient46	38	Male	Colon	Laser-Capture Microdissection (LCM)	WGS	628	138	1677	218	442	157	3260	Ulcerative colitis	SMSDB32
P46B1a_13	patient46	38	Male	Colon	Laser-Capture Microdissection (LCM)	WGS	574	126	1563	198	385	144	2990	Ulcerative colitis	SMSDB32
P46B1a_14	patient46	38	Male	Colon	Laser-Capture Microdissection (LCM)	WGS	541	156	1522	200	420	169	3008	Ulcerative colitis	SMSDB32
P46B1a_15	patient46	38	Male	Colon	Laser-Capture Microdissection (LCM)	WGS	632	120	1699	201	416	162	3230	Ulcerative colitis	SMSDB32
P46B1a_2	patient46	38	Male	Colon	Laser-Capture Microdissection (LCM)	WGS	660	135	1773	224	439	170	3401	Ulcerative colitis	SMSDB32
P46B1a_3	patient46	38	Male	Colon	Laser-Capture Microdissection (LCM)	WGS	661	134	1766	220	434	164	3379	Ulcerative colitis	SMSDB32
P46B1a_5	patient46	38	Male	Colon	Laser-Capture Microdissection (LCM)	WGS	620	141	1739	214	441	171	3326	Ulcerative colitis	SMSDB32
P46B1a_7	patient46	38	Male	Colon	Laser-Capture Microdissection (LCM)	WGS	641	153	1766	223	448	154	3385	Ulcerative colitis	SMSDB32
P46B1a_8	patient46	38	Male	Colon	Laser-Capture Microdissection (LCM)	WGS	637	138	1773	230	456	168	3402	Ulcerative colitis	SMSDB32
P46B1b_16	patient46	38	Male	Colon	Laser-Capture Microdissection (LCM)	WGS	718	193	1701	241	499	146	3498	Ulcerative colitis	SMSDB32
P46B2_2	patient46	38	Male	Colon	Laser-Capture Microdissection (LCM)	WGS	541	169	1465	215	490	154	3034	Ulcerative colitis	SMSDB32
P46B2_9	patient46	38	Male	Colon	Laser-Capture Microdissection (LCM)	WGS	675	152	1683	244	451	172	3377	Ulcerative colitis	SMSDB32
P46B3a_1	patient46	38	Male	Colon	Laser-Capture Microdissection (LCM)	WGS	908	197	1876	285	572	232	4070	Ulcerative colitis	SMSDB32
P46B3a_2	patient46	38	Male	Colon	Laser-Capture Microdissection (LCM)	WGS	928	194	1887	288	579	233	4109	Ulcerative colitis	SMSDB32
P46B3a_3	patient46	38	Male	Colon	Laser-Capture Microdissection (LCM)	WGS	902	200	1862	283	571	232	4050	Ulcerative colitis	SMSDB32
P46B3a_4	patient46	38	Male	Colon	Laser-Capture Microdissection (LCM)	WGS	644	171	1596	199	424	163	3197	Ulcerative colitis	SMSDB32
P46B3a_5	patient46	38	Male	Colon	Laser-Capture Microdissection (LCM)	WGS	646	181	1681	224	503	165	3400	Ulcerative colitis	SMSDB32
P46B3b_6	patient46	38	Male	Colon	Laser-Capture Microdissection (LCM)	WGS	814	203	1897	286	547	258	4005	Ulcerative colitis	SMSDB32
P46B3b_7	patient46	38	Male	Colon	Laser-Capture Microdissection (LCM)	WGS	815	211	1849	274	554	266	3969	Ulcerative colitis	SMSDB32
P46B3b_8	patient46	38	Male	Colon	Laser-Capture Microdissection (LCM)	WGS	715	187	1755	259	553	250	3719	Ulcerative colitis	SMSDB32
P48B1_1	patient48	40	Female	Colon	Laser-Capture Microdissection (LCM)	WGS	536	131	1494	172	356	95	2784	Crohn’s disease	SMSDB32
P48B1_2	patient48	40	Female	Colon	Laser-Capture Microdissection (LCM)	WGS	501	132	1419	160	346	85	2643	Crohn’s disease	SMSDB32
P48B1_3	patient48	40	Female	Colon	Laser-Capture Microdissection (LCM)	WGS	398	116	1347	173	424	290	2748	Crohn’s disease	SMSDB32
P48B1_4	patient48	40	Female	Colon	Laser-Capture Microdissection (LCM)	WGS	376	99	1287	137	317	85	2301	Crohn’s disease	SMSDB32
P48B2a_1	patient48	40	Female	Colon	Laser-Capture Microdissection (LCM)	WGS	270	101	980	137	268	85	1841	Crohn’s disease	SMSDB32
P48B2a_2	patient48	40	Female	Colon	Laser-Capture Microdissection (LCM)	WGS	237	93	857	129	232	70	1618	Crohn’s disease	SMSDB32
P48B2a_3	patient48	40	Female	Colon	Laser-Capture Microdissection (LCM)	WGS	309	124	1203	159	287	98	2180	Crohn’s disease	SMSDB32
P48B2a_4	patient48	40	Female	Colon	Laser-Capture Microdissection (LCM)	WGS	303	110	1105	142	253	87	2000	Crohn’s disease	SMSDB32
P48B2a_5	patient48	40	Female	Colon	Laser-Capture Microdissection (LCM)	WGS	373	112	1342	193	344	126	2490	Crohn’s disease	SMSDB32
P48B2a_6	patient48	40	Female	Colon	Laser-Capture Microdissection (LCM)	WGS	339	125	1109	206	291	99	2169	Crohn’s disease	SMSDB32
P48B2b_10	patient48	40	Female	Colon	Laser-Capture Microdissection (LCM)	WGS	279	111	901	132	282	95	1800	Crohn’s disease	SMSDB32
P48B2b_11	patient48	40	Female	Colon	Laser-Capture Microdissection (LCM)	WGS	305	106	1243	150	317	119	2240	Crohn’s disease	SMSDB32
P48B2b_7	patient48	40	Female	Colon	Laser-Capture Microdissection (LCM)	WGS	260	114	976	139	239	89	1817	Crohn’s disease	SMSDB32
P48B2b_8	patient48	40	Female	Colon	Laser-Capture Microdissection (LCM)	WGS	302	115	1043	152	274	92	1978	Crohn’s disease	SMSDB32
P48B2b_9	patient48	40	Female	Colon	Laser-Capture Microdissection (LCM)	WGS	266	93	967	132	282	74	1814	Crohn’s disease	SMSDB32
P48B2c_12	patient48	40	Female	Colon	Laser-Capture Microdissection (LCM)	WGS	294	83	1154	120	253	73	1977	Crohn’s disease	SMSDB32
P48B2c_13	patient48	40	Female	Colon	Laser-Capture Microdissection (LCM)	WGS	227	82	947	129	235	87	1707	Crohn’s disease	SMSDB32
P49B1_1	patient49	33	Male	Colon	Laser-Capture Microdissection (LCM)	WGS	193	69	687	81	196	71	1297	Ulcerative colitis	SMSDB32
P49B1_2	patient49	33	Male	Colon	Laser-Capture Microdissection (LCM)	WGS	272	64	872	106	214	62	1590	Ulcerative colitis	SMSDB32
P49B1_3	patient49	33	Male	Colon	Laser-Capture Microdissection (LCM)	WGS	298	87	1025	128	251	82	1871	Ulcerative colitis	SMSDB32
P49B1_5	patient49	33	Male	Colon	Laser-Capture Microdissection (LCM)	WGS	271	65	937	98	206	75	1652	Ulcerative colitis	SMSDB32
P49B1_6	patient49	33	Male	Colon	Laser-Capture Microdissection (LCM)	WGS	219	65	865	122	182	66	1519	Ulcerative colitis	SMSDB32
P49B1_7	patient49	33	Male	Colon	Laser-Capture Microdissection (LCM)	WGS	222	65	792	100	205	67	1451	Ulcerative colitis	SMSDB32
P49B1_8	patient49	33	Male	Colon	Laser-Capture Microdissection (LCM)	WGS	262	62	911	101	222	60	1618	Ulcerative colitis	SMSDB32
P49B2_1	patient49	33	Male	Colon	Laser-Capture Microdissection (LCM)	WGS	270	58	986	118	216	84	1732	Ulcerative colitis	SMSDB32
P49B2_2	patient49	33	Male	Colon	Laser-Capture Microdissection (LCM)	WGS	273	66	934	97	199	93	1662	Ulcerative colitis	SMSDB32
P4B1_2	patient4	26	Female	Colon	Laser-Capture Microdissection (LCM)	WGS	327	70	752	97	211	64	1521	Crohn’s disease	SMSDB32
P4B1_3	patient4	26	Female	Colon	Laser-Capture Microdissection (LCM)	WGS	191	41	478	62	204	48	1024	Crohn’s disease	SMSDB32
P50B1_1	patient50	36	Female	Colon	Laser-Capture Microdissection (LCM)	WGS	926	290	2484	409	621	274	5004	Ulcerative colitis	SMSDB32
P50B1_2	patient50	36	Female	Colon	Laser-Capture Microdissection (LCM)	WGS	959	291	2549	428	627	269	5123	Ulcerative colitis	SMSDB32
P50B1_3	patient50	36	Female	Colon	Laser-Capture Microdissection (LCM)	WGS	1029	307	2743	453	675	285	5492	Ulcerative colitis	SMSDB32
P50B1_4	patient50	36	Female	Colon	Laser-Capture Microdissection (LCM)	WGS	908	288	2902	482	779	402	5761	Ulcerative colitis	SMSDB32
P50B1_5	patient50	36	Female	Colon	Laser-Capture Microdissection (LCM)	WGS	1062	320	3020	476	711	332	5921	Ulcerative colitis	SMSDB32
P50B1_6	patient50	36	Female	Colon	Laser-Capture Microdissection (LCM)	WGS	946	302	2621	426	643	292	5230	Ulcerative colitis	SMSDB32
P50B2_1	patient50	36	Female	Colon	Laser-Capture Microdissection (LCM)	WGS	985	342	3003	477	872	340	6019	Ulcerative colitis	SMSDB32
P50B2_2	patient50	36	Female	Colon	Laser-Capture Microdissection (LCM)	WGS	1075	371	3186	496	889	338	6355	Ulcerative colitis	SMSDB32
P50B2_3	patient50	36	Female	Colon	Laser-Capture Microdissection (LCM)	WGS	1123	382	3200	511	895	366	6477	Ulcerative colitis	SMSDB32
P50B2_4	patient50	36	Female	Colon	Laser-Capture Microdissection (LCM)	WGS	970	341	3064	462	839	350	6026	Ulcerative colitis	SMSDB32
P50B2_6	patient50	36	Female	Colon	Laser-Capture Microdissection (LCM)	WGS	1022	350	3156	502	908	361	6299	Ulcerative colitis	SMSDB32
P50B3_5	patient50	36	Female	Colon	Laser-Capture Microdissection (LCM)	WGS	307	101	1113	157	286	135	2099	Ulcerative colitis	SMSDB32
P50B3a_1	patient50	36	Female	Colon	Laser-Capture Microdissection (LCM)	WGS	263	99	1169	147	349	127	2154	Ulcerative colitis	SMSDB32
P50B3a_2	patient50	36	Female	Colon	Laser-Capture Microdissection (LCM)	WGS	282	105	983	153	313	103	1939	Ulcerative colitis	SMSDB32
P50B3b_4	patient50	36	Female	Colon	Laser-Capture Microdissection (LCM)	WGS	281	100	1248	178	372	104	2283	Ulcerative colitis	SMSDB32
P51B2a_1	patient51	61	Male	Colon	Laser-Capture Microdissection (LCM)	WGS	491	133	1469	387	691	320	3491	Ulcerative colitis	SMSDB32
P51B2a_2	patient51	61	Male	Colon	Laser-Capture Microdissection (LCM)	WGS	353	101	1199	356	708	248	2965	Ulcerative colitis	SMSDB32
P51B2a_3	patient51	61	Male	Colon	Laser-Capture Microdissection (LCM)	WGS	539	134	1413	721	891	434	4132	Ulcerative colitis	SMSDB32
P51B2a_6	patient51	61	Male	Colon	Laser-Capture Microdissection (LCM)	WGS	436	130	1221	414	696	275	3172	Ulcerative colitis	SMSDB32
P51B2b_7	patient51	61	Male	Colon	Laser-Capture Microdissection (LCM)	WGS	602	125	1707	359	658	229	3680	Ulcerative colitis	SMSDB32
P51B2b_8	patient51	61	Male	Colon	Laser-Capture Microdissection (LCM)	WGS	519	163	1355	506	769	311	3623	Ulcerative colitis	SMSDB32
P51B2b_9	patient51	61	Male	Colon	Laser-Capture Microdissection (LCM)	WGS	479	158	1304	505	732	299	3477	Ulcerative colitis	SMSDB32
P52B1_1	patient52	69	Female	Colon	Laser-Capture Microdissection (LCM)	WGS	564	164	2144	222	571	136	3801	Ulcerative colitis	SMSDB32
P52B1_2	patient52	69	Female	Colon	Laser-Capture Microdissection (LCM)	WGS	515	166	2039	211	459	125	3515	Ulcerative colitis	SMSDB32
P52B1_3	patient52	69	Female	Colon	Laser-Capture Microdissection (LCM)	WGS	572	191	1952	223	509	150	3597	Ulcerative colitis	SMSDB32
P52B1_4	patient52	69	Female	Colon	Laser-Capture Microdissection (LCM)	WGS	544	186	1849	225	492	141	3437	Ulcerative colitis	SMSDB32
P52B1_5	patient52	69	Female	Colon	Laser-Capture Microdissection (LCM)	WGS	487	125	1831	202	488	145	3278	Ulcerative colitis	SMSDB32
P52B1_6	patient52	69	Female	Colon	Laser-Capture Microdissection (LCM)	WGS	565	181	1972	233	544	153	3648	Ulcerative colitis	SMSDB32
P52B1_7	patient52	69	Female	Colon	Laser-Capture Microdissection (LCM)	WGS	566	173	2161	243	543	161	3847	Ulcerative colitis	SMSDB32
P52B2a_1	patient52	69	Female	Colon	Laser-Capture Microdissection (LCM)	WGS	564	182	1982	227	497	178	3630	Ulcerative colitis	SMSDB32
P52B2a_2	patient52	69	Female	Colon	Laser-Capture Microdissection (LCM)	WGS	680	168	2129	261	581	163	3982	Ulcerative colitis	SMSDB32
P52B2a_3	patient52	69	Female	Colon	Laser-Capture Microdissection (LCM)	WGS	583	187	1864	230	524	140	3528	Ulcerative colitis	SMSDB32
P52B2a_4	patient52	69	Female	Colon	Laser-Capture Microdissection (LCM)	WGS	567	188	1737	233	494	121	3340	Ulcerative colitis	SMSDB32
P52B2b_5	patient52	69	Female	Colon	Laser-Capture Microdissection (LCM)	WGS	560	180	1913	215	463	128	3459	Ulcerative colitis	SMSDB32
P52B2b_7	patient52	69	Female	Colon	Laser-Capture Microdissection (LCM)	WGS	489	128	1454	185	356	111	2723	Ulcerative colitis	SMSDB32
P53B1_1	patient53	61	Male	Colon	Laser-Capture Microdissection (LCM)	WGS	374	132	1322	347	502	182	2859	Ulcerative colitis	SMSDB32
P53B1_2	patient53	61	Male	Colon	Laser-Capture Microdissection (LCM)	WGS	415	162	1533	311	556	170	3147	Ulcerative colitis	SMSDB32
P53B1_4	patient53	61	Male	Colon	Laser-Capture Microdissection (LCM)	WGS	447	156	1519	291	536	170	3119	Ulcerative colitis	SMSDB32
P53B2_1	patient53	61	Male	Colon	Laser-Capture Microdissection (LCM)	WGS	569	152	1653	442	714	302	3832	Ulcerative colitis	SMSDB32
P53B2_2	patient53	61	Male	Colon	Laser-Capture Microdissection (LCM)	WGS	530	161	1643	416	697	300	3747	Ulcerative colitis	SMSDB32
P54B2a_4	patient54	50	Female	Colon	Laser-Capture Microdissection (LCM)	WGS	233	103	1026	168	351	129	2010	Ulcerative colitis	SMSDB32
P54B2b_6	patient54	50	Female	Colon	Laser-Capture Microdissection (LCM)	WGS	424	124	1647	219	425	127	2966	Ulcerative colitis	SMSDB32
P54B2b_7	patient54	50	Female	Colon	Laser-Capture Microdissection (LCM)	WGS	136	40	533	81	164	41	995	Ulcerative colitis	SMSDB32
P54B2b_8	patient54	50	Female	Colon	Laser-Capture Microdissection (LCM)	WGS	315	122	1158	177	400	126	2298	Ulcerative colitis	SMSDB32
P59B1_1	patient59	50	Female	Colon	Laser-Capture Microdissection (LCM)	WGS	542	127	1815	229	428	128	3269	Ulcerative colitis	SMSDB32
P59B1_2	patient59	50	Female	Colon	Laser-Capture Microdissection (LCM)	WGS	596	154	1867	258	441	128	3444	Ulcerative colitis	SMSDB32
P59B1_4	patient59	50	Female	Colon	Laser-Capture Microdissection (LCM)	WGS	633	155	2025	239	422	123	3597	Ulcerative colitis	SMSDB32
P59B1_5	patient59	50	Female	Colon	Laser-Capture Microdissection (LCM)	WGS	727	144	1896	200	396	119	3482	Ulcerative colitis	SMSDB32
P8B1_1	patient8	25	Female	Colon	Laser-Capture Microdissection (LCM)	WGS	208	71	781	100	179	60	1399	Ulcerative colitis	SMSDB32
P8B1_8	patient8	25	Female	Colon	Laser-Capture Microdissection (LCM)	WGS	271	78	890	90	234	53	1616	Ulcerative colitis	SMSDB32
P9B1_2	patient9	49	Female	Colon	Laser-Capture Microdissection (LCM)	WGS	356	88	1202	204	405	116	2371	Ulcerative colitis	SMSDB32
P9B1_3	patient9	49	Female	Colon	Laser-Capture Microdissection (LCM)	WGS	366	90	1175	199	387	110	2327	Ulcerative colitis	SMSDB32
P9B2_3	patient9	49	Female	Colon	Laser-Capture Microdissection (LCM)	WGS	239	80	873	171	398	107	1868	Ulcerative colitis	SMSDB32
CAC02_TD	CAC02	45	Unknown	Colon	Clone	WES	4	1	18	0	3	2	28	Ulcerative colitis	SMSDB34
UC01T_ID	UC01T	62	Unknown	Colon	Clone	WES	8	0	25	0	1	2	36	Ulcerative colitis	SMSDB34
UC01T_TD	UC01T	62	Unknown	Colon	Clone	WES	70	17	626	13	83	16	825	Ulcerative colitis	SMSDB34
UC02N_ID	UC02N	54	Unknown	Colon	Clone	WES	3	0	22	2	0	1	28	Ulcerative colitis	SMSDB34
UC02N_IS	UC02N	54	Unknown	Colon	Clone	WES	2	1	24	2	3	1	33	Ulcerative colitis	SMSDB34
UC03N_ID	UC03N	61	Unknown	Colon	Clone	WES	2	1	21	0	1	1	26	Ulcerative colitis	SMSDB34
UC03N_IS	UC03N	61	Unknown	Colon	Clone	WES	8	1	17	0	4	0	30	Ulcerative colitis	SMSDB34
UC04N_ID	UC04N	45	Unknown	Colon	Clone	WES	0	0	11	1	4	3	19	Ulcerative colitis	SMSDB34
UC04N_IS	UC04N	45	Unknown	Colon	Clone	WES	1	4	11	1	7	3	27	Ulcerative colitis	SMSDB34
UC05T_IA	UC05T	48	Unknown	Colon	Clone	WES	6	3	28	3	0	3	43	Ulcerative colitis	SMSDB34
UC05T_ID	UC05T	48	Unknown	Colon	Clone	WES	2	1	16	3	4	3	29	Ulcerative colitis	SMSDB34
UC06N_ID	UC06N	43	Unknown	Colon	Clone	WES	3	1	4	0	1	0	9	Ulcerative colitis	SMSDB34
UC06N_IS	UC06N	43	Unknown	Colon	Clone	WES	0	2	20	0	2	2	26	Ulcerative colitis	SMSDB34
UC07T_IR	UC07T	37	Unknown	Colon	Clone	WES	6	3	25	1	3	1	39	Ulcerative colitis	SMSDB34
UC07T_IT	UC07T	37	Unknown	Colon	Clone	WES	2	1	15	0	3	0	21	Ulcerative colitis	SMSDB34
UC08T_IS1	UC08T	62	Unknown	Colon	Clone	WES	60	6	343	8	74	12	503	Ulcerative colitis	SMSDB34
UC08T_IS2	UC08T	62	Unknown	Colon	Clone	WES	60	6	357	12	81	14	530	Ulcerative colitis	SMSDB34
UC08T_TS	UC08T	62	Unknown	Colon	Clone	WES	73	11	424	14	145	20	687	Ulcerative colitis	SMSDB34
UC09T_IS1	UC09T	43	Unknown	Colon	Clone	WES	3	3	21	4	2	1	34	Ulcerative colitis	SMSDB34
UC09T_IS2	UC09T	43	Unknown	Colon	Clone	WES	8	1	28	2	4	5	48	Ulcerative colitis	SMSDB34
UC10T_IS	UC10T	62	Unknown	Colon	Clone	WES	9	17	50	2	4	7	89	Ulcerative colitis	SMSDB34
UC10T_TS	UC10T	62	Unknown	Colon	Clone	WES	10	2	37	3	4	2	58	Ulcerative colitis	SMSDB34
UC11T_IA	UC11T	76	Unknown	Colon	Clone	WES	18	10	37	2	5	3	75	Ulcerative colitis	SMSDB34
UC11T_ID	UC11T	76	Unknown	Colon	Clone	WES	30	18	37	5	11	3	104	Ulcerative colitis	SMSDB34
UC11T_TS	UC11T	74	Unknown	Colon	Clone	WES	27	17	100	14	23	25	206	Ulcerative colitis	SMSDB34
UC12T_IA	UC12T	61	Unknown	Colon	Clone	WES	4	2	19	0	4	3	32	Ulcerative colitis	SMSDB34
UC12T_IS	UC12T	61	Unknown	Colon	Clone	WES	1	5	14	0	2	1	23	Ulcerative colitis	SMSDB34
UC13T_IA	UC13T	30	Unknown	Colon	Clone	WES	4	2	22	1	0	1	30	Ulcerative colitis	SMSDB34
UC13T_IS	UC13T	30	Unknown	Colon	Clone	WES	6	1	18	2	2	0	29	Ulcerative colitis	SMSDB34
UC14T_ID	UC14T	74	Unknown	Colon	Clone	WES	5	0	19	2	3	1	30	Ulcerative colitis	SMSDB34
UC15N_IS	UC15N	38	Unknown	Colon	Clone	WES	5	1	15	0	4	1	26	Ulcerative colitis	SMSDB34
UC18T_TS	UC18T	37	Unknown	Colon	Clone	WES	19	11	81	6	31	8	156	Ulcerative colitis	SMSDB34
UC21N_IS	UC21N	36	Unknown	Colon	Clone	WES	2	1	16	0	1	2	22	Ulcerative colitis	SMSDB34
UC22N_IS	UC22N	48	Unknown	Colon	Clone	WES	3	1	20	1	5	1	31	Ulcerative colitis	SMSDB34
UC23N_IS	UC23N	38	Unknown	Colon	Clone	WES	3	5	23	3	3	3	40	Ulcerative colitis	SMSDB34
UC36N_IS	UC36N	29	Unknown	Colon	Clone	WES	3	1	9	0	0	1	14	Ulcerative colitis	SMSDB34
UC38N_IS	UC38N	58	Unknown	Colon	Clone	WES	3	1	9	1	1	1	16	Ulcerative colitis	SMSDB34
UC39T_TS	UC39T	35	Unknown	Colon	Clone	WES	21	12	99	11	27	8	178	Ulcerative colitis	SMSDB34
UC43T_TS	UC43T	50	Unknown	Colon	Clone	WES	5	3	19	3	1	1	32	Ulcerative colitis	SMSDB34
UC44T_TS	UC44T	68	Unknown	Colon	Clone	WES	26	13	99	6	25	8	177	Ulcerative colitis	SMSDB34
UC45T_TS	UC45T	47	Unknown	Colon	Clone	WES	14	16	73	7	31	1	142	Ulcerative colitis	SMSDB34
UC50N_IR	UC50N	50	Unknown	Colon	Clone	WES	4	2	15	0	2	1	24	Ulcerative colitis	SMSDB34
UC52N_IS	UC52N	34	Unknown	Colon	Clone	WES	0	1	16	0	3	0	20	Ulcerative colitis	SMSDB34
P01L_15	patient01	48	Male	Epidermis	Laser-Capture Microdissection (LCM)	WES	50	25	742	34	66	21	938	Psoriasis	SMSDB14
P01L_16	patient01	48	Male	Epidermis	Laser-Capture Microdissection (LCM)	WES	65	28	1150	54	108	34	1439	Psoriasis	SMSDB14
P01L_17	patient01	48	Male	Epidermis	Laser-Capture Microdissection (LCM)	WES	50	22	785	47	48	27	979	Psoriasis	SMSDB14
P01L_18	patient01	48	Male	Epidermis	Laser-Capture Microdissection (LCM)	WES	58	23	939	65	74	31	1190	Psoriasis	SMSDB14
P01L_19	patient01	48	Male	Epidermis	Laser-Capture Microdissection (LCM)	WES	52	20	905	49	80	22	1128	Psoriasis	SMSDB14
P01L_20	patient01	48	Male	Epidermis	Laser-Capture Microdissection (LCM)	WES	52	25	863	55	81	25	1101	Psoriasis	SMSDB14
P01L_LL_10	patient01	48	Male	Epidermis	Laser-Capture Microdissection (LCM)	WES	56	22	1045	69	95	41	1328	Psoriasis	SMSDB14
P01L_LL_11	patient01	48	Male	Epidermis	Laser-Capture Microdissection (LCM)	WES	38	16	777	38	58	27	954	Psoriasis	SMSDB14
P01L_LL_12	patient01	48	Male	Epidermis	Laser-Capture Microdissection (LCM)	WES	69	45	1449	103	116	49	1831	Psoriasis	SMSDB14
P01L_LL_13	patient01	48	Male	Epidermis	Laser-Capture Microdissection (LCM)	WES	38	22	584	37	49	18	748	Psoriasis	SMSDB14
P01L_LL_14	patient01	48	Male	Epidermis	Laser-Capture Microdissection (LCM)	WES	55	29	1033	68	93	35	1313	Psoriasis	SMSDB14
P01L_LL_9	patient01	48	Male	Epidermis	Laser-Capture Microdissection (LCM)	WES	40	10	659	45	64	20	838	Psoriasis	SMSDB14
P02L_UL_1	patient02	44	Male	Epidermis	Laser-Capture Microdissection (LCM)	WES	14	12	333	17	32	9	417	Psoriasis	SMSDB14
P02L_UL_10	patient02	44	Male	Epidermis	Laser-Capture Microdissection (LCM)	WES	27	12	712	41	37	20	849	Psoriasis	SMSDB14
P02L_UL_2	patient02	44	Male	Epidermis	Laser-Capture Microdissection (LCM)	WES	16	20	444	28	44	12	564	Psoriasis	SMSDB14
P02L_UL_3	patient02	44	Male	Epidermis	Laser-Capture Microdissection (LCM)	WES	20	11	405	24	29	12	501	Psoriasis	SMSDB14
P02L_UL_4	patient02	44	Male	Epidermis	Laser-Capture Microdissection (LCM)	WES	26	14	502	26	45	10	623	Psoriasis	SMSDB14
P02L_UL_5	patient02	44	Male	Epidermis	Laser-Capture Microdissection (LCM)	WES	32	15	712	41	34	17	851	Psoriasis	SMSDB14
P02L_UL_6	patient02	44	Male	Epidermis	Laser-Capture Microdissection (LCM)	WES	21	8	722	25	37	11	824	Psoriasis	SMSDB14
P02L_UL_7	patient02	44	Male	Epidermis	Laser-Capture Microdissection (LCM)	WES	15	11	260	14	22	7	329	Psoriasis	SMSDB14
P02L_UL_8	patient02	44	Male	Epidermis	Laser-Capture Microdissection (LCM)	WES	12	2	63	14	10	4	105	Psoriasis	SMSDB14
P02L_UL_9	patient02	44	Male	Epidermis	Laser-Capture Microdissection (LCM)	WES	16	5	186	16	21	8	252	Psoriasis	SMSDB14
P03L_T_1	patient03	62	Male	Epidermis	Laser-Capture Microdissection (LCM)	WES	113	60	1903	128	192	74	2470	Psoriasis	SMSDB14
P03L_T_10	patient03	62	Male	Epidermis	Laser-Capture Microdissection (LCM)	WES	116	38	1769	133	187	52	2295	Psoriasis	SMSDB14
P03L_T_2	patient03	62	Male	Epidermis	Laser-Capture Microdissection (LCM)	WES	137	78	2240	166	231	79	2931	Psoriasis	SMSDB14
P03L_T_3	patient03	62	Male	Epidermis	Laser-Capture Microdissection (LCM)	WES	123	50	2225	150	228	67	2843	Psoriasis	SMSDB14
P03L_T_4	patient03	62	Male	Epidermis	Laser-Capture Microdissection (LCM)	WES	113	44	1937	138	213	52	2497	Psoriasis	SMSDB14
P03L_T_5	patient03	62	Male	Epidermis	Laser-Capture Microdissection (LCM)	WES	106	36	1705	127	179	50	2203	Psoriasis	SMSDB14
P03L_T_6	patient03	62	Male	Epidermis	Laser-Capture Microdissection (LCM)	WES	121	66	2167	162	219	80	2815	Psoriasis	SMSDB14
P03L_T_9	patient03	62	Male	Epidermis	Laser-Capture Microdissection (LCM)	WES	128	62	2198	143	225	65	2821	Psoriasis	SMSDB14
P04L_T_10	patient04	39	Male	Epidermis	Laser-Capture Microdissection (LCM)	WES	9	5	62	10	8	5	99	Psoriasis	SMSDB14
P04L_T_5	patient04	39	Male	Epidermis	Laser-Capture Microdissection (LCM)	WES	12	5	118	8	14	6	163	Psoriasis	SMSDB14
P04L_T_6	patient04	39	Male	Epidermis	Laser-Capture Microdissection (LCM)	WES	14	11	193	8	16	10	252	Psoriasis	SMSDB14
P04L_T_7	patient04	39	Male	Epidermis	Laser-Capture Microdissection (LCM)	WES	13	5	151	15	12	4	200	Psoriasis	SMSDB14
P04L_T_8	patient04	39	Male	Epidermis	Laser-Capture Microdissection (LCM)	WES	24	8	187	16	15	4	254	Psoriasis	SMSDB14
P05L_T_10	patient05	61	Male	Epidermis	Laser-Capture Microdissection (LCM)	WES	59	34	1081	64	88	50	1376	Psoriasis	SMSDB14
P05L_T_11	patient05	61	Male	Epidermis	Laser-Capture Microdissection (LCM)	WES	78	44	1304	94	111	41	1672	Psoriasis	SMSDB14
P05L_T_12	patient05	61	Male	Epidermis	Laser-Capture Microdissection (LCM)	WES	75	30	1112	79	89	27	1412	Psoriasis	SMSDB14
P05L_T_6	patient05	61	Male	Epidermis	Laser-Capture Microdissection (LCM)	WES	76	33	1202	70	101	32	1514	Psoriasis	SMSDB14
P05L_T_7	patient05	61	Male	Epidermis	Laser-Capture Microdissection (LCM)	WES	65	38	1263	83	82	42	1573	Psoriasis	SMSDB14
P05L_T_8	patient05	61	Male	Epidermis	Laser-Capture Microdissection (LCM)	WES	94	51	1530	80	112	55	1922	Psoriasis	SMSDB14
P05L_T_9	patient05	61	Male	Epidermis	Laser-Capture Microdissection (LCM)	WES	82	43	1200	74	104	65	1568	Psoriasis	SMSDB14
P06L_T_1	patient06	48	Male	Epidermis	Laser-Capture Microdissection (LCM)	WES	60	31	900	106	93	55	1245	Psoriasis	SMSDB14
P06L_T_2	patient06	48	Male	Epidermis	Laser-Capture Microdissection (LCM)	WES	46	28	921	113	118	71	1297	Psoriasis	SMSDB14
P06L_T_3	patient06	48	Male	Epidermis	Laser-Capture Microdissection (LCM)	WES	60	35	1246	160	200	73	1774	Psoriasis	SMSDB14
P06L_T_4	patient06	48	Male	Epidermis	Laser-Capture Microdissection (LCM)	WES	51	24	916	84	141	58	1274	Psoriasis	SMSDB14
P06L_T_5	patient06	48	Male	Epidermis	Laser-Capture Microdissection (LCM)	WES	57	28	1243	151	160	95	1734	Psoriasis	SMSDB14
P06L_T_6	patient06	48	Male	Epidermis	Laser-Capture Microdissection (LCM)	WES	58	31	1178	132	188	63	1650	Psoriasis	SMSDB14
P07L_UL_1	patient07	25	Male	Epidermis	Laser-Capture Microdissection (LCM)	WES	11	3	27	5	1	0	47	Psoriasis	SMSDB14
P07L_UL_2	patient07	25	Male	Epidermis	Laser-Capture Microdissection (LCM)	WES	5	1	42	5	4	4	61	Psoriasis	SMSDB14
P07L_UL_3	patient07	25	Male	Epidermis	Laser-Capture Microdissection (LCM)	WES	3	3	62	11	6	10	95	Psoriasis	SMSDB14
P07L_UL_4	patient07	25	Male	Epidermis	Laser-Capture Microdissection (LCM)	WES	3	5	33	4	1	3	49	Psoriasis	SMSDB14
P07L_UL_5	patient07	25	Male	Epidermis	Laser-Capture Microdissection (LCM)	WES	5	9	37	3	3	3	60	Psoriasis	SMSDB14
ALC3_CLONE32	ALC3	68	Unknown	Liver	Clone	WGS	548	282	782	363	656	220	2851	Alcoholic Liver Cirrhosis	SMSDB25
ALC3_CLONE4	ALC3	68	Unknown	Liver	Clone	WGS	474	305	789	452	585	237	2842	Alcoholic Liver Cirrhosis	SMSDB25
ALC3_CLONE46	ALC3	68	Unknown	Liver	Clone	WGS	468	266	812	356	651	217	2770	Alcoholic Liver Cirrhosis	SMSDB25
ALC5_CLONE4	ALC5	59	Unknown	Liver	Clone	WGS	448	204	678	264	565	155	2314	Alcoholic Liver Cirrhosis	SMSDB25
ALC7_CLONE8	ALC7	53	Unknown	Liver	Clone	WGS	415	188	689	246	514	164	2216	Alcoholic Liver Cirrhosis	SMSDB25
ALC8_CLONE4	ALC8	64	Unknown	Liver	Clone	WGS	524	291	833	306	625	208	2787	Alcoholic Liver Cirrhosis	SMSDB25
ALC8_CLONE5	ALC8	64	Unknown	Liver	Clone	WGS	429	238	674	267	639	181	2428	Alcoholic Liver Cirrhosis	SMSDB25
ALC8_CLONE6	ALC8	64	Unknown	Liver	Clone	WGS	606	314	767	503	661	256	3107	Alcoholic Liver Cirrhosis	SMSDB25
ALC9_CLONE1	ALC9	61	Unknown	Liver	Clone	WGS	723	282	882	349	746	161	3143	Alcoholic Liver Cirrhosis	SMSDB25
ALC9_CLONE10	ALC9	61	Unknown	Liver	Clone	WGS	540	258	824	397	595	194	2808	Alcoholic Liver Cirrhosis	SMSDB25
ALC9_CLONE13	ALC9	61	Unknown	Liver	Clone	WGS	534	284	836	382	591	232	2859	Alcoholic Liver Cirrhosis	SMSDB25
ALC9_CLONE2	ALC9	61	Unknown	Liver	Clone	WGS	844	370	994	471	876	241	3796	Alcoholic Liver Cirrhosis	SMSDB25
ALC9_CLONE6	ALC9	61	Unknown	Liver	Clone	WGS	795	279	984	429	759	220	3466	Alcoholic Liver Cirrhosis	SMSDB25
ALC9_CLONE8	ALC9	61	Unknown	Liver	Clone	WGS	543	291	833	407	581	240	2895	Alcoholic Liver Cirrhosis	SMSDB25
NASH1_CLONE1	NASH1	58	Unknown	Liver	Clone	WGS	395	208	684	337	519	213	2356	Non-Alcoholic Steatohepatitis (NASH)	SMSDB25
NASH1_CLONE3	NASH1	58	Unknown	Liver	Clone	WGS	451	225	732	344	524	185	2461	Non-Alcoholic Steatohepatitis (NASH)	SMSDB25
NASH1_CLONE5	NASH1	58	Unknown	Liver	Clone	WGS	397	221	730	274	539	168	2329	Non-Alcoholic Steatohepatitis (NASH)	SMSDB25
NASH1_CLONE7	NASH1	58	Unknown	Liver	Clone	WGS	370	211	689	317	510	160	2257	Non-Alcoholic Steatohepatitis (NASH)	SMSDB25
NASH2_CLONE9	NASH2	62	Unknown	Liver	Clone	WGS	499	250	825	307	540	207	2628	Non-Alcoholic Steatohepatitis (NASH)	SMSDB25
NASH3_CLONE5	NASH3	54	Unknown	Liver	Clone	WGS	403	196	654	339	432	118	2142	Non-Alcoholic Steatohepatitis (NASH)	SMSDB25
NASH4_CLONE1	NASH4	66	Unknown	Liver	Clone	WGS	334	219	839	300	564	160	2416	Non-Alcoholic Steatohepatitis (NASH)	SMSDB25
NASH4_CLONE2	NASH4	66	Unknown	Liver	Clone	WGS	696	377	1264	512	987	263	4099	Non-Alcoholic Steatohepatitis (NASH)	SMSDB25
NASH4_CLONE3	NASH4	66	Unknown	Liver	Clone	WGS	581	270	1035	391	782	198	3257	Non-Alcoholic Steatohepatitis (NASH)	SMSDB25
NASH5_CLONE1	NASH5	66	Unknown	Liver	Clone	WGS	536	271	966	330	684	213	3000	Non-Alcoholic Steatohepatitis (NASH)	SMSDB25
NASH5_CLONE10	NASH5	66	Unknown	Liver	Clone	WGS	592	287	950	312	624	221	2986	Non-Alcoholic Steatohepatitis (NASH)	SMSDB25
NASH5_CLONE4	NASH5	66	Unknown	Liver	Clone	WGS	505	290	883	349	619	198	2844	Non-Alcoholic Steatohepatitis (NASH)	SMSDB25
NASH5_CLONE7	NASH5	66	Unknown	Liver	Clone	WGS	516	258	846	346	657	186	2809	Non-Alcoholic Steatohepatitis (NASH)	SMSDB25
PD37105b_lo001	PD37105	65.4	Female	Liver	Laser-Capture Microdissection (LCM)	WGS	255	134	442	179	328	100	1438	Alcoholic Liver Cirrhosis	SMSDB37
PD37105b_lo003	PD37105	65.4	Female	Liver	Laser-Capture Microdissection (LCM)	WGS	312	170	569	239	392	102	1784	Alcoholic Liver Cirrhosis	SMSDB37
PD37105b_lo008	PD37105	65.4	Female	Liver	Laser-Capture Microdissection (LCM)	WGS	368	166	623	292	546	141	2136	Alcoholic Liver Cirrhosis	SMSDB37
PD37105b_lo009	PD37105	65.4	Female	Liver	Laser-Capture Microdissection (LCM)	WGS	273	135	415	216	337	89	1465	Alcoholic Liver Cirrhosis	SMSDB37
PD37105b_lo010	PD37105	65.4	Female	Liver	Laser-Capture Microdissection (LCM)	WGS	133	66	209	101	149	48	706	Alcoholic Liver Cirrhosis	SMSDB37
PD37105b_lo011	PD37105	65.4	Female	Liver	Laser-Capture Microdissection (LCM)	WGS	225	113	380	137	259	64	1178	Alcoholic Liver Cirrhosis	SMSDB37
PD37105b_lo012	PD37105	65.4	Female	Liver	Laser-Capture Microdissection (LCM)	WGS	415	165	574	243	598	161	2156	Alcoholic Liver Cirrhosis	SMSDB37
PD37105b_lo013	PD37105	65.4	Female	Liver	Laser-Capture Microdissection (LCM)	WGS	59	34	95	71	83	29	371	Alcoholic Liver Cirrhosis	SMSDB37
PD37105b_lo015	PD37105	65.4	Female	Liver	Laser-Capture Microdissection (LCM)	WGS	236	115	400	168	334	89	1342	Alcoholic Liver Cirrhosis	SMSDB37
PD37105b_lo016	PD37105	65.4	Female	Liver	Laser-Capture Microdissection (LCM)	WGS	296	167	525	217	426	110	1741	Alcoholic Liver Cirrhosis	SMSDB37
PD37105b_lo017	PD37105	65.4	Female	Liver	Laser-Capture Microdissection (LCM)	WGS	263	119	443	207	356	100	1488	Alcoholic Liver Cirrhosis	SMSDB37
PD37105b_lo018	PD37105	65.4	Female	Liver	Laser-Capture Microdissection (LCM)	WGS	256	115	428	201	304	84	1388	Alcoholic Liver Cirrhosis	SMSDB37
PD37105b_lo019	PD37105	65.4	Female	Liver	Laser-Capture Microdissection (LCM)	WGS	170	89	328	155	222	61	1025	Alcoholic Liver Cirrhosis	SMSDB37
PD37105b_lo020	PD37105	65.4	Female	Liver	Laser-Capture Microdissection (LCM)	WGS	185	94	272	152	190	63	956	Alcoholic Liver Cirrhosis	SMSDB37
PD37105b_lo021	PD37105	65.4	Female	Liver	Laser-Capture Microdissection (LCM)	WGS	233	90	303	159	354	87	1226	Alcoholic Liver Cirrhosis	SMSDB37
PD37105b_lo022	PD37105	65.4	Female	Liver	Laser-Capture Microdissection (LCM)	WGS	163	95	280	132	210	66	946	Alcoholic Liver Cirrhosis	SMSDB37
PD37105b_lo023	PD37105	65.4	Female	Liver	Laser-Capture Microdissection (LCM)	WGS	72	37	81	48	85	25	348	Alcoholic Liver Cirrhosis	SMSDB37
PD37105b_lo024	PD37105	65.4	Female	Liver	Laser-Capture Microdissection (LCM)	WGS	237	130	400	190	290	89	1336	Alcoholic Liver Cirrhosis	SMSDB37
PD37105b_lo025	PD37105	65.4	Female	Liver	Laser-Capture Microdissection (LCM)	WGS	288	132	450	169	357	108	1504	Alcoholic Liver Cirrhosis	SMSDB37
PD37105b_lo026	PD37105	65.4	Female	Liver	Laser-Capture Microdissection (LCM)	WGS	302	158	523	236	352	125	1696	Alcoholic Liver Cirrhosis	SMSDB37
PD37105b_lo027	PD37105	65.4	Female	Liver	Laser-Capture Microdissection (LCM)	WGS	185	91	350	145	230	65	1066	Alcoholic Liver Cirrhosis	SMSDB37
PD37105b_lo028	PD37105	65.4	Female	Liver	Laser-Capture Microdissection (LCM)	WGS	359	159	453	263	589	142	1965	Alcoholic Liver Cirrhosis	SMSDB37
PD37105b_lo029	PD37105	65.4	Female	Liver	Laser-Capture Microdissection (LCM)	WGS	280	145	494	240	366	94	1619	Alcoholic Liver Cirrhosis	SMSDB37
PD37105b_lo030	PD37105	65.4	Female	Liver	Laser-Capture Microdissection (LCM)	WGS	281	134	517	219	396	103	1650	Alcoholic Liver Cirrhosis	SMSDB37
PD37105b_lo031	PD37105	65.4	Female	Liver	Laser-Capture Microdissection (LCM)	WGS	288	143	515	205	380	93	1624	Alcoholic Liver Cirrhosis	SMSDB37
PD37105b_lo033	PD37105	65.4	Female	Liver	Laser-Capture Microdissection (LCM)	WGS	275	162	512	240	327	114	1630	Alcoholic Liver Cirrhosis	SMSDB37
PD37105b_lo034	PD37105	65.4	Female	Liver	Laser-Capture Microdissection (LCM)	WGS	166	75	257	131	201	48	878	Alcoholic Liver Cirrhosis	SMSDB37
PD37105b_lo036	PD37105	65.4	Female	Liver	Laser-Capture Microdissection (LCM)	WGS	370	187	617	276	421	123	1994	Alcoholic Liver Cirrhosis	SMSDB37
PD37105b_lo037	PD37105	65.4	Female	Liver	Laser-Capture Microdissection (LCM)	WGS	175	75	278	135	204	60	927	Alcoholic Liver Cirrhosis	SMSDB37
PD37105b_lo039	PD37105	65.4	Female	Liver	Laser-Capture Microdissection (LCM)	WGS	284	130	401	219	348	106	1488	Alcoholic Liver Cirrhosis	SMSDB37
PD37105b_lo040	PD37105	65.4	Female	Liver	Laser-Capture Microdissection (LCM)	WGS	327	175	467	274	535	138	1916	Alcoholic Liver Cirrhosis	SMSDB37
PD37107b_lo001	PD37107	43.4	Male	Liver	Laser-Capture Microdissection (LCM)	WGS	289	120	381	305	311	87	1493	Alcoholic Liver Cirrhosis	SMSDB37
PD37107b_lo002	PD37107	43.4	Male	Liver	Laser-Capture Microdissection (LCM)	WGS	302	136	412	313	333	87	1583	Alcoholic Liver Cirrhosis	SMSDB37
PD37107b_lo003	PD37107	43.4	Male	Liver	Laser-Capture Microdissection (LCM)	WGS	243	118	371	364	321	81	1498	Alcoholic Liver Cirrhosis	SMSDB37
PD37107b_lo004	PD37107	43.4	Male	Liver	Laser-Capture Microdissection (LCM)	WGS	185	92	250	210	224	65	1026	Alcoholic Liver Cirrhosis	SMSDB37
PD37107b_lo005	PD37107	43.4	Male	Liver	Laser-Capture Microdissection (LCM)	WGS	146	75	179	316	239	55	1010	Alcoholic Liver Cirrhosis	SMSDB37
PD37107b_lo006	PD37107	43.4	Male	Liver	Laser-Capture Microdissection (LCM)	WGS	501	208	447	1121	553	171	3001	Alcoholic Liver Cirrhosis	SMSDB37
PD37107b_lo007	PD37107	43.4	Male	Liver	Laser-Capture Microdissection (LCM)	WGS	307	126	410	309	323	81	1556	Alcoholic Liver Cirrhosis	SMSDB37
PD37107b_lo008	PD37107	43.4	Male	Liver	Laser-Capture Microdissection (LCM)	WGS	302	123	395	309	337	89	1555	Alcoholic Liver Cirrhosis	SMSDB37
PD37107b_lo009	PD37107	43.4	Male	Liver	Laser-Capture Microdissection (LCM)	WGS	517	204	451	1162	589	171	3094	Alcoholic Liver Cirrhosis	SMSDB37
PD37107b_lo010	PD37107	43.4	Male	Liver	Laser-Capture Microdissection (LCM)	WGS	247	110	355	355	311	87	1465	Alcoholic Liver Cirrhosis	SMSDB37
PD37107b_lo011	PD37107	43.4	Male	Liver	Laser-Capture Microdissection (LCM)	WGS	230	112	370	209	300	70	1291	Alcoholic Liver Cirrhosis	SMSDB37
PD37107b_lo012	PD37107	43.4	Male	Liver	Laser-Capture Microdissection (LCM)	WGS	242	115	326	460	374	81	1598	Alcoholic Liver Cirrhosis	SMSDB37
PD37107b_lo013	PD37107	43.4	Male	Liver	Laser-Capture Microdissection (LCM)	WGS	291	137	393	315	330	85	1551	Alcoholic Liver Cirrhosis	SMSDB37
PD37107b_lo014	PD37107	43.4	Male	Liver	Laser-Capture Microdissection (LCM)	WGS	254	121	308	280	295	68	1326	Alcoholic Liver Cirrhosis	SMSDB37
PD37107b_lo015	PD37107	43.4	Male	Liver	Laser-Capture Microdissection (LCM)	WGS	54	30	74	153	93	24	428	Alcoholic Liver Cirrhosis	SMSDB37
PD37107b_lo016	PD37107	43.4	Male	Liver	Laser-Capture Microdissection (LCM)	WGS	262	109	397	357	345	88	1558	Alcoholic Liver Cirrhosis	SMSDB37
PD37107b_lo017	PD37107	43.4	Male	Liver	Laser-Capture Microdissection (LCM)	WGS	142	53	178	149	154	47	723	Alcoholic Liver Cirrhosis	SMSDB37
PD37107b_lo018	PD37107	43.4	Male	Liver	Laser-Capture Microdissection (LCM)	WGS	158	72	207	350	270	62	1119	Alcoholic Liver Cirrhosis	SMSDB37
PD37107b_lo019	PD37107	43.4	Male	Liver	Laser-Capture Microdissection (LCM)	WGS	59	26	80	166	105	14	450	Alcoholic Liver Cirrhosis	SMSDB37
PD37107b_lo020	PD37107	43.4	Male	Liver	Laser-Capture Microdissection (LCM)	WGS	192	86	260	380	306	72	1296	Alcoholic Liver Cirrhosis	SMSDB37
PD37107b_lo022	PD37107	43.4	Male	Liver	Laser-Capture Microdissection (LCM)	WGS	299	142	411	324	367	96	1639	Alcoholic Liver Cirrhosis	SMSDB37
PD37107b_lo023	PD37107	43.4	Male	Liver	Laser-Capture Microdissection (LCM)	WGS	256	124	275	445	318	73	1491	Alcoholic Liver Cirrhosis	SMSDB37
PD37107b_lo024	PD37107	43.4	Male	Liver	Laser-Capture Microdissection (LCM)	WGS	234	95	335	319	294	78	1355	Alcoholic Liver Cirrhosis	SMSDB37
PD37107b_lo025	PD37107	43.4	Male	Liver	Laser-Capture Microdissection (LCM)	WGS	267	111	323	288	285	71	1345	Alcoholic Liver Cirrhosis	SMSDB37
PD37107b_lo026	PD37107	43.4	Male	Liver	Laser-Capture Microdissection (LCM)	WGS	296	120	416	306	309	86	1533	Alcoholic Liver Cirrhosis	SMSDB37
PD37107b_lo027	PD37107	43.4	Male	Liver	Laser-Capture Microdissection (LCM)	WGS	273	119	385	354	334	79	1544	Alcoholic Liver Cirrhosis	SMSDB37
PD37107b_lo028	PD37107	43.4	Male	Liver	Laser-Capture Microdissection (LCM)	WGS	222	72	245	221	243	61	1064	Alcoholic Liver Cirrhosis	SMSDB37
PD37107b_lo029	PD37107	43.4	Male	Liver	Laser-Capture Microdissection (LCM)	WGS	133	56	173	146	167	52	727	Alcoholic Liver Cirrhosis	SMSDB37
PD37107b_lo030	PD37107	43.4	Male	Liver	Laser-Capture Microdissection (LCM)	WGS	309	123	441	271	332	107	1583	Alcoholic Liver Cirrhosis	SMSDB37
PD37107b_lo031	PD37107	43.4	Male	Liver	Laser-Capture Microdissection (LCM)	WGS	230	113	318	387	318	92	1458	Alcoholic Liver Cirrhosis	SMSDB37
PD37107b_lo032	PD37107	43.4	Male	Liver	Laser-Capture Microdissection (LCM)	WGS	194	82	234	356	302	69	1237	Alcoholic Liver Cirrhosis	SMSDB37
PD37107b_lo033	PD37107	43.4	Male	Liver	Laser-Capture Microdissection (LCM)	WGS	237	126	319	309	285	78	1354	Alcoholic Liver Cirrhosis	SMSDB37
PD37107b_lo034	PD37107	43.4	Male	Liver	Laser-Capture Microdissection (LCM)	WGS	490	203	371	1047	567	175	2853	Alcoholic Liver Cirrhosis	SMSDB37
PD37107b_lo035	PD37107	43.4	Male	Liver	Laser-Capture Microdissection (LCM)	WGS	273	138	342	360	322	69	1504	Alcoholic Liver Cirrhosis	SMSDB37
PD37107b_lo038	PD37107	43.4	Male	Liver	Laser-Capture Microdissection (LCM)	WGS	80	32	78	97	70	31	388	Alcoholic Liver Cirrhosis	SMSDB37
PD37107b_lo039	PD37107	43.4	Male	Liver	Laser-Capture Microdissection (LCM)	WGS	88	60	130	218	174	30	700	Alcoholic Liver Cirrhosis	SMSDB37
PD37107b_lo040	PD37107	43.4	Male	Liver	Laser-Capture Microdissection (LCM)	WGS	203	101	332	176	275	60	1147	Alcoholic Liver Cirrhosis	SMSDB37
PD37107b_lo041	PD37107	43.4	Male	Liver	Laser-Capture Microdissection (LCM)	WGS	287	123	403	396	342	87	1638	Alcoholic Liver Cirrhosis	SMSDB37
PD37107b_lo042	PD37107	43.4	Male	Liver	Laser-Capture Microdissection (LCM)	WGS	283	134	354	287	289	70	1417	Alcoholic Liver Cirrhosis	SMSDB37
PD37107b_lo043	PD37107	43.4	Male	Liver	Laser-Capture Microdissection (LCM)	WGS	176	94	242	384	302	59	1257	Alcoholic Liver Cirrhosis	SMSDB37
PD37107b_lo044	PD37107	43.4	Male	Liver	Laser-Capture Microdissection (LCM)	WGS	183	96	233	374	332	75	1293	Alcoholic Liver Cirrhosis	SMSDB37
PD37110b_lo011	PD37110	65.8	Male	Liver	Laser-Capture Microdissection (LCM)	WGS	136	43	112	60	148	44	543	Alcoholic Liver Cirrhosis	SMSDB37
PD37110b_lo013	PD37110	65.8	Male	Liver	Laser-Capture Microdissection (LCM)	WGS	202	126	347	183	373	93	1324	Alcoholic Liver Cirrhosis	SMSDB37
PD37110b_lo014	PD37110	65.8	Male	Liver	Laser-Capture Microdissection (LCM)	WGS	126	82	185	89	212	47	741	Alcoholic Liver Cirrhosis	SMSDB37
PD37110b_lo016	PD37110	65.8	Male	Liver	Laser-Capture Microdissection (LCM)	WGS	380	216	543	266	559	138	2102	Alcoholic Liver Cirrhosis	SMSDB37
PD37110b_lo018	PD37110	65.8	Male	Liver	Laser-Capture Microdissection (LCM)	WGS	303	145	427	222	453	109	1659	Alcoholic Liver Cirrhosis	SMSDB37
PD37110b_lo020	PD37110	65.8	Male	Liver	Laser-Capture Microdissection (LCM)	WGS	170	91	199	126	240	65	891	Alcoholic Liver Cirrhosis	SMSDB37
PD37110b_lo023	PD37110	65.8	Male	Liver	Laser-Capture Microdissection (LCM)	WGS	99	55	97	102	152	44	549	Alcoholic Liver Cirrhosis	SMSDB37
PD37110b_lo024	PD37110	65.8	Male	Liver	Laser-Capture Microdissection (LCM)	WGS	316	114	332	192	376	111	1441	Alcoholic Liver Cirrhosis	SMSDB37
PD37110b_lo026	PD37110	65.8	Male	Liver	Laser-Capture Microdissection (LCM)	WGS	242	117	417	187	438	79	1480	Alcoholic Liver Cirrhosis	SMSDB37
PD37110b_lo027	PD37110	65.8	Male	Liver	Laser-Capture Microdissection (LCM)	WGS	1038	392	1102	623	1197	325	4677	Alcoholic Liver Cirrhosis	SMSDB37
PD37110b_lo028	PD37110	65.8	Male	Liver	Laser-Capture Microdissection (LCM)	WGS	550	198	502	363	701	176	2490	Alcoholic Liver Cirrhosis	SMSDB37
PD37110b_lo029	PD37110	65.8	Male	Liver	Laser-Capture Microdissection (LCM)	WGS	336	153	465	243	491	103	1791	Alcoholic Liver Cirrhosis	SMSDB37
PD37110b_lo030	PD37110	65.8	Male	Liver	Laser-Capture Microdissection (LCM)	WGS	247	110	293	158	336	91	1235	Alcoholic Liver Cirrhosis	SMSDB37
PD37110b_lo031	PD37110	65.8	Male	Liver	Laser-Capture Microdissection (LCM)	WGS	307	138	436	216	463	99	1659	Alcoholic Liver Cirrhosis	SMSDB37
PD37110b_lo034	PD37110	65.8	Male	Liver	Laser-Capture Microdissection (LCM)	WGS	321	155	416	224	445	102	1663	Alcoholic Liver Cirrhosis	SMSDB37
PD37110b_lo035	PD37110	65.8	Male	Liver	Laser-Capture Microdissection (LCM)	WGS	211	125	357	188	400	81	1362	Alcoholic Liver Cirrhosis	SMSDB37
PD37110b_lo036	PD37110	65.8	Male	Liver	Laser-Capture Microdissection (LCM)	WGS	210	119	331	185	364	73	1282	Alcoholic Liver Cirrhosis	SMSDB37
PD37110b_lo037	PD37110	65.8	Male	Liver	Laser-Capture Microdissection (LCM)	WGS	272	159	482	197	404	76	1590	Alcoholic Liver Cirrhosis	SMSDB37
PD37110b_lo039	PD37110	65.8	Male	Liver	Laser-Capture Microdissection (LCM)	WGS	354	185	536	210	437	104	1826	Alcoholic Liver Cirrhosis	SMSDB37
PD37110b_lo042	PD37110	65.8	Male	Liver	Laser-Capture Microdissection (LCM)	WGS	319	168	468	243	469	110	1777	Alcoholic Liver Cirrhosis	SMSDB37
PD37110b_lo043	PD37110	65.8	Male	Liver	Laser-Capture Microdissection (LCM)	WGS	132	67	153	100	210	51	713	Alcoholic Liver Cirrhosis	SMSDB37
PD37110b_lo044	PD37110	65.8	Male	Liver	Laser-Capture Microdissection (LCM)	WGS	824	293	733	551	953	287	3641	Alcoholic Liver Cirrhosis	SMSDB37
PD37111b_lo001	PD37111	67.4	Male	Liver	Laser-Capture Microdissection (LCM)	WGS	1511	495	1535	722	1567	385	6215	Alcoholic Liver Cirrhosis	SMSDB37
PD37111b_lo003	PD37111	67.4	Male	Liver	Laser-Capture Microdissection (LCM)	WGS	368	171	420	264	528	122	1873	Alcoholic Liver Cirrhosis	SMSDB37
PD37111b_lo004	PD37111	67.4	Male	Liver	Laser-Capture Microdissection (LCM)	WGS	543	260	795	419	683	169	2869	Alcoholic Liver Cirrhosis	SMSDB37
PD37111b_lo005	PD37111	67.4	Male	Liver	Laser-Capture Microdissection (LCM)	WGS	1649	516	1788	755	1567	423	6698	Alcoholic Liver Cirrhosis	SMSDB37
PD37111b_lo006	PD37111	67.4	Male	Liver	Laser-Capture Microdissection (LCM)	WGS	1930	603	1691	818	1804	410	7256	Alcoholic Liver Cirrhosis	SMSDB37
PD37111b_lo007	PD37111	67.4	Male	Liver	Laser-Capture Microdissection (LCM)	WGS	410	237	701	343	590	130	2411	Alcoholic Liver Cirrhosis	SMSDB37
PD37111b_lo008	PD37111	67.4	Male	Liver	Laser-Capture Microdissection (LCM)	WGS	86	46	100	50	138	37	457	Alcoholic Liver Cirrhosis	SMSDB37
PD37111b_lo009	PD37111	67.4	Male	Liver	Laser-Capture Microdissection (LCM)	WGS	1481	454	1502	778	1554	379	6148	Alcoholic Liver Cirrhosis	SMSDB37
PD37111b_lo010	PD37111	67.4	Male	Liver	Laser-Capture Microdissection (LCM)	WGS	1480	484	1531	711	1558	374	6138	Alcoholic Liver Cirrhosis	SMSDB37
PD37111b_lo011	PD37111	67.4	Male	Liver	Laser-Capture Microdissection (LCM)	WGS	1213	447	1089	582	1244	326	4901	Alcoholic Liver Cirrhosis	SMSDB37
PD37111b_lo012	PD37111	67.4	Male	Liver	Laser-Capture Microdissection (LCM)	WGS	423	229	702	366	584	138	2442	Alcoholic Liver Cirrhosis	SMSDB37
PD37111b_lo013	PD37111	67.4	Male	Liver	Laser-Capture Microdissection (LCM)	WGS	1352	411	1298	692	1397	363	5513	Alcoholic Liver Cirrhosis	SMSDB37
PD37111b_lo015	PD37111	67.4	Male	Liver	Laser-Capture Microdissection (LCM)	WGS	1522	489	1557	765	1558	369	6260	Alcoholic Liver Cirrhosis	SMSDB37
PD37111b_lo016	PD37111	67.4	Male	Liver	Laser-Capture Microdissection (LCM)	WGS	449	237	654	333	574	124	2371	Alcoholic Liver Cirrhosis	SMSDB37
PD37111b_lo017	PD37111	67.4	Male	Liver	Laser-Capture Microdissection (LCM)	WGS	556	255	791	427	671	154	2854	Alcoholic Liver Cirrhosis	SMSDB37
PD37111b_lo019	PD37111	67.4	Male	Liver	Laser-Capture Microdissection (LCM)	WGS	432	224	639	326	654	137	2412	Alcoholic Liver Cirrhosis	SMSDB37
PD37111b_lo020	PD37111	67.4	Male	Liver	Laser-Capture Microdissection (LCM)	WGS	369	225	699	416	673	129	2511	Alcoholic Liver Cirrhosis	SMSDB37
PD37111b_lo021	PD37111	67.4	Male	Liver	Laser-Capture Microdissection (LCM)	WGS	1096	375	827	521	997	273	4089	Alcoholic Liver Cirrhosis	SMSDB37
PD37111b_lo022	PD37111	67.4	Male	Liver	Laser-Capture Microdissection (LCM)	WGS	1638	549	1549	772	1670	368	6546	Alcoholic Liver Cirrhosis	SMSDB37
PD37111b_lo023	PD37111	67.4	Male	Liver	Laser-Capture Microdissection (LCM)	WGS	368	206	633	281	550	128	2166	Alcoholic Liver Cirrhosis	SMSDB37
PD37111b_lo024	PD37111	67.4	Male	Liver	Laser-Capture Microdissection (LCM)	WGS	1694	578	1628	809	1640	373	6722	Alcoholic Liver Cirrhosis	SMSDB37
PD37111b_lo025	PD37111	67.4	Male	Liver	Laser-Capture Microdissection (LCM)	WGS	444	220	652	332	648	135	2431	Alcoholic Liver Cirrhosis	SMSDB37
PD37111b_lo026	PD37111	67.4	Male	Liver	Laser-Capture Microdissection (LCM)	WGS	503	239	717	373	627	134	2593	Alcoholic Liver Cirrhosis	SMSDB37
PD37111b_lo027	PD37111	67.4	Male	Liver	Laser-Capture Microdissection (LCM)	WGS	1320	465	1401	722	1460	369	5737	Alcoholic Liver Cirrhosis	SMSDB37
PD37111b_lo028	PD37111	67.4	Male	Liver	Laser-Capture Microdissection (LCM)	WGS	1272	463	1298	640	1384	339	5396	Alcoholic Liver Cirrhosis	SMSDB37
PD37111b_lo029	PD37111	67.4	Male	Liver	Laser-Capture Microdissection (LCM)	WGS	1225	445	1174	598	1328	307	5077	Alcoholic Liver Cirrhosis	SMSDB37
PD37111b_lo030	PD37111	67.4	Male	Liver	Laser-Capture Microdissection (LCM)	WGS	1724	562	1641	837	1815	388	6967	Alcoholic Liver Cirrhosis	SMSDB37
PD37111b_lo031	PD37111	67.4	Male	Liver	Laser-Capture Microdissection (LCM)	WGS	1524	492	1420	699	1562	335	6032	Alcoholic Liver Cirrhosis	SMSDB37
PD37111b_lo032	PD37111	67.4	Male	Liver	Laser-Capture Microdissection (LCM)	WGS	1234	437	1292	674	1361	350	5348	Alcoholic Liver Cirrhosis	SMSDB37
PD37111b_lo033	PD37111	67.4	Male	Liver	Laser-Capture Microdissection (LCM)	WGS	1231	416	1183	595	1239	297	4961	Alcoholic Liver Cirrhosis	SMSDB37
PD37111b_lo034	PD37111	67.4	Male	Liver	Laser-Capture Microdissection (LCM)	WGS	1628	506	1634	775	1641	414	6598	Alcoholic Liver Cirrhosis	SMSDB37
PD37111b_lo035	PD37111	67.4	Male	Liver	Laser-Capture Microdissection (LCM)	WGS	1596	503	1613	781	1620	413	6526	Alcoholic Liver Cirrhosis	SMSDB37
PD37111b_lo036	PD37111	67.4	Male	Liver	Laser-Capture Microdissection (LCM)	WGS	1431	499	1365	619	1484	370	5768	Alcoholic Liver Cirrhosis	SMSDB37
PD37111b_lo037	PD37111	67.4	Male	Liver	Laser-Capture Microdissection (LCM)	WGS	481	231	708	363	548	126	2457	Alcoholic Liver Cirrhosis	SMSDB37
PD37111b_lo038	PD37111	67.4	Male	Liver	Laser-Capture Microdissection (LCM)	WGS	356	222	716	364	669	125	2452	Alcoholic Liver Cirrhosis	SMSDB37
PD37111b_lo039	PD37111	67.4	Male	Liver	Laser-Capture Microdissection (LCM)	WGS	388	204	565	260	562	133	2112	Alcoholic Liver Cirrhosis	SMSDB37
PD37111b_lo040	PD37111	67.4	Male	Liver	Laser-Capture Microdissection (LCM)	WGS	422	191	374	251	456	126	1820	Alcoholic Liver Cirrhosis	SMSDB37
PD37111b_lo043	PD37111	67.4	Male	Liver	Laser-Capture Microdissection (LCM)	WGS	780	275	581	390	679	176	2881	Alcoholic Liver Cirrhosis	SMSDB37
PD37111b_lo044	PD37111	67.4	Male	Liver	Laser-Capture Microdissection (LCM)	WGS	317	123	348	180	352	93	1413	Alcoholic Liver Cirrhosis	SMSDB37
PD37113b_lo001	PD37113	65.2	Male	Liver	Laser-Capture Microdissection (LCM)	WGS	291	131	634	239	351	90	1736	Non-Alcoholic Cirrhosis	SMSDB37
PD37113b_lo002	PD37113	65.2	Male	Liver	Laser-Capture Microdissection (LCM)	WGS	240	124	504	188	331	83	1470	Non-Alcoholic Cirrhosis	SMSDB37
PD37113b_lo003	PD37113	65.2	Male	Liver	Laser-Capture Microdissection (LCM)	WGS	549	210	818	470	860	1131	4038	Non-Alcoholic Cirrhosis	SMSDB37
PD37113b_lo004	PD37113	65.2	Male	Liver	Laser-Capture Microdissection (LCM)	WGS	529	240	830	497	879	1174	4149	Non-Alcoholic Cirrhosis	SMSDB37
PD37113b_lo005	PD37113	65.2	Male	Liver	Laser-Capture Microdissection (LCM)	WGS	444	189	695	407	770	1030	3535	Non-Alcoholic Cirrhosis	SMSDB37
PD37113b_lo006	PD37113	65.2	Male	Liver	Laser-Capture Microdissection (LCM)	WGS	536	219	833	494	877	1132	4091	Non-Alcoholic Cirrhosis	SMSDB37
PD37113b_lo007	PD37113	65.2	Male	Liver	Laser-Capture Microdissection (LCM)	WGS	534	195	789	450	834	1104	3906	Non-Alcoholic Cirrhosis	SMSDB37
PD37113b_lo008	PD37113	65.2	Male	Liver	Laser-Capture Microdissection (LCM)	WGS	0	0	0	0	0	0	0	Non-Alcoholic Cirrhosis	SMSDB37
PD37113b_lo009	PD37113	65.2	Male	Liver	Laser-Capture Microdissection (LCM)	WGS	404	161	615	392	723	1044	3339	Non-Alcoholic Cirrhosis	SMSDB37
PD37113b_lo010	PD37113	65.2	Male	Liver	Laser-Capture Microdissection (LCM)	WGS	0	0	0	0	0	0	0	Non-Alcoholic Cirrhosis	SMSDB37
PD37113b_lo011	PD37113	65.2	Male	Liver	Laser-Capture Microdissection (LCM)	WGS	0	0	0	0	0	0	0	Non-Alcoholic Cirrhosis	SMSDB37
PD37113b_lo012	PD37113	65.2	Male	Liver	Laser-Capture Microdissection (LCM)	WGS	538	211	826	456	886	1164	4081	Non-Alcoholic Cirrhosis	SMSDB37
PD37113b_lo013	PD37113	65.2	Male	Liver	Laser-Capture Microdissection (LCM)	WGS	224	186	524	182	416	102	1634	Non-Alcoholic Cirrhosis	SMSDB37
PD37113b_lo015	PD37113	65.2	Male	Liver	Laser-Capture Microdissection (LCM)	WGS	378	224	662	319	495	147	2225	Non-Alcoholic Cirrhosis	SMSDB37
PD37113b_lo016	PD37113	65.2	Male	Liver	Laser-Capture Microdissection (LCM)	WGS	88	42	112	104	145	246	737	Non-Alcoholic Cirrhosis	SMSDB37
PD37113b_lo017	PD37113	65.2	Male	Liver	Laser-Capture Microdissection (LCM)	WGS	425	269	774	359	562	161	2550	Non-Alcoholic Cirrhosis	SMSDB37
PD37113b_lo018	PD37113	65.2	Male	Liver	Laser-Capture Microdissection (LCM)	WGS	291	146	546	210	350	107	1650	Non-Alcoholic Cirrhosis	SMSDB37
PD37113b_lo019	PD37113	65.2	Male	Liver	Laser-Capture Microdissection (LCM)	WGS	524	235	867	491	909	1155	4181	Non-Alcoholic Cirrhosis	SMSDB37
PD37113b_lo020	PD37113	65.2	Male	Liver	Laser-Capture Microdissection (LCM)	WGS	226	180	527	186	417	103	1639	Non-Alcoholic Cirrhosis	SMSDB37
PD37113b_lo021	PD37113	65.2	Male	Liver	Laser-Capture Microdissection (LCM)	WGS	516	196	779	464	846	1152	3953	Non-Alcoholic Cirrhosis	SMSDB37
PD37113b_lo022	PD37113	65.2	Male	Liver	Laser-Capture Microdissection (LCM)	WGS	548	200	810	447	858	1123	3986	Non-Alcoholic Cirrhosis	SMSDB37
PD37113b_lo023	PD37113	65.2	Male	Liver	Laser-Capture Microdissection (LCM)	WGS	482	201	715	409	792	1038	3637	Non-Alcoholic Cirrhosis	SMSDB37
PD37113b_lo024	PD37113	65.2	Male	Liver	Laser-Capture Microdissection (LCM)	WGS	584	218	838	487	878	1131	4136	Non-Alcoholic Cirrhosis	SMSDB37
PD37113b_lo025	PD37113	65.2	Male	Liver	Laser-Capture Microdissection (LCM)	WGS	530	203	813	448	832	1116	3942	Non-Alcoholic Cirrhosis	SMSDB37
PD37113b_lo026	PD37113	65.2	Male	Liver	Laser-Capture Microdissection (LCM)	WGS	519	203	758	437	785	1081	3783	Non-Alcoholic Cirrhosis	SMSDB37
PD37113b_lo027	PD37113	65.2	Male	Liver	Laser-Capture Microdissection (LCM)	WGS	280	127	589	215	344	91	1646	Non-Alcoholic Cirrhosis	SMSDB37
PD37113b_lo028	PD37113	65.2	Male	Liver	Laser-Capture Microdissection (LCM)	WGS	190	105	393	136	229	72	1125	Non-Alcoholic Cirrhosis	SMSDB37
PD37113b_lo029	PD37113	65.2	Male	Liver	Laser-Capture Microdissection (LCM)	WGS	467	180	663	414	750	1010	3484	Non-Alcoholic Cirrhosis	SMSDB37
PD37113b_lo030	PD37113	65.2	Male	Liver	Laser-Capture Microdissection (LCM)	WGS	162	62	209	120	267	398	1218	Non-Alcoholic Cirrhosis	SMSDB37
PD37113b_lo031	PD37113	65.2	Male	Liver	Laser-Capture Microdissection (LCM)	WGS	497	205	762	439	830	1093	3826	Non-Alcoholic Cirrhosis	SMSDB37
PD37113b_lo032	PD37113	65.2	Male	Liver	Laser-Capture Microdissection (LCM)	WGS	527	225	798	479	866	1091	3986	Non-Alcoholic Cirrhosis	SMSDB37
PD37113b_lo033	PD37113	65.2	Male	Liver	Laser-Capture Microdissection (LCM)	WGS	310	169	621	255	379	122	1856	Non-Alcoholic Cirrhosis	SMSDB37
PD37113b_lo036	PD37113	65.2	Male	Liver	Laser-Capture Microdissection (LCM)	WGS	494	185	745	430	806	1122	3782	Non-Alcoholic Cirrhosis	SMSDB37
PD37113b_lo037	PD37113	65.2	Male	Liver	Laser-Capture Microdissection (LCM)	WGS	360	132	520	305	613	853	2783	Non-Alcoholic Cirrhosis	SMSDB37
PD37113b_lo038	PD37113	65.2	Male	Liver	Laser-Capture Microdissection (LCM)	WGS	568	208	854	480	914	1161	4185	Non-Alcoholic Cirrhosis	SMSDB37
PD37113b_lo039	PD37113	65.2	Male	Liver	Laser-Capture Microdissection (LCM)	WGS	458	194	729	414	795	1043	3633	Non-Alcoholic Cirrhosis	SMSDB37
PD37113b_lo040	PD37113	65.2	Male	Liver	Laser-Capture Microdissection (LCM)	WGS	269	128	579	211	332	92	1611	Non-Alcoholic Cirrhosis	SMSDB37
PD37114b_lo001	PD37114	61.5	Male	Liver	Laser-Capture Microdissection (LCM)	WGS	0	0	0	0	0	0	0	Non-Alcoholic Cirrhosis	SMSDB37
PD37114b_lo002	PD37114	61.5	Male	Liver	Laser-Capture Microdissection (LCM)	WGS	335	201	603	225	460	144	1968	Non-Alcoholic Cirrhosis	SMSDB37
PD37114b_lo003	PD37114	61.5	Male	Liver	Laser-Capture Microdissection (LCM)	WGS	270	163	515	178	382	112	1620	Non-Alcoholic Cirrhosis	SMSDB37
PD37114b_lo004	PD37114	61.5	Male	Liver	Laser-Capture Microdissection (LCM)	WGS	223	160	473	162	311	91	1420	Non-Alcoholic Cirrhosis	SMSDB37
PD37114b_lo005	PD37114	61.5	Male	Liver	Laser-Capture Microdissection (LCM)	WGS	231	160	475	165	308	95	1434	Non-Alcoholic Cirrhosis	SMSDB37
PD37114b_lo006	PD37114	61.5	Male	Liver	Laser-Capture Microdissection (LCM)	WGS	246	113	492	169	320	110	1450	Non-Alcoholic Cirrhosis	SMSDB37
PD37114b_lo007	PD37114	61.5	Male	Liver	Laser-Capture Microdissection (LCM)	WGS	212	134	393	161	238	88	1226	Non-Alcoholic Cirrhosis	SMSDB37
PD37114b_lo008	PD37114	61.5	Male	Liver	Laser-Capture Microdissection (LCM)	WGS	295	144	577	231	374	103	1724	Non-Alcoholic Cirrhosis	SMSDB37
PD37114b_lo009	PD37114	61.5	Male	Liver	Laser-Capture Microdissection (LCM)	WGS	228	163	477	158	308	96	1430	Non-Alcoholic Cirrhosis	SMSDB37
PD37114b_lo010	PD37114	61.5	Male	Liver	Laser-Capture Microdissection (LCM)	WGS	237	128	474	179	330	104	1452	Non-Alcoholic Cirrhosis	SMSDB37
PD37114b_lo011	PD37114	61.5	Male	Liver	Laser-Capture Microdissection (LCM)	WGS	0	0	0	0	0	0	0	Non-Alcoholic Cirrhosis	SMSDB37
PD37114b_lo012	PD37114	61.5	Male	Liver	Laser-Capture Microdissection (LCM)	WGS	341	191	646	247	445	151	2021	Non-Alcoholic Cirrhosis	SMSDB37
PD37114b_lo014	PD37114	61.5	Male	Liver	Laser-Capture Microdissection (LCM)	WGS	237	109	410	149	286	102	1293	Non-Alcoholic Cirrhosis	SMSDB37
PD37114b_lo015	PD37114	61.5	Male	Liver	Laser-Capture Microdissection (LCM)	WGS	111	62	214	89	142	60	678	Non-Alcoholic Cirrhosis	SMSDB37
PD37114b_lo016	PD37114	61.5	Male	Liver	Laser-Capture Microdissection (LCM)	WGS	297	144	548	211	407	107	1714	Non-Alcoholic Cirrhosis	SMSDB37
PD37114b_lo017	PD37114	61.5	Male	Liver	Laser-Capture Microdissection (LCM)	WGS	150	77	202	86	169	62	746	Non-Alcoholic Cirrhosis	SMSDB37
PD37114b_lo018	PD37114	61.5	Male	Liver	Laser-Capture Microdissection (LCM)	WGS	280	155	539	190	359	117	1640	Non-Alcoholic Cirrhosis	SMSDB37
PD37114b_lo019	PD37114	61.5	Male	Liver	Laser-Capture Microdissection (LCM)	WGS	353	160	564	248	420	132	1877	Non-Alcoholic Cirrhosis	SMSDB37
PD37114b_lo020	PD37114	61.5	Male	Liver	Laser-Capture Microdissection (LCM)	WGS	217	159	478	158	306	95	1413	Non-Alcoholic Cirrhosis	SMSDB37
PD37114b_lo021	PD37114	61.5	Male	Liver	Laser-Capture Microdissection (LCM)	WGS	220	116	445	149	310	93	1333	Non-Alcoholic Cirrhosis	SMSDB37
PD37114b_lo022	PD37114	61.5	Male	Liver	Laser-Capture Microdissection (LCM)	WGS	233	155	466	164	303	98	1419	Non-Alcoholic Cirrhosis	SMSDB37
PD37114b_lo023	PD37114	61.5	Male	Liver	Laser-Capture Microdissection (LCM)	WGS	281	159	580	211	379	126	1736	Non-Alcoholic Cirrhosis	SMSDB37
PD37114b_lo024	PD37114	61.5	Male	Liver	Laser-Capture Microdissection (LCM)	WGS	153	79	269	111	197	71	880	Non-Alcoholic Cirrhosis	SMSDB37
PD37114b_lo025	PD37114	61.5	Male	Liver	Laser-Capture Microdissection (LCM)	WGS	259	137	396	200	341	87	1420	Non-Alcoholic Cirrhosis	SMSDB37
PD37114b_lo026	PD37114	61.5	Male	Liver	Laser-Capture Microdissection (LCM)	WGS	275	183	513	205	373	151	1700	Non-Alcoholic Cirrhosis	SMSDB37
PD37114b_lo027	PD37114	61.5	Male	Liver	Laser-Capture Microdissection (LCM)	WGS	258	156	523	209	378	119	1643	Non-Alcoholic Cirrhosis	SMSDB37
PD37114b_lo028	PD37114	61.5	Male	Liver	Laser-Capture Microdissection (LCM)	WGS	255	180	504	189	376	101	1605	Non-Alcoholic Cirrhosis	SMSDB37
PD37114b_lo030	PD37114	61.5	Male	Liver	Laser-Capture Microdissection (LCM)	WGS	421	194	667	257	464	142	2145	Non-Alcoholic Cirrhosis	SMSDB37
PD37114b_lo031	PD37114	61.5	Male	Liver	Laser-Capture Microdissection (LCM)	WGS	224	112	432	159	315	97	1339	Non-Alcoholic Cirrhosis	SMSDB37
PD37114b_lo032	PD37114	61.5	Male	Liver	Laser-Capture Microdissection (LCM)	WGS	347	159	564	240	431	128	1869	Non-Alcoholic Cirrhosis	SMSDB37
PD37114b_lo034	PD37114	61.5	Male	Liver	Laser-Capture Microdissection (LCM)	WGS	294	141	524	216	395	110	1680	Non-Alcoholic Cirrhosis	SMSDB37
PD37114b_lo035	PD37114	61.5	Male	Liver	Laser-Capture Microdissection (LCM)	WGS	201	107	374	132	251	93	1158	Non-Alcoholic Cirrhosis	SMSDB37
PD37114b_lo036	PD37114	61.5	Male	Liver	Laser-Capture Microdissection (LCM)	WGS	244	173	492	169	329	102	1509	Non-Alcoholic Cirrhosis	SMSDB37
PD37114b_lo037	PD37114	61.5	Male	Liver	Laser-Capture Microdissection (LCM)	WGS	272	134	530	179	362	120	1597	Non-Alcoholic Cirrhosis	SMSDB37
PD37114b_lo038	PD37114	61.5	Male	Liver	Laser-Capture Microdissection (LCM)	WGS	364	179	626	248	491	124	2032	Non-Alcoholic Cirrhosis	SMSDB37
PD37114b_lo039	PD37114	61.5	Male	Liver	Laser-Capture Microdissection (LCM)	WGS	288	172	525	203	413	113	1714	Non-Alcoholic Cirrhosis	SMSDB37
PD37114b_lo040	PD37114	61.5	Male	Liver	Laser-Capture Microdissection (LCM)	WGS	165	97	343	134	208	77	1024	Non-Alcoholic Cirrhosis	SMSDB37
PD37114b_lo041	PD37114	61.5	Male	Liver	Laser-Capture Microdissection (LCM)	WGS	637	230	723	326	648	244	2808	Non-Alcoholic Cirrhosis	SMSDB37
PD37114b_lo042	PD37114	61.5	Male	Liver	Laser-Capture Microdissection (LCM)	WGS	260	134	409	163	276	114	1356	Non-Alcoholic Cirrhosis	SMSDB37
PD37114b_lo043	PD37114	61.5	Male	Liver	Laser-Capture Microdissection (LCM)	WGS	192	102	340	132	242	93	1101	Non-Alcoholic Cirrhosis	SMSDB37
PD37114b_lo044	PD37114	61.5	Male	Liver	Laser-Capture Microdissection (LCM)	WGS	290	147	504	179	336	109	1565	Non-Alcoholic Cirrhosis	SMSDB37
PD37115b_lo002	PD37115	64.8	Male	Liver	Laser-Capture Microdissection (LCM)	WGS	156	68	133	83	134	57	631	Non-Alcoholic Cirrhosis	SMSDB37
PD37115b_lo003	PD37115	64.8	Male	Liver	Laser-Capture Microdissection (LCM)	WGS	34	24	35	42	105	27	267	Non-Alcoholic Cirrhosis	SMSDB37
PD37115b_lo004	PD37115	64.8	Male	Liver	Laser-Capture Microdissection (LCM)	WGS	171	95	210	152	371	117	1116	Non-Alcoholic Cirrhosis	SMSDB37
PD37115b_lo005	PD37115	64.8	Male	Liver	Laser-Capture Microdissection (LCM)	WGS	108	58	119	62	102	40	489	Non-Alcoholic Cirrhosis	SMSDB37
PD37115b_lo006	PD37115	64.8	Male	Liver	Laser-Capture Microdissection (LCM)	WGS	104	44	115	80	135	44	522	Non-Alcoholic Cirrhosis	SMSDB37
PD37115b_lo010	PD37115	64.8	Male	Liver	Laser-Capture Microdissection (LCM)	WGS	127	53	144	86	144	59	613	Non-Alcoholic Cirrhosis	SMSDB37
PD37115b_lo011	PD37115	64.8	Male	Liver	Laser-Capture Microdissection (LCM)	WGS	123	54	125	81	131	52	566	Non-Alcoholic Cirrhosis	SMSDB37
PD37115b_lo012	PD37115	64.8	Male	Liver	Laser-Capture Microdissection (LCM)	WGS	119	48	96	67	97	39	466	Non-Alcoholic Cirrhosis	SMSDB37
PD37115b_lo014	PD37115	64.8	Male	Liver	Laser-Capture Microdissection (LCM)	WGS	104	46	123	88	129	47	537	Non-Alcoholic Cirrhosis	SMSDB37
PD37115b_lo015	PD37115	64.8	Male	Liver	Laser-Capture Microdissection (LCM)	WGS	136	50	134	82	145	68	615	Non-Alcoholic Cirrhosis	SMSDB37
PD37115b_lo018	PD37115	64.8	Male	Liver	Laser-Capture Microdissection (LCM)	WGS	108	48	124	63	138	62	543	Non-Alcoholic Cirrhosis	SMSDB37
PD37115b_lo020	PD37115	64.8	Male	Liver	Laser-Capture Microdissection (LCM)	WGS	117	45	111	69	103	42	487	Non-Alcoholic Cirrhosis	SMSDB37
PD37115b_lo021	PD37115	64.8	Male	Liver	Laser-Capture Microdissection (LCM)	WGS	66	37	91	60	92	33	379	Non-Alcoholic Cirrhosis	SMSDB37
PD37115b_lo022	PD37115	64.8	Male	Liver	Laser-Capture Microdissection (LCM)	WGS	148	74	134	84	154	48	642	Non-Alcoholic Cirrhosis	SMSDB37
PD37115b_lo023	PD37115	64.8	Male	Liver	Laser-Capture Microdissection (LCM)	WGS	82	29	72	49	159	43	434	Non-Alcoholic Cirrhosis	SMSDB37
PD37115b_lo024	PD37115	64.8	Male	Liver	Laser-Capture Microdissection (LCM)	WGS	53	26	58	36	102	33	308	Non-Alcoholic Cirrhosis	SMSDB37
PD37115b_lo025	PD37115	64.8	Male	Liver	Laser-Capture Microdissection (LCM)	WGS	182	68	191	98	166	71	776	Non-Alcoholic Cirrhosis	SMSDB37
PD37115b_lo026	PD37115	64.8	Male	Liver	Laser-Capture Microdissection (LCM)	WGS	86	49	109	56	88	36	424	Non-Alcoholic Cirrhosis	SMSDB37
PD37115b_lo027	PD37115	64.8	Male	Liver	Laser-Capture Microdissection (LCM)	WGS	141	78	175	99	162	64	719	Non-Alcoholic Cirrhosis	SMSDB37
PD37115b_lo028	PD37115	64.8	Male	Liver	Laser-Capture Microdissection (LCM)	WGS	61	27	70	58	85	26	327	Non-Alcoholic Cirrhosis	SMSDB37
PD37115b_lo029	PD37115	64.8	Male	Liver	Laser-Capture Microdissection (LCM)	WGS	145	62	137	90	148	60	642	Non-Alcoholic Cirrhosis	SMSDB37
PD37115b_lo030	PD37115	64.8	Male	Liver	Laser-Capture Microdissection (LCM)	WGS	109	42	79	62	96	47	435	Non-Alcoholic Cirrhosis	SMSDB37
PD37115b_lo031	PD37115	64.8	Male	Liver	Laser-Capture Microdissection (LCM)	WGS	149	55	137	78	120	60	599	Non-Alcoholic Cirrhosis	SMSDB37
PD37115b_lo032	PD37115	64.8	Male	Liver	Laser-Capture Microdissection (LCM)	WGS	151	94	160	113	166	65	749	Non-Alcoholic Cirrhosis	SMSDB37
PD37115b_lo033	PD37115	64.8	Male	Liver	Laser-Capture Microdissection (LCM)	WGS	119	39	119	72	119	49	517	Non-Alcoholic Cirrhosis	SMSDB37
PD37115b_lo034	PD37115	64.8	Male	Liver	Laser-Capture Microdissection (LCM)	WGS	114	56	104	71	130	51	526	Non-Alcoholic Cirrhosis	SMSDB37
PD37115b_lo035	PD37115	64.8	Male	Liver	Laser-Capture Microdissection (LCM)	WGS	96	36	83	62	88	35	400	Non-Alcoholic Cirrhosis	SMSDB37
PD37115b_lo036	PD37115	64.8	Male	Liver	Laser-Capture Microdissection (LCM)	WGS	189	78	230	129	205	71	902	Non-Alcoholic Cirrhosis	SMSDB37
PD37115b_lo037	PD37115	64.8	Male	Liver	Laser-Capture Microdissection (LCM)	WGS	59	32	68	57	90	27	333	Non-Alcoholic Cirrhosis	SMSDB37
PD37115b_lo038	PD37115	64.8	Male	Liver	Laser-Capture Microdissection (LCM)	WGS	154	61	156	106	169	64	710	Non-Alcoholic Cirrhosis	SMSDB37
PD37115b_lo039	PD37115	64.8	Male	Liver	Laser-Capture Microdissection (LCM)	WGS	85	42	109	91	253	68	648	Non-Alcoholic Cirrhosis	SMSDB37
PD37115b_lo040	PD37115	64.8	Male	Liver	Laser-Capture Microdissection (LCM)	WGS	57	31	77	63	184	50	462	Non-Alcoholic Cirrhosis	SMSDB37
PD37115b_lo041	PD37115	64.8	Male	Liver	Laser-Capture Microdissection (LCM)	WGS	192	84	224	154	399	101	1154	Non-Alcoholic Cirrhosis	SMSDB37
PD37115b_lo044	PD37115	64.8	Male	Liver	Laser-Capture Microdissection (LCM)	WGS	8	5	18	7	16	5	59	Non-Alcoholic Cirrhosis	SMSDB37
PD37116b_lo001	PD37116	66.6	Male	Liver	Laser-Capture Microdissection (LCM)	WGS	134	82	507	86	223	51	1083	Non-Alcoholic Cirrhosis	SMSDB37
PD37116b_lo002	PD37116	66.6	Male	Liver	Laser-Capture Microdissection (LCM)	WGS	130	77	471	83	215	56	1032	Non-Alcoholic Cirrhosis	SMSDB37
PD37116b_lo003	PD37116	66.6	Male	Liver	Laser-Capture Microdissection (LCM)	WGS	127	78	432	77	200	55	969	Non-Alcoholic Cirrhosis	SMSDB37
PD37116b_lo004	PD37116	66.6	Male	Liver	Laser-Capture Microdissection (LCM)	WGS	307	139	522	196	491	101	1756	Non-Alcoholic Cirrhosis	SMSDB37
PD37116b_lo005	PD37116	66.6	Male	Liver	Laser-Capture Microdissection (LCM)	WGS	283	137	498	188	469	96	1671	Non-Alcoholic Cirrhosis	SMSDB37
PD37116b_lo006	PD37116	66.6	Male	Liver	Laser-Capture Microdissection (LCM)	WGS	305	135	347	195	445	110	1537	Non-Alcoholic Cirrhosis	SMSDB37
PD37116b_lo007	PD37116	66.6	Male	Liver	Laser-Capture Microdissection (LCM)	WGS	209	147	370	169	387	98	1380	Non-Alcoholic Cirrhosis	SMSDB37
PD37116b_lo008	PD37116	66.6	Male	Liver	Laser-Capture Microdissection (LCM)	WGS	402	172	594	212	557	135	2072	Non-Alcoholic Cirrhosis	SMSDB37
PD37116b_lo011	PD37116	66.6	Male	Liver	Laser-Capture Microdissection (LCM)	WGS	271	131	475	181	497	107	1662	Non-Alcoholic Cirrhosis	SMSDB37
PD37116b_lo014	PD37116	66.6	Male	Liver	Laser-Capture Microdissection (LCM)	WGS	110	70	261	98	202	52	793	Non-Alcoholic Cirrhosis	SMSDB37
PD37116b_lo015	PD37116	66.6	Male	Liver	Laser-Capture Microdissection (LCM)	WGS	363	166	489	232	439	118	1807	Non-Alcoholic Cirrhosis	SMSDB37
PD37116b_lo017	PD37116	66.6	Male	Liver	Laser-Capture Microdissection (LCM)	WGS	388	178	528	258	482	125	1959	Non-Alcoholic Cirrhosis	SMSDB37
PD37116b_lo018	PD37116	66.6	Male	Liver	Laser-Capture Microdissection (LCM)	WGS	293	159	490	190	445	101	1678	Non-Alcoholic Cirrhosis	SMSDB37
PD37116b_lo019	PD37116	66.6	Male	Liver	Laser-Capture Microdissection (LCM)	WGS	116	69	357	59	185	43	829	Non-Alcoholic Cirrhosis	SMSDB37
PD37116b_lo020	PD37116	66.6	Male	Liver	Laser-Capture Microdissection (LCM)	WGS	295	154	460	189	470	99	1667	Non-Alcoholic Cirrhosis	SMSDB37
PD37116b_lo021	PD37116	66.6	Male	Liver	Laser-Capture Microdissection (LCM)	WGS	201	111	337	149	315	77	1190	Non-Alcoholic Cirrhosis	SMSDB37
PD37116b_lo022	PD37116	66.6	Male	Liver	Laser-Capture Microdissection (LCM)	WGS	391	184	543	206	494	129	1947	Non-Alcoholic Cirrhosis	SMSDB37
PD37116b_lo023	PD37116	66.6	Male	Liver	Laser-Capture Microdissection (LCM)	WGS	109	74	460	82	211	56	992	Non-Alcoholic Cirrhosis	SMSDB37
PD37116b_lo024	PD37116	66.6	Male	Liver	Laser-Capture Microdissection (LCM)	WGS	337	176	475	210	517	116	1831	Non-Alcoholic Cirrhosis	SMSDB37
PD37116b_lo025	PD37116	66.6	Male	Liver	Laser-Capture Microdissection (LCM)	WGS	222	143	479	161	422	97	1524	Non-Alcoholic Cirrhosis	SMSDB37
PD37116b_lo026	PD37116	66.6	Male	Liver	Laser-Capture Microdissection (LCM)	WGS	387	179	581	211	547	131	2036	Non-Alcoholic Cirrhosis	SMSDB37
PD37116b_lo027	PD37116	66.6	Male	Liver	Laser-Capture Microdissection (LCM)	WGS	268	180	468	185	491	90	1682	Non-Alcoholic Cirrhosis	SMSDB37
PD37116b_lo028	PD37116	66.6	Male	Liver	Laser-Capture Microdissection (LCM)	WGS	257	157	481	204	466	99	1664	Non-Alcoholic Cirrhosis	SMSDB37
PD37116b_lo029	PD37116	66.6	Male	Liver	Laser-Capture Microdissection (LCM)	WGS	295	135	485	184	471	97	1667	Non-Alcoholic Cirrhosis	SMSDB37
PD37116b_lo030	PD37116	66.6	Male	Liver	Laser-Capture Microdissection (LCM)	WGS	138	83	473	84	217	63	1058	Non-Alcoholic Cirrhosis	SMSDB37
PD37116b_lo031	PD37116	66.6	Male	Liver	Laser-Capture Microdissection (LCM)	WGS	324	159	533	195	502	96	1809	Non-Alcoholic Cirrhosis	SMSDB37
PD37116b_lo032	PD37116	66.6	Male	Liver	Laser-Capture Microdissection (LCM)	WGS	255	126	486	144	430	77	1518	Non-Alcoholic Cirrhosis	SMSDB37
PD37116b_lo033	PD37116	66.6	Male	Liver	Laser-Capture Microdissection (LCM)	WGS	481	194	614	289	584	152	2314	Non-Alcoholic Cirrhosis	SMSDB37
PD37116b_lo034	PD37116	66.6	Male	Liver	Laser-Capture Microdissection (LCM)	WGS	495	211	611	301	583	153	2354	Non-Alcoholic Cirrhosis	SMSDB37
PD37116b_lo035	PD37116	66.6	Male	Liver	Laser-Capture Microdissection (LCM)	WGS	129	85	506	78	242	54	1094	Non-Alcoholic Cirrhosis	SMSDB37
PD37116b_lo036	PD37116	66.6	Male	Liver	Laser-Capture Microdissection (LCM)	WGS	143	89	502	90	223	59	1106	Non-Alcoholic Cirrhosis	SMSDB37
PD37116b_lo037	PD37116	66.6	Male	Liver	Laser-Capture Microdissection (LCM)	WGS	282	132	502	196	476	96	1684	Non-Alcoholic Cirrhosis	SMSDB37
PD37116b_lo038	PD37116	66.6	Male	Liver	Laser-Capture Microdissection (LCM)	WGS	268	121	422	171	417	68	1467	Non-Alcoholic Cirrhosis	SMSDB37
PD37116b_lo039	PD37116	66.6	Male	Liver	Laser-Capture Microdissection (LCM)	WGS	359	168	545	219	537	116	1944	Non-Alcoholic Cirrhosis	SMSDB37
PD37116b_lo040	PD37116	66.6	Male	Liver	Laser-Capture Microdissection (LCM)	WGS	115	74	418	100	215	84	1006	Non-Alcoholic Cirrhosis	SMSDB37
PD37116b_lo041	PD37116	66.6	Male	Liver	Laser-Capture Microdissection (LCM)	WGS	192	116	409	135	350	67	1269	Non-Alcoholic Cirrhosis	SMSDB37
PD37116b_lo042	PD37116	66.6	Male	Liver	Laser-Capture Microdissection (LCM)	WGS	245	119	387	162	380	80	1373	Non-Alcoholic Cirrhosis	SMSDB37
PD37116b_lo043	PD37116	66.6	Male	Liver	Laser-Capture Microdissection (LCM)	WGS	344	153	478	177	460	110	1722	Non-Alcoholic Cirrhosis	SMSDB37
PD37116b_lo044	PD37116	66.6	Male	Liver	Laser-Capture Microdissection (LCM)	WGS	1	1	3	2	2	2	11	Non-Alcoholic Cirrhosis	SMSDB37
PD37116b_lo045	PD37116	66.6	Male	Liver	Laser-Capture Microdissection (LCM)	WGS	958	478	1422	573	1398	434	5263	Non-Alcoholic Cirrhosis	SMSDB37
PD37116b_lo046	PD37116	66.6	Male	Liver	Laser-Capture Microdissection (LCM)	WGS	955	463	1431	591	1386	450	5276	Non-Alcoholic Cirrhosis	SMSDB37
PD37116b_lo047	PD37116	66.6	Male	Liver	Laser-Capture Microdissection (LCM)	WGS	959	493	1430	565	1396	434	5277	Non-Alcoholic Cirrhosis	SMSDB37
PD37116b_lo048	PD37116	66.6	Male	Liver	Laser-Capture Microdissection (LCM)	WGS	960	480	1431	578	1370	437	5256	Non-Alcoholic Cirrhosis	SMSDB37
PD37118b_lo001	PD37118	61.1	Male	Liver	Laser-Capture Microdissection (LCM)	WGS	210	118	330	169	373	88	1288	Non-Alcoholic Cirrhosis	SMSDB37
PD37118b_lo003	PD37118	61.1	Male	Liver	Laser-Capture Microdissection (LCM)	WGS	434	192	611	286	649	176	2348	Non-Alcoholic Cirrhosis	SMSDB37
PD37118b_lo005	PD37118	61.1	Male	Liver	Laser-Capture Microdissection (LCM)	WGS	377	185	569	271	562	140	2104	Non-Alcoholic Cirrhosis	SMSDB37
PD37118b_lo006	PD37118	61.1	Male	Liver	Laser-Capture Microdissection (LCM)	WGS	305	148	497	241	486	124	1801	Non-Alcoholic Cirrhosis	SMSDB37
PD37118b_lo007	PD37118	61.1	Male	Liver	Laser-Capture Microdissection (LCM)	WGS	372	188	579	250	596	134	2119	Non-Alcoholic Cirrhosis	SMSDB37
PD37118b_lo009	PD37118	61.1	Male	Liver	Laser-Capture Microdissection (LCM)	WGS	329	152	462	222	449	122	1736	Non-Alcoholic Cirrhosis	SMSDB37
PD37118b_lo010	PD37118	61.1	Male	Liver	Laser-Capture Microdissection (LCM)	WGS	329	146	471	198	455	108	1707	Non-Alcoholic Cirrhosis	SMSDB37
PD37118b_lo012	PD37118	61.1	Male	Liver	Laser-Capture Microdissection (LCM)	WGS	312	161	509	249	527	112	1870	Non-Alcoholic Cirrhosis	SMSDB37
PD37118b_lo015	PD37118	61.1	Male	Liver	Laser-Capture Microdissection (LCM)	WGS	322	162	529	234	497	121	1865	Non-Alcoholic Cirrhosis	SMSDB37
PD37118b_lo017	PD37118	61.1	Male	Liver	Laser-Capture Microdissection (LCM)	WGS	246	157	399	204	394	88	1488	Non-Alcoholic Cirrhosis	SMSDB37
PD37118b_lo018	PD37118	61.1	Male	Liver	Laser-Capture Microdissection (LCM)	WGS	297	154	489	223	438	95	1696	Non-Alcoholic Cirrhosis	SMSDB37
PD37118b_lo020	PD37118	61.1	Male	Liver	Laser-Capture Microdissection (LCM)	WGS	332	180	456	209	428	118	1723	Non-Alcoholic Cirrhosis	SMSDB37
PD37118b_lo023	PD37118	61.1	Male	Liver	Laser-Capture Microdissection (LCM)	WGS	244	148	350	178	373	96	1389	Non-Alcoholic Cirrhosis	SMSDB37
PD37118b_lo024	PD37118	61.1	Male	Liver	Laser-Capture Microdissection (LCM)	WGS	173	82	221	118	254	72	920	Non-Alcoholic Cirrhosis	SMSDB37
PD37118b_lo025	PD37118	61.1	Male	Liver	Laser-Capture Microdissection (LCM)	WGS	289	168	465	183	470	115	1690	Non-Alcoholic Cirrhosis	SMSDB37
PD37118b_lo027	PD37118	61.1	Male	Liver	Laser-Capture Microdissection (LCM)	WGS	394	194	614	270	542	138	2152	Non-Alcoholic Cirrhosis	SMSDB37
PD37118b_lo029	PD37118	61.1	Male	Liver	Laser-Capture Microdissection (LCM)	WGS	476	227	678	344	652	164	2541	Non-Alcoholic Cirrhosis	SMSDB37
PD37118b_lo031	PD37118	61.1	Male	Liver	Laser-Capture Microdissection (LCM)	WGS	154	97	500	104	259	54	1168	Non-Alcoholic Cirrhosis	SMSDB37
PD37118b_lo033	PD37118	61.1	Male	Liver	Laser-Capture Microdissection (LCM)	WGS	219	110	328	162	344	97	1260	Non-Alcoholic Cirrhosis	SMSDB37
PD37118b_lo035	PD37118	61.1	Male	Liver	Laser-Capture Microdissection (LCM)	WGS	455	242	723	307	727	165	2619	Non-Alcoholic Cirrhosis	SMSDB37
PD37118b_lo038	PD37118	61.1	Male	Liver	Laser-Capture Microdissection (LCM)	WGS	379	144	546	223	515	144	1951	Non-Alcoholic Cirrhosis	SMSDB37
PD37118b_lo039	PD37118	61.1	Male	Liver	Laser-Capture Microdissection (LCM)	WGS	440	201	666	294	627	154	2382	Non-Alcoholic Cirrhosis	SMSDB37
PD37118b_lo041	PD37118	61.1	Male	Liver	Laser-Capture Microdissection (LCM)	WGS	411	210	573	277	631	143	2245	Non-Alcoholic Cirrhosis	SMSDB37
PD37118b_lo042	PD37118	61.1	Male	Liver	Laser-Capture Microdissection (LCM)	WGS	423	204	661	277	686	146	2397	Non-Alcoholic Cirrhosis	SMSDB37
PD37118b_lo043	PD37118	61.1	Male	Liver	Laser-Capture Microdissection (LCM)	WGS	407	184	537	210	474	120	1932	Non-Alcoholic Cirrhosis	SMSDB37
PD37118b_lo044	PD37118	61.1	Male	Liver	Laser-Capture Microdissection (LCM)	WGS	434	183	555	239	508	122	2041	Non-Alcoholic Cirrhosis	SMSDB37
PSC1_CLONE1	PSC1	37	Unknown	Liver	Clone	WGS	339	157	549	179	338	117	1679	Primary Sclerosing Cholangitis (PSC)	SMSDB25
PSC2_CLONE1	PSC2	57	Unknown	Liver	Clone	WGS	319	166	522	227	422	124	1780	Primary Sclerosing Cholangitis (PSC)	SMSDB25
PSC2_CLONE4	PSC2	57	Unknown	Liver	Clone	WGS	292	156	519	217	417	120	1721	Primary Sclerosing Cholangitis (PSC)	SMSDB25
PSC2_CLONE7	PSC2	57	Unknown	Liver	Clone	WGS	299	161	518	185	397	135	1695	Primary Sclerosing Cholangitis (PSC)	SMSDB25
PSC2_CLONE8	PSC2	57	Unknown	Liver	Clone	WGS	258	151	488	198	404	114	1613	Primary Sclerosing Cholangitis (PSC)	SMSDB25
PSC2_CLONE9	PSC2	57	Unknown	Liver	Clone	WGS	245	143	519	210	398	112	1627	Primary Sclerosing Cholangitis (PSC)	SMSDB25
PSC4_CLONE2	PSC4	52	Unknown	Liver	Clone	WGS	417	218	688	233	471	183	2210	Primary Sclerosing Cholangitis (PSC)	SMSDB25
PSC4_CLONE3	PSC4	52	Unknown	Liver	Clone	WGS	527	311	953	340	613	252	2996	Primary Sclerosing Cholangitis (PSC)	SMSDB25
PD26988ab	PD26988	81	Male	Lung	Clone	WGS	1463	533	1369	720	1612	238	5935	Chronic Obstructive Pulmonary Disease (COPD)	SMSDB44
PD26988ad	PD26988	81	Male	Lung	Clone	WGS	2147	772	1924	1061	2548	397	8849	Chronic Obstructive Pulmonary Disease (COPD)	SMSDB44
PD26988ae	PD26988	81	Male	Lung	Clone	WGS	1361	534	1400	768	1992	301	6356	Chronic Obstructive Pulmonary Disease (COPD)	SMSDB44
PD26988af	PD26988	81	Male	Lung	Clone	WGS	557	275	949	393	1059	211	3444	Chronic Obstructive Pulmonary Disease (COPD)	SMSDB44
PD26988ag	PD26988	81	Male	Lung	Clone	WGS	279	155	586	221	872	120	2233	Chronic Obstructive Pulmonary Disease (COPD)	SMSDB44
PD26988d	PD26988	81	Male	Lung	Clone	WGS	222	115	516	160	745	90	1848	Chronic Obstructive Pulmonary Disease (COPD)	SMSDB44
PD26988e	PD26988	81	Male	Lung	Clone	WGS	1224	530	1482	698	1819	278	6031	Chronic Obstructive Pulmonary Disease (COPD)	SMSDB44
PD26988f	PD26988	81	Male	Lung	Clone	WGS	227	119	517	159	749	90	1861	Chronic Obstructive Pulmonary Disease (COPD)	SMSDB44
PD26988i	PD26988	81	Male	Lung	Clone	WGS	1096	421	1330	700	1813	269	5629	Chronic Obstructive Pulmonary Disease (COPD)	SMSDB44
PD26988j	PD26988	81	Male	Lung	Clone	WGS	1417	563	1677	787	1992	265	6701	Chronic Obstructive Pulmonary Disease (COPD)	SMSDB44
PD26988l	PD26988	81	Male	Lung	Clone	WGS	1314	801	1668	726	2246	289	7044	Chronic Obstructive Pulmonary Disease (COPD)	SMSDB44
PD26988m	PD26988	81	Male	Lung	Clone	WGS	236	129	597	206	825	105	2098	Chronic Obstructive Pulmonary Disease (COPD)	SMSDB44
PD26988n	PD26988	81	Male	Lung	Clone	WGS	198	116	581	191	767	89	1942	Chronic Obstructive Pulmonary Disease (COPD)	SMSDB44
PD26988o	PD26988	81	Male	Lung	Clone	WGS	346	161	660	223	892	140	2422	Chronic Obstructive Pulmonary Disease (COPD)	SMSDB44
PD26988p	PD26988	81	Male	Lung	Clone	WGS	1467	578	1604	862	2259	333	7103	Chronic Obstructive Pulmonary Disease (COPD)	SMSDB44
PD26988q	PD26988	81	Male	Lung	Clone	WGS	1363	615	1423	771	2061	274	6507	Chronic Obstructive Pulmonary Disease (COPD)	SMSDB44
PD26988r	PD26988	81	Male	Lung	Clone	WGS	564	284	993	340	1141	168	3490	Chronic Obstructive Pulmonary Disease (COPD)	SMSDB44
PD26988s	PD26988	81	Male	Lung	Clone	WGS	201	96	450	142	545	83	1517	Chronic Obstructive Pulmonary Disease (COPD)	SMSDB44
PD26988t	PD26988	81	Male	Lung	Clone	WGS	1072	1242	2035	730	1993	292	7364	Chronic Obstructive Pulmonary Disease (COPD)	SMSDB44
PD26988u	PD26988	81	Male	Lung	Clone	WGS	651	276	943	434	1271	193	3768	Chronic Obstructive Pulmonary Disease (COPD)	SMSDB44
PD26988v	PD26988	81	Male	Lung	Clone	WGS	219	114	534	166	582	68	1683	Chronic Obstructive Pulmonary Disease (COPD)	SMSDB44
PD26988x	PD26988	81	Male	Lung	Clone	WGS	1317	500	1213	656	1483	221	5390	Chronic Obstructive Pulmonary Disease (COPD)	SMSDB44
PD26988y	PD26988	81	Male	Lung	Clone	WGS	198	101	450	141	538	80	1508	Chronic Obstructive Pulmonary Disease (COPD)	SMSDB44
PD26988z	PD26988	81	Male	Lung	Clone	WGS	295	184	658	281	1012	116	2546	Chronic Obstructive Pulmonary Disease (COPD)	SMSDB44
PD30160a	PD30160	71	Male	Lung	Clone	WGS	132	155	441	103	297	104	1232	Chronic Obstructive Pulmonary Disease (COPD)	SMSDB44
PD30160c	PD30160	71	Male	Lung	Clone	WGS	237	140	551	167	546	111	1752	Chronic Obstructive Pulmonary Disease (COPD)	SMSDB44
PD30160d	PD30160	71	Male	Lung	Clone	WGS	842	361	920	521	1241	202	4087	Chronic Obstructive Pulmonary Disease (COPD)	SMSDB44
PD30160f	PD30160	71	Male	Lung	Clone	WGS	221	207	615	184	584	88	1899	Chronic Obstructive Pulmonary Disease (COPD)	SMSDB44
PD30160g	PD30160	71	Male	Lung	Clone	WGS	144	101	374	133	478	82	1312	Chronic Obstructive Pulmonary Disease (COPD)	SMSDB44
PD30160i	PD30160	71	Male	Lung	Clone	WGS	500	240	722	334	895	150	2841	Chronic Obstructive Pulmonary Disease (COPD)	SMSDB44
PD30160j	PD30160	71	Male	Lung	Clone	WGS	826	356	913	516	1228	219	4058	Chronic Obstructive Pulmonary Disease (COPD)	SMSDB44
PD30160l	PD30160	71	Male	Lung	Clone	WGS	94	99	335	88	316	71	1003	Chronic Obstructive Pulmonary Disease (COPD)	SMSDB44
PD30160m	PD30160	71	Male	Lung	Clone	WGS	143	100	431	116	378	79	1247	Chronic Obstructive Pulmonary Disease (COPD)	SMSDB44
PD30160o	PD30160	71	Male	Lung	Clone	WGS	754	368	1044	424	1137	242	3969	Chronic Obstructive Pulmonary Disease (COPD)	SMSDB44
PD30160p	PD30160	71	Male	Lung	Clone	WGS	530	317	941	413	891	171	3263	Chronic Obstructive Pulmonary Disease (COPD)	SMSDB44
PD34207ab	PD34207	65	Female	Lung	Clone	WGS	1388	528	1473	828	1620	241	6078	Chronic Obstructive Pulmonary Disease (COPD)	SMSDB44
PD34207ac	PD34207	65	Female	Lung	Clone	WGS	2357	848	2135	1167	2312	369	9188	Chronic Obstructive Pulmonary Disease (COPD)	SMSDB44
PD34207ad	PD34207	65	Female	Lung	Clone	WGS	1204	458	1183	730	1555	221	5351	Chronic Obstructive Pulmonary Disease (COPD)	SMSDB44
PD34207ae	PD34207	65	Female	Lung	Clone	WGS	1169	430	1144	581	1448	223	4995	Chronic Obstructive Pulmonary Disease (COPD)	SMSDB44
PD34207af	PD34207	65	Female	Lung	Clone	WGS	1716	580	1467	879	1725	252	6619	Chronic Obstructive Pulmonary Disease (COPD)	SMSDB44
PD34207ag	PD34207	65	Female	Lung	Clone	WGS	1311	488	1440	747	1497	243	5726	Chronic Obstructive Pulmonary Disease (COPD)	SMSDB44
PD34207ah	PD34207	65	Female	Lung	Clone	WGS	1092	366	1093	601	1440	223	4815	Chronic Obstructive Pulmonary Disease (COPD)	SMSDB44
PD34207ai	PD34207	65	Female	Lung	Clone	WGS	1591	591	1509	811	1665	282	6449	Chronic Obstructive Pulmonary Disease (COPD)	SMSDB44
PD34207aj	PD34207	65	Female	Lung	Clone	WGS	1370	505	1330	762	1590	234	5791	Chronic Obstructive Pulmonary Disease (COPD)	SMSDB44
PD34207ak	PD34207	65	Female	Lung	Clone	WGS	1057	438	1171	567	1396	229	4858	Chronic Obstructive Pulmonary Disease (COPD)	SMSDB44
PD34207am	PD34207	65	Female	Lung	Clone	WGS	837	327	979	559	1089	184	3975	Chronic Obstructive Pulmonary Disease (COPD)	SMSDB44
PD34207an	PD34207	65	Female	Lung	Clone	WGS	841	304	865	447	1060	179	3696	Chronic Obstructive Pulmonary Disease (COPD)	SMSDB44
PD34207ap	PD34207	65	Female	Lung	Clone	WGS	1382	468	1378	769	1538	245	5780	Chronic Obstructive Pulmonary Disease (COPD)	SMSDB44
PD34207aq	PD34207	65	Female	Lung	Clone	WGS	1134	426	1131	655	1473	240	5059	Chronic Obstructive Pulmonary Disease (COPD)	SMSDB44
PD34207ar	PD34207	65	Female	Lung	Clone	WGS	122	113	439	129	408	77	1288	Chronic Obstructive Pulmonary Disease (COPD)	SMSDB44
PD34207as	PD34207	65	Female	Lung	Clone	WGS	1139	469	1203	607	1596	245	5259	Chronic Obstructive Pulmonary Disease (COPD)	SMSDB44
PD34207at	PD34207	65	Female	Lung	Clone	WGS	2041	648	2096	1261	2069	359	8474	Chronic Obstructive Pulmonary Disease (COPD)	SMSDB44
PD34207au	PD34207	65	Female	Lung	Clone	WGS	1217	465	1351	709	1508	224	5474	Chronic Obstructive Pulmonary Disease (COPD)	SMSDB44
PD34207av	PD34207	65	Female	Lung	Clone	WGS	1117	450	1138	656	1515	229	5105	Chronic Obstructive Pulmonary Disease (COPD)	SMSDB44
PD34207aw	PD34207	65	Female	Lung	Clone	WGS	1280	472	1308	634	1534	235	5463	Chronic Obstructive Pulmonary Disease (COPD)	SMSDB44
PD34207ax	PD34207	65	Female	Lung	Clone	WGS	1004	391	1020	563	1300	179	4457	Chronic Obstructive Pulmonary Disease (COPD)	SMSDB44
PD34207ay	PD34207	65	Female	Lung	Clone	WGS	1104	988	1731	621	1386	224	6054	Chronic Obstructive Pulmonary Disease (COPD)	SMSDB44
PD34207az	PD34207	65	Female	Lung	Clone	WGS	1690	722	1443	856	1597	265	6573	Chronic Obstructive Pulmonary Disease (COPD)	SMSDB44
PD34207bb	PD34207	65	Female	Lung	Clone	WGS	1769	608	1692	916	1902	282	7169	Chronic Obstructive Pulmonary Disease (COPD)	SMSDB44
PD34207be	PD34207	65	Female	Lung	Clone	WGS	105	92	361	107	360	61	1086	Chronic Obstructive Pulmonary Disease (COPD)	SMSDB44
PD34207bf	PD34207	65	Female	Lung	Clone	WGS	1311	493	1310	686	1532	210	5542	Chronic Obstructive Pulmonary Disease (COPD)	SMSDB44
PD34207bg	PD34207	65	Female	Lung	Clone	WGS	3677	1171	2472	1608	2601	478	12007	Chronic Obstructive Pulmonary Disease (COPD)	SMSDB44
PD34207bh	PD34207	65	Female	Lung	Clone	WGS	1187	461	1272	675	1311	215	5121	Chronic Obstructive Pulmonary Disease (COPD)	SMSDB44
PD34207bi	PD34207	65	Female	Lung	Clone	WGS	1171	413	1104	650	1302	219	4859	Chronic Obstructive Pulmonary Disease (COPD)	SMSDB44
PD34207bk	PD34207	65	Female	Lung	Clone	WGS	583	275	920	424	1052	141	3395	Chronic Obstructive Pulmonary Disease (COPD)	SMSDB44
PD34207d	PD34207	65	Female	Lung	Clone	WGS	1196	495	1254	693	1513	230	5381	Chronic Obstructive Pulmonary Disease (COPD)	SMSDB44
PD34207e	PD34207	65	Female	Lung	Clone	WGS	1012	364	1114	588	1337	205	4620	Chronic Obstructive Pulmonary Disease (COPD)	SMSDB44
PD34207f	PD34207	65	Female	Lung	Clone	WGS	1115	454	1124	673	1547	243	5156	Chronic Obstructive Pulmonary Disease (COPD)	SMSDB44
PD34207g	PD34207	65	Female	Lung	Clone	WGS	2499	907	1980	1246	2072	360	9064	Chronic Obstructive Pulmonary Disease (COPD)	SMSDB44
PD34207h	PD34207	65	Female	Lung	Clone	WGS	2095	826	1953	1065	2139	340	8418	Chronic Obstructive Pulmonary Disease (COPD)	SMSDB44
PD34207i	PD34207	65	Female	Lung	Clone	WGS	794	275	864	474	1031	163	3601	Chronic Obstructive Pulmonary Disease (COPD)	SMSDB44
PD34207j	PD34207	65	Female	Lung	Clone	WGS	1132	373	1037	588	1208	173	4511	Chronic Obstructive Pulmonary Disease (COPD)	SMSDB44
PD34207k	PD34207	65	Female	Lung	Clone	WGS	3195	1059	2267	1402	2402	407	10732	Chronic Obstructive Pulmonary Disease (COPD)	SMSDB44
PD34207m	PD34207	65	Female	Lung	Clone	WGS	1718	571	1483	905	1577	256	6510	Chronic Obstructive Pulmonary Disease (COPD)	SMSDB44
PD34207n	PD34207	65	Female	Lung	Clone	WGS	987	359	975	516	1221	182	4240	Chronic Obstructive Pulmonary Disease (COPD)	SMSDB44
PD34207o	PD34207	65	Female	Lung	Clone	WGS	1196	445	1122	570	1448	219	5000	Chronic Obstructive Pulmonary Disease (COPD)	SMSDB44
PD34207r	PD34207	65	Female	Lung	Clone	WGS	2648	935	2259	1264	2404	382	9892	Chronic Obstructive Pulmonary Disease (COPD)	SMSDB44
PD34207t	PD34207	65	Female	Lung	Clone	WGS	1414	489	1314	701	1491	235	5644	Chronic Obstructive Pulmonary Disease (COPD)	SMSDB44
PD34207u	PD34207	65	Female	Lung	Clone	WGS	1141	444	1192	618	1554	223	5172	Chronic Obstructive Pulmonary Disease (COPD)	SMSDB44
PD34207v	PD34207	65	Female	Lung	Clone	WGS	1680	601	1671	970	1773	291	6986	Chronic Obstructive Pulmonary Disease (COPD)	SMSDB44
PD34207w	PD34207	65	Female	Lung	Clone	WGS	938	378	1007	508	1317	171	4319	Chronic Obstructive Pulmonary Disease (COPD)	SMSDB44
PD34207x	PD34207	65	Female	Lung	Clone	WGS	1165	467	1193	620	1616	232	5293	Chronic Obstructive Pulmonary Disease (COPD)	SMSDB44
PD34207y	PD34207	65	Female	Lung	Clone	WGS	3554	1160	2567	1716	2497	499	11993	Chronic Obstructive Pulmonary Disease (COPD)	SMSDB44
PD34211ab	PD34211	74	Male	Lung	Clone	WGS	2249	883	2261	1172	2397	376	9338	Chronic Obstructive Pulmonary Disease (COPD)	SMSDB44
PD34211ac	PD34211	74	Male	Lung	Clone	WGS	2261	836	2112	1212	2254	374	9049	Chronic Obstructive Pulmonary Disease (COPD)	SMSDB44
PD34211ad	PD34211	74	Male	Lung	Clone	WGS	1921	881	2087	1017	2206	292	8404	Chronic Obstructive Pulmonary Disease (COPD)	SMSDB44
PD34211ae	PD34211	74	Male	Lung	Clone	WGS	2216	788	2115	1180	2216	386	8901	Chronic Obstructive Pulmonary Disease (COPD)	SMSDB44
PD34211af	PD34211	74	Male	Lung	Clone	WGS	2459	866	2210	1258	2327	421	9541	Chronic Obstructive Pulmonary Disease (COPD)	SMSDB44
PD34211ag	PD34211	74	Male	Lung	Clone	WGS	1518	606	1630	913	2029	306	7002	Chronic Obstructive Pulmonary Disease (COPD)	SMSDB44
PD34211ah	PD34211	74	Male	Lung	Clone	WGS	2233	865	2088	1279	2302	379	9146	Chronic Obstructive Pulmonary Disease (COPD)	SMSDB44
PD34211ai	PD34211	74	Male	Lung	Clone	WGS	2271	839	2090	1276	2257	350	9083	Chronic Obstructive Pulmonary Disease (COPD)	SMSDB44
PD34211aj	PD34211	74	Male	Lung	Clone	WGS	2428	910	2367	1263	2442	372	9782	Chronic Obstructive Pulmonary Disease (COPD)	SMSDB44
PD34211ak	PD34211	74	Male	Lung	Clone	WGS	185	157	445	206	869	89	1951	Chronic Obstructive Pulmonary Disease (COPD)	SMSDB44
PD34211al	PD34211	74	Male	Lung	Clone	WGS	2385	955	2267	1243	2365	412	9627	Chronic Obstructive Pulmonary Disease (COPD)	SMSDB44
PD34211am	PD34211	74	Male	Lung	Clone	WGS	1758	647	1655	972	1808	295	7135	Chronic Obstructive Pulmonary Disease (COPD)	SMSDB44
PD34211an	PD34211	74	Male	Lung	Clone	WGS	2267	803	2104	1222	2304	380	9080	Chronic Obstructive Pulmonary Disease (COPD)	SMSDB44
PD34211ao	PD34211	74	Male	Lung	Clone	WGS	2167	812	1973	1255	2353	367	8927	Chronic Obstructive Pulmonary Disease (COPD)	SMSDB44
PD34211ap	PD34211	74	Male	Lung	Clone	WGS	2130	714	1922	1127	2020	357	8270	Chronic Obstructive Pulmonary Disease (COPD)	SMSDB44
PD34211aq	PD34211	74	Male	Lung	Clone	WGS	2236	819	2210	1150	2459	377	9251	Chronic Obstructive Pulmonary Disease (COPD)	SMSDB44
PD34211ar	PD34211	74	Male	Lung	Clone	WGS	2181	734	1858	1133	2470	373	8749	Chronic Obstructive Pulmonary Disease (COPD)	SMSDB44
PD34211as	PD34211	74	Male	Lung	Clone	WGS	1651	681	1601	1003	1981	315	7232	Chronic Obstructive Pulmonary Disease (COPD)	SMSDB44
PD34211at	PD34211	74	Male	Lung	Clone	WGS	2238	851	2255	1234	2277	382	9237	Chronic Obstructive Pulmonary Disease (COPD)	SMSDB44
PD34211au	PD34211	74	Male	Lung	Clone	WGS	1772	639	1818	1024	1864	299	7416	Chronic Obstructive Pulmonary Disease (COPD)	SMSDB44
PD34211av	PD34211	74	Male	Lung	Clone	WGS	2128	706	1872	1150	2134	357	8347	Chronic Obstructive Pulmonary Disease (COPD)	SMSDB44
PD34211aw	PD34211	74	Male	Lung	Clone	WGS	1973	679	1876	1081	2090	335	8034	Chronic Obstructive Pulmonary Disease (COPD)	SMSDB44
PD34211ax	PD34211	74	Male	Lung	Clone	WGS	2317	758	2186	1246	2367	402	9276	Chronic Obstructive Pulmonary Disease (COPD)	SMSDB44
PD34211ay	PD34211	74	Male	Lung	Clone	WGS	2571	889	2197	1311	2326	404	9698	Chronic Obstructive Pulmonary Disease (COPD)	SMSDB44
PD34211az	PD34211	74	Male	Lung	Clone	WGS	159	142	488	223	862	106	1980	Chronic Obstructive Pulmonary Disease (COPD)	SMSDB44
PD34211c	PD34211	74	Male	Lung	Clone	WGS	2286	772	2059	1177	2561	364	9219	Chronic Obstructive Pulmonary Disease (COPD)	SMSDB44
PD34211d	PD34211	74	Male	Lung	Clone	WGS	2399	869	2280	1279	2377	388	9592	Chronic Obstructive Pulmonary Disease (COPD)	SMSDB44
PD34211e	PD34211	74	Male	Lung	Clone	WGS	2336	825	2114	1165	2308	390	9138	Chronic Obstructive Pulmonary Disease (COPD)	SMSDB44
PD34211f	PD34211	74	Male	Lung	Clone	WGS	2110	721	1978	1179	2143	327	8458	Chronic Obstructive Pulmonary Disease (COPD)	SMSDB44
PD34211g	PD34211	74	Male	Lung	Clone	WGS	1932	683	1879	1135	2225	303	8157	Chronic Obstructive Pulmonary Disease (COPD)	SMSDB44
PD34211h	PD34211	74	Male	Lung	Clone	WGS	2306	840	2170	1333	2319	393	9361	Chronic Obstructive Pulmonary Disease (COPD)	SMSDB44
PD34211i	PD34211	74	Male	Lung	Clone	WGS	2155	756	2121	1158	2199	373	8762	Chronic Obstructive Pulmonary Disease (COPD)	SMSDB44
PD34211j	PD34211	74	Male	Lung	Clone	WGS	2507	793	2100	1272	2301	394	9367	Chronic Obstructive Pulmonary Disease (COPD)	SMSDB44
PD34211k	PD34211	74	Male	Lung	Clone	WGS	2948	1037	2465	1467	2814	452	11183	Chronic Obstructive Pulmonary Disease (COPD)	SMSDB44
PD34211l	PD34211	74	Male	Lung	Clone	WGS	2333	865	2093	1202	2309	360	9162	Chronic Obstructive Pulmonary Disease (COPD)	SMSDB44
PD34211m	PD34211	74	Male	Lung	Clone	WGS	2093	728	2035	1206	2264	392	8718	Chronic Obstructive Pulmonary Disease (COPD)	SMSDB44
PD34211n	PD34211	74	Male	Lung	Clone	WGS	2035	806	2006	1098	2062	338	8345	Chronic Obstructive Pulmonary Disease (COPD)	SMSDB44
PD34211o	PD34211	74	Male	Lung	Clone	WGS	2247	787	1971	1281	2396	377	9059	Chronic Obstructive Pulmonary Disease (COPD)	SMSDB44
PD34211p	PD34211	74	Male	Lung	Clone	WGS	2406	805	2197	1236	2420	413	9477	Chronic Obstructive Pulmonary Disease (COPD)	SMSDB44
PD34211q	PD34211	74	Male	Lung	Clone	WGS	2369	1182	2446	1226	2355	416	9994	Chronic Obstructive Pulmonary Disease (COPD)	SMSDB44
PD34211r	PD34211	74	Male	Lung	Clone	WGS	1987	756	1968	1096	2225	347	8379	Chronic Obstructive Pulmonary Disease (COPD)	SMSDB44
PD34211s	PD34211	74	Male	Lung	Clone	WGS	1703	604	1672	981	1955	334	7249	Chronic Obstructive Pulmonary Disease (COPD)	SMSDB44
PD34211t	PD34211	74	Male	Lung	Clone	WGS	2277	980	2278	1222	2191	374	9322	Chronic Obstructive Pulmonary Disease (COPD)	SMSDB44
PD34211u	PD34211	74	Male	Lung	Clone	WGS	2103	780	2002	1164	2189	356	8594	Chronic Obstructive Pulmonary Disease (COPD)	SMSDB44
PD34211v	PD34211	74	Male	Lung	Clone	WGS	2342	919	2196	1343	2434	403	9637	Chronic Obstructive Pulmonary Disease (COPD)	SMSDB44
PD34211w	PD34211	74	Male	Lung	Clone	WGS	2203	880	2286	1144	2459	386	9358	Chronic Obstructive Pulmonary Disease (COPD)	SMSDB44
PD34211x	PD34211	74	Male	Lung	Clone	WGS	2147	814	2130	1221	2318	391	9021	Chronic Obstructive Pulmonary Disease (COPD)	SMSDB44
PD34211y	PD34211	74	Male	Lung	Clone	WGS	2288	813	2094	1199	2392	391	9177	Chronic Obstructive Pulmonary Disease (COPD)	SMSDB44
PD34211z	PD34211	74	Male	Lung	Clone	WGS	2307	804	2191	1217	2294	395	9208	Chronic Obstructive Pulmonary Disease (COPD)	SMSDB44
PD37452ab	PD37452	75	Female	Lung	Clone	WGS	1087	515	1111	584	1311	187	4795	Chronic Obstructive Pulmonary Disease (COPD)	SMSDB44
PD37452ad	PD37452	75	Female	Lung	Clone	WGS	512	230	823	351	822	154	2892	Chronic Obstructive Pulmonary Disease (COPD)	SMSDB44
PD37452af	PD37452	75	Female	Lung	Clone	WGS	739	286	841	430	1096	140	3532	Chronic Obstructive Pulmonary Disease (COPD)	SMSDB44
PD37452ag	PD37452	75	Female	Lung	Clone	WGS	521	207	777	368	955	129	2957	Chronic Obstructive Pulmonary Disease (COPD)	SMSDB44
PD37452ah	PD37452	75	Female	Lung	Clone	WGS	1921	727	1714	1026	1987	354	7729	Chronic Obstructive Pulmonary Disease (COPD)	SMSDB44
PD37452aj	PD37452	75	Female	Lung	Clone	WGS	2468	855	1967	1152	2319	399	9160	Chronic Obstructive Pulmonary Disease (COPD)	SMSDB44
PD37452ak	PD37452	75	Female	Lung	Clone	WGS	3386	1145	2462	1575	3111	520	12199	Chronic Obstructive Pulmonary Disease (COPD)	SMSDB44
PD37452al	PD37452	75	Female	Lung	Clone	WGS	4683	1514	2994	2022	3631	620	15464	Chronic Obstructive Pulmonary Disease (COPD)	SMSDB44
PD37452am	PD37452	75	Female	Lung	Clone	WGS	1843	701	1697	1034	1991	354	7620	Chronic Obstructive Pulmonary Disease (COPD)	SMSDB44
PD37452ap	PD37452	75	Female	Lung	Clone	WGS	3130	1104	2255	1466	2871	480	11306	Chronic Obstructive Pulmonary Disease (COPD)	SMSDB44
PD37452aq	PD37452	75	Female	Lung	Clone	WGS	4477	1438	2913	1959	3604	629	15020	Chronic Obstructive Pulmonary Disease (COPD)	SMSDB44
PD37452ar	PD37452	75	Female	Lung	Clone	WGS	1933	729	1767	1078	2062	368	7937	Chronic Obstructive Pulmonary Disease (COPD)	SMSDB44
PD37452as	PD37452	75	Female	Lung	Clone	WGS	1961	733	1776	1082	2084	370	8006	Chronic Obstructive Pulmonary Disease (COPD)	SMSDB44
PD37452au	PD37452	75	Female	Lung	Clone	WGS	2125	762	1883	1067	2255	387	8479	Chronic Obstructive Pulmonary Disease (COPD)	SMSDB44
PD37452aw	PD37452	75	Female	Lung	Clone	WGS	191	118	414	186	686	71	1666	Chronic Obstructive Pulmonary Disease (COPD)	SMSDB44
PD37452bc	PD37452	75	Female	Lung	Clone	WGS	1498	647	1577	884	2104	352	7062	Chronic Obstructive Pulmonary Disease (COPD)	SMSDB44
PD37452bf	PD37452	75	Female	Lung	Clone	WGS	1234	520	1540	750	1961	291	6296	Chronic Obstructive Pulmonary Disease (COPD)	SMSDB44
PD37452bn	PD37452	75	Female	Lung	Clone	WGS	968	457	1362	678	1884	277	5626	Chronic Obstructive Pulmonary Disease (COPD)	SMSDB44
PD37452cd	PD37452	75	Female	Lung	Clone	WGS	674	349	1033	539	1346	229	4170	Chronic Obstructive Pulmonary Disease (COPD)	SMSDB44
PD37452cj	PD37452	75	Female	Lung	Clone	WGS	1350	531	1459	717	1914	344	6315	Chronic Obstructive Pulmonary Disease (COPD)	SMSDB44
PD37452cv	PD37452	75	Female	Lung	Clone	WGS	166	84	462	142	547	61	1462	Chronic Obstructive Pulmonary Disease (COPD)	SMSDB44
PD37452cz	PD37452	75	Female	Lung	Clone	WGS	929	437	1187	632	1793	282	5260	Chronic Obstructive Pulmonary Disease (COPD)	SMSDB44
PD37452e	PD37452	75	Female	Lung	Clone	WGS	728	326	896	506	1192	168	3816	Chronic Obstructive Pulmonary Disease (COPD)	SMSDB44
PD37452g	PD37452	75	Female	Lung	Clone	WGS	633	243	717	406	984	128	3111	Chronic Obstructive Pulmonary Disease (COPD)	SMSDB44
PD37452h	PD37452	75	Female	Lung	Clone	WGS	765	332	996	515	1260	189	4057	Chronic Obstructive Pulmonary Disease (COPD)	SMSDB44
PD37452j	PD37452	75	Female	Lung	Clone	WGS	793	355	949	461	1218	200	3976	Chronic Obstructive Pulmonary Disease (COPD)	SMSDB44
PD37452o	PD37452	75	Female	Lung	Clone	WGS	684	321	926	422	1015	148	3516	Chronic Obstructive Pulmonary Disease (COPD)	SMSDB44
PD37452p	PD37452	75	Female	Lung	Clone	WGS	913	413	973	485	1195	219	4198	Chronic Obstructive Pulmonary Disease (COPD)	SMSDB44
PD37452q	PD37452	75	Female	Lung	Clone	WGS	4818	2439	4092	2390	3874	630	18243	Chronic Obstructive Pulmonary Disease (COPD)	SMSDB44
PD37452r	PD37452	75	Female	Lung	Clone	WGS	737	327	910	520	1191	170	3855	Chronic Obstructive Pulmonary Disease (COPD)	SMSDB44
PD37452s	PD37452	75	Female	Lung	Clone	WGS	667	343	1003	432	1157	181	3783	Chronic Obstructive Pulmonary Disease (COPD)	SMSDB44
PD37452t	PD37452	75	Female	Lung	Clone	WGS	757	331	872	434	1155	186	3735	Chronic Obstructive Pulmonary Disease (COPD)	SMSDB44
PD37452u	PD37452	75	Female	Lung	Clone	WGS	792	352	932	452	1179	182	3889	Chronic Obstructive Pulmonary Disease (COPD)	SMSDB44
PD37452v	PD37452	75	Female	Lung	Clone	WGS	1074	427	1173	696	1371	276	5017	Chronic Obstructive Pulmonary Disease (COPD)	SMSDB44
PD37452y	PD37452	75	Female	Lung	Clone	WGS	942	393	1099	527	1208	200	4369	Chronic Obstructive Pulmonary Disease (COPD)	SMSDB44
PD37452z	PD37452	75	Female	Lung	Clone	WGS	1936	698	1722	923	1842	247	7368	Chronic Obstructive Pulmonary Disease (COPD)	SMSDB44
PD46562b_lo0004	PD46562	52	Female	Small intestine	Laser-Capture Microdissection (LCM)	WGS	230	86	1222	126	259	88	2011	Coeliac	SMSDB08
PD46562b_lo0005	PD46562	52	Female	Small intestine	Laser-Capture Microdissection (LCM)	WGS	225	91	1277	126	287	83	2089	Coeliac	SMSDB08
PD46562b_lo0006	PD46562	52	Female	Small intestine	Laser-Capture Microdissection (LCM)	WGS	212	78	1106	86	253	64	1799	Coeliac	SMSDB08
PD46562b_lo0007	PD46562	52	Female	Small intestine	Laser-Capture Microdissection (LCM)	WGS	178	92	819	118	252	71	1530	Coeliac	SMSDB08
PD46562b_lo0008	PD46562	52	Female	Small intestine	Laser-Capture Microdissection (LCM)	WGS	130	60	571	59	131	42	993	Coeliac	SMSDB08
PD46562b_lo0009	PD46562	52	Female	Small intestine	Laser-Capture Microdissection (LCM)	WGS	228	131	1575	124	368	103	2529	Coeliac	SMSDB08
PD46562b_lo0010	PD46562	52	Female	Small intestine	Laser-Capture Microdissection (LCM)	WGS	216	83	1069	98	231	56	1753	Coeliac	SMSDB08
PD46562b_lo0011	PD46562	52	Female	Small intestine	Laser-Capture Microdissection (LCM)	WGS	253	99	1506	153	323	97	2431	Coeliac	SMSDB08
PD46563b_lo0001	PD46563	67	Male	Small intestine	Laser-Capture Microdissection (LCM)	WGS	483	120	2215	218	450	128	3614	Coeliac	SMSDB08
PD46563b_lo0002	PD46563	67	Male	Small intestine	Laser-Capture Microdissection (LCM)	WGS	832	209	2692	242	617	147	4739	Coeliac	SMSDB08
PD46563b_lo0003	PD46563	67	Male	Small intestine	Laser-Capture Microdissection (LCM)	WGS	798	190	3007	248	581	146	4970	Coeliac	SMSDB08
PD46563b_lo0004	PD46563	67	Male	Small intestine	Laser-Capture Microdissection (LCM)	WGS	775	185	2993	240	586	147	4926	Coeliac	SMSDB08
PD46563b_lo0005	PD46563	67	Male	Small intestine	Laser-Capture Microdissection (LCM)	WGS	680	161	2833	273	551	155	4653	Coeliac	SMSDB08
PD46563b_lo0006	PD46563	67	Male	Small intestine	Laser-Capture Microdissection (LCM)	WGS	802	176	3124	254	562	175	5093	Coeliac	SMSDB08
PD46563b_lo0007	PD46563	67	Male	Small intestine	Laser-Capture Microdissection (LCM)	WGS	631	157	2958	268	537	128	4679	Coeliac	SMSDB08
PD46563b_lo0008	PD46563	67	Male	Small intestine	Laser-Capture Microdissection (LCM)	WGS	633	157	2932	269	544	128	4663	Coeliac	SMSDB08
PD46563b_lo0009	PD46563	67	Male	Small intestine	Laser-Capture Microdissection (LCM)	WGS	726	150	2944	239	607	160	4826	Coeliac	SMSDB08
PD46563b_lo0010	PD46563	67	Male	Small intestine	Laser-Capture Microdissection (LCM)	WGS	616	166	2607	238	498	119	4244	Coeliac	SMSDB08
PD46563b_lo0011	PD46563	67	Male	Small intestine	Laser-Capture Microdissection (LCM)	WGS	692	138	2858	223	544	163	4618	Coeliac	SMSDB08
PD46563b_lo0012	PD46563	67	Male	Small intestine	Laser-Capture Microdissection (LCM)	WGS	558	148	2380	204	483	132	3905	Coeliac	SMSDB08
PD46563b_lo0013	PD46563	67	Male	Small intestine	Laser-Capture Microdissection (LCM)	WGS	579	149	2474	214	500	133	4049	Coeliac	SMSDB08
PD46565b_lo0001	PD46565	75	Male	Small intestine	Laser-Capture Microdissection (LCM)	WGS	724	156	2672	273	544	129	4498	Coeliac	SMSDB08
PD46565b_lo0002	PD46565	75	Male	Small intestine	Laser-Capture Microdissection (LCM)	WGS	724	172	2584	273	582	145	4480	Coeliac	SMSDB08
PD46565b_lo0003	PD46565	75	Male	Small intestine	Laser-Capture Microdissection (LCM)	WGS	784	166	2969	296	567	150	4932	Coeliac	SMSDB08
PD46565b_lo0004	PD46565	75	Male	Small intestine	Laser-Capture Microdissection (LCM)	WGS	600	144	2464	246	515	144	4113	Coeliac	SMSDB08
PD46565b_lo0005	PD46565	75	Male	Small intestine	Laser-Capture Microdissection (LCM)	WGS	647	157	2041	211	428	106	3590	Coeliac	SMSDB08
PD46565b_lo0006	PD46565	75	Male	Small intestine	Laser-Capture Microdissection (LCM)	WGS	784	166	2545	214	546	139	4394	Coeliac	SMSDB08
PD46565c_lo0001	PD46565	75	Male	Small intestine	Laser-Capture Microdissection (LCM)	WGS	348	119	953	191	330	121	2062	Coeliac	SMSDB08
PD46565c_lo0002	PD46565	75	Male	Small intestine	Laser-Capture Microdissection (LCM)	WGS	835	220	3020	349	633	183	5240	Coeliac	SMSDB08
PD46565c_lo0004	PD46565	75	Male	Small intestine	Laser-Capture Microdissection (LCM)	WGS	482	127	906	179	329	135	2158	Coeliac	SMSDB08
PD46565c_lo0006	PD46565	75	Male	Small intestine	Laser-Capture Microdissection (LCM)	WGS	1386	278	3036	504	743	271	6218	Coeliac	SMSDB08
PD46565c_lo0008	PD46565	75	Male	Small intestine	Laser-Capture Microdissection (LCM)	WGS	313	106	627	195	332	136	1709	Coeliac	SMSDB08
PD46565c_lo0009	PD46565	75	Male	Small intestine	Laser-Capture Microdissection (LCM)	WGS	163	96	357	151	316	92	1175	Coeliac	SMSDB08
PD46565c_lo0010	PD46565	75	Male	Small intestine	Laser-Capture Microdissection (LCM)	WGS	736	163	1714	298	483	184	3578	Coeliac	SMSDB08
PD46566b_lo0001	PD46566	37	Male	Small intestine	Laser-Capture Microdissection (LCM)	WGS	487	107	1784	142	334	91	2945	Coeliac	SMSDB08
PD46566b_lo0002	PD46566	37	Male	Small intestine	Laser-Capture Microdissection (LCM)	WGS	436	101	1527	138	336	104	2642	Coeliac	SMSDB08
PD46566b_lo0003	PD46566	37	Male	Small intestine	Laser-Capture Microdissection (LCM)	WGS	460	99	1538	138	347	111	2693	Coeliac	SMSDB08
PD46566b_lo0004	PD46566	37	Male	Small intestine	Laser-Capture Microdissection (LCM)	WGS	541	108	1805	143	331	80	3008	Coeliac	SMSDB08
PD46566b_lo0007	PD46566	37	Male	Small intestine	Laser-Capture Microdissection (LCM)	WGS	574	153	2023	202	427	125	3504	Coeliac	SMSDB08
PD46566b_lo0008	PD46566	37	Male	Small intestine	Laser-Capture Microdissection (LCM)	WGS	564	159	2081	214	436	124	3578	Coeliac	SMSDB08
PD46568b_lo0002	PD46568	41	Female	Small intestine	Laser-Capture Microdissection (LCM)	WGS	277	67	1352	107	262	83	2148	Coeliac	SMSDB08
PD46568b_lo0004	PD46568	41	Female	Small intestine	Laser-Capture Microdissection (LCM)	WGS	201	55	971	91	220	73	1611	Coeliac	SMSDB08
PD46568b_lo0005	PD46568	41	Female	Small intestine	Laser-Capture Microdissection (LCM)	WGS	290	84	1149	125	261	85	1994	Coeliac	SMSDB08
PD46568b_lo0007	PD46568	41	Female	Small intestine	Laser-Capture Microdissection (LCM)	WGS	242	79	1191	105	240	77	1934	Coeliac	SMSDB08
PD46568b_lo0009	PD46568	41	Female	Small intestine	Laser-Capture Microdissection (LCM)	WGS	255	85	1247	114	284	65	2050	Coeliac	SMSDB08
PD46568b_lo0010	PD46568	41	Female	Small intestine	Laser-Capture Microdissection (LCM)	WGS	231	74	1225	103	243	67	1943	Coeliac	SMSDB08
PD46568b_lo0011	PD46568	41	Female	Small intestine	Laser-Capture Microdissection (LCM)	WGS	241	72	1239	115	279	59	2005	Coeliac	SMSDB08
PD46568b_lo0012	PD46568	41	Female	Small intestine	Laser-Capture Microdissection (LCM)	WGS	254	84	1266	120	270	72	2066	Coeliac	SMSDB08
PD46568b_lo0013	PD46568	41	Female	Small intestine	Laser-Capture Microdissection (LCM)	WGS	229	71	1270	107	277	72	2026	Coeliac	SMSDB08
PD46568b_lo0014	PD46568	41	Female	Small intestine	Laser-Capture Microdissection (LCM)	WGS	233	73	1273	111	278	68	2036	Coeliac	SMSDB08
PD46568b_lo0015	PD46568	41	Female	Small intestine	Laser-Capture Microdissection (LCM)	WGS	225	77	1239	107	277	77	2002	Coeliac	SMSDB08
PD46568b_lo0016	PD46568	41	Female	Small intestine	Laser-Capture Microdissection (LCM)	WGS	228	86	1236	134	257	63	2004	Coeliac	SMSDB08
PD46568b_lo0017	PD46568	41	Female	Small intestine	Laser-Capture Microdissection (LCM)	WGS	248	64	1215	110	270	69	1976	Coeliac	SMSDB08
PD46568b_lo0019	PD46568	41	Female	Small intestine	Laser-Capture Microdissection (LCM)	WGS	321	90	1321	97	250	78	2157	Coeliac	SMSDB08
PD46573b_lo0001	PD46573	78	Male	Small intestine	Laser-Capture Microdissection (LCM)	WGS	502	159	2253	211	461	148	3734	Coeliac	SMSDB08
PD46573b_lo0002	PD46573	78	Male	Small intestine	Laser-Capture Microdissection (LCM)	WGS	736	442	3319	251	576	184	5508	Coeliac	SMSDB08
PD46573b_lo0005	PD46573	78	Male	Small intestine	Laser-Capture Microdissection (LCM)	WGS	603	222	2958	279	610	184	4856	Coeliac	SMSDB08
PD46573b_lo0007	PD46573	78	Male	Small intestine	Laser-Capture Microdissection (LCM)	WGS	705	169	3321	279	612	191	5277	Coeliac	SMSDB08
PD46573b_lo0008	PD46573	78	Male	Small intestine	Laser-Capture Microdissection (LCM)	WGS	350	104	1835	180	370	96	2935	Coeliac	SMSDB08
