# Supplementary material for: Motif-Centered Analyses Reveal Universal and Tissue-Specific Mutagenic Mechanisms Operating in the Human Body
Source: bioRxiv. 2026 May 10:2025.10.07.681015. Preprint. [Version 4] doi: 10.1101/2025.10.07.681015 (PMC12934804; doi:10.1101/2025.10.07.681015)
Supplement: Supplement 1 [file media-1.zip › Supplementary_table_S5.xlsx]

## Sheet: Legend
Supplemental table S5
aTn mutational motif in normal healthy cells. Contains numeric values underlying Figure 4, Supplementary Figures S5, S6.
The sheets in this file are as follows:
S5a	Contribution of aTn (aTn→aCn) MEML in total AT-pair mutations detected in a tissue type.
S5b	aTn (aTn→aCn) and aTr (aTr→aCr) motif enrichment and MEML count for all 10,625 normal healthy samples.
S5c	Spearman correlation between aTn (aTn→aCn) and aTr (aTr→aCr) MEML, including P value, P value following Benjamini-Hochberg Correction, and analysis parameters.
S5d	Mean and median aTn (aTn→aCn) and aTr (aTr→aCr) motif MEML count for 636 donors with known age.
S5e	Spearman correlation between donor age and mean aTn (aTn→aCn) and aTr (aTr→aCr) MEML, including P value, P value following Benjamini-Hochberg Correction, and analysis parameters. Correlation between donor age and median MEML was also calculated, but not plotted.

## Sheet: S5a
Contribution of aTn (aTn→aCn) MEML in total AT-pair mutations detected in a tissue type.
Tissue	Experiment	Total AT mutation Count	Total aTn MEML	MEML aTn (% of total mutations in AT pairs)
Adipose tissue	WGS	2019	169	8.37048
Appendix	WGS	20561	1964	9.55206
Bladder	WGS	67034	9442	14.0854
Bladder	WES	34346	1056	3.07459
Blood	WGS	440400	39519	8.97343
Bone marrow	WGS	356184	44043	12.3652
Brain	WGS	73106	8341	11.4095
Breast	WGS	27671	3248	11.7379
Colon	WGS	361408	36848	10.1957
Colon	WES	1717	25	1.45603
Dermis	WGS	378979	7743	2.04312
Epidermis	WGS	4526	17	0.375608
Epidermis	WES	7743	0	0
Esophagus	WGS	9175	1460	15.9128
Esophagus	WES	1652	7	0.423729
Heart	WGS	743	17	2.28802
Kidney	WGS	5899	613	10.3916
Liver	WGS	106989	9660	9.02897
Liver	WES	9063	13	0.14344
Lung	WGS	263592	32975	12.5099
Lung	WES	1195	32	2.67782
Pancreas	WGS	3957	408	10.3108
Pancreas	WES	831	0	0
Placenta	WGS	6465	51	0.788863
Prostate	WGS	6683	557	8.33458
Rectum	WES	1394	0	0
Small intestine	WGS	187942	15650	8.32704
Small intestine	WES	1305	5	0.383142
Spleen	WGS	48930	2420	4.94584
Stomach	WGS	4374	295	6.7444
Stomach	WES	2635	6	0.227704
Testis	WGS	10734	1463	13.6296
Thyroid	WGS	1523	141	9.25804
Tonsil	WGS	6230	108	1.73355

## Sheet: S5b
aTn (aTn→aCn) and aTr (aTr→aCr) motif enrichment and MEML count for all 10,625 normal healthy samples.
Sample	Tissue	Experiment	aTn_MEML	aTr_MEML	aTn_Enrichment	aTr_Enrichment
PD28690gu_AG1_AT_L1	Adipose tissue	WGS	24	21	1.61762	2.08124
PD28690gu_AG1_AT_L2	Adipose tissue	WGS	38	25	1.71725	1.91809
PD28690gu_AG1_AT_L3	Adipose tissue	WGS	49	42	1.72299	2.20482
PD28690gu_AG1_AT_L4	Adipose tissue	WGS	46	39	1.64816	2.10145
PD28690gu_AG1_AT_L5	Adipose tissue	WGS	12	12	1.42813	1.84605
PD28690bv_APP_4_A7	Appendix	WGS	123	57	1.69903	1.65515
PD28690bv_APP_4_A8	Appendix	WGS	163	53	1.90104	1.59557
PD28690bv_APP_4_C7	Appendix	WGS	120	53	1.69513	1.63589
PD28690bv_APP1_C3	Appendix	WGS	156	48	1.84337	1.52747
PD28690bv_APP1_F2	Appendix	WGS	98	51	1.57324	1.61487
PD28690bv_APP1_G3	Appendix	WGS	100	41	1.55249	1.46395
PD28690bw_APP_3_A1	Appendix	WGS	91	42	1.77757	1.73001
PD28690bw_APP_3_B2	Appendix	WGS	65	48	1.5704	1.84887
PD28690bw_APP_3_C4	Appendix	WGS	97	49	1.70419	1.71855
PD28690bw_APP_3_D1	Appendix	WGS	99	64	1.6285	1.82003
PD28690bw_APP_3_D2	Appendix	WGS	77	57	1.74326	2.08759
PD28690bw_APP_3_D4	Appendix	WGS	73	23	1.70517	1.4592
PD28690bw_APP_3_D5	Appendix	WGS	95	44	1.64976	1.61854
PD28690bw_APP_3_F2	Appendix	WGS	75	33	1.66911	1.5943
PD28690bw_APP_3_F3	Appendix	WGS	99	57	1.66684	1.77824
PD28690bw_APP_3_F4	Appendix	WGS	80	51	1.67578	1.87807
PD28690bw_APP_3_G3	Appendix	WGS	113	44	1.86565	1.698
PD28690bw_APP_3_G4	Appendix	WGS	76	53	1.68407	1.95202
PD28690bw_APP_3_H3	Appendix	WGS	99	52	1.84148	1.9115
PD28690bw_APP_3_H4	Appendix	WGS	65	26	1.56305	1.46551
C02_61F_b09_lo0017	Bladder	WGS	140	150	1.86409	2.83897
C02_61F_b10_lo0016	Bladder	WGS	174	177	1.82913	2.66896
C02_61F_b10_lo0044	Bladder	WGS	254	254	1.86277	2.71383
C03_67M_b08_lo0001	Bladder	WGS	221	221	1.85963	2.67143
C03_67M_b08_lo0030	Bladder	WGS	204	207	1.96625	2.94224
C03_67M_b08_lo0037	Bladder	WGS	333	349	1.91363	2.87975
C04_72M_b01_lo0006	Bladder	WGS	280	286	1.82276	2.66996
C04_72M_b01_lo0009	Bladder	WGS	263	247	1.8326	2.53314
C04_72M_b05_lo0008	Bladder	WGS	274	280	1.82215	2.64355
C04_72M_b06_lo0003	Bladder	WGS	142	133	1.98677	2.84941
C04_72M_b06_lo0040	Bladder	WGS	163	168	1.73065	2.47117
C04_72M_b07_lo0006	Bladder	WGS	122	115	1.88094	2.64937
C04_72M_b07_lo0033	Bladder	WGS	180	207	1.83128	2.87897
C04_72M_b10_lo0039	Bladder	WGS	226	212	2.01507	2.93376
C05_75M_b10_lo0029	Bladder	WGS	121	99	2.12398	2.80611
T01_25F_b04_lo0010	Bladder	WGS	23	21	1.96232	2.71203
T01_25F_b04_lo0022	Bladder	WGS	11	8	1.80217	2.15298
T02_35F_b05_lo0015	Bladder	WGS	0	6	1.71392	2.22656
T02_35F_b05_lo0045	Bladder	WGS	13	9	1.77431	2.07631
T03_53F_b08_lo0056	Bladder	WGS	345	358	1.82843	2.7028
T03_53F_b08_lo0067	Bladder	WGS	276	296	1.80565	2.69311
T03_53F_b08_lo0076	Bladder	WGS	375	409	1.82246	2.74564
T03_53F_b08_lo0111	Bladder	WGS	372	405	1.8533	2.81132
T03_53F_b08_lo0122	Bladder	WGS	303	343	1.77108	2.72634
T04_55M_b01_lo0006	Bladder	WGS	50	40	1.83267	2.34701
T04_55M_b05_lo0010	Bladder	WGS	112	112	1.82303	2.61188
T04_55M_b05_lo0014	Bladder	WGS	450	400	1.74869	2.29679
T05_58M_b01_lo0004	Bladder	WGS	149	134	2.10666	2.95752
T05_58M_b01_lo0007	Bladder	WGS	201	175	1.99612	2.7293
T06_59M_b01_lo0091	Bladder	WGS	80	66	2.05209	2.7184
T06_59M_b01_lo0114	Bladder	WGS	110	97	2.13998	3.0284
T06_59M_b01_lo0115	Bladder	WGS	32	28	2.00145	2.69483
T07_59M_b01_lo0003	Bladder	WGS	70	70	1.86179	2.69409
T07_59M_b01_lo0038	Bladder	WGS	131	121	1.90496	2.70096
T08_61F_b01_lo0008	Bladder	WGS	41	30	2.19529	2.82031
T08_61F_b01_lo0015	Bladder	WGS	22	22	1.96463	2.92258
T08_61F_b01_lo0028	Bladder	WGS	20	13	2.26838	2.6487
T08_61F_b01_lo0035	Bladder	WGS	35	31	2.48203	3.7139
T08_61F_b01_lo0048	Bladder	WGS	31	23	2.15746	2.79574
T08_61F_b01_lo0054	Bladder	WGS	0	0	1.39868	1.82069
T08_61F_b01_lo0056	Bladder	WGS	17	15	2.05402	2.82107
T08_61F_b01_lo0071	Bladder	WGS	20	13	2.12103	2.46963
T08_61F_b01_lo0076	Bladder	WGS	32	31	1.71379	2.36419
T08_61F_b01_lo0079	Bladder	WGS	28	18	1.97465	2.29509
T08_61F_b01_lo0084	Bladder	WGS	0	0	1.33032	0
T08_61F_b01_lo0091	Bladder	WGS	30	22	2.2505	2.84348
T08_61F_b01_lo0154	Bladder	WGS	22	22	1.73428	2.43699
T08_61F_b01_lo0181	Bladder	WGS	38	29	2.45032	3.33399
T08_61F_b01_lo0183	Bladder	WGS	65	54	2.12648	2.89337
T08_61F_b02_lo0046	Bladder	WGS	35	35	1.85445	2.77515
T08_61F_b02_lo0201	Bladder	WGS	41	33	1.86092	2.40331
T08_61F_b02_lo0238	Bladder	WGS	37	29	2.09453	2.78025
T09_61M_b02_lo0027	Bladder	WGS	75	57	1.78989	2.1843
T09_61M_b05_lo0008	Bladder	WGS	100	97	1.99957	2.92372
T10_68F_b01_lo0012	Bladder	WGS	87	67	2.21456	2.84722
T10_68F_b01_lo0035	Bladder	WGS	62	57	1.90677	2.68355
T11_69F_b02_lo0006	Bladder	WGS	40	22	1.2901	1.32794
T11_69F_b05_lo0026	Bladder	WGS	69	62	1.88568	2.55169
T11_69F_b05_lo0028	Bladder	WGS	78	77	2.0101	3.00174
T11_69F_b05_lo0086	Bladder	WGS	91	77	2.03055	2.72989
T12_70M_b01_lo0030	Bladder	WGS	145	123	2.00811	2.69579
T12_70M_b03_lo0034	Bladder	WGS	138	136	1.82859	2.6267
T13_71F_b06_lo0023	Bladder	WGS	97	74	1.87347	2.34918
T13_71F_b06_lo0025	Bladder	WGS	122	99	2.01495	2.65699
T13_71F_b09_lo0004	Bladder	WGS	84	63	1.93018	2.37612
T14_75F_b01_lo0019	Bladder	WGS	184	168	2.01136	2.82029
T14_75F_b01_lo0036	Bladder	WGS	132	88	2.04098	2.34818
T15_78F_b09_lo0021	Bladder	WGS	189	161	1.88827	2.51488
T15_78F_b09_lo0023	Bladder	WGS	161	150	1.95865	2.78078
T15_78F_b10_lo0023	Bladder	WGS	155	123	1.86095	2.36047
T15_78F_b10_lo0026	Bladder	WGS	79	78	1.9	2.7779
T15_78F_b10_lo0057	Bladder	WGS	173	171	1.95239	2.86494
T15_78F_b10_lo0058	Bladder	WGS	155	129	1.95374	2.57321
P70U	Bladder	WGS	0	0	0	0
P71U2	Bladder	WGS	0	0
P71U3	Bladder	WGS	0	0
P71U4	Bladder	WGS	0	0
P71U5	Bladder	WGS	0	0
P74U	Bladder	WGS	0	0	2.0547	2.00333
P7U1	Bladder	WGS	8	9	2.26796	3.787
P7U2	Bladder	WGS	6	5	2.76722	3.83406
P7U3	Bladder	WGS	0	0	1.73994	2.56699
P7U4	Bladder	WGS	8	7	2.46238	3.51472
P7U5	Bladder	WGS	6	5	2.5923	3.58373
P7U6	Bladder	WGS	8	8	2.87453	4.40373
PD39461_smoothmuscleU	Bladder	WGS	10	0	2.15968	2.07685
PD39462_smoothmuscleU	Bladder	WGS	10	10	1.50391	1.93694
PD39462_urothelium	Bladder	WGS	0	0
PD40794_smoothmuscleU	Bladder	WGS	14	9	1.68057	1.85386
PD40842_smoothmuscleU	Bladder	WGS	8	0	1.96601	2.10849
PD40842_urothelium	Bladder	WGS	0	0
PD40843_smoothmuscleU	Bladder	WGS	20	13	1.81864	2.02706
PD41525_smoothmuscleU	Bladder	WGS	23	13	2.33697	2.57673
PD42031_smoothmuscleU	Bladder	WGS	18	15	1.96991	2.56489
PD28690ch_BL2_CU1_L3_4_D11	Bladder	WGS	0	0	1.28634	1.71822
PD28690ch_BL2_CU2_L3_4_E11	Bladder	WGS	51	39	2.01647	2.52748
PD28690ch_BL2_CU3_L3_4_F11	Bladder	WGS	18	20	1.95555	3.11066
PD28690cm_BL1_CU1_L1_2_A10	Bladder	WGS	20	16	1.95591	2.5453
PD28690cm_BL1_CU2_L1_2_B10	Bladder	WGS	0	8	1.47175	2.19267
PD28690cm_BL1_CU3_L3_4_G10	Bladder	WGS	0	5	1.89394	2.70466
PD28690cm_BL1_CU4_L3_4_H10	Bladder	WGS	22	17	2.0237	2.61543
PD28690ip_U_1_A5	Bladder	WGS	7	7	1.70296	2.39315
PD28690ip_U_1_B5	Bladder	WGS	8	8	1.98151	2.92213
PD28690ip_U_1_C5	Bladder	WGS	16	12	1.94167	2.37978
PD28690ip_U_1_D5	Bladder	WGS	31	26	2.20316	2.9217
C01_49M_b01_lo0021_WES	Bladder	WES	0	0
C01_49M_b02_lo0022_WES	Bladder	WES	0	0
C01_49M_b02_lo0023_WES	Bladder	WES	0	0
C01_49M_b02_lo0047_WES	Bladder	WES	0	0	1.17472	2.37644
C02_61F_b09_lo0002_WES	Bladder	WES	0	0	2.00174	2.70194
C02_61F_b09_lo0003_WES	Bladder	WES	0	0	2.02165	3.70635
C02_61F_b09_lo0007_WES	Bladder	WES	0	0	2.08972	2.05138
C02_61F_b09_lo0010_WES	Bladder	WES	0	0	0	0
C02_61F_b09_lo0012_WES	Bladder	WES	0	0	0	0
C02_61F_b09_lo0016_WES	Bladder	WES	0	0	1.54181	2.80883
C02_61F_b09_lo0029_WES	Bladder	WES	0	0	2.89106	4.61026
C02_61F_b09_lo0031_WES	Bladder	WES	0	0	1.49521	2.83939
C02_61F_b09_lo0033_WES	Bladder	WES	0	0	0.693878	1.45714
C02_61F_b09_lo0037_WES	Bladder	WES	0	0	1.51708	2.96092
C02_61F_b09_lo0043_WES	Bladder	WES	0	0	1.93109	2.77011
C02_61F_b09_lo0044_WES	Bladder	WES	0	0	0.877833	1.79276
C02_61F_b10_lo0027_WES	Bladder	WES	0	0	3.09555	3.38716
C03_67M_b08_lo0003_WES	Bladder	WES	10	12	2.13173	3.55667
C03_67M_b08_lo0010_WES	Bladder	WES	0	4	2.22906	3.43347
C03_67M_b08_lo0011_WES	Bladder	WES	0	0	1.45038	2.18125
C03_67M_b08_lo0013_WES	Bladder	WES	0	0	1.53235	2.14509
C03_67M_b08_lo0016_WES	Bladder	WES	0	4	1.96878	3.02979
C03_67M_b08_lo0028_WES	Bladder	WES	7	8	1.91899	3.26882
C03_67M_b08_lo0031_WES	Bladder	WES	5	4	2.32987	3.52225
C03_67M_b08_lo0039_WES	Bladder	WES	0	0	1.68724	2.07733
C03_67M_b08_lo0052_WES	Bladder	WES	5	4	2.40625	3.55147
C03_67M_b08_lo0061_WES	Bladder	WES	0	0	1.79198	2.6133
C03_67M_b08_lo0073_WES	Bladder	WES	6	6	3.18506	4.80882
C03_67M_b09_lo0029_WES	Bladder	WES	0	0	1.61188	1.628
C04_72M_b01_lo0001_WES	Bladder	WES	7	5	2.32293	3.05403
C04_72M_b01_lo0025_WES	Bladder	WES	0	7	1.71528	3.06639
C04_72M_b01_lo0031_WES	Bladder	WES	11	12	2.63045	4.38788
C04_72M_b02_lo0016_WES	Bladder	WES	9	9	2.17496	3.3875
C04_72M_b02_lo0043_WES	Bladder	WES	0	6	1.84091	3.30275
C04_72M_b03_lo0002_WES	Bladder	WES	0	0	1.46359	1.50237
C04_72M_b03_lo0004_WES	Bladder	WES	0	0	0	0
C04_72M_b03_lo0008_WES	Bladder	WES	4	0	3.15152	2.23002
C04_72M_b03_lo0037_WES	Bladder	WES	5	0	3.14658	3.4717
C04_72M_b03_lo0038_WES	Bladder	WES	0	5	2.24883	4.11765
C04_72M_b03_lo0039_WES	Bladder	WES	4	0	3.43864	4.34942
C04_72M_b03_lo0048_WES	Bladder	WES	0	0	1.22523	0
C04_72M_b05_lo0022_WES	Bladder	WES	0	0	1.48994	2.12603
C04_72M_b05_lo0023_WES	Bladder	WES	0	0	1.51027	2.43287
C04_72M_b05_lo0024_WES	Bladder	WES	7	0	2.3075	2.54148
C04_72M_b05_lo0026_WES	Bladder	WES	0	0	0	0
C04_72M_b06_lo0009_WES	Bladder	WES	0	4	2.10461	2.90528
C04_72M_b06_lo0010_WES	Bladder	WES	0	0	2.30363	3.11224
C04_72M_b06_lo0019_WES	Bladder	WES	0	0	2.36741	2.71481
C04_72M_b06_lo0025_WES	Bladder	WES	6	4	3.49615	3.95046
C04_72M_b06_lo0027_WES	Bladder	WES	0	0	2.42697	2.4
C04_72M_b06_lo0032_WES	Bladder	WES	0	0	0	0
C04_72M_b06_lo0035_WES	Bladder	WES	0	0	1.40206	1.15254
C04_72M_b06_lo0043_WES	Bladder	WES	0	0	1.53054	2.28385
C04_72M_b06_lo0048_WES	Bladder	WES	0	0	2.85714	5.45455
C04_72M_b07_lo0031_WES	Bladder	WES	0	0	1.76356	2.21066
C04_72M_b07_lo0032_WES	Bladder	WES	7	0	2.23093	2.50463
C04_72M_b07_lo0034_WES	Bladder	WES	0	0	2.36082	3.11565
C04_72M_b07_lo0035_WES	Bladder	WES	5	6	2.79896	4.84167
C04_72M_b07_lo0036_WES	Bladder	WES	7	4	2.98077	3.27222
C04_72M_b07_lo0037_WES	Bladder	WES	0	0	1.8633	2.24039
C04_72M_b07_lo0038_WES	Bladder	WES	8	8	2.02672	3.28031
C04_72M_b10_lo0008_WES	Bladder	WES	0	6	2.08987	4.6507
C04_72M_b10_lo0034_WES	Bladder	WES	0	0	0.906557	1.94035
C05_75M_b01_lo0001_WES	Bladder	WES	0	3	2.12536	3.88542
C05_75M_b01_lo0004_WES	Bladder	WES	0	0	2.22804	1.73696
C05_75M_b01_lo0005_WES	Bladder	WES	0	0	2.38983	4.47619
C05_75M_b01_lo0008_WES	Bladder	WES	0	0	1.95385	3.66598
C05_75M_b01_lo0016_WES	Bladder	WES	0	0	3.50943	4.27586
C05_75M_b01_lo0035_WES	Bladder	WES	3	0	3.41654	3.72459
C05_75M_b09_lo0019_WES	Bladder	WES	6	0	2.22741	2.39933
C05_75M_b09_lo0020_WES	Bladder	WES	0	0	1.80323	3.55942
C05_75M_b09_lo0021_WES	Bladder	WES	6	4	2.67557	3.942
C05_75M_b10_lo0001_WES	Bladder	WES	7	6	2.86677	4.51915
C05_75M_b10_lo0004_WES	Bladder	WES	7	0	3.01176	2.94005
C05_75M_b10_lo0010_WES	Bladder	WES	3	3	3.40299	6.33333
C05_75M_b10_lo0020_WES	Bladder	WES	0	0	2.46918	3.82116
C05_75M_b10_lo0029_WES	Bladder	WES	4	3	3.51667	5.51634
T01_25F_b01_lo0004_WES	Bladder	WES	0	0	0	0
T01_25F_b01_lo0005_WES	Bladder	WES	0	0	2.68056	4.825
T01_25F_b01_lo0007_WES	Bladder	WES	0	0	0	0
T01_25F_b01_lo0009_WES	Bladder	WES	0	0	0.901149	1.78182
T01_25F_b01_lo0042_WES	Bladder	WES	0	0	0	0
T01_25F_b01_lo0044_WES	Bladder	WES	0	0
T01_25F_b01_lo0045_WES	Bladder	WES	0	0	0	0
T01_25F_b01_lo0046_WES	Bladder	WES	0	0	3.27451	0
T01_25F_b01_lo0047_WES	Bladder	WES	0	0	4.85484	8.36111
T01_25F_b01_lo0049_WES	Bladder	WES	0	0	0	0
T01_25F_b01_lo0050_WES	Bladder	WES	0	0	0	0
T01_25F_b01_lo0052_WES	Bladder	WES	0	0	0	0
T01_25F_b01_lo0053_WES	Bladder	WES	0	0	4.19048	0
T01_25F_b02_lo0001_WES	Bladder	WES	0	0
T01_25F_b02_lo0002_WES	Bladder	WES	0	0	0.639456	1.11905
T01_25F_b02_lo0003_WES	Bladder	WES	0	0	3.18085	2.66964
T01_25F_b02_lo0004_WES	Bladder	WES	0	0	0	0
T01_25F_b02_lo0005_WES	Bladder	WES	0	0	0	0
T01_25F_b02_lo0104_WES	Bladder	WES	0	0	0	0
T01_25F_b02_lo0105_WES	Bladder	WES	0	0
T01_25F_b02_lo0106_WES	Bladder	WES	0	0	0	0
T01_25F_b02_lo0107_WES	Bladder	WES	0	0	0	0
T01_25F_b02_lo0108_WES	Bladder	WES	0	0
T01_25F_b04_lo0001_WES	Bladder	WES	0	0	2.46721	0
T01_25F_b04_lo0002_WES	Bladder	WES	0	0	0	0
T01_25F_b04_lo0003_WES	Bladder	WES	0	0
T01_25F_b04_lo0004_WES	Bladder	WES	0	0	2.09412	0
T01_25F_b04_lo0005_WES	Bladder	WES	0	0	3.03333	4.78947
T01_25F_b04_lo0006_WES	Bladder	WES	0	0	0	0
T01_25F_b04_lo0007_WES	Bladder	WES	0	0	1.35417	2.70833
T01_25F_b04_lo0008_WES	Bladder	WES	0	0
T01_25F_b04_lo0043_WES	Bladder	WES	0	0	1.805	3.13913
T01_25F_b04_lo0044_WES	Bladder	WES	0	0	0	0
T01_25F_b04_lo0045_WES	Bladder	WES	0	0	1.73034	1.67391
T01_25F_b04_lo0046_WES	Bladder	WES	0	0	0	0
T01_25F_b04_lo0048_WES	Bladder	WES	0	0	6.17647	13.125
T01_25F_b04_lo0053_WES	Bladder	WES	0	0	2.75	0
T01_25F_b04_lo0064_WES	Bladder	WES	0	0
T01_25F_b04_lo0089_WES	Bladder	WES	0	2	4.07111	10.1778
T01_25F_b04_lo0091_WES	Bladder	WES	0	0	0	0
T01_25F_b04_lo0092_WES	Bladder	WES	0	0	0	0
T01_25F_b04_lo0093_WES	Bladder	WES	0	0	0	0
T01_25F_b04_lo0096_WES	Bladder	WES	0	0	0	0
T01_25F_b04_lo0097_WES	Bladder	WES	0	0	1.42361	3.10606
T02_35F_b05_lo0001_WES	Bladder	WES	0	0	4.82857	8.89474
T02_35F_b05_lo0002_WES	Bladder	WES	0	0
T02_35F_b05_lo0003_WES	Bladder	WES	0	0	1.90722	3.49057
T02_35F_b05_lo0009_WES	Bladder	WES	0	0	0	0
T02_35F_b05_lo0010_WES	Bladder	WES	0	0	0	0
T02_35F_b05_lo0026_WES	Bladder	WES	0	0	0	0
T02_35F_b05_lo0028_WES	Bladder	WES	0	0	2.79167	0
T02_35F_b05_lo0029_WES	Bladder	WES	0	0	0	0
T02_35F_b05_lo0030_WES	Bladder	WES	0	0
T02_35F_b05_lo0031_WES	Bladder	WES	0	0	7.375	0
T02_35F_b05_lo0032_WES	Bladder	WES	0	0
T02_35F_b05_lo0033_WES	Bladder	WES	0	0
T02_35F_b05_lo0035_WES	Bladder	WES	0	0	0	0
T02_35F_b05_lo0038_WES	Bladder	WES	0	0	3.71429	0
T02_35F_b05_lo0039_WES	Bladder	WES	0	0
T02_35F_b05_lo0072_WES	Bladder	WES	0	0	2.17888	4.7243
T02_35F_b05_lo0087_WES	Bladder	WES	0	0
T02_35F_b05_lo0089_WES	Bladder	WES	0	0	0	0
T02_35F_b05_lo0090_WES	Bladder	WES	0	0
T02_35F_b06_lo0018_WES	Bladder	WES	0	0	5.05714	0
T02_35F_b06_lo0021_WES	Bladder	WES	0	0	0	0
T02_35F_b06_lo0022_WES	Bladder	WES	0	0	0	0
T02_35F_b06_lo0023_WES	Bladder	WES	0	0	2.80851	0
T02_35F_b06_lo0054_WES	Bladder	WES	0	0
T02_35F_b06_lo0083_WES	Bladder	WES	0	0	0	0
T02_35F_b08_lo0024_WES	Bladder	WES	0	0	0	0
T02_35F_b08_lo0026_WES	Bladder	WES	0	0	0	0
T02_35F_b08_lo0065_WES	Bladder	WES	0	0	4.09524	7.47826
T02_35F_b08_lo0069_WES	Bladder	WES	0	0
T02_35F_b08_lo0084_WES	Bladder	WES	0	0	2.32353	0
T03_53F_b08_lo0017_WES	Bladder	WES	8	8	2.45214	4.19527
T03_53F_b08_lo0065_WES	Bladder	WES	11	11	2.45462	3.81619
T03_53F_b08_lo0069_WES	Bladder	WES	0	3	2.30527	4.61055
T03_53F_b08_lo0070_WES	Bladder	WES	0	0	1.32311	1.8748
T03_53F_b08_lo0071_WES	Bladder	WES	0	0	5.51685	0
T03_53F_b08_lo0072_WES	Bladder	WES	0	0	2.35211	4.63889
T03_53F_b08_lo0073_WES	Bladder	WES	0	0	1.03306	1.01902
T03_53F_b08_lo0074_WES	Bladder	WES	0	0	2.23663	2.66422
T03_53F_b08_lo0075_WES	Bladder	WES	0	0	2.35965	3.87981
T03_53F_b08_lo0077_WES	Bladder	WES	0	0	1.41052	2.16962
T03_53F_b08_lo0079_WES	Bladder	WES	0	0	1.28533	1.77177
T03_53F_b08_lo0080_WES	Bladder	WES	7	7	2.20829	3.31618
T03_53F_b08_lo0081_WES	Bladder	WES	0	0	0.99469	1.87333
T03_53F_b08_lo0083_WES	Bladder	WES	0	3	2.42417	4.82547
T03_53F_b08_lo0086_WES	Bladder	WES	0	0	1.22508	1.905
T03_53F_b08_lo0088_WES	Bladder	WES	0	4	1.99565	3.17248
T03_53F_b08_lo0090_WES	Bladder	WES	0	0	1.3945	2.95731
T03_53F_b08_lo0092_WES	Bladder	WES	7	8	3.44915	6.6
T03_53F_b08_lo0093_WES	Bladder	WES	0	0	0	0
T03_53F_b08_lo0094_WES	Bladder	WES	0	0	1.22535	0
T03_53F_b08_lo0095_WES	Bladder	WES	0	0	0.546296	0
T03_53F_b08_lo0130_WES	Bladder	WES	0	0	1.95765	2.05432
T03_53F_b08_lo0136_WES	Bladder	WES	0	4	1.75751	3.44118
T03_53F_b08_lo0142_WES	Bladder	WES	8	10	1.89427	3.24455
T03_53F_b08_lo0145_WES	Bladder	WES	0	0	0	0
T03_53F_b08_lo0179_WES	Bladder	WES	0	0	3.11755	4.60952
T03_53F_b08_lo0180_WES	Bladder	WES	0	0	1.54167	1.39916
T03_53F_b08_lo0183_WES	Bladder	WES	0	0	2.37325	2.39651
T03_53F_b08_lo0190_WES	Bladder	WES	0	0	1.98182	4.19231
T03_53F_b08_lo0191_WES	Bladder	WES	0	0	2.83942	4.43088
T04_55M_b01_lo0001_WES	Bladder	WES	4	3	2.94894	3.9439
T04_55M_b01_lo0002_WES	Bladder	WES	0	0	1.53047	1.87144
T04_55M_b01_lo0003_WES	Bladder	WES	5	5	2.92533	4.70656
T04_55M_b01_lo0005_WES	Bladder	WES	0	0	2.16987	3.20549
T04_55M_b01_lo0006_WES	Bladder	WES	5	0	2.80844	2.68659
T04_55M_b01_lo0007_WES	Bladder	WES	0	4	1.44242	3.00632
T04_55M_b01_lo0008_WES	Bladder	WES	6	0	2.63111	2.9448
T04_55M_b01_lo0009_WES	Bladder	WES	0	0	0.962562	1.86095
T04_55M_b01_lo0012_WES	Bladder	WES	5	4	2.93372	4.28874
T04_55M_b01_lo0013_WES	Bladder	WES	0	0	1.6347	2.31466
T04_55M_b01_lo0014_WES	Bladder	WES	5	0	3.08844	2.27
T04_55M_b01_lo0015_WES	Bladder	WES	0	0	4.35484	9
T04_55M_b01_lo0016_WES	Bladder	WES	0	0	0	0
T04_55M_b05_lo0001_WES	Bladder	WES	3	0	4.11892	4.23333
T04_55M_b05_lo0002_WES	Bladder	WES	5	4	2.54138	3.83854
T04_55M_b05_lo0003_WES	Bladder	WES	23	19	1.64016	2.06056
T04_55M_b05_lo0005_WES	Bladder	WES	0	0	1.11752	2.16713
T04_55M_b05_lo0007_WES	Bladder	WES	0	0	2.05269	3.12556
T04_55M_b05_lo0008_WES	Bladder	WES	0	0	0.955665	0.932692
T04_55M_b05_lo0009_WES	Bladder	WES	6	5	2.9837	4.29866
T04_55M_b05_lo0010_WES	Bladder	WES	0	0	1.753	2.14368
T04_55M_b05_lo0012_WES	Bladder	WES	0	0	3.14622	4.09329
T04_55M_b05_lo0014_WES	Bladder	WES	16	9	1.59518	1.64792
T04_55M_b05_lo0015_WES	Bladder	WES	0	0	1.94271	1.77619
T04_55M_b05_lo0016_WES	Bladder	WES	0	6	2.18901	4.04543
T04_55M_b05_lo0017_WES	Bladder	WES	3	4	3.27664	6.14894
T04_55M_b05_lo0018_WES	Bladder	WES	0	4	2.2168	3.39566
T04_55M_b05_lo0019_WES	Bladder	WES	0	0	1.75146	3.05301
T04_55M_b05_lo0020_WES	Bladder	WES	0	0	1.39286	2.68966
T04_55M_b05_lo0021_WES	Bladder	WES	5	6	3.5873	6.35341
T04_55M_b05_lo0027_WES	Bladder	WES	0	4	2.15294	3.3578
T04_55M_b05_lo0029_WES	Bladder	WES	0	0	1.55726	1.56529
T04_55M_b05_lo0030_WES	Bladder	WES	0	0	2.09869	2.5936
T04_55M_b05_lo0031_WES	Bladder	WES	0	2	5.3251	9.65672
T04_55M_b05_lo0034_WES	Bladder	WES	0	0	1.98183	2.37819
T04_55M_b05_lo0035_WES	Bladder	WES	0	0	0.866189	1.96477
T04_55M_b05_lo0036_WES	Bladder	WES	0	0	2.2687	1.9284
T04_55M_b05_lo0037_WES	Bladder	WES	0	0	1.15464	2.54545
T05_58M_b01_lo0001_WES	Bladder	WES	6	5	2.12115	2.57161
T05_58M_b01_lo0002_WES	Bladder	WES	7	0	2.20342	1.87121
T05_58M_b01_lo0004_WES	Bladder	WES	0	0	2.20909	1.90588
T05_58M_b01_lo0007_WES	Bladder	WES	9	8	2.35865	3.25866
T05_58M_b01_lo0009_WES	Bladder	WES	0	0	1.47376	1.36554
T05_58M_b01_lo0010_WES	Bladder	WES	8	8	2.39795	3.5747
T05_58M_b01_lo0011_WES	Bladder	WES	0	0	2.66549	5.11486
T05_58M_b01_lo0012_WES	Bladder	WES	6	0	2.57761	1.91212
T05_58M_b01_lo0013_WES	Bladder	WES	0	0	2.96346	4.62442
T05_58M_b01_lo0014_WES	Bladder	WES	13	7	4.20526	4.04785
T05_58M_b01_lo0015_WES	Bladder	WES	8	7	3.0574	4.35535
T05_58M_b01_lo0016_WES	Bladder	WES	0	0
T05_58M_b01_lo0017_WES	Bladder	WES	5	0	2.04859	1.91627
T05_58M_b01_lo0019_WES	Bladder	WES	10	9	2.80642	4.23514
T05_58M_b01_lo0020_WES	Bladder	WES	0	0	1.32011	2.29954
T05_58M_b01_lo0021_WES	Bladder	WES	0	0	1.2	2.44248
T05_58M_b01_lo0022_WES	Bladder	WES	0	0	2.45338	2.46816
T05_58M_b01_lo0023_WES	Bladder	WES	8	7	2.85524	3.68629
T05_58M_b01_lo0026_WES	Bladder	WES	0	0
T05_58M_b01_lo0027_WES	Bladder	WES	0	0
T06_59M_b01_lo0129_WES	Bladder	WES	0	0	0.857353	1.61944
T06_59M_b01_lo0131_WES	Bladder	WES	0	0	2.31164	2.13608
T06_59M_b01_lo0134_WES	Bladder	WES	0	0	1.7366	0
T06_59M_b01_lo0136_WES	Bladder	WES	0	3	4.72674	8.46875
T06_59M_b01_lo0137_WES	Bladder	WES	0	0	2.64474	4.78571
T06_59M_b01_lo0138_WES	Bladder	WES	0	0	2.58681	2.95635
T06_59M_b01_lo0144_WES	Bladder	WES	0	0	0	0
T06_59M_b01_lo0145_WES	Bladder	WES	0	0	1.85769	2.0125
T06_59M_b01_lo0146_WES	Bladder	WES	0	0	1.77011	2.13889
T06_59M_b01_lo0148_WES	Bladder	WES	0	0	1.72051	3.79096
T06_59M_b01_lo0149_WES	Bladder	WES	4	0	3.78151	5.05855
T06_59M_b01_lo0150_WES	Bladder	WES	0	0	1.77465	3.11111
T06_59M_b01_lo0152_WES	Bladder	WES	0	0	0	0
T06_59M_b01_lo0153_WES	Bladder	WES	0	0	2.34615	4.94595
T06_59M_b01_lo0195_WES	Bladder	WES	0	0	2.67606	4.22222
T06_59M_b01_lo0196_WES	Bladder	WES	0	0	1.34677	2.89556
T06_59M_b01_lo0197_WES	Bladder	WES	0	0	2.10498	3.29915
T06_59M_b01_lo0198_WES	Bladder	WES	0	0	0	0
T06_59M_b01_lo0200_WES	Bladder	WES	0	0	0.716832	1.22712
T06_59M_b01_lo0201_WES	Bladder	WES	3	3	2.88491	4.35429
T06_59M_b01_lo0202_WES	Bladder	WES	0	0	2.40086	3.86806
T06_59M_b01_lo0204_WES	Bladder	WES	0	0	3.77966	7.43333
T06_59M_b01_lo0205_WES	Bladder	WES	0	0	1.30199	1.38996
T06_59M_b01_lo0206_WES	Bladder	WES	0	0	3.43939	4.45098
T06_59M_b01_lo0207_WES	Bladder	WES	0	4	1.84722	3.16667
T06_59M_b01_lo0208_WES	Bladder	WES	0	0	2.21739	4.47368
T06_59M_b01_lo0213_WES	Bladder	WES	0	0
T06_59M_b01_lo0214_WES	Bladder	WES	0	0	3.45109	4.40972
T06_59M_b01_lo0215_WES	Bladder	WES	5	5	2.75566	4.41482
T06_59M_b01_lo0216_WES	Bladder	WES	0	6	2.24201	4.34513
T07_59M_b01_lo0004_WES	Bladder	WES	4	0	3.90212	3.5119
T07_59M_b01_lo0007_WES	Bladder	WES	0	0	2.07721	3.22857
T07_59M_b01_lo0017_WES	Bladder	WES	0	0	1.98384	4.26957
T07_59M_b01_lo0018_WES	Bladder	WES	0	0	0	0
T07_59M_b01_lo0019_WES	Bladder	WES	0	0	1.73077	0
T07_59M_b01_lo0023_WES	Bladder	WES	0	0	2.55859	3.21078
T07_59M_b01_lo0025_WES	Bladder	WES	0	0	0	0
T07_59M_b01_lo0026_WES	Bladder	WES	0	0	2.6217	3.47957
T07_59M_b01_lo0029_WES	Bladder	WES	0	0
T07_59M_b01_lo0031_WES	Bladder	WES	0	0	1.6553	0
T07_59M_b01_lo0032_WES	Bladder	WES	0	0	4.19626	8.16364
T07_59M_b01_lo0034_WES	Bladder	WES	3	2	3.62963	5.44444
T07_59M_b01_lo0041_WES	Bladder	WES	0	0	2.41	0
T07_59M_b01_lo0042_WES	Bladder	WES	0	0	2.63768	2.45946
T07_59M_b01_lo0043_WES	Bladder	WES	0	0	0	0
T07_59M_b01_lo0044_WES	Bladder	WES	0	0	2.08264	0
T07_59M_b01_lo0045_WES	Bladder	WES	0	0	0	0
T07_59M_b01_lo0046_WES	Bladder	WES	0	0	0	0
T07_59M_b01_lo0053_WES	Bladder	WES	0	0	1.94745	1.93333
T07_59M_b01_lo0056_WES	Bladder	WES	0	0
T07_59M_b01_lo0057_WES	Bladder	WES	0	0
T07_59M_b01_lo0058_WES	Bladder	WES	0	0
T07_59M_b01_lo0062_WES	Bladder	WES	0	0	2.63816	3.26016
T07_59M_b01_lo0090_WES	Bladder	WES	4	0	2.77745	3.69121
T07_59M_b02_lo0004_WES	Bladder	WES	0	0	1.50456	2.19695
T07_59M_b02_lo0005_WES	Bladder	WES	0	2	2.47101	5.77966
T07_59M_b02_lo0006_WES	Bladder	WES	0	0	1.54735	2.1276
T07_59M_b02_lo0007_WES	Bladder	WES	0	0	1.53846	3.21552
T07_59M_b02_lo0009_WES	Bladder	WES	0	0
T07_59M_b02_lo0012_WES	Bladder	WES	0	0
T07_59M_b02_lo0013_WES	Bladder	WES	0	0	2.19481	4.82857
T07_59M_b02_lo0023_WES	Bladder	WES	0	0	1.10207	1.9201
T08_61F_b01_lo0075_WES	Bladder	WES	0	0
T08_61F_b01_lo0076_WES	Bladder	WES	0	0	2.55056	4.54
T08_61F_b01_lo0081_WES	Bladder	WES	0	0	2.21098	2.27679
T08_61F_b01_lo0082_WES	Bladder	WES	0	0	5.21875	0
T08_61F_b01_lo0087_WES	Bladder	WES	0	0	0	0
T08_61F_b01_lo0094_WES	Bladder	WES	0	0
T08_61F_b01_lo0096_WES	Bladder	WES	0	0	1.29508	2.46875
T08_61F_b01_lo0099_WES	Bladder	WES	0	0	4.80435	5.2619
T08_61F_b01_lo0103_WES	Bladder	WES	0	0
T08_61F_b01_lo0129_WES	Bladder	WES	0	0	3.15833	0
T08_61F_b01_lo0143_WES	Bladder	WES	0	0
T08_61F_b01_lo0150_WES	Bladder	WES	0	0	0	0
T08_61F_b01_lo0152_WES	Bladder	WES	0	0	2.69198	2.65833
T08_61F_b01_lo0165_WES	Bladder	WES	0	0	0	0
T08_61F_b01_lo0171_WES	Bladder	WES	0	0	6.9	13.8
T08_61F_b01_lo0174_WES	Bladder	WES	0	0
T08_61F_b01_lo0179_WES	Bladder	WES	0	0
T08_61F_b01_lo0181_WES	Bladder	WES	0	0
T08_61F_b01_lo0182_WES	Bladder	WES	0	0	0	0
T08_61F_b01_lo0183_WES	Bladder	WES	0	0	1.5221	3.14568
T08_61F_b01_lo0184_WES	Bladder	WES	0	0	0	0
T08_61F_b01_lo0186_WES	Bladder	WES	0	0	2.19863	3.82143
T08_61F_b01_lo0187_WES	Bladder	WES	0	0	3.70968	0
T08_61F_b01_lo0191_WES	Bladder	WES	0	0
T08_61F_b01_lo0197_WES	Bladder	WES	0	0
T08_61F_b01_lo0199_WES	Bladder	WES	0	0	0	0
T08_61F_b01_lo0200_WES	Bladder	WES	0	0	0	0
T08_61F_b01_lo0205_WES	Bladder	WES	0	0	2.67391	4.39286
T09_61M_b01_lo0014_WES	Bladder	WES	0	0	3.4	6.375
T09_61M_b01_lo0015_WES	Bladder	WES	0	0	1.97101	1.43915
T09_61M_b01_lo0016_WES	Bladder	WES	0	0	0.726081	0
T09_61M_b01_lo0017_WES	Bladder	WES	0	4	2.06902	3.63251
T09_61M_b01_lo0018_WES	Bladder	WES	0	0	0	0
T09_61M_b01_lo0019_WES	Bladder	WES	0	0	1.95739	2.22258
T09_61M_b01_lo0021_WES	Bladder	WES	0	0	1.49862	2.97268
T09_61M_b02_lo0011_WES	Bladder	WES	0	0	2.04043	1.644
T09_61M_b02_lo0014_WES	Bladder	WES	0	0	2.57692	5.58333
T09_61M_b03_lo0024_WES	Bladder	WES	0	0	2.91951	2.15676
T09_61M_b03_lo0027_WES	Bladder	WES	0	0	3.97101	4.15152
T09_61M_b03_lo0028_WES	Bladder	WES	0	0	1.62883	1.74223
T09_61M_b03_lo0029_WES	Bladder	WES	0	0	1.90476	3.41085
T09_61M_b03_lo0033_WES	Bladder	WES	0	0
T09_61M_b03_lo0034_WES	Bladder	WES	0	0	2.53586	3.2663
T09_61M_b03_lo0040_WES	Bladder	WES	5	3	4.8956	6.52747
T09_61M_b04_lo0001_WES	Bladder	WES	0	0	1.73214	2.52604
T09_61M_b04_lo0002_WES	Bladder	WES	0	0	0	0
T09_61M_b04_lo0003_WES	Bladder	WES	0	3	3.27619	5.85034
T09_61M_b04_lo0005_WES	Bladder	WES	3	0	3.31502	3.52597
T09_61M_b04_lo0006_WES	Bladder	WES	0	0	1.04279	1.78077
T09_61M_b04_lo0008_WES	Bladder	WES	0	0	1.63017	2.22881
T09_61M_b04_lo0009_WES	Bladder	WES	0	0	0	0
T09_61M_b04_lo0010_WES	Bladder	WES	0	0	0	0
T09_61M_b04_lo0011_WES	Bladder	WES	0	0	0	0
T09_61M_b04_lo0012_WES	Bladder	WES	0	0	2.42857	4.59459
T09_61M_b04_lo0013_WES	Bladder	WES	0	0	2.67488	4.01232
T09_61M_b04_lo0020_WES	Bladder	WES	0	0	1.35621	2.57528
T09_61M_b05_lo0001_WES	Bladder	WES	0	0	0	0
T09_61M_b05_lo0002_WES	Bladder	WES	0	0	1.35849	2.76923
T09_61M_b05_lo0007_WES	Bladder	WES	0	4	2.13091	4.36662
T09_61M_b05_lo0010_WES	Bladder	WES	0	4	2.03514	4.04839
T09_61M_b05_lo0011_WES	Bladder	WES	0	0	1.98519	2.79515
T09_61M_b05_lo0012_WES	Bladder	WES	0	0	2.35345	2.4375
T09_61M_b05_lo0013_WES	Bladder	WES	0	2	3.34444	5.86364
T09_61M_b05_lo0014_WES	Bladder	WES	0	5	2.64	4.98113
T09_61M_b05_lo0023_WES	Bladder	WES	0	0
T09_61M_b05_lo0024_WES	Bladder	WES	0	0	3.36111	0
T09_61M_b06_lo0001_WES	Bladder	WES	4	3	3.68333	5.89333
T10_68F_b01_lo0002_WES	Bladder	WES	0	4	2.27941	3.71591
T10_68F_b01_lo0003_WES	Bladder	WES	0	0	2.77778	0
T10_68F_b01_lo0004_WES	Bladder	WES	0	0	1.20413	0
T10_68F_b01_lo0005_WES	Bladder	WES	0	0	2.59328	4.96429
T10_68F_b01_lo0006_WES	Bladder	WES	0	0	3.53922	3.76042
T10_68F_b01_lo0009_WES	Bladder	WES	6	0	2.6014	2.89044
T10_68F_b01_lo0010_WES	Bladder	WES	0	0	1.32566	2.42771
T10_68F_b01_lo0011_WES	Bladder	WES	0	0	2.20175	5.12245
T10_68F_b01_lo0012_WES	Bladder	WES	6	0	3.19837	2.8848
T10_68F_b01_lo0013_WES	Bladder	WES	0	0	2.30719	3.18018
T10_68F_b01_lo0014_WES	Bladder	WES	0	0	1.10938	2.35459
T10_68F_b01_lo0015_WES	Bladder	WES	0	0	2.66809	3.344
T10_68F_b01_lo0016_WES	Bladder	WES	0	0	0.855069	1.10446
T10_68F_b01_lo0017_WES	Bladder	WES	4	0	2.72711	0.925767
T10_68F_b01_lo0019_WES	Bladder	WES	0	0	1.65452	1.64013
T10_68F_b01_lo0020_WES	Bladder	WES	0	0	2.02597	3.04308
T10_68F_b01_lo0021_WES	Bladder	WES	4	5	2.86641	5.24143
T10_68F_b01_lo0022_WES	Bladder	WES	4	0	3.04867	3.24749
T10_68F_b01_lo0023_WES	Bladder	WES	0	0	2.60773	3.89011
T10_68F_b01_lo0026_WES	Bladder	WES	0	0	2.05996	1.52871
T10_68F_b01_lo0028_WES	Bladder	WES	0	0	1.30714	2.80102
T10_68F_b01_lo0029_WES	Bladder	WES	0	0	5.19192	13.5263
T10_68F_b01_lo0030_WES	Bladder	WES	0	0	2.89682	4.0973
T10_68F_b01_lo0031_WES	Bladder	WES	0	0	0	0
T10_68F_b01_lo0032_WES	Bladder	WES	4	0	3.05727	2.94068
T10_68F_b01_lo0033_WES	Bladder	WES	0	0	3.37858	4.82759
T10_68F_b01_lo0035_WES	Bladder	WES	3	0	3.08318	3.55446
T10_68F_b01_lo0036_WES	Bladder	WES	0	0	2.38608	4.875
T10_68F_b01_lo0037_WES	Bladder	WES	0	0	2.6236	0
T10_68F_b01_lo0038_WES	Bladder	WES	4	3	3.32609	3.84906
T10_68F_b01_lo0040_WES	Bladder	WES	0	0	0	0
T10_68F_b01_lo0045_WES	Bladder	WES	0	0
T10_68F_b01_lo0046_WES	Bladder	WES	0	0
T11_69F_b02_lo0033_WES	Bladder	WES	0	0	0.527299	1.09226
T11_69F_b02_lo0034_WES	Bladder	WES	0	0	1.18321	1.277
T11_69F_b02_lo0035_WES	Bladder	WES	0	3	2.90204	6.93659
T11_69F_b02_lo0036_WES	Bladder	WES	0	0	1.55928	1.93611
T11_69F_b02_lo0038_WES	Bladder	WES	0	4	2.33159	3.88599
T11_69F_b02_lo0039_WES	Bladder	WES	0	0	0	0
T11_69F_b02_lo0041_WES	Bladder	WES	0	0	0	0
T11_69F_b02_lo0042_WES	Bladder	WES	0	0	1.18089	2.25443
T11_69F_b02_lo0043_WES	Bladder	WES	0	0	2.3228	3.74879
T11_69F_b03_lo0002_WES	Bladder	WES	0	0	2.0463	2.76942
T11_69F_b03_lo0003_WES	Bladder	WES	5	5	3.01869	4.75
T11_69F_b03_lo0004_WES	Bladder	WES	5	4	2.88357	4.11939
T11_69F_b03_lo0005_WES	Bladder	WES	0	0	2.41667	2.96237
T11_69F_b03_lo0006_WES	Bladder	WES	0	0
T11_69F_b05_lo0001_WES	Bladder	WES	0	0	1.48802	3.25238
T11_69F_b05_lo0002_WES	Bladder	WES	0	0	1.37489	2.80071
T11_69F_b05_lo0003_WES	Bladder	WES	0	0	2.18952	0.705967
T11_69F_b05_lo0004_WES	Bladder	WES	0	0	2.31695	3.08927
T11_69F_b05_lo0005_WES	Bladder	WES	0	0	2.10849	3.3525
T11_69F_b05_lo0007_WES	Bladder	WES	0	0	0	0
T11_69F_b05_lo0049_WES	Bladder	WES	3	0	3.0598	1.29866
T11_69F_b05_lo0050_WES	Bladder	WES	0	0	1.96265	2.97243
T11_69F_b05_lo0051_WES	Bladder	WES	4	0	3.375	3.60577
T11_69F_b05_lo0052_WES	Bladder	WES	0	0	2.31053	3.73617
T11_69F_b05_lo0053_WES	Bladder	WES	0	0	2.1568	3.41719
T11_69F_b05_lo0054_WES	Bladder	WES	4	4	2.83092	4.58529
T11_69F_b05_lo0055_WES	Bladder	WES	0	3	2.51555	3.88942
T11_69F_b05_lo0056_WES	Bladder	WES	0	0	3.375	4.75
T11_69F_b05_lo0073_WES	Bladder	WES	4	0	3.11538	3.24
T11_69F_b05_lo0074_WES	Bladder	WES	0	0	2.14	2.4215
T11_69F_b05_lo0075_WES	Bladder	WES	0	0	0	0
T11_69F_b05_lo0076_WES	Bladder	WES	0	0	1.91632	1.51583
T11_69F_b05_lo0077_WES	Bladder	WES	0	0	2.21408	2.12432
T11_69F_b05_lo0078_WES	Bladder	WES	0	0	1.4322	2.56061
T11_69F_b05_lo0079_WES	Bladder	WES	4	0	3.51732	4.09664
T12_70M_b01_lo0001_WES	Bladder	WES	5	4	2.15938	2.74766
T12_70M_b01_lo0002_WES	Bladder	WES	5	5	2.67473	3.99578
T12_70M_b01_lo0004_WES	Bladder	WES	0	0	1.26172	2.44697
T12_70M_b01_lo0005_WES	Bladder	WES	8	7	2.43952	3.79375
T12_70M_b01_lo0009_WES	Bladder	WES	0	0	1.47495	2.17651
T12_70M_b01_lo0011_WES	Bladder	WES	0	0	1.86032	3.06806
T12_70M_b01_lo0012_WES	Bladder	WES	0	0	1.68239	0
T12_70M_b01_lo0015_WES	Bladder	WES	8	8	2.4098	3.49264
T12_70M_b01_lo0017_WES	Bladder	WES	0	0	2.03902	2.14685
T12_70M_b02_lo0003_WES	Bladder	WES	0	0	2.6781	3.9128
T12_70M_b02_lo0004_WES	Bladder	WES	5	5	2.94737	4.5
T12_70M_b02_lo0005_WES	Bladder	WES	0	0	2.27746	2.37349
T12_70M_b02_lo0007_WES	Bladder	WES	0	3	2.63659	4.06147
T12_70M_b02_lo0008_WES	Bladder	WES	5	0	2.49379	2.32081
T12_70M_b03_lo0004_WES	Bladder	WES	7	0	3.09989	2.69765
T12_70M_b03_lo0005_WES	Bladder	WES	0	0	1.65675	2.36678
T12_70M_b03_lo0007_WES	Bladder	WES	0	0
T12_70M_b03_lo0009_WES	Bladder	WES	0	0	1.44964	0
T12_70M_b03_lo0010_WES	Bladder	WES	0	0	2.35714	5.75
T12_70M_b03_lo0011_WES	Bladder	WES	5	5	2.59829	4.1866
T12_70M_b03_lo0012_WES	Bladder	WES	0	0	1.23802	1.94286
T12_70M_b03_lo0013_WES	Bladder	WES	0	3	2.73457	4.50891
T12_70M_b03_lo0014_WES	Bladder	WES	6	6	2.44031	3.7289
T12_70M_b03_lo0015_WES	Bladder	WES	4	3	3.43304	4.2663
T12_70M_b03_lo0017_WES	Bladder	WES	0	0	3.3118	0
T12_70M_b03_lo0018_WES	Bladder	WES	5	6	2.13957	3.75336
T12_70M_b03_lo0021_WES	Bladder	WES	8	7	2.4828	3.74464
T12_70M_b03_lo0025_WES	Bladder	WES	9	7	3.53889	4.9
T12_70M_b03_lo0026_WES	Bladder	WES	0	0	1.21111	1.70727
T12_70M_b03_lo0027_WES	Bladder	WES	0	3	3.18561	6.44444
T12_70M_b03_lo0028_WES	Bladder	WES	0	4	2.88889	6.44144
T12_70M_b04_lo0002_WES	Bladder	WES	0	0	3.1453	3.06667
T12_70M_b04_lo0003_WES	Bladder	WES	0	0	1.48095	2.01609
T12_70M_b04_lo0004_WES	Bladder	WES	0	0	1.74503	1.95043
T12_70M_b04_lo0005_WES	Bladder	WES	7	5	2.87502	3.77863
T12_70M_b04_lo0007_WES	Bladder	WES	0	0	2.08413	4.01389
T12_70M_b04_lo0009_WES	Bladder	WES	0	0	1.81699	3.5641
T12_70M_b04_lo0011_WES	Bladder	WES	0	0	1.77941	1.92063
T12_70M_b04_lo0012_WES	Bladder	WES	0	2	4.24051	9.30556
T12_70M_b05_lo0003_WES	Bladder	WES	0	0	1.44857	1.44857
T12_70M_b05_lo0006_WES	Bladder	WES	0	0	1.9759	3.48936
T12_70M_b05_lo0007_WES	Bladder	WES	7	5	2.96677	3.7617
T12_70M_b05_lo0008_WES	Bladder	WES	0	0	0	0
T12_70M_b08_lo0005_WES	Bladder	WES	0	0	1.97143	3.83333
T12_70M_b08_lo0009_WES	Bladder	WES	4	5	2.79942	4.37727
T12_70M_b08_lo0010_WES	Bladder	WES	0	0	1.52866	1.62162
T12_70M_b08_lo0013_WES	Bladder	WES	0	0	1.75969	3.38806
T12_70M_b08_lo0015_WES	Bladder	WES	0	0	2.86096	3.24242
T13_71F_b01_lo0025_WES	Bladder	WES	0	0	1.53872	2.07256
T13_71F_b01_lo0026_WES	Bladder	WES	3	0	3.75879	1.92784
T13_71F_b01_lo0028_WES	Bladder	WES	0	0	1.78167	1.38646
T13_71F_b01_lo0030_WES	Bladder	WES	0	0	5.77419	11.1875
T13_71F_b02_lo0001_WES	Bladder	WES	7	5	2.56192	3.49789
T13_71F_b02_lo0002_WES	Bladder	WES	7	5	3.02139	3.94338
T13_71F_b02_lo0004_WES	Bladder	WES	0	0	3.67634	5.49
T13_71F_b02_lo0007_WES	Bladder	WES	5	0	2.95329	3.30221
T13_71F_b02_lo0008_WES	Bladder	WES	0	0	2.01863	2.50965
T13_71F_b02_lo0009_WES	Bladder	WES	7	4	2.97454	3.4115
T13_71F_b06_lo0001_WES	Bladder	WES	0	0	0.77146	1.55856
T13_71F_b06_lo0003_WES	Bladder	WES	0	0	1.00834	1.32487
T13_71F_b06_lo0004_WES	Bladder	WES	0	0	2.11947	3.14539
T13_71F_b06_lo0005_WES	Bladder	WES	0	0	0.462898	0.891156
T13_71F_b06_lo0009_WES	Bladder	WES	0	0	1.4089	0.765289
T13_71F_b06_lo0010_WES	Bladder	WES	0	0	0.878846	1.86531
T13_71F_b06_lo0012_WES	Bladder	WES	0	0	2.22149	1.5522
T13_71F_b06_lo0013_WES	Bladder	WES	0	0	1.59317	0.929348
T13_71F_b06_lo0058_WES	Bladder	WES	0	0	2.51573	2.29735
T13_71F_b06_lo0059_WES	Bladder	WES	6	4	2.57153	3.02193
T13_71F_b06_lo0061_WES	Bladder	WES	0	0	2.1995	2.15122
T13_71F_b06_lo0062_WES	Bladder	WES	10	7	2.36779	3.13499
T13_71F_b06_lo0064_WES	Bladder	WES	0	0	1.99006	3.76941
T13_71F_b06_lo0066_WES	Bladder	WES	0	0	2.49495	0
T13_71F_b06_lo0067_WES	Bladder	WES	0	0	2.20076	3.20404
T13_71F_b06_lo0068_WES	Bladder	WES	5	4	2.92771	4.44005
T13_71F_b06_lo0069_WES	Bladder	WES	4	3	3.84994	5.3118
T13_71F_b09_lo0037_WES	Bladder	WES	0	0	1.23875	0.825833
T13_71F_b09_lo0038_WES	Bladder	WES	0	0	2.37732	2.45962
T13_71F_b09_lo0039_WES	Bladder	WES	0	0	1.62013	1.66333
T13_71F_b09_lo0043_WES	Bladder	WES	0	0	1.66125	2.5123
T13_71F_b09_lo0044_WES	Bladder	WES	0	0	1.42468	3.40613
T13_71F_b09_lo0045_WES	Bladder	WES	0	0	1.48788	0
T13_71F_b09_lo0046_WES	Bladder	WES	0	0	1.99846	0.777778
T13_71F_b09_lo0047_WES	Bladder	WES	0	0	2.04885	2.02557
T13_71F_b09_lo0048_WES	Bladder	WES	4	0	4.14511	1.60278
T14_75F_b01_lo0002_WES	Bladder	WES	6	4	2.65879	3.79529
T14_75F_b01_lo0003_WES	Bladder	WES	7	4	2.25184	2.69404
T14_75F_b01_lo0004_WES	Bladder	WES	0	5	1.84111	2.97002
T14_75F_b01_lo0006_WES	Bladder	WES	0	5	2.03556	3.47534
T14_75F_b01_lo0007_WES	Bladder	WES	0	0	1.77387	2.19886
T14_75F_b01_lo0009_WES	Bladder	WES	11	7	3.10239	3.81465
T14_75F_b01_lo0011_WES	Bladder	WES	0	0
T14_75F_b01_lo0012_WES	Bladder	WES	0	0
T14_75F_b01_lo0016_WES	Bladder	WES	3	4	4.78972	10.1485
T14_75F_b01_lo0017_WES	Bladder	WES	10	8	2.88363	3.91099
T14_75F_b01_lo0018_WES	Bladder	WES	0	4	1.78882	3.47574
T14_75F_b01_lo0019_WES	Bladder	WES	0	0	1.52961	1.81813
T14_75F_b01_lo0021_WES	Bladder	WES	0	0
T14_75F_b01_lo0022_WES	Bladder	WES	0	0	1.8907	1.13258
T14_75F_b01_lo0026_WES	Bladder	WES	6	0	2.2866	2.59577
T14_75F_b01_lo0027_WES	Bladder	WES	0	0	1.57861	1.88319
T14_75F_b01_lo0028_WES	Bladder	WES	6	6	2.21246	3.38997
T14_75F_b01_lo0029_WES	Bladder	WES	9	9	2.53891	4.19277
T14_75F_b01_lo0030_WES	Bladder	WES	0	0	1.19594	1.68294
T14_75F_b01_lo0031_WES	Bladder	WES	0	4	2.3455	3.42819
T14_75F_b01_lo0032_WES	Bladder	WES	0	0	1.14948	1.50976
T14_75F_b01_lo0033_WES	Bladder	WES	0	5	2.01319	2.90794
T14_75F_b01_lo0034_WES	Bladder	WES	5	5	2.63758	4.41507
T14_75F_b01_lo0035_WES	Bladder	WES	13	9	3.39034	4.5372
T14_75F_b01_lo0036_WES	Bladder	WES	0	0	2.206	2.02757
T14_75F_b01_lo0038_WES	Bladder	WES	0	0	2.23429	2.47468
T14_75F_b01_lo0040_WES	Bladder	WES	0	0
T14_75F_b02_lo0001_WES	Bladder	WES	7	4	3.02857	3.68696
T14_75F_b02_lo0002_WES	Bladder	WES	0	0	1.38965	2.66959
T14_75F_b02_lo0004_WES	Bladder	WES	0	3	2.45098	4.62963
T14_75F_b02_lo0005_WES	Bladder	WES	6	0	2.58172	1.77739
T14_75F_b02_lo0007_WES	Bladder	WES	6	0	2.65268	2.61931
T14_75F_b02_lo0008_WES	Bladder	WES	0	0	0	0
T14_75F_b02_lo0009_WES	Bladder	WES	5	0	3.01758	3.06132
T14_75F_b02_lo0010_WES	Bladder	WES	7	7	3.62981	5.55828
T14_75F_b02_lo0011_WES	Bladder	WES	0	0	2.12324	2.5591
T14_75F_b02_lo0012_WES	Bladder	WES	7	7	2.61059	4.02885
T14_75F_b02_lo0014_WES	Bladder	WES	4	3	3.16796	4.12795
T14_75F_b02_lo0016_WES	Bladder	WES	0	0	3.05691	3.03226
T15_78F_b09_lo0007_WES	Bladder	WES	2	3	4.25	7.8254
T15_78F_b09_lo0010_WES	Bladder	WES	0	4	2.29839	4.59677
T15_78F_b09_lo0016_WES	Bladder	WES	6	0	3.20956	2.1087
T15_78F_b09_lo0019_WES	Bladder	WES	0	0	1.77021	2.85156
T15_78F_b09_lo0020_WES	Bladder	WES	0	0	1.5908	1.9811
T15_78F_b10_lo0001_WES	Bladder	WES	0	0	1.01187	2.13077
T15_78F_b10_lo0002_WES	Bladder	WES	8	6	2.809	3.60027
T15_78F_b10_lo0016_WES	Bladder	WES	0	4	2.09213	3.65496
T15_78F_b10_lo0017_WES	Bladder	WES	0	0	1.72128	1.44322
T15_78F_b10_lo0041_WES	Bladder	WES	6	0	2.62615	1.78359
T15_78F_b10_lo0042_WES	Bladder	WES	0	0	2.3494	0
T15_78F_b10_lo0044_WES	Bladder	WES	0	0	1.81013	2.24834
T15_78F_b10_lo0045_WES	Bladder	WES	0	0	1.88344	0.712591
T15_78F_b10_lo0046_WES	Bladder	WES	0	0	1.24677	1.40036
T15_78F_b10_lo0047_WES	Bladder	WES	0	0	2.89216	3.35227
T15_78F_b10_lo0049_WES	Bladder	WES	9	9	2.75956	4.51359
T15_78F_b10_lo0050_WES	Bladder	WES	0	0	1.76459	2.57302
T15_78F_b10_lo0051_WES	Bladder	WES	0	0	0.725673	1.53728
T15_78F_b10_lo0052_WES	Bladder	WES	0	3	3.57692	8.34615
T15_78F_b10_lo0053_WES	Bladder	WES	0	3	2.31801	4.55678
P10U2	Bladder	WES	0	0
P10U4	Bladder	WES	0	0	1.92593	4.33333
P10U5	Bladder	WES	0	0
P11U	Bladder	WES	0	0
P12U	Bladder	WES	0	0
P14U1	Bladder	WES	0	0	0	0
P14U2	Bladder	WES	0	0	3.09091	6.375
P14U6	Bladder	WES	0	0
P15U	Bladder	WES	11	8	3.33032	4.09669
P16U	Bladder	WES	0	0	1.68172	3.56087
P17U	Bladder	WES	0	0
P18U	Bladder	WES	0	0	0	0
P19U	Bladder	WES	0	0
P1U1	Bladder	WES	0	0	0	0
P1U2	Bladder	WES	0	0
P1U3	Bladder	WES	0	0	0	0
P1U4	Bladder	WES	0	0	0	0
P1U5	Bladder	WES	0	0	1.88889	4.09259
P1U6	Bladder	WES	0	0
P1U7	Bladder	WES	0	0	0	0
P1U8	Bladder	WES	0	0	0	0
P20U	Bladder	WES	8	9	2.01076	3.28228
P21U	Bladder	WES	16	18	1.76274	2.76393
P22U	Bladder	WES	55	53	2.37432	3.57887
P23U	Bladder	WES	0	0
P24U	Bladder	WES	0	0
P25U	Bladder	WES	0	0	0	0
P26U	Bladder	WES	0	0	1.25209	0
P27U	Bladder	WES	0	0
P28U	Bladder	WES	0	0
P29U	Bladder	WES	0	0
P30U	Bladder	WES	0	0
P31U	Bladder	WES	0	0	0	0
P32U	Bladder	WES	0	0
P33U	Bladder	WES	0	0
P34U	Bladder	WES	0	0
P35U	Bladder	WES	0	0	1.67303	3.3381
P36U	Bladder	WES	0	0	4.18713	4.11494
P37U	Bladder	WES	0	0
P38U	Bladder	WES	0	0	4.37778	6.7931
P39U	Bladder	WES	0	0	5.31507	11.4118
P3U1	Bladder	WES	0	0
P3U2	Bladder	WES	0	0	2.27174	2.14139
P3U3	Bladder	WES	8	8	2.04622	3.20148
P3U5	Bladder	WES	22	21	2.33324	3.47794
P3U6	Bladder	WES	14	15	2.44929	4.01523
P3U7	Bladder	WES	0	0	2.39531	4.77338
P40U	Bladder	WES	0	0	4.30435	7.61538
P41U	Bladder	WES	0	0
P42U	Bladder	WES	0	0
P43U	Bladder	WES	0	8	1.50666	1.91382
P44U	Bladder	WES	23	10	2.64868	2.48301
P45U	Bladder	WES	0	0	0	0
P46U	Bladder	WES	0	0
P47U	Bladder	WES	0	0	0.538913	0
P48U	Bladder	WES	0	0	0	0
P49U	Bladder	WES	0	0	0	0
P4U1	Bladder	WES	33	39	2.11539	3.68603
P4U2	Bladder	WES	7	8	2.24701	3.73914
P4U4	Bladder	WES	0	7	1.6351	2.92305
P50U	Bladder	WES	0	0	3.47423	7.17021
P51U	Bladder	WES	0	0	2.31301	0
P52U	Bladder	WES	0	0	1.47727	0
P53U	Bladder	WES	0	0
P54U	Bladder	WES	0	0	2.18994	4.42105
P55U	Bladder	WES	0	0
P56U	Bladder	WES	0	0
P58U	Bladder	WES	0	0
P59U	Bladder	WES	0	0	0	0
P5U1	Bladder	WES	0	0
P5U2	Bladder	WES	8	8	2.89925	5.11184
P5U3	Bladder	WES	0	0	7.36364	11.5714
P5U4	Bladder	WES	0	0
P5U5	Bladder	WES	0	0
P5U6	Bladder	WES	0	0
P5U7	Bladder	WES	0	0
P5U8	Bladder	WES	0	0
P60U	Bladder	WES	0	0
P61U	Bladder	WES	0	0
P62U	Bladder	WES	0	0	0.800699	0
P63U	Bladder	WES	9	7	3.47941	5.11193
P64U	Bladder	WES	0	0
P65U	Bladder	WES	0	0	0.872454	1.15347
P66U	Bladder	WES	0	0	0	0
P67U	Bladder	WES	0	0	2.44907	2.49528
P68U	Bladder	WES	0	0	0	0
P69U	Bladder	WES	0	0	3.12273	2.48913
P6U1	Bladder	WES	3	4	2.99622	5.88225
P6U2	Bladder	WES	39	41	2.23112	3.55413
P6U5	Bladder	WES	11	14	2.11033	3.73813
P6U6	Bladder	WES	10	10	2.01674	3.08915
P80U	Bladder	WES	0	8	1.66151	2.68424
P81U	Bladder	WES	0	0	5.68182	10.8696
P82U	Bladder	WES	0	0
P83U	Bladder	WES	0	0	2.8141	2.6131
P85U	Bladder	WES	0	0	0	0
P87U	Bladder	WES	0	0	1.5	2.29412
P89U	Bladder	WES	10	6	2.00583	2.10271
P8U1	Bladder	WES	0	0	7	14
P8U2	Bladder	WES	0	0	3.65	4.29412
P8U3	Bladder	WES	0	0
P8U4	Bladder	WES	0	2	4.84421	10.1814
P8U5	Bladder	WES	0	0
P8U6	Bladder	WES	0	0
P90U	Bladder	WES	0	0
P91U	Bladder	WES	0	0	3.15319	4.11667
P92U	Bladder	WES	0	0
P93U	Bladder	WES	0	0
P94U	Bladder	WES	0	5	1.70327	2.54565
P97U	Bladder	WES	0	0	0.646667	1.53968
P9U1	Bladder	WES	0	0	1.24121	1.24669
P9U2	Bladder	WES	0	0	4.55	0
P9U3	Bladder	WES	0	0
P9U4	Bladder	WES	0	0
P9U5	Bladder	WES	0	0	0	0
P9U6	Bladder	WES	0	0	0.798246	1.51667
ZS19U	Bladder	WES	0	0	1.99568	1.92606
ZS20U	Bladder	WES	0	0
ZS21U	Bladder	WES	0	0	0	0
ZS23U	Bladder	WES	0	0	0	0
ZS24U	Bladder	WES	0	0	2.63793	3.51724
ZS25U	Bladder	WES	0	0	4.19444	0
ZS27U	Bladder	WES	0	0	0	0
ZS28U	Bladder	WES	0	0	1.73167	3.9746
ZS2U	Bladder	WES	0	0
ZS31U	Bladder	WES	0	0
ZS32U	Bladder	WES	0	0
ZS33U	Bladder	WES	0	0
ZS35U	Bladder	WES	0	0	5.26087	0
ZS39U	Bladder	WES	0	0	1.33252	1.3725
ZS3U	Bladder	WES	0	0	0	0
ZS41U	Bladder	WES	0	0
ZS42U	Bladder	WES	0	0
ZS43U	Bladder	WES	0	0	0	0
ZS45U	Bladder	WES	0	0	0	0
ZS46U	Bladder	WES	0	0
ZS47U	Bladder	WES	0	0	0	0
ZS48U	Bladder	WES	0	0	0	0
ZS49U	Bladder	WES	0	0
ZS4U	Bladder	WES	0	0	1.76786	3.19355
ZS50U	Bladder	WES	0	0	1.72131	0
ZS52U	Bladder	WES	0	0	0	0
ZS54U	Bladder	WES	0	0	2.74519	5.82653
ZS55U	Bladder	WES	0	0
ZS56U	Bladder	WES	4	0	2.80109	2.77097
ZS57U	Bladder	WES	0	0
ZS8U	Bladder	WES	0	0
340-13	Blood	WGS	0	0	1.6116	2.54047
340-14	Blood	WGS	0	0	1.67454	1.64198
340-15	Blood	WGS	0	0	1.58146	0.645017
340-2	Blood	WGS	7	0	1.78249	1.68728
340-3	Blood	WGS	9	0	2.03664	2.27941
340-4	Blood	WGS	0	0	1.3567	1.10643
340-5	Blood	WGS	10	6	2.50002	2.78489
347HB1-1	Blood	WGS	0	0	1.72134	2.36364
347HB1-10	Blood	WGS	0	0	1.51693	0.867877
347HB1-11	Blood	WGS	0	4	2.04403	3.26747
347HB1-12	Blood	WGS	0	0	1.62504	1.99658
347HB1-13	Blood	WGS	0	0	1.96984	1.18487
347HB1-15	Blood	WGS	0	0	1.73825	1.12193
347HB1-16	Blood	WGS	0	0	1.30631	2.03271
347HB1-18	Blood	WGS	0	0	1.46439	1.82548
347HB1-19	Blood	WGS	0	0	0.926027	0.603571
347HB1-2	Blood	WGS	0	0	1.7673	0.692254
347HB1-20	Blood	WGS	0	0	0.983869	0.977821
347HB1-21	Blood	WGS	0	0	0.810964	0.531599
347HB1-22	Blood	WGS	0	0	1.44919	1.70362
347HB1-23	Blood	WGS	0	0	1.8026	1.80702
347HB1-25	Blood	WGS	0	0	1.70724	3.62092
347HB1-27	Blood	WGS	0	0	2.14938	1.45505
347HB1-3	Blood	WGS	0	0	1.08879	2.25106
347HB1-4	Blood	WGS	5	5	2.03846	2.88059
347HB1-5	Blood	WGS	0	0	2.11758	2.37976
347HB1-6	Blood	WGS	0	0	0.902233	1.26788
347HB1-7	Blood	WGS	0	0	1.35096	1.56621
347HB1-8	Blood	WGS	0	0	1.25047	1.78137
347HB1-9	Blood	WGS	0	0	2.51585	0
348HB2-1	Blood	WGS	0	0	1.78327	0.805924
348HB2-10	Blood	WGS	9	5	2.30383	2.48354
348HB2-11	Blood	WGS	0	0	2.50698	3.3513
348HB2-12	Blood	WGS	0	0	0.965035	1.98774
348HB2-13	Blood	WGS	5	0	2.62507	2.49591
348HB2-14	Blood	WGS	7	0	1.72926	2.14442
348HB2-15	Blood	WGS	0	0	1.84155	2.42093
348HB2-16	Blood	WGS	0	0	2.02288	2.34559
348HB2-17	Blood	WGS	0	0	1.43654	1.84588
348HB2-18	Blood	WGS	0	0	1.39778	1.18149
348HB2-19	Blood	WGS	0	0	1.59679	1.48156
348HB2-2	Blood	WGS	9	0	2.30793	2.24455
348HB2-20	Blood	WGS	5	0	2.44175	2.81741
348HB2-21	Blood	WGS	0	0	1.66864	1.56497
348HB2-22	Blood	WGS	5	5	2.13704	2.99629
348HB2-24	Blood	WGS	0	6	2.06851	4.23039
348HB2-3	Blood	WGS	9	8	1.9105	2.78198
348HB2-4	Blood	WGS	9	9	2.11458	3.24777
348HB2-5	Blood	WGS	0	0	1.23856	1.74492
348HB2-6	Blood	WGS	0	0	1.40822	2.23639
348HB2-7	Blood	WGS	8	0	2.14053	2.12756
348HB2-8	Blood	WGS	5	0	1.9785	1.44425
348HB2-9	Blood	WGS	0	0	1.44677	2.66547
HAP1_D_PB_MPP1	Blood	WGS	30	18	1.71523	1.84414
HAP1_D_PB_MPP2	Blood	WGS	28	20	1.75878	2.04408
HAP2_D_PB_MPP1	Blood	WGS	36	21	1.78415	1.90617
HAP2_D_PB_MPP2	Blood	WGS	28	14	1.66293	1.64694
HAP2_D_PB_MPP3	Blood	WGS	34	20	1.75328	1.86935
BMH1_TG001_3_P11_A01	Blood	WGS	31	25	1.83441	2.33494
BMH1_TG001_3_P11_A02	Blood	WGS	22	16	1.61267	1.91393
BMH1_TG001_3_P11_A03	Blood	WGS	38	21	1.81442	1.89858
BMH1_TG001_3_P11_A04	Blood	WGS	33	16	1.86906	1.84616
BMH1_TG001_3_P11_A05	Blood	WGS	33	22	1.91514	2.1734
BMH1_TG001_3_P11_A06	Blood	WGS	26	16	1.74706	1.88989
BMH1_TG001_3_P11_A07	Blood	WGS	36	20	1.93246	2.05114
BMH1_TG001_3_P11_A08	Blood	WGS	33	19	1.90185	2.00614
BMH1_TG001_3_P11_A09	Blood	WGS	19	11	1.60691	1.70806
BMH1_TG001_3_P11_A10	Blood	WGS	22	18	1.77562	2.23937
BMH1_TG001_3_P11_A11	Blood	WGS	17	17	1.53839	2.03205
BMH1_TG001_3_P11_A12	Blood	WGS	0	0	1.17366	1.40758
BMH1_TG001_3_P11_B01	Blood	WGS	32	20	1.8739	2.09658
BMH1_TG001_3_P11_B02	Blood	WGS	28	15	1.78745	1.82924
BMH1_TG001_3_P11_B03	Blood	WGS	29	18	1.75516	1.91787
BMH1_TG001_3_P11_B04	Blood	WGS	31	17	1.75277	1.80824
BMH1_TG001_3_P11_B05	Blood	WGS	26	9	1.8626	1.63044
BMH1_TG001_3_P11_B06	Blood	WGS	27	23	1.75038	2.26081
BMH1_TG001_3_P11_B08	Blood	WGS	44	29	2.058	2.41875
BMH1_TG001_3_P11_B09	Blood	WGS	24	0	1.67001	1.34676
BMH1_TG001_3_P11_B10	Blood	WGS	23	26	1.64454	2.44662
BMH1_TG001_3_P11_B11	Blood	WGS	12	12	1.36515	1.74347
BMH1_TG001_3_P11_B12	Blood	WGS	12	7	1.50217	1.60281
BMH1_TG001_3_P11_C01	Blood	WGS	27	18	1.70674	1.94133
BMH1_TG001_3_P11_C02	Blood	WGS	28	22	1.89399	2.40948
BMH1_TG001_3_P11_C03	Blood	WGS	30	20	1.81729	2.08026
BMH1_TG001_3_P11_C04	Blood	WGS	26	21	1.73165	2.18424
BMH1_TG001_3_P11_C05	Blood	WGS	27	13	1.64579	1.6521
BMH1_TG001_3_P11_C06	Blood	WGS	26	14	1.65738	1.67876
BMH1_TG001_3_P11_C07	Blood	WGS	23	15	1.61807	1.78823
BMH1_TG001_3_P11_C08	Blood	WGS	31	16	1.8724	1.93662
BMH1_TG001_3_P11_C09	Blood	WGS	25	14	1.78405	1.88288
BMH1_TG001_3_P11_C10	Blood	WGS	23	17	1.61766	1.92037
BMH1_TG001_3_P11_C11	Blood	WGS	26	0	1.66674	1.2556
BMH1_TG001_3_P11_C12	Blood	WGS	31	24	1.88006	2.37631
BMH1_TG001_3_P11_D01	Blood	WGS	21	10	1.73784	1.69573
BMH1_TG001_3_P11_D02	Blood	WGS	27	17	1.65852	1.82355
BMH1_TG001_3_P11_D03	Blood	WGS	22	16	1.53704	1.78495
BMH1_TG001_3_P11_D04	Blood	WGS	33	22	1.82067	2.02472
BMH1_TG001_3_P11_D05	Blood	WGS	36	22	1.88683	2.08916
BMH1_TG001_3_P11_D06	Blood	WGS	34	22	2.04984	2.41116
BMH1_TG001_3_P11_D07	Blood	WGS	42	30	2.01204	2.4088
BMH1_TG001_3_P11_D08	Blood	WGS	31	23	1.94494	2.36766
BMH1_TG001_3_P11_D09	Blood	WGS	34	29	1.85323	2.43474
BMH1_TG001_3_P11_D10	Blood	WGS	27	19	1.72242	2.02383
BMH1_TG001_3_P11_D11	Blood	WGS	26	20	1.71067	2.09916
BMH1_TG001_3_P11_D12	Blood	WGS	13	0	1.43705	1.35992
BMH1_TG001_3_P11_E01	Blood	WGS	35	25	1.93703	2.31547
BMH1_TG001_3_P11_E02	Blood	WGS	27	19	1.77634	2.10035
BMH1_TG001_3_P11_E03	Blood	WGS	44	34	2.01517	2.57664
BMH1_TG001_3_P11_E04	Blood	WGS	21	12	1.69658	1.76848
BMH1_TG001_3_P11_E05	Blood	WGS	30	25	1.85466	2.45173
BMH1_TG001_3_P11_E06	Blood	WGS	35	23	1.94194	2.25873
BMH1_TG001_3_P11_E07	Blood	WGS	20	14	1.56134	1.7538
BMH1_TG001_3_P11_E08	Blood	WGS	18	19	1.52275	2.15347
BMH1_TG001_3_P11_E09	Blood	WGS	27	18	1.6963	1.93612
BMH1_TG001_3_P11_E10	Blood	WGS	42	34	2.13426	2.8087
BMH1_TG001_3_P11_E11	Blood	WGS	26	14	1.66599	1.71439
BMH1_TG001_3_P11_E12	Blood	WGS	31	15	1.90138	1.87009
BMH1_TG001_3_P11_F01	Blood	WGS	33	19	1.84164	1.97292
BMH1_TG001_3_P11_F02	Blood	WGS	22	9	1.54438	1.46037
BMH1_TG001_3_P11_F03	Blood	WGS	25	15	1.71105	1.88433
BMH1_TG001_3_P11_F04	Blood	WGS	30	16	1.78085	1.84315
BMH1_TG001_3_P11_F05	Blood	WGS	42	25	1.89874	2.07776
BMH1_TG001_3_P11_F06	Blood	WGS	12	10	1.36755	1.60507
BMH1_TG001_3_P11_F07	Blood	WGS	24	14	1.62921	1.75323
BMH1_TG001_3_P11_F08	Blood	WGS	22	27	1.54374	2.30803
BMH1_TG001_3_P11_F09	Blood	WGS	34	13	1.8491	1.61028
BMH1_TG001_3_P11_F10	Blood	WGS	36	20	1.88754	1.98391
BMH1_TG001_3_P11_F11	Blood	WGS	20	18	1.53458	1.99931
BMH1_TG001_3_P11_F12	Blood	WGS	35	15	1.88341	1.77517
BMH1_TG001_3_P11_G01	Blood	WGS	23	18	1.6182	1.95312
BMH1_TG001_3_P11_G02	Blood	WGS	31	19	1.77398	1.96658
BMH1_TG001_3_P11_G03	Blood	WGS	34	27	1.91559	2.43335
BMH1_TG001_3_P11_G04	Blood	WGS	18	10	1.84511	1.88897
BMH1_TG001_3_P11_G05	Blood	WGS	40	26	1.93248	2.21459
BMH1_TG001_3_P11_G06	Blood	WGS	27	13	1.71001	1.68546
BMH1_TG001_3_P11_G07	Blood	WGS	34	21	1.75966	1.9378
BMH1_TG001_3_P11_G08	Blood	WGS	26	16	1.80041	1.98628
BMH1_TG001_3_P11_G09	Blood	WGS	34	21	1.76639	1.94963
BMH1_TG001_3_P11_G10	Blood	WGS	23	10	1.70102	1.5774
BMH1_TG001_3_P11_G11	Blood	WGS	33	20	1.91416	2.10563
BMH1_TG001_3_P11_G12	Blood	WGS	19	8	2.06227	1.86577
BMH1_TG001_3_P11_H01	Blood	WGS	29	18	1.76038	1.9064
BMH1_TG001_3_P11_H02	Blood	WGS	32	24	1.8368	2.25634
BMH1_TG001_3_P11_H03	Blood	WGS	32	17	1.91029	1.96344
BMH1_TG001_3_P11_H04	Blood	WGS	27	16	1.59921	1.7302
BMH1_TG001_3_P11_H05	Blood	WGS	27	17	1.74024	1.8969
BMH1_TG001_3_P11_H06	Blood	WGS	27	19	1.56054	1.79958
BMH1_TG001_3_P11_H07	Blood	WGS	26	26	1.62089	2.18833
BMH1_TG001_3_P11_H08	Blood	WGS	16	15	1.43152	1.7455
BMH1_TG001_3_P11_H09	Blood	WGS	29	29	1.7078	2.39593
BMH1_TG001_3_P11_H10	Blood	WGS	39	30	2.04603	2.57442
BMH1_TG001_3_P11_H11	Blood	WGS	24	22	1.56303	2.02035
BMH1_TG001_3_P11_H12	Blood	WGS	34	22	1.85369	2.14051
BMH1_TG001_3_P12_A01	Blood	WGS	31	24	1.74516	2.17324
BMH1_TG001_3_P12_A02	Blood	WGS	29	16	1.63944	1.70643
BMH1_TG001_3_P12_A03	Blood	WGS	15	14	1.72135	2.30306
BMH1_TG001_3_P12_A04	Blood	WGS	18	14	1.64264	1.99574
BMH1_TG001_3_P12_A05	Blood	WGS	32	35	1.84555	2.88359
BMH1_TG001_3_P12_A06	Blood	WGS	32	17	1.8648	1.89309
BMH1_TG001_3_P12_A07	Blood	WGS	31	25	1.7192	2.16147
BMH1_TG001_3_P12_A08	Blood	WGS	22	14	1.97911	2.2109
BMH1_TG001_3_P12_A09	Blood	WGS	40	27	1.97538	2.2931
BMH1_TG001_3_P12_A10	Blood	WGS	34	26	1.82506	2.26022
BMH1_TG001_3_P12_A11	Blood	WGS	24	28	1.51936	2.23079
BMH1_TG001_3_P12_A12	Blood	WGS	40	29	1.84485	2.22415
BMH1_TG001_3_P12_B01	Blood	WGS	30	31	1.85031	2.72061
BMH1_TG001_3_P12_B02	Blood	WGS	37	18	1.87035	1.84619
BMH1_TG001_3_P12_B03	Blood	WGS	39	19	1.97011	1.94342
BMH1_TG001_3_P12_B04	Blood	WGS	35	25	1.7206	2.03569
BMH1_TG001_3_P12_B05	Blood	WGS	17	9	1.82791	1.87146
BMH1_TG001_3_P12_B06	Blood	WGS	25	17	1.52297	1.70303
BMH1_TG001_3_P12_B07	Blood	WGS	29	11	1.69379	1.55554
BMH1_TG001_3_P12_B08	Blood	WGS	28	17	1.81905	2.01158
BMH1_TG001_3_P12_B09	Blood	WGS	39	22	2.09069	2.20865
BMH1_TG001_3_P12_B10	Blood	WGS	36	24	1.88168	2.17144
BMH1_TG001_3_P12_B11	Blood	WGS	26	19	1.68498	1.97347
BMH1_TG001_3_P12_B12	Blood	WGS	15	9	1.39591	1.46807
BMH1_TG001_3_P12_C01	Blood	WGS	19	15	1.48729	1.78737
BMH1_TG001_3_P12_C02	Blood	WGS	29	15	2.02943	2.02894
BMH1_TG001_3_P12_C03	Blood	WGS	15	9	1.90141	2.11587
BMH1_TG001_3_P12_C04	Blood	WGS	20	10	1.82896	1.83796
BMH1_TG001_3_P12_C05	Blood	WGS	27	23	1.76708	2.26693
BMH1_TG001_3_P12_C06	Blood	WGS	32	16	1.78175	1.7943
BMH1_TG001_3_P12_C08	Blood	WGS	29	23	1.74067	2.20388
BMH1_TG001_3_P12_C09	Blood	WGS	18	16	1.4665	1.83376
BMH1_TG001_3_P12_C10	Blood	WGS	23	12	1.65662	1.67206
BMH1_TG001_3_P12_C11	Blood	WGS	35	23	1.79797	2.06409
BMH1_TG001_3_P12_C12	Blood	WGS	17	12	1.47659	1.63271
BMH1_TG001_3_P12_D02	Blood	WGS	24	0	1.58314	1.21867
BMH1_TG001_3_P12_D03	Blood	WGS	35	21	1.81588	1.96571
BMH1_TG001_3_P12_D05	Blood	WGS	36	25	1.97281	2.37951
BMH1_TG001_3_P12_D07	Blood	WGS	33	26	1.87814	2.41782
BMH1_TG001_3_P12_D08	Blood	WGS	15	0	1.46554	1.37551
BMH1_TG001_3_P12_D09	Blood	WGS	22	17	1.51309	1.80139
BMH1_TG001_3_P12_D11	Blood	WGS	31	22	1.80035	2.11427
BMH1_TG001_3_P12_D12	Blood	WGS	17	13	1.42459	1.65408
BMH1_TG001_3_P12_E01	Blood	WGS	28	19	1.85983	2.16386
BMH1_TG001_3_P12_E02	Blood	WGS	23	11	1.62163	1.58671
BMH1_TG001_3_P12_E03	Blood	WGS	33	23	1.94223	2.29513
BMH1_TG001_3_P12_E04	Blood	WGS	27	10	1.83935	1.58658
BMH1_TG001_3_P12_E05	Blood	WGS	32	18	1.79992	1.8992
BMH1_TG001_3_P12_E07	Blood	WGS	28	22	1.63089	1.96638
BMH1_TG001_3_P12_E08	Blood	WGS	16	10	1.97837	2.24191
BMH1_TG001_3_P12_E09	Blood	WGS	42	24	1.98459	2.1292
BMH1_TG001_3_P12_E10	Blood	WGS	25	20	1.66246	2.08346
BMH1_TG001_3_P12_E11	Blood	WGS	27	23	1.62358	2.051
BMH1_TG001_3_P12_E12	Blood	WGS	33	25	1.76948	2.1812
BMH1_TG001_3_P12_F01	Blood	WGS	38	23	2.16338	2.39318
BMH1_TG001_3_P12_F02	Blood	WGS	24	9	1.61932	1.46345
BMH1_TG001_3_P12_F03	Blood	WGS	36	26	1.77938	2.10104
BMH1_TG001_3_P12_F04	Blood	WGS	33	29	1.89479	2.54384
BMH1_TG001_3_P12_F05	Blood	WGS	42	30	1.95382	2.32174
BMH1_TG001_3_P12_F06	Blood	WGS	25	11	1.78703	1.68492
BMH1_TG001_3_P12_F07	Blood	WGS	26	15	1.77009	1.88046
BMH1_TG001_3_P12_F08	Blood	WGS	39	25	2.01958	2.3703
BMH1_TG001_3_P12_F09	Blood	WGS	28	23	1.74348	2.17172
BMH1_TG001_3_P12_F10	Blood	WGS	30	21	1.76968	2.05298
BMH1_TG001_3_P12_F11	Blood	WGS	11	0	1.66926	1.30178
BMH1_TG001_3_P12_F12	Blood	WGS	24	20	1.66636	2.07273
BMH1_TG001_3_P12_G01	Blood	WGS	29	19	1.65274	1.86053
BMH1_TG001_3_P12_G03	Blood	WGS	24	17	1.50125	1.71244
BMH1_TG001_3_P12_G04	Blood	WGS	25	12	1.72038	1.68095
BMH1_TG001_3_P12_G05	Blood	WGS	20	11	1.48851	1.52235
BMH1_TG001_3_P12_G06	Blood	WGS	26	13	1.60596	1.60572
BMH1_TG001_3_P12_G07	Blood	WGS	12	0	1.47969	1.34038
BMH1_TG001_3_P12_G08	Blood	WGS	32	13	1.91278	1.73543
BMH1_TG001_3_P12_G09	Blood	WGS	33	19	1.88195	1.99445
BMH1_TG001_3_P12_G10	Blood	WGS	36	25	1.9054	2.19912
BMH1_TG001_3_P12_G11	Blood	WGS	24	15	1.64876	1.81902
BMH1_TG001_3_P12_G12	Blood	WGS	7	0	1.52644	1.62437
BMH1_TG001_3_P12_H01	Blood	WGS	24	8	1.62802	1.42389
BMH1_TG001_3_P12_H02	Blood	WGS	35	26	1.87961	2.30017
BMH1_TG001_3_P12_H04	Blood	WGS	39	29	1.9941	2.48547
BMH1_TG001_3_P12_H05	Blood	WGS	31	19	1.75696	1.95072
BMH1_TG001_3_P12_H06	Blood	WGS	27	19	1.80756	2.11755
BMH1_TG001_3_P12_H07	Blood	WGS	18	0	1.76234	1.39315
BMH1_TG001_3_P12_H08	Blood	WGS	27	15	1.6586	1.75051
BMH1_TG001_3_P12_H09	Blood	WGS	24	22	1.5504	1.96833
BMH1_TG001_3_P12_H10	Blood	WGS	24	16	1.70379	1.95533
BMH1_TG001_3_P12_H11	Blood	WGS	30	20	1.60005	1.79379
BMH1_TG001_3_P12_H12	Blood	WGS	27	15	1.82019	1.89906
BMH1_TG001_P31_A01	Blood	WGS	21	10	1.54948	1.56229
BMH1_TG001_P31_A02	Blood	WGS	27	19	1.7374	2.01019
BMH1_TG001_P31_A03	Blood	WGS	31	24	1.77206	2.17249
BMH1_TG001_P31_A05	Blood	WGS	25	17	1.61364	1.83778
BMH1_TG001_P31_A06	Blood	WGS	37	22	1.92911	2.11327
BMH1_TG001_P31_A07	Blood	WGS	26	16	1.56476	1.69948
BMH1_TG001_P31_A08	Blood	WGS	21	14	1.54095	1.71448
BMH1_TG001_P31_A09	Blood	WGS	24	13	1.75565	1.80559
BMH1_TG001_P31_A10	Blood	WGS	45	27	1.88527	2.04626
BMH1_TG001_P31_A11	Blood	WGS	33	20	1.79634	1.99161
BMH1_TG001_P31_A12	Blood	WGS	31	22	1.76161	2.08773
BMH1_TG001_P31_B01	Blood	WGS	32	19	1.80557	1.95641
BMH1_TG001_P31_B02	Blood	WGS	35	31	1.79604	2.38854
BMH1_TG001_P31_B03	Blood	WGS	24	19	1.64586	2.0223
BMH1_TG001_P31_B04	Blood	WGS	39	16	2.02546	1.84242
BMH1_TG001_P31_B05	Blood	WGS	27	16	1.66595	1.78821
BMH1_TG001_P31_B06	Blood	WGS	27	15	1.66071	1.76388
BMH1_TG001_P31_B07	Blood	WGS	40	26	2.07718	2.35904
BMH1_TG001_P31_B08	Blood	WGS	40	30	1.85603	2.2729
BMH1_TG001_P31_B09	Blood	WGS	22	13	1.54188	1.63506
BMH1_TG001_P31_B11	Blood	WGS	32	23	1.86727	2.27321
BMH1_TG001_P31_B12	Blood	WGS	38	27	1.92248	2.30022
BMH1_TG001_P31_C01	Blood	WGS	55	42	2.08971	2.64219
BMH1_TG001_P31_C02	Blood	WGS	26	15	1.96995	2.14699
BMH1_TG001_P31_C03	Blood	WGS	35	22	1.81396	2.02402
BMH1_TG001_P31_C04	Blood	WGS	32	20	1.80004	1.96324
BMH1_TG001_P31_C05	Blood	WGS	37	21	1.90848	2.04666
BMH1_TG001_P31_C06	Blood	WGS	35	20	1.82658	1.93841
BMH1_TG001_P31_C07	Blood	WGS	46	40	2.09946	2.96087
BMH1_TG001_P31_C08	Blood	WGS	25	13	1.62193	1.65137
BMH1_TG001_P31_C09	Blood	WGS	31	20	1.95503	2.19918
BMH1_TG001_P31_C10	Blood	WGS	29	26	1.84634	2.48892
BMH1_TG001_P31_C11	Blood	WGS	43	32	1.9685	2.40259
BMH1_TG001_P31_C12	Blood	WGS	41	28	1.86625	2.19912
BMH1_TG001_P31_D01	Blood	WGS	36	29	1.77383	2.25272
BMH1_TG001_P31_D02	Blood	WGS	20	11	1.56104	1.62396
BMH1_TG001_P31_D03	Blood	WGS	45	29	1.90836	2.12939
BMH1_TG001_P31_D04	Blood	WGS	24	17	1.68508	1.97438
BMH1_TG001_P31_D05	Blood	WGS	20	9	1.57091	1.53244
BMH1_TG001_P31_D06	Blood	WGS	45	24	2.10238	2.18659
BMH1_TG001_P31_D07	Blood	WGS	22	7	2.03736	1.70866
BMH1_TG001_P31_D08	Blood	WGS	30	16	1.64231	1.6896
BMH1_TG001_P31_D09	Blood	WGS	15	11	1.76381	2.13027
BMH1_TG001_P31_D10	Blood	WGS	51	20	1.87914	1.7021
BMH1_TG001_P31_D11	Blood	WGS	27	16	1.64243	1.78565
BMH1_TG001_P31_D12	Blood	WGS	28	20	1.65495	1.90917
BMH1_TG001_P31_E01	Blood	WGS	28	19	1.66858	1.86571
BMH1_TG001_P31_E02	Blood	WGS	28	13	1.75591	1.72812
BMH1_TG001_P31_E03	Blood	WGS	37	25	1.93682	2.26263
BMH1_TG001_P31_E04	Blood	WGS	34	20	1.96864	2.15805
BMH1_TG001_P31_E05	Blood	WGS	22	13	1.74756	1.90178
BMH1_TG001_P31_E06	Blood	WGS	30	23	1.76026	2.1407
BMH1_TG001_P31_E07	Blood	WGS	30	15	1.73692	1.75304
BMH1_TG001_P31_E08	Blood	WGS	24	16	1.53805	1.70376
BMH1_TG001_P31_E09	Blood	WGS	40	29	2.20429	2.73777
BMH1_TG001_P31_E10	Blood	WGS	41	25	2.10379	2.32918
BMH1_TG001_P31_E11	Blood	WGS	34	20	2.0053	2.18018
BMH1_TG001_P31_E12	Blood	WGS	12	0	2.15725	1.81906
BMH1_TG001_P31_F02	Blood	WGS	24	17	1.87019	2.2376
BMH1_TG001_P31_F03	Blood	WGS	29	21	1.76286	2.09004
BMH1_TG001_P31_F04	Blood	WGS	14	0	1.37642	1.25714
BMH1_TG001_P31_F05	Blood	WGS	26	17	1.68316	1.83903
BMH1_TG001_P31_F06	Blood	WGS	38	24	1.96502	2.21676
BMH1_TG001_P31_F07	Blood	WGS	24	11	1.7916	1.79107
BMH1_TG001_P31_F08	Blood	WGS	9	5	1.77692	1.98712
BMH1_TG001_P31_F09	Blood	WGS	39	23	1.91916	2.06492
BMH1_TG001_P31_F10	Blood	WGS	24	14	1.72039	1.81989
BMH1_TG001_P31_F11	Blood	WGS	38	23	1.92833	2.1064
BMH1_TG001_P31_F12	Blood	WGS	37	19	1.83751	1.85258
BMH1_TG001_P31_G02	Blood	WGS	25	13	1.67727	1.70117
BMH1_TG001_P31_G04	Blood	WGS	20	0	1.53503	1.08527
BMH1_TG001_P31_G05	Blood	WGS	37	23	1.96058	2.18141
BMH1_TG001_P31_G06	Blood	WGS	34	23	2.0244	2.35602
BMH1_TG001_P31_G07	Blood	WGS	37	27	1.93584	2.31664
BMH1_TG001_P31_G08	Blood	WGS	27	18	1.73876	1.95867
BMH1_TG001_P31_G09	Blood	WGS	32	21	1.6699	1.86022
BMH1_TG001_P31_G10	Blood	WGS	24	14	1.73225	1.8672
BMH1_TG001_P31_G11	Blood	WGS	28	25	1.73592	2.35766
BMH1_TG001_P31_G12	Blood	WGS	31	25	1.72071	2.11618
BMH1_TG001_P31_H01	Blood	WGS	22	17	1.59021	1.9259
BMH1_TG001_P31_H02	Blood	WGS	29	18	1.91504	2.12884
BMH1_TG001_P31_H03	Blood	WGS	24	12	1.63131	1.65098
BMH1_TG001_P31_H05	Blood	WGS	17	11	1.84232	2.04224
BMH1_TG001_P31_H06	Blood	WGS	25	18	1.61597	1.86774
BMH1_TG001_P31_H07	Blood	WGS	37	30	2.08135	2.70876
BMH1_TG001_P31_H08	Blood	WGS	31	20	1.86966	2.12852
BMH1_TG001_P31_H09	Blood	WGS	29	24	1.8227	2.29282
BMH1_TG001_P31_H10	Blood	WGS	38	21	1.93634	2.03796
BMH1_TG001_P31_H11	Blood	WGS	23	14	1.65262	1.82366
BMH1_TG001_P31_H12	Blood	WGS	27	20	1.61932	1.91887
BMH1_TG001_P32_A01	Blood	WGS	31	15	1.77576	1.73594
BMH1_TG001_P32_A02	Blood	WGS	21	16	1.64263	1.99107
BMH1_TG001_P32_A03	Blood	WGS	24	11	1.60023	1.5505
BMH1_TG001_P32_A04	Blood	WGS	29	20	1.70887	1.90915
BMH1_TG001_P32_A05	Blood	WGS	35	17	1.93337	1.8791
BMH1_TG001_P32_A06	Blood	WGS	32	18	1.85221	1.97622
BMH1_TG001_P32_A07	Blood	WGS	44	36	1.86488	2.40966
BMH1_TG001_P32_A08	Blood	WGS	25	19	1.80096	2.15221
BMH1_TG001_P32_A09	Blood	WGS	33	25	1.91606	2.34048
BMH1_TG001_P32_A10	Blood	WGS	28	22	1.80973	2.24321
BMH1_TG001_P32_A11	Blood	WGS	37	16	1.89418	1.77249
BMH1_TG001_P32_B01	Blood	WGS	35	25	1.85307	2.22238
BMH1_TG001_P32_B02	Blood	WGS	20	14	1.54678	1.76471
BMH1_TG001_P32_B03	Blood	WGS	19	12	1.52047	1.66521
BMH1_TG001_P32_B04	Blood	WGS	34	25	1.83833	2.23827
BMH1_TG001_P32_B05	Blood	WGS	12	9	1.40739	1.63808
BMH1_TG001_P32_B06	Blood	WGS	29	21	1.69941	1.97256
BMH1_TG001_P32_B07	Blood	WGS	24	0	1.73359	1.43574
BMH1_TG001_P32_B08	Blood	WGS	31	21	1.84094	2.12334
BMH1_TG001_P32_B09	Blood	WGS	20	13	1.91527	2.17486
BMH1_TG001_P32_B10	Blood	WGS	37	20	1.82482	1.91432
BMH1_TG001_P32_B11	Blood	WGS	41	18	1.82535	1.68879
BMH1_TG001_P32_C01	Blood	WGS	39	14	1.97796	1.70998
BMH1_TG001_P32_C02	Blood	WGS	37	21	1.87011	1.95506
BMH1_TG001_P32_C03	Blood	WGS	37	20	1.74387	1.80315
BMH1_TG001_P32_C04	Blood	WGS	31	17	1.72913	1.81262
BMH1_TG001_P32_C05	Blood	WGS	30	24	1.68263	2.06227
BMH1_TG001_P32_C06	Blood	WGS	38	25	1.88397	2.17489
BMH1_TG001_P32_C07	Blood	WGS	9	7	1.52691	1.92791
BMH1_TG001_P32_C08	Blood	WGS	28	19	1.85033	2.12519
BMH1_TG001_P32_C09	Blood	WGS	39	31	1.97905	2.56964
BMH1_TG001_P32_C10	Blood	WGS	25	12	1.6708	1.65779
BMH1_TG001_P32_C11	Blood	WGS	47	34	2.17711	2.66539
BMH1_TG001_P32_D01	Blood	WGS	36	27	1.9252	2.4023
BMH1_TG001_P32_D02	Blood	WGS	25	20	1.63792	2.01138
BMH1_TG001_P32_D03	Blood	WGS	29	21	1.69652	2.03234
BMH1_TG001_P32_D04	Blood	WGS	35	18	1.77913	1.80472
BMH1_TG001_P32_D05	Blood	WGS	35	21	1.92176	2.07317
BMH1_TG001_P32_D06	Blood	WGS	27	19	1.73341	2.00575
BMH1_TG001_P32_D07	Blood	WGS	39	32	1.89025	2.46947
BMH1_TG001_P32_D08	Blood	WGS	32	16	1.83942	1.83691
BMH1_TG001_P32_D09	Blood	WGS	30	25	1.72295	2.23977
BMH1_TG001_P32_D10	Blood	WGS	39	28	1.85307	2.2336
BMH1_TG001_P32_D11	Blood	WGS	30	18	1.73312	1.88174
BMH1_TG001_P32_E01	Blood	WGS	31	24	1.8254	2.31562
BMH1_TG001_P32_E02	Blood	WGS	30	22	1.85411	2.18321
BMH1_TG001_P32_E03	Blood	WGS	36	18	1.84392	1.8677
BMH1_TG001_P32_E04	Blood	WGS	29	20	1.82934	2.10215
BMH1_TG001_P32_E05	Blood	WGS	28	26	1.73032	2.34772
BMH1_TG001_P32_E06	Blood	WGS	25	19	1.66119	2.00611
BMH1_TG001_P32_E07	Blood	WGS	26	16	1.93802	2.15682
BMH1_TG001_P32_E08	Blood	WGS	26	19	1.73487	2.09664
BMH1_TG001_P32_E09	Blood	WGS	26	14	1.72518	1.81801
BMH1_TG001_P32_E10	Blood	WGS	29	18	1.74517	1.89323
BMH1_TG001_P32_E11	Blood	WGS	34	21	1.84733	2.01537
BMH1_TG001_P32_F01	Blood	WGS	26	14	1.76396	1.81706
BMH1_TG001_P32_F02	Blood	WGS	34	20	1.97584	2.17091
BMH1_TG001_P32_F03	Blood	WGS	45	22	2.14448	2.1141
BMH1_TG001_P32_F04	Blood	WGS	31	25	1.79697	2.21846
BMH1_TG001_P32_F05	Blood	WGS	25	13	1.88638	1.91747
BMH1_TG001_P32_F06	Blood	WGS	37	26	1.90175	2.27372
BMH1_TG001_P32_F07	Blood	WGS	36	23	1.81695	2.07664
BMH1_TG001_P32_F08	Blood	WGS	34	21	1.96618	2.20157
BMH1_TG001_P32_F09	Blood	WGS	25	22	1.73426	2.28012
BMH1_TG001_P32_F10	Blood	WGS	39	20	1.89952	1.91316
BMH1_TG001_P32_F11	Blood	WGS	18	13	1.5137	1.72324
BMH1_TG001_P32_G01	Blood	WGS	21	14	1.79184	2.00607
BMH1_TG001_P32_G02	Blood	WGS	36	19	1.81748	1.85974
BMH1_TG001_P32_G03	Blood	WGS	26	22	1.69917	2.16674
BMH1_TG001_P32_G04	Blood	WGS	17	15	1.68554	2.18279
BMH1_TG001_P32_G05	Blood	WGS	32	21	1.74685	1.97918
BMH1_TG001_P32_G06	Blood	WGS	32	19	1.74299	1.90305
BMH1_TG001_P32_G07	Blood	WGS	17	15	1.52036	1.88454
BMH1_TG001_P32_G08	Blood	WGS	30	24	1.68236	2.04503
BMH1_TG001_P32_G09	Blood	WGS	39	36	1.93041	2.67359
BMH1_TG001_P32_G10	Blood	WGS	43	25	1.95701	2.10744
BMH1_TG001_P32_G11	Blood	WGS	30	19	1.82082	2.01781
BMH1_TG001_P32_H01	Blood	WGS	25	15	1.6293	1.72
BMH1_TG001_P32_H02	Blood	WGS	29	10	1.68015	1.45918
BMH1_TG001_P32_H03	Blood	WGS	28	15	1.63267	1.67855
BMH1_TG001_P32_H04	Blood	WGS	34	22	1.8303	2.00092
BMH1_TG001_P32_H05	Blood	WGS	38	26	1.97335	2.34135
BMH1_TG001_P32_H06	Blood	WGS	25	16	1.72159	1.90356
BMH1_TG001_P32_H07	Blood	WGS	28	25	1.70835	2.20886
BMH1_TG001_P32_H08	Blood	WGS	24	24	1.65011	2.2664
BMH1_TG001_P32_H09	Blood	WGS	30	22	1.77791	2.11091
BMH1_TG001_P32_H10	Blood	WGS	0	0	1.28121	1.41722
BMH1_TG001_P32_H11	Blood	WGS	40	21	1.83127	1.8582
PD40315aa	Blood	WGS	0	0	1.85	3.552
PD40315ab	Blood	WGS	0	0	1.53797	0.995902
PD40315ac	Blood	WGS	0	0	1.72222	0
PD40315ad	Blood	WGS	0	0	0.676225	1.4402
PD40315ae	Blood	WGS	0	0	2.07114	1.19042
PD40315af	Blood	WGS	0	0	0.652574	1.36538
PD40315ag	Blood	WGS	0	0	1.73649	3.29487
PD40315ah	Blood	WGS	0	0	0	0
PD40315ai	Blood	WGS	0	0	1.35194	0
PD40315aj	Blood	WGS	0	0	1.66621	2.94634
PD40315ak	Blood	WGS	3	0	2.77193	0
PD40315al	Blood	WGS	0	0	4.27189	0
PD40315am	Blood	WGS	0	0	1.64916	0
PD40315an	Blood	WGS	0	0	2.20976	0
PD40315ao	Blood	WGS	0	0	2.8725	3.30172
PD40315ap	Blood	WGS	3	2	2.88739	4.52105
PD40315aq	Blood	WGS	0	0	2.1661	2.32537
PD40315ar	Blood	WGS	0	0	1.74365	2.43617
PD40315as	Blood	WGS	0	0	0.936508	0
PD40315at	Blood	WGS	2	0	3.87603	2.79167
PD40315au	Blood	WGS	0	0	2.42136	0
PD40315av	Blood	WGS	0	0	4.19531	0
PD40315aw	Blood	WGS	0	0	0.85291	1.85287
PD40315ax	Blood	WGS	2	3	5.0979	13.7547
PD40315ay	Blood	WGS	0	0
PD40315az	Blood	WGS	0	0	1.90417	2.49727
PD40315ba	Blood	WGS	0	0	2.09524	0
PD40315bb	Blood	WGS	0	0	1.28378	2.59091
PD40315bc	Blood	WGS	0	0	1.45503	0
PD40315bd	Blood	WGS	0	0	2.54514	5.0378
PD40315be	Blood	WGS	0	0	2.33465	5.02542
PD40315bf	Blood	WGS	0	0	1.88444	3.81982
PD40315bg	Blood	WGS	0	0	0.955182	0
PD40315bh	Blood	WGS	0	0	0	0
PD40315bi	Blood	WGS	0	0	1.08333	2.19595
PD40315bj	Blood	WGS	0	0	2.1729	0
PD40315bk	Blood	WGS	0	0	0.833918	0
PD40315bl	Blood	WGS	0	3	3.05987	6.33261
PD40315bm	Blood	WGS	0	0	1.97716	0
PD40315bn	Blood	WGS	0	0	1.08717	0
PD40315bo	Blood	WGS	0	0	0	0
PD40315bp	Blood	WGS	0	0	1.4544	1.60893
PD40315bq	Blood	WGS	0	0	0	0
PD40315br	Blood	WGS	0	0	0.75	1.48148
PD40315bs	Blood	WGS	0	0	2.17466	4.29054
PD40315bt	Blood	WGS	0	0	0	0
PD40315bu	Blood	WGS	0	0	0	0
PD40315bv	Blood	WGS	0	0	2.15821	0
PD40315bw	Blood	WGS	0	0	0	0
PD40315bx	Blood	WGS	0	0	0	0
PD40315by	Blood	WGS	0	0	1.31636	0
PD40315bz	Blood	WGS	0	0	1.35991	0
PD40315ca	Blood	WGS	2	0	3.91286	5.15301
PD40315cb	Blood	WGS	0	0	2.17617	1.33333
PD40315cc	Blood	WGS	0	0	1.56324	1.47551
PD40315cd	Blood	WGS	0	0	2.00351	1.56011
PD40315ce	Blood	WGS	0	0	2.49346	4.58258
PD40315cf	Blood	WGS	0	0	3.11163	0
PD40315cg	Blood	WGS	0	0	0.887097	1.81319
PD40315ch	Blood	WGS	0	0	1.07831	0
PD40315ci	Blood	WGS	0	0	1.94944	1.31439
PD40315cj	Blood	WGS	0	2	2.02273	3.70833
PD40315ck	Blood	WGS	0	0	0	0
PD40315cl	Blood	WGS	0	0	1.4612	3.02147
PD40315cm	Blood	WGS	0	0	1.02669	0.968121
PD40315cn	Blood	WGS	0	0	0	0
PD40315co	Blood	WGS	0	0	0	0
PD40315cp	Blood	WGS	0	0	0.764368	0
PD40315cq2	Blood	WGS	0	0	0	0
PD40315cr	Blood	WGS	0	0	2.1128	0
PD40315cs	Blood	WGS	0	0	0.964063	0
PD40315ct	Blood	WGS	0	0	2.22419	3.01421
PD40315cu	Blood	WGS	0	0	0.801521	0
PD40315cv	Blood	WGS	0	0	1.44035	2.8807
PD40315cw	Blood	WGS	0	0	1.5	0
PD40315cy2	Blood	WGS	0	0	0.827027	0
PD40315cz	Blood	WGS	0	0	1.0697	0
PD40315da	Blood	WGS	0	0	0	0
PD40315db	Blood	WGS	0	0	3.01573	4.0493
PD40315dc	Blood	WGS	3	3	2.47889	3.81169
PD40315dd	Blood	WGS	0	0	4.22	8.55405
PD40315de	Blood	WGS	0	0	1.57512	0
PD40315df2	Blood	WGS	0	0	1.17488	0
PD40315dg	Blood	WGS	0	0	0	0
PD40315dh	Blood	WGS	0	0	3.73636	3.80556
PD40315di2	Blood	WGS	3	0	3.05983	3.16814
PD40315dj	Blood	WGS	0	0	0	0
PD40315dk	Blood	WGS	0	0	6.28767	0
PD40315dl	Blood	WGS	0	0	0	0
PD40315dm	Blood	WGS	0	0	1.46146	1.34955
PD40315dn	Blood	WGS	0	0	0.597235	0.593407
PD40315do	Blood	WGS	0	0	0.925	1.93952
PD40315dp	Blood	WGS	0	0	0	0
PD40315dq	Blood	WGS	0	0	1.05645	0
PD40315dr2	Blood	WGS	3	0	3.13555	1.57524
PD40315ds2	Blood	WGS	0	0	1.81338	3.65248
PD40315dt	Blood	WGS	0	0	0.757282	1.44444
PD40315du	Blood	WGS	0	0	1.82712	0
PD40315dv2	Blood	WGS	0	0	2.38365	5.19178
PD40315dw	Blood	WGS	0	0
PD40315dx	Blood	WGS	0	0	0	0
PD40315dy	Blood	WGS	0	0	0.944581	2.08424
PD40315dz	Blood	WGS	0	0	1.88043	0
PD40315ea2	Blood	WGS	0	0	0.452991	0
PD40315eb	Blood	WGS	0	0	0	0
PD40315ec	Blood	WGS	0	0	0	0
PD40315ed	Blood	WGS	0	0	0.753143	1.56905
PD40315ee	Blood	WGS	0	0	1.56042	1.54115
PD40315ef	Blood	WGS	0	0	0.865072	1.73846
PD40315eg	Blood	WGS	0	0	0	0
PD40315eh	Blood	WGS	0	0
PD40315ei2	Blood	WGS	0	0	2.392	0
PD40315ej2	Blood	WGS	0	0	0	0
PD40315ek	Blood	WGS	0	0	2.24554	1.12277
PD40315el	Blood	WGS	0	0	1.0848	0
PD40315em	Blood	WGS	0	0	2.55732	2.74621
PD40315en2	Blood	WGS	0	0	0	0
PD40315eo2	Blood	WGS	0	0	4.6	8.82558
PD40315ep	Blood	WGS	0	0	1.56944	1.00893
PD40315eq2	Blood	WGS	0	0	2.6637	0
PD40315er	Blood	WGS	0	0	1.71728	0
PD40315es	Blood	WGS	0	0	1.11725	0
PD40315et	Blood	WGS	0	0	1.86353	2.83837
PD40315eu	Blood	WGS	0	0	0	0
PD40315ev	Blood	WGS	0	0	2.11563	2.06402
PD40315ew	Blood	WGS	0	0	2.43333	5.43617
PD40315ey	Blood	WGS	0	0	1.27572	2.3221
PD40315ez	Blood	WGS	0	0	2.60606	5.35531
PD40315fa	Blood	WGS	0	0	1.60671	3.28431
PD40315fb	Blood	WGS	0	0	2.20588	4.44915
PD40315fc	Blood	WGS	0	0	1.00123	2.23352
PD40315fd	Blood	WGS	2	0	4.11446	3.03556
PD40315fe	Blood	WGS	0	0	4.05195	4.21622
PD40315ff	Blood	WGS	0	0	1.87013	0
PD40315fg	Blood	WGS	0	0	0	0
PD40315fh	Blood	WGS	0	0	2.07171	2.0155
PD40315fi	Blood	WGS	0	0	2.2191	3.27111
PD40315fj	Blood	WGS	0	0	1.33665	2.5109
PD40315fk	Blood	WGS	0	0	1.56596	1.61758
PD40315fl	Blood	WGS	2	0	4.0226	0
PD40315fm	Blood	WGS	0	0
PD40315fn	Blood	WGS	0	0	0	0
PD40315fo	Blood	WGS	0	0	2.22109	0
PD40315fp	Blood	WGS	0	0	1.9	0
PD40315fq	Blood	WGS	0	0	0	0
PD40315fr	Blood	WGS	0	0	0	0
PD40315fs2	Blood	WGS	0	0	2.0122	4.02439
PD40315ft2	Blood	WGS	0	0	1.82784	2.69003
PD40315fu2	Blood	WGS	0	0	0	0
PD40315fv	Blood	WGS	0	0	0	0
PD40315fw	Blood	WGS	0	0	4.20192	4.20192
PD40315fx	Blood	WGS	0	2	2.74369	5.98841
PD40315fy	Blood	WGS	0	0	0.841463	1.53333
PD40315fz2	Blood	WGS	0	0	1.10632	0
PD40315ga2	Blood	WGS	0	0
PD40315gb	Blood	WGS	0	0	3.02394	2.08242
PD40315gc	Blood	WGS	0	0
PD40315gd	Blood	WGS	0	0	0	0
PD40315ge	Blood	WGS	0	0	1.22513	2.25
PD40315gf	Blood	WGS	0	0	0.711538	1.32143
PD40315gg	Blood	WGS	0	0	1.25668	2.37374
PD40315gh2	Blood	WGS	0	2	4.29808	7.84211
PD40315gj	Blood	WGS	3	0	3.9037	1.82986
PD40315gk	Blood	WGS	0	0	0.808911	1.66735
PD40315gl	Blood	WGS	0	0	2.30617	3.33571
PD40315gm	Blood	WGS	0	0	0	0
PD40315gn	Blood	WGS	0	0	1.67895	4.18361
PD40315gp	Blood	WGS	0	0	1.51875	3.01014
PD40315gq	Blood	WGS	3	2	3.06266	5.76415
PD40315gr	Blood	WGS	0	0	0	0
PD40315gs	Blood	WGS	0	0	1.28935	2.85641
PD40315gt	Blood	WGS	0	0	0	0
PD40315gu	Blood	WGS	0	0	0	0
PD40315gv	Blood	WGS	0	0	2.33981	0
PD40315gw2	Blood	WGS	0	0	0.995349	0
PD40315gx	Blood	WGS	0	0	2.40294	0
PD40315gy	Blood	WGS	0	0	0	0
PD40315gz	Blood	WGS	0	0	1.56829	1.10631
PD40315ha	Blood	WGS	0	0	0	0
PD40315hb2	Blood	WGS	0	0	1.23175	2.41071
PD40315hc	Blood	WGS	0	0	1.12769	2.25538
PD40315hd	Blood	WGS	0	0	2.24419	2.78365
PD40315he	Blood	WGS	0	0	1.586	0
PD40315hf	Blood	WGS	0	0	1.98469	0
PD40315hg	Blood	WGS	0	0	0.662813	0
PD40315hh	Blood	WGS	0	0	2.58293	3.03656
PD40315hi	Blood	WGS	0	0	1.39815	0
PD40315hj	Blood	WGS	0	0	0	0
PD40315hk	Blood	WGS	0	0	1.36453	0
PD40315hl	Blood	WGS	0	0	1.50704	1.57353
PD40315hm	Blood	WGS	0	0	1.92308	0
PD40315hn	Blood	WGS	0	0	1.66349	2.0549
PD40315hp	Blood	WGS	0	0	2.75516	2.59444
PD40315hq	Blood	WGS	0	0	1.38333	2.47024
PD40315hr	Blood	WGS	0	0	2.28741	2.21839
PD40315hs	Blood	WGS	0	0	0	0
PD40315ht	Blood	WGS	0	0	5.09091	10.6207
PD40315hv	Blood	WGS	0	0	2.32558	2.41935
PD40315hw	Blood	WGS	0	0	1.02286	0
PD40315hx	Blood	WGS	0	0	0	0
PD40315hy	Blood	WGS	0	0	0	0
PD40315ia	Blood	WGS	0	0	1.31002	0
PD40315ib	Blood	WGS	0	0	0	0
PD40315ic	Blood	WGS	0	0	0	0
PD40315id	Blood	WGS	0	0	1.19883	0
PD40315ie	Blood	WGS	0	0	3.81429	6.5122
PD40315if	Blood	WGS	0	0	4.0069	8.80303
PD40315ig	Blood	WGS	0	0	2.06857	2.10465
PD40315ih	Blood	WGS	0	0	1.14669	2.43421
PD40315ii	Blood	WGS	0	0	2.98305	2.88525
PD40315ij	Blood	WGS	0	0	0	0
PD40315ik	Blood	WGS	0	0	1.44779	3.00417
PD40315il	Blood	WGS	0	0	0	0
PD40315in	Blood	WGS	0	0	1.1315	0
PD40315y	Blood	WGS	0	0	0	0
PD40315z	Blood	WGS	0	0	1.58016	3.23056
PD40521wt	Blood	WGS	17	14	2.05108	2.62966
PD40521wu	Blood	WGS	10	0	1.65217	1.70124
PD40521wv	Blood	WGS	15	11	1.71476	2.07928
PD40521ww	Blood	WGS	26	17	2.0007	2.29802
PD40521wx	Blood	WGS	23	11	2.2651	2.20093
PD40521wy	Blood	WGS	25	16	2.10411	2.45423
PD40521wz	Blood	WGS	28	16	2.10628	2.22863
PD40521xa	Blood	WGS	13	9	1.59686	1.8598
PD40521xb	Blood	WGS	22	12	1.92093	2.03193
PD40521xc	Blood	WGS	20	19	2.14371	3.16501
PD40521xd	Blood	WGS	21	13	1.83672	2.04575
PD40521xe	Blood	WGS	26	13	2.05563	2.15184
PD40521xf	Blood	WGS	15	12	1.9939	2.52535
PD40521xg	Blood	WGS	16	13	2.09712	2.67052
PD40521xh	Blood	WGS	8	0	1.51794	1.45068
PD40521xi	Blood	WGS	18	19	1.94505	3.03429
PD40521xj	Blood	WGS	14	8	1.799	1.95484
PD40521xk	Blood	WGS	21	14	2.01641	2.31006
PD40521xl	Blood	WGS	18	13	2.24068	2.73812
PD40521xm	Blood	WGS	19	13	1.96963	2.34733
PD40521xn	Blood	WGS	20	14	2.014	2.42912
PD40521xo	Blood	WGS	16	14	1.66146	2.14186
PD40521xp	Blood	WGS	10	7	1.79551	2.15365
PD40521xq	Blood	WGS	16	11	1.9324	2.27413
PD40521xr	Blood	WGS	9	7	1.66945	1.95637
PD41048b_lo0049	Blood	WGS	15	8	1.6997	1.80874
PD41048b_lo0050	Blood	WGS	13	10	1.41934	1.63128
PD41048b_lo0053	Blood	WGS	31	29	1.78684	2.4585
PD41048b_lo0054	Blood	WGS	30	19	2.09837	2.378
PD41048b_lo0055	Blood	WGS	20	13	1.83424	2.126
PD41048b_lo0056	Blood	WGS	19	11	1.71089	1.86888
PD41048b_lo0057	Blood	WGS	20	19	1.8605	2.61793
PD41048b_lo0058	Blood	WGS	19	14	1.72769	2.06488
PD41048b_lo0059	Blood	WGS	19	16	1.59764	1.98291
PD41048b_lo0061	Blood	WGS	27	17	1.84095	2.06502
PD41048b_lo0062	Blood	WGS	38	30	2.10409	2.77149
PD41048b_lo0065	Blood	WGS	22	18	1.68961	2.08503
PD41048b_lo0066	Blood	WGS	25	24	1.60374	2.15643
PD41048b_lo0067	Blood	WGS	24	22	1.75297	2.35131
PD41048b_lo0069	Blood	WGS	27	21	1.69688	2.13196
PD41048b_lo0070	Blood	WGS	19	13	1.55103	1.75869
PD41048b_lo0072	Blood	WGS	22	12	1.75321	1.83996
PD41048b_lo0073	Blood	WGS	21	16	1.69077	2.01424
PD41048b_lo0074	Blood	WGS	27	18	2.05098	2.3838
PD41048b_lo0075	Blood	WGS	22	18	1.70239	2.13186
PD41048b_lo0079	Blood	WGS	24	23	1.65336	2.23888
PD41048b_lo0080	Blood	WGS	15	0	1.77666	1.58565
PD41048b_lo0081	Blood	WGS	31	16	2.15552	2.14964
PD41048b_lo0082	Blood	WGS	30	22	2.07355	2.50347
PD41048b_lo0088	Blood	WGS	28	16	1.93914	2.0719
PD41048b_lo0089	Blood	WGS	32	17	1.96729	2.08455
PD41048b_lo0090	Blood	WGS	40	28	2.1202	2.57898
PD41048b_lo0095	Blood	WGS	13	6	1.8068	1.76702
PD41048b_lo0097	Blood	WGS	23	25	1.67149	2.52401
PD41048b_lo0098	Blood	WGS	30	18	1.722	1.86547
PD41048b_lo0099	Blood	WGS	19	14	1.70391	2.07047
PD41048b_lo0100	Blood	WGS	34	23	2.05975	2.47455
PD41048b_lo0101	Blood	WGS	35	26	1.82937	2.19139
PD41048b_lo0102	Blood	WGS	23	12	1.6506	1.67078
PD41048b_lo0103	Blood	WGS	0	0	1.30797	1.25269
PD41048b_lo0104	Blood	WGS	39	37	2.16918	3.2196
PD41048b_lo0105	Blood	WGS	19	12	1.70579	1.88121
PD41048b_lo0106	Blood	WGS	20	7	1.67055	1.51408
PD41048b_lo0108	Blood	WGS	19	14	1.67864	2.02332
PD41048b_lo0109	Blood	WGS	20	11	1.8418	1.98356
PD41048b_lo0110	Blood	WGS	23	21	1.8482	2.53603
PD41048b_lo0111	Blood	WGS	28	18	1.90057	2.12529
PD41048b_lo0112	Blood	WGS	26	18	1.96434	2.34188
PD41048b_lo0114	Blood	WGS	32	17	1.94104	1.96734
PD41048b_lo0115	Blood	WGS	20	12	1.76589	1.9617
PD41048b_lo0116	Blood	WGS	24	16	1.82293	2.08764
PD41048b_lo0117	Blood	WGS	23	14	1.97434	2.12105
PD41048b_lo0119	Blood	WGS	22	10	1.8128	1.78033
PD41048b_lo0120	Blood	WGS	21	13	1.90501	2.0981
PD41048b_lo0121	Blood	WGS	30	14	2.06302	1.96006
PD41048b_lo0122	Blood	WGS	32	18	1.94288	2.0881
PD41048b_lo0123	Blood	WGS	35	16	1.99494	1.913
PD41048b_lo0124	Blood	WGS	34	18	2.10009	2.15288
PD41048b_lo0125	Blood	WGS	14	12	1.63124	2.03249
PD41048b_lo0126	Blood	WGS	24	9	1.77968	1.58271
PD41048b_lo0127	Blood	WGS	31	18	1.77564	1.93131
PD41048b_lo0128	Blood	WGS	21	16	1.74276	2.13461
PD41048b_lo0130	Blood	WGS	31	15	1.97306	1.95939
PD41048b_lo0131	Blood	WGS	40	26	1.99817	2.24344
PD41048b_lo0132	Blood	WGS	23	12	1.63414	1.70717
PD41048b_lo0133	Blood	WGS	16	7	1.68672	1.64217
PD41048b_lo0134	Blood	WGS	28	16	1.86917	1.98429
PD41048b_lo0135	Blood	WGS	31	15	1.925	1.90005
PD41048b_lo0136	Blood	WGS	26	19	1.79838	2.17263
PD41048b_lo0137	Blood	WGS	20	11	1.84513	1.90713
PD41048b_lo0138	Blood	WGS	45	24	2.03377	2.10897
PD41048b_lo0139	Blood	WGS	38	19	1.91579	1.94452
PD41048b_lo0140	Blood	WGS	19	20	1.68335	2.47558
PD41048b_lo0141	Blood	WGS	31	20	2.04583	2.3971
PD41048b_lo0142	Blood	WGS	35	25	2.0771	2.5336
PD41048b_lo0143	Blood	WGS	18	9	1.77397	1.79399
PD41048b_lo0144	Blood	WGS	22	11	1.60538	1.58864
PD41048b_lo0145	Blood	WGS	28	16	1.91172	2.04007
PD41048b_lo0146	Blood	WGS	24	15	2.05922	2.28414
PD41048b_lo0147	Blood	WGS	23	12	1.80703	1.84246
PD41048b_lo0148	Blood	WGS	11	8	2.11175	2.60039
PD41048b_lo0149	Blood	WGS	27	20	1.92595	2.34878
PD41048b_lo0150	Blood	WGS	17	15	1.63291	2.14185
PD41048b_lo0151	Blood	WGS	25	17	1.90564	2.18736
PD41048b_lo0152	Blood	WGS	27	18	1.98163	2.30692
PD41048b_lo0156	Blood	WGS	17	0	1.53318	1.46874
PD41048b_lo0157	Blood	WGS	22	14	2.01645	2.27114
PD41048b_lo0158	Blood	WGS	18	12	1.56183	1.75685
PD41048b_lo0159	Blood	WGS	35	19	1.92909	1.98684
PD41048b_lo0160	Blood	WGS	18	11	1.76103	1.99026
PD41048b_lo0161	Blood	WGS	19	9	1.8823	1.8921
PD41048b_lo0162	Blood	WGS	27	14	1.84537	1.83843
PD41048b_lo0163	Blood	WGS	26	16	1.88563	2.13432
PD41048b_lo0164	Blood	WGS	27	17	1.99632	2.24093
PD41048b_lo0165	Blood	WGS	29	16	2.1039	2.18457
PD41048b_lo0166	Blood	WGS	15	14	1.77664	2.52365
PD41048b_lo0167	Blood	WGS	24	9	1.86047	1.67204
PD41048b_lo0168	Blood	WGS	27	19	1.97542	2.43929
PD41048b_lo0169	Blood	WGS	14	9	1.57116	1.75712
PD41048b_lo0170	Blood	WGS	27	18	1.84665	2.13339
PD41048b_lo0171	Blood	WGS	35	16	1.90514	1.82045
PD41048b_lo0175	Blood	WGS	9	11	1.36916	1.89482
PD41048b_lo0176	Blood	WGS	31	19	2.1385	2.39821
PD41048b_lo0177	Blood	WGS	29	19	1.86782	2.13144
PD41048b_lo0178	Blood	WGS	28	22	1.93144	2.42694
PD41048b_lo0179	Blood	WGS	18	11	1.85309	2.06164
PD41048b_lo0180	Blood	WGS	32	21	2.05347	2.38394
PD41048b_lo0181	Blood	WGS	23	13	1.93502	2.00222
PD41048b_lo0183	Blood	WGS	29	18	2.16385	2.44383
PD41048b_lo0184	Blood	WGS	31	21	2.11622	2.49329
PD41048b_lo0185	Blood	WGS	32	18	1.84827	1.95125
PD41048b_lo0186	Blood	WGS	21	15	1.72672	2.08126
PD41048b_lo0187	Blood	WGS	25	20	1.92375	2.47472
PD41048b_lo0188	Blood	WGS	18	13	1.67821	1.97512
PD41048b_lo0189	Blood	WGS	19	0	1.77989	1.48638
PD41048b_lo0190	Blood	WGS	26	22	1.78167	2.3156
PD41048b_lo0191	Blood	WGS	12	11	1.70575	2.34597
PD41048b_lo0192	Blood	WGS	32	11	1.71669	1.50799
PD41048b_lo0193	Blood	WGS	25	15	1.85406	1.98732
PD41048b_lo0194	Blood	WGS	38	25	2.12096	2.40444
PD41048b_lo0195	Blood	WGS	17	10	1.73199	1.86443
PD41048b_lo0196	Blood	WGS	25	17	1.75464	2.03737
PD41048b_lo0197	Blood	WGS	16	9	1.77968	1.82432
PD41048b_lo0198	Blood	WGS	13	10	1.79795	2.18672
PD41048b_lo0200	Blood	WGS	18	8	1.57181	1.52988
PD41048b_lo0202	Blood	WGS	27	12	1.78537	1.66642
PD41048b_lo0204	Blood	WGS	17	10	1.60691	1.67843
PD41048b_lo0205	Blood	WGS	28	20	1.89325	2.29033
PD41048b_lo0206	Blood	WGS	20	12	1.79263	1.98624
PD41048b_lo0219	Blood	WGS	25	10	1.81833	1.63444
PD41048b_lo0235	Blood	WGS	28	18	1.89696	2.14084
PD41048b_lo0236	Blood	WGS	31	17	1.94602	2.06281
PD41048b_lo0237	Blood	WGS	35	25	1.90071	2.25969
PD41048b_lo0238	Blood	WGS	22	14	1.66497	1.81383
PD41048b_lo0239	Blood	WGS	23	12	1.71611	1.75673
PD41048b_lo0240	Blood	WGS	25	15	1.70994	1.84684
PD41048b_lo0241	Blood	WGS	25	17	1.75503	2.00934
PD41048b_lo0242	Blood	WGS	29	12	1.87639	1.72592
PD41048b_lo0243	Blood	WGS	32	24	1.9196	2.37278
PD41048b_lo0244	Blood	WGS	22	14	1.71178	1.91636
PD41048b_lo0245	Blood	WGS	44	23	2.35738	2.48131
PD41048b_lo0246	Blood	WGS	33	32	1.82365	2.5436
PD41048b_lo0247	Blood	WGS	31	16	2.00174	2.04428
PD41048b_lo0248	Blood	WGS	42	18	2.11802	1.9583
PD41048b_lo0249	Blood	WGS	19	18	1.53447	2.01621
PD41048b_lo0250	Blood	WGS	19	9	1.62316	1.56107
PD41048b_lo0251	Blood	WGS	36	22	1.92506	2.12351
PD41048b_lo0252	Blood	WGS	30	14	1.89649	1.85468
PD41048b_lo0253	Blood	WGS	24	11	1.72692	1.67755
PD41048b_lo0254	Blood	WGS	30	14	1.83249	1.77971
PD41048b_lo0255	Blood	WGS	36	26	2.07983	2.54161
PD41048b_lo0256	Blood	WGS	35	26	1.83346	2.23217
PD41048b_lo0257	Blood	WGS	23	15	1.62895	1.78943
PD41048b_lo0258	Blood	WGS	23	10	1.70117	1.61622
PD41048b_lo0259	Blood	WGS	35	15	2.01766	1.83546
PD41048b_lo0260	Blood	WGS	33	24	1.94123	2.36505
PD41048b_lo0261	Blood	WGS	19	0	1.53174	1.43093
PD41048b_lo0262	Blood	WGS	30	20	1.90888	2.18412
PD41048b_lo0263	Blood	WGS	23	15	1.75913	1.94609
PD41048b_lo0264	Blood	WGS	32	17	1.96272	2.06317
PD41048b_lo0265	Blood	WGS	31	23	1.97799	2.46892
PD41048b_lo0266	Blood	WGS	38	31	1.90808	2.45639
PD41048b_lo0267	Blood	WGS	11	7	1.66032	1.81259
PD41048b_lo0268	Blood	WGS	17	8	1.56107	1.55986
PD41048b_lo0269	Blood	WGS	19	8	1.60596	1.50005
PD41048b_lo0270	Blood	WGS	21	18	1.65424	2.06683
PD41048b_lo0271	Blood	WGS	32	20	1.88045	2.10436
PD41048b_lo0272	Blood	WGS	22	9	2.13959	1.96021
PD41048b_lo0273	Blood	WGS	27	20	2.08879	2.62098
PD41048b_lo0274	Blood	WGS	30	18	1.93716	2.07623
PD41048b_lo0275	Blood	WGS	34	22	1.95534	2.27093
PD41048b_lo0276	Blood	WGS	22	11	1.80688	1.78394
PD41048b_lo0277	Blood	WGS	32	20	1.92088	2.17471
PD41048b_lo0278	Blood	WGS	34	21	1.9671	2.17493
PD41048b_lo0279	Blood	WGS	23	15	1.63437	1.80421
PD41048b_lo0280	Blood	WGS	27	18	1.67536	1.9115
PD41048b_lo0281	Blood	WGS	36	23	2.01086	2.23645
PD41048b_lo0282	Blood	WGS	15	0	1.4987	1.36279
PD41048b_lo0284	Blood	WGS	42	21	2.24171	2.27616
PD41048b_lo0285	Blood	WGS	34	16	1.94058	1.90765
PD41048b_lo0286	Blood	WGS	35	30	2.00558	2.69679
PD41048b_lo0287	Blood	WGS	32	14	2.03322	1.90803
PD41048b_lo0288	Blood	WGS	31	17	1.8277	1.94211
PD41048b_lo0289	Blood	WGS	29	22	1.74424	2.11409
PD41048b_lo0290	Blood	WGS	18	11	1.70822	1.8766
PD41048b_lo0291	Blood	WGS	20	10	1.61573	1.63591
PD41048b_lo0292	Blood	WGS	24	19	1.6636	2.0637
PD41048b_lo0293	Blood	WGS	31	22	1.91181	2.27718
PD41048b_lo0294	Blood	WGS	35	21	1.87445	2.00428
PD41048b_lo0295	Blood	WGS	29	25	1.77557	2.31436
PD41048b_lo0296	Blood	WGS	23	17	1.61198	1.9189
PD41048b_lo0297	Blood	WGS	21	11	1.67016	1.67147
PD41048b_lo0298	Blood	WGS	25	16	1.74163	1.98089
PD41048b_lo0299	Blood	WGS	30	20	1.76614	2.01044
PD41048b_lo0300	Blood	WGS	33	11	1.99686	1.65569
PD41048b_lo0301	Blood	WGS	38	23	2.17464	2.38769
PD41048b_lo0302	Blood	WGS	17	9	1.7345	1.78735
PD41048b_lo0303	Blood	WGS	44	19	2.12278	1.95625
PD41048b_lo0304	Blood	WGS	32	13	1.97408	1.7787
PD41048b_lo0305	Blood	WGS	18	8	1.50438	1.45222
PD41048b_lo0306	Blood	WGS	21	9	1.67921	1.55491
PD41048b_lo0307	Blood	WGS	34	22	2.20615	2.51292
PD41048b_lo0308	Blood	WGS	34	26	1.8773	2.37322
PD41048b_lo0309	Blood	WGS	26	14	1.85719	1.8882
PD41048b_lo0310	Blood	WGS	23	11	1.7755	1.75155
PD41048b_lo0311	Blood	WGS	33	25	1.93453	2.4322
PD41048b_lo0312	Blood	WGS	28	16	1.80125	1.91471
PD41048b_lo0313	Blood	WGS	37	22	2.09878	2.24832
PD41048b_lo0314	Blood	WGS	27	13	1.70684	1.68746
PD41048b_lo0315	Blood	WGS	35	18	2.06879	2.09454
PD41048b_lo0316	Blood	WGS	22	11	1.78796	1.78113
PD41048b_lo0317	Blood	WGS	16	0	1.98048	0.82099
PD41048b_lo0318	Blood	WGS	22	23	1.60618	2.23232
PD41048b_lo0319	Blood	WGS	30	21	1.85052	2.18349
PD41048b_lo0320	Blood	WGS	29	9	1.914	1.59459
PD41048b_lo0321	Blood	WGS	15	17	1.48532	2.05303
PD41048b_lo0322	Blood	WGS	42	29	1.97129	2.35147
PD41048b_lo0323	Blood	WGS	21	14	1.75965	2.03179
PD41048b_lo0324	Blood	WGS	29	14	1.82534	1.80816
PD41048b_lo0325	Blood	WGS	27	23	1.94767	2.60589
PD41048b_lo0326	Blood	WGS	7	6	1.44044	1.82179
PD41048b_lo0327	Blood	WGS	34	22	2.0721	2.44586
PD41048b_lo0328	Blood	WGS	31	21	1.81503	2.09787
PD41048b_lo0329	Blood	WGS	33	15	1.91226	1.82912
PD41048b_lo0330	Blood	WGS	28	22	1.77892	2.2816
PD41048b_lo0331	Blood	WGS	26	12	1.738	1.68134
PD41048b_lo0332	Blood	WGS	26	17	1.81765	2.06727
PD41048b_lo0333	Blood	WGS	27	22	1.90187	2.43147
PD41048b_lo0335	Blood	WGS	32	17	1.92008	1.98351
PD41048b_lo0336	Blood	WGS	27	15	1.81819	1.93529
PD41048b_lo0337	Blood	WGS	23	12	1.73579	1.77879
PD41048b_lo0338	Blood	WGS	19	0	1.58847	1.39108
PD41048b_lo0339	Blood	WGS	27	21	1.88153	2.32646
PD41048b_lo0340	Blood	WGS	24	12	1.85391	1.86103
PD41048b_lo0341	Blood	WGS	12	9	1.48868	1.70981
PD41048b_lo0342	Blood	WGS	37	27	1.92909	2.36443
PD41048b_lo0343	Blood	WGS	28	12	1.86782	1.78551
PD41048b_lo0344	Blood	WGS	9	0	1.52019	1.58815
PD41048b_lo0345	Blood	WGS	26	14	1.74606	1.81245
PD41048b_lo0346	Blood	WGS	24	21	1.70903	2.17563
PD41048b_lo0347	Blood	WGS	16	10	1.4896	1.6061
PD41048b_lo0348	Blood	WGS	27	10	1.95486	1.7129
PD41048b_lo0349	Blood	WGS	36	16	1.95986	1.87838
PD41048b_lo0350	Blood	WGS	38	24	1.98384	2.22926
PD41048b_lo0351	Blood	WGS	25	11	1.74403	1.63022
PD41048b_lo0352	Blood	WGS	24	15	1.80086	1.99806
PD41048b_lo0353	Blood	WGS	35	17	2.07344	2.05345
PD41048b_lo0354	Blood	WGS	26	17	1.7647	2.00943
PD41048b_lo0355	Blood	WGS	31	10	2.00007	1.6561
PD41048b_lo0356	Blood	WGS	20	0	1.70792	1.37468
PD41048b_lo0357	Blood	WGS	25	9	1.72533	1.48836
PD41048b_lo0358	Blood	WGS	27	19	1.893	2.24348
PD41048b_lo0359	Blood	WGS	30	16	1.92422	1.97949
PD41048b_lo0360	Blood	WGS	23	17	1.80056	2.15457
PD41048b_lo0361	Blood	WGS	12	0	1.62806	1.62806
PD41048b_lo0363	Blood	WGS	21	11	2.22239	2.27296
PD41048b_lo0364	Blood	WGS	37	16	2.15887	2.05081
PD41048b_lo0365	Blood	WGS	25	16	1.90993	2.18608
PD41048b_lo0366	Blood	WGS	27	20	1.68415	2.00065
PD41048b_lo0367	Blood	WGS	21	15	1.74606	2.10908
PD41048b_lo0368	Blood	WGS	28	8	1.85894	1.49065
PD41048b_lo0369	Blood	WGS	30	28	2.08075	3.04288
PD41048b_lo0370	Blood	WGS	31	26	1.92986	2.53325
PD41048b_lo0372	Blood	WGS	33	17	1.84052	1.86048
PD41048b_lo0373	Blood	WGS	24	23	1.77149	2.46616
PD41048b_lo0374	Blood	WGS	31	24	2.18017	2.7743
PD41048b_lo0375	Blood	WGS	27	17	1.86834	2.08343
PD41048b_lo0378	Blood	WGS	26	15	1.80298	1.89465
PD41048b_lo0379	Blood	WGS	35	24	2.10236	2.57605
PD41048b_lo0380	Blood	WGS	22	10	1.63605	1.54596
PD41048b_lo0381	Blood	WGS	14	0	1.75418	1.61388
PD41048b_lo0382	Blood	WGS	20	15	1.54096	1.79121
PD41048b_lo0383	Blood	WGS	41	23	2.29626	2.49137
PD41048b_lo0384	Blood	WGS	32	27	1.87713	2.4249
PD41048b_lo0385	Blood	WGS	21	14	1.71977	1.98324
PD41048b_lo0386	Blood	WGS	28	15	1.70954	1.74625
PD41048b_lo0387	Blood	WGS	30	20	1.8516	2.16323
PD41048b_lo0388	Blood	WGS	23	15	1.71001	1.93267
PD41048b_lo0389	Blood	WGS	17	10	1.63779	1.7143
PD41048b_lo0390	Blood	WGS	14	10	1.59104	1.82191
PD41048b_lo0391	Blood	WGS	29	17	2.05848	2.27746
PD41048b_lo0393	Blood	WGS	36	25	2.23437	2.63391
PD41048b_lo0394	Blood	WGS	31	15	1.74453	1.71108
PD41048b_lo0395	Blood	WGS	45	27	2.2221	2.48567
PD41048b_lo0397	Blood	WGS	37	30	2.18941	2.91914
PD41048b_lo0398	Blood	WGS	22	16	1.72978	2.10851
PD41048b_lo0399	Blood	WGS	32	21	1.95779	2.21123
PD41048b_lo0400	Blood	WGS	23	13	1.78182	1.93062
PD41048b_lo0401	Blood	WGS	28	14	1.86731	1.86729
PD41048b_lo0402	Blood	WGS	16	8	1.54992	1.5483
PD41048b_lo0403	Blood	WGS	30	26	1.88756	2.50937
PD41048b_lo0404	Blood	WGS	34	21	2.10821	2.37137
PD41048b_lo0405	Blood	WGS	29	14	1.88938	1.86493
PD41048b_lo0406	Blood	WGS	23	17	1.83348	2.22323
PD41048b_lo0407	Blood	WGS	27	13	1.86379	1.84298
PD41048b_lo0408	Blood	WGS	18	11	1.76118	1.93247
PD41048b_lo0409	Blood	WGS	32	21	1.83205	2.12516
PD41048b_lo0410	Blood	WGS	26	18	1.79699	2.11552
PD41048b_lo0411	Blood	WGS	22	16	1.69194	2.00136
PD41048b_lo0412	Blood	WGS	17	9	1.49188	1.52873
PD41048b_lo0413	Blood	WGS	33	26	1.85979	2.37515
PD41048b_lo0414	Blood	WGS	13	11	1.529	1.88602
PD41048b_lo0415	Blood	WGS	21	17	1.64357	2.04537
PD41048b_lo0416	Blood	WGS	34	21	1.87885	2.11467
PD41048b_lo0417	Blood	WGS	34	17	1.97015	1.93243
PD41048b_lo0418	Blood	WGS	35	20	1.90827	2.02678
PD41048b_lo0419	Blood	WGS	25	16	1.72948	1.91155
PD41048b_lo0420	Blood	WGS	38	24	2.15967	2.48105
PD41048b_lo0421	Blood	WGS	26	12	1.64676	1.58706
PD41048b_lo0422	Blood	WGS	36	21	2.0874	2.24077
PD41048b_lo0423	Blood	WGS	19	15	1.65458	2.08276
PD41048b_lo0424	Blood	WGS	30	18	2.07856	2.32103
PD41048b_lo0425	Blood	WGS	25	18	1.84474	2.25511
PD41048b_sc0001	Blood	WGS	26	18	1.73547	2.0216
PD41048b_sc0003	Blood	WGS	29	27	1.75394	2.38271
PD41048b_sc0004	Blood	WGS	38	28	1.94892	2.39052
PD41048b_sc0006	Blood	WGS	25	17	1.67733	1.94162
PD41048b_sc0007	Blood	WGS	26	25	1.84908	2.68018
PD41048b_sc0009	Blood	WGS	30	17	1.75687	1.85221
PD41048b_sc0010	Blood	WGS	30	25	1.77769	2.27655
PD41048b_sc0011	Blood	WGS	24	15	1.75004	1.91273
PD41048b_sc0012	Blood	WGS	37	23	1.99537	2.25933
PD41048b_sc0013	Blood	WGS	45	22	2.13047	2.10293
PD41048b_sc0014	Blood	WGS	36	16	1.9533	1.88721
PD41048b_sc0015	Blood	WGS	33	22	1.93341	2.24955
PD41048b_sc0016	Blood	WGS	8	0	1.42056	1.55441
PD41048b_sc0017	Blood	WGS	25	15	1.73572	1.84672
PD41048b_sc0018	Blood	WGS	28	25	1.80246	2.47074
PD41048b_sc0019	Blood	WGS	23	11	2.07131	2.02628
PD41048b_sc0020	Blood	WGS	15	8	1.54475	1.61283
PD41048b_sc0022	Blood	WGS	34	21	1.86983	2.09199
PD41048b_sc0023	Blood	WGS	32	10	1.9011	1.56585
PD41048b_sc0024	Blood	WGS	21	17	1.66135	2.02819
PD41048b_sc0025	Blood	WGS	34	18	1.92565	2.01698
PD41048b_sc0027	Blood	WGS	32	12	1.80265	1.63614
PD41048b_sc0028	Blood	WGS	35	19	1.92098	1.99067
PD41048b_sc0029	Blood	WGS	26	20	1.81188	2.26485
PD41048b_sc0030	Blood	WGS	28	22	1.80403	2.22934
PD41048b_sc0031	Blood	WGS	34	20	2.0079	2.20222
PD41048b_sc0034	Blood	WGS	8	0	1.39594	1.22324
PD41048b_sc0035	Blood	WGS	34	27	1.82483	2.26657
PD41048b_sc0036	Blood	WGS	20	14	2.00715	2.42046
PD41048b_sc0037	Blood	WGS	15	9	1.97451	2.22725
PD41048b_sc0038	Blood	WGS	16	12	1.84096	2.3094
PD41048b_sc0040	Blood	WGS	29	19	1.92881	2.22551
PD41048b_sc0041	Blood	WGS	24	18	1.60929	1.93169
PD41048b_sc0042	Blood	WGS	36	23	2.05976	2.35448
PD41048b_sc0044	Blood	WGS	18	16	1.51918	1.91625
PD41048b_sc0045	Blood	WGS	26	0	1.75249	1.40007
PD41048b_sc0046	Blood	WGS	27	22	1.85205	2.3916
PD41048b_sc0047	Blood	WGS	29	22	1.80807	2.2348
PD41048b_sc0048	Blood	WGS	11	6	1.64696	1.73623
PD41048b_sc0049	Blood	WGS	13	12	1.45818	1.88914
PD41048b_sc0050	Blood	WGS	41	27	2.22549	2.66138
PD41048b_sc0052	Blood	WGS	34	18	2.13478	2.2541
PD41048b_sc0053	Blood	WGS	26	17	1.69568	1.87173
PD41048b_sc0054	Blood	WGS	35	20	1.85995	1.97551
PD41048b_sc0056	Blood	WGS	20	7	2.04845	1.76716
PD41048b_sc0057	Blood	WGS	28	14	1.69954	1.70134
PD41048b_sc0058	Blood	WGS	27	24	1.74722	2.28953
PD41048b_sc0060	Blood	WGS	21	13	1.75834	1.8925
PD41048b_sc0061	Blood	WGS	20	15	1.61873	1.88026
PD41048b_sc0063	Blood	WGS	39	26	1.93599	2.28537
PD41048b_sc0065	Blood	WGS	41	22	2.10995	2.20177
PD41048b_sc0066	Blood	WGS	30	21	1.88335	2.19355
PD41048b_sc0067	Blood	WGS	33	19	1.90565	2.05496
PD41048b_sc0068	Blood	WGS	35	21	2.1324	2.36753
PD45517a	Blood	WGS	0	0	1.52769	1.40851
PD45517aa	Blood	WGS	0	0	1.01734	1.97753
PD45517ac	Blood	WGS	5	3	3.22597	3.83236
PD45517ad	Blood	WGS	0	0	0	0
PD45517ah	Blood	WGS	0	0	1.02544	1.03635
PD45517ai	Blood	WGS	3	3	2.38511	3.50676
PD45517aj	Blood	WGS	0	0	1.9245	2.61872
PD45517ak	Blood	WGS	0	0	1.89671	3.96078
PD45517al	Blood	WGS	0	0	0	0
PD45517ap	Blood	WGS	0	0	2.6756	0
PD45517aq	Blood	WGS	0	0	0.656856	1.19921
PD45517ar	Blood	WGS	0	0	4.78626	10.2787
PD45517as	Blood	WGS	0	0	1.5625	0
PD45517at	Blood	WGS	0	0	1.86327	3.63404
PD45517ax	Blood	WGS	0	0	1.63437	2.40952
PD45517ay	Blood	WGS	0	0	1.40909	2.87629
PD45517az	Blood	WGS	0	0	3.79512	3.81373
PD45517b_lo0001	Blood	WGS	0	0	1.52313	2.22917
PD45517b_lo0002	Blood	WGS	0	0	2.22967	4.39623
PD45517b_lo0003	Blood	WGS	0	0	0	0
PD45517b_lo0004	Blood	WGS	0	0	2.15138	4.0431
PD45517b_lo0005	Blood	WGS	0	0	4.60284	8.89041
PD45517b_lo0009	Blood	WGS	0	0	1.82482	1.8797
PD45517b_lo0010	Blood	WGS	0	0	0.69058	0
PD45517b_lo0011	Blood	WGS	4	2	3.33647	3.77214
PD45517b_lo0012	Blood	WGS	0	0	2.58672	1.87207
PD45517b_lo0013	Blood	WGS	0	0	0	0
PD45517b_lo0016	Blood	WGS	0	0	1.21408	1.28811
PD45517b_lo0017	Blood	WGS	0	0	0.784038	0
PD45517b_lo0018	Blood	WGS	0	0	1.39035	0
PD45517b_lo0019	Blood	WGS	0	2	3.64912	7.53623
PD45517b_lo0020	Blood	WGS	0	0	0.845679	1.85135
PD45517b_lo0021	Blood	WGS	0	0	1.34182	2.64603
PD45517b_lo0024	Blood	WGS	0	0	1.843	3.69863
PD45517b_lo0025	Blood	WGS	0	0	0.808092	1.70488
PD45517b_lo0026	Blood	WGS	0	0	0.991228	0
PD45517b_lo0027	Blood	WGS	0	0	1.5	0
PD45517b_lo0028	Blood	WGS	0	0	1.06517	0
PD45517b_lo0029	Blood	WGS	0	0	1.90608	0
PD45517b_lo0032	Blood	WGS	0	0	1.4359	1.61905
PD45517b_lo0033	Blood	WGS	0	2	3.91848	7.13861
PD45517b_lo0034	Blood	WGS	0	0	0	0
PD45517b_lo0035	Blood	WGS	0	0	2.4557	0
PD45517b_lo0036	Blood	WGS	0	0	1.15029	2.45679
PD45517b_lo0037	Blood	WGS	0	0	0	0
PD45517b_lo0040	Blood	WGS	0	0	1.0799	0.747801
PD45517b_lo0041	Blood	WGS	0	0	0.446321	0
PD45517b_lo0042	Blood	WGS	0	0	2.02713	4.21774
PD45517b_lo0043	Blood	WGS	0	0	1.25444	0
PD45517b_lo0044	Blood	WGS	0	0	1.54213	0
PD45517b_lo0045	Blood	WGS	0	0	1.6281	0
PD45517b_lo0048	Blood	WGS	0	0	2.04626	2.08333
PD45517b_lo0049	Blood	WGS	0	0	2.6548	2.78358
PD45517b_lo0050	Blood	WGS	0	0	1.92735	2.91595
PD45517b_lo0051	Blood	WGS	0	0	1.94007	0
PD45517b_lo0052	Blood	WGS	0	0	1.09454	2.2895
PD45517b_lo0053	Blood	WGS	0	0	0	0
PD45517b_lo0055	Blood	WGS	0	0	1.88723	2.98989
PD45517b_lo0056	Blood	WGS	4	5	3.29711	6.32269
PD45517b_lo0057	Blood	WGS	0	0	1.12698	1.11664
PD45517b_lo0058	Blood	WGS	0	0	1.55983	3.52657
PD45517b_lo0059	Blood	WGS	0	0	2.29138	3.21242
PD45517b_lo0060	Blood	WGS	0	0	1.32381	0
PD45517b_lo0061	Blood	WGS	0	0	0.644788	0
PD45517b_lo0063	Blood	WGS	0	0	2.21825	0
PD45517b_lo0064	Blood	WGS	3	0	3.03261	0
PD45517b_lo0065	Blood	WGS	0	0	0.932824	0
PD45517b_lo0066	Blood	WGS	0	0	0.713004	1.54369
PD45517b_lo0067	Blood	WGS	0	0	3.9102	3.89431
PD45517b_lo0068	Blood	WGS	0	0	0	0
PD45517b_lo0069	Blood	WGS	0	0	1.69412	0
PD45517b_lo0071	Blood	WGS	3	0	2.39712	1.99145
PD45517b_lo0072	Blood	WGS	0	0	1.7722	1.11679
PD45517b_lo0073	Blood	WGS	0	0	1.76224	3.40541
PD45517b_lo0074	Blood	WGS	0	0	1.23447	2.7226
PD45517b_lo0075	Blood	WGS	0	0	2.18662	4.25342
PD45517b_lo0076	Blood	WGS	0	0	0	0
PD45517b_lo0077	Blood	WGS	0	0	1.45412	0
PD45517b_lo0079	Blood	WGS	0	0	1.35882	3.03947
PD45517b_lo0080	Blood	WGS	3	0	2.71173	3.81421
PD45517b_lo0081	Blood	WGS	0	2	1.94527	3.79612
PD45517b_lo0082	Blood	WGS	0	0	1.72885	1.97582
PD45517b_lo0083	Blood	WGS	0	0	1.76558	0
PD45517b_lo0084	Blood	WGS	0	0	0.95542	1.84628
PD45517b_lo0085	Blood	WGS	0	0	0	0
PD45517b_lo0087	Blood	WGS	0	0	1.21932	2.45013
PD45517b_lo0088	Blood	WGS	0	0	0.889209	0
PD45517b_lo0089	Blood	WGS	0	0	1.17233	1.23315
PD45517b_lo0090	Blood	WGS	0	0	1.50323	3.28169
PD45517b_lo0091	Blood	WGS	0	0	1	1.61538
PD45517b_lo0092	Blood	WGS	0	0	0	0
PD45517b_lo0093	Blood	WGS	0	0	1.00265	1.93367
PD45517b_lo0095	Blood	WGS	0	0	0.727273	1.57377
PD45517b_lo0096	Blood	WGS	0	0	1.03896	0.967742
PD45517b_lo0097	Blood	WGS	0	0	2.80556	0
PD45517b_lo0098	Blood	WGS	0	0	2.38176	5.18382
PD45517b_lo0099	Blood	WGS	0	0
PD45517b_lo0100	Blood	WGS	0	0	2.16867	2.5
PD45517b_lo0101	Blood	WGS	0	0	1.49405	0
PD45517b_lo0102	Blood	WGS	2	0	4.55769	5.44828
PD45517b_lo0103	Blood	WGS	0	0	0	0
PD45517b_lo0104	Blood	WGS	0	0	2.05867	2.0799
PD45517b_lo0105	Blood	WGS	0	0	1.46048	1.57407
PD45517b_lo0106	Blood	WGS	0	0	4.26316	4.5
PD45517b_lo0107	Blood	WGS	0	0	4.03704	0
PD45517b_lo0108	Blood	WGS	0	0	1.70396	0
PD45517b_lo0109	Blood	WGS	0	0	1.12126	0
PD45517b_lo0110	Blood	WGS	3	0	2.91711	1.60271
PD45517b_lo0111	Blood	WGS	0	0
PD45517b_lo0126	Blood	WGS	0	3	2.12734	4.89655
PD45517b_lo0127	Blood	WGS	0	0	1.27451	0
PD45517b_lo0128	Blood	WGS	0	0	1.6641	3.12771
PD45517b_lo0131	Blood	WGS	0	0	1.53333	3.20606
PD45517b_lo0132	Blood	WGS	4	0	2.85197	0
PD45517b_lo0133	Blood	WGS	0	0	1.79016	2.54519
PD45517b_lo0135	Blood	WGS	0	0	1.40191	0
PD45517b_lo0137	Blood	WGS	0	0	0.795455	1.55556
PD45517b_lo0140	Blood	WGS	0	0	0	0
PD45517b_lo0141	Blood	WGS	0	0	0.600373	1.25832
PD45517b_lo0142	Blood	WGS	0	0	1.03543	0
[truncated: 8,627 more rows]

## Sheet: S5c
Spearman correlation between aTn (aTn→aCn) and aTr (aTr→aCr) MEML, including P value, P value following Benjamini-Hochberg Correction, and analysis parameters.
Tissue	Experiment	Motif 1	Motif 2	Spearman coefficient	P value	BH corrected P value	Info
Adipose tissue	WGS	aTn	aTr	1	0.0166667	0.0190476	Inclduing MEML=0
Adipose tissue	WGS	aTn	aTr	1	0.0166667	0.0194444	Excluding MEML=0
Appendix	WGS	aTn	aTr	0.426249	0.0609236	0.0664621	Inclduing MEML=0
Appendix	WGS	aTn	aTr	0.426249	0.0609236	0.0639698	Excluding MEML=0
Bladder	WGS	aTn	aTr	0.991181	3.10337e-92	8.27564e-92	Inclduing MEML=0
Bladder	WGS	aTn	aTr	0.992742	6.73781e-81	2.02134e-80	Excluding MEML=0
Bladder	WES	aTn	aTr	0.662385	6.97243e-93	4.18346e-92	Inclduing MEML=0
Bladder	WES	aTn	aTr	0.882016	4.03057e-34	8.06114e-34	Excluding MEML=0
Blood	WGS	aTn	aTr	0.925485	0	0	Inclduing MEML=0
Blood	WGS	aTn	aTr	0.797781	6.70594e-290	4.69416e-289	Excluding MEML=0
Bone marrow	WGS	aTn	aTr	0.90356	0	0	Inclduing MEML=0
Bone marrow	WGS	aTn	aTr	0.888724	0	0	Excluding MEML=0
Brain	WGS	aTn	aTr	0.913876	5.19176e-201	1.78003e-200	Inclduing MEML=0
Brain	WGS	aTn	aTr	0.945605	5.72264e-122	2.40351e-121	Excluding MEML=0
Breast	WGS	aTn	aTr	0.945646	1.58347e-53	3.16695e-53	Inclduing MEML=0
Breast	WGS	aTn	aTr	0.964881	1.26614e-47	2.6589e-47	Excluding MEML=0
Colon	WGS	aTn	aTr	0.964582	0	0	Inclduing MEML=0
Colon	WGS	aTn	aTr	0.80866	1.1242e-115	3.93469e-115	Excluding MEML=0
Colon	WES	aTn	aTr	0.138365	0.0198818	0.0238582	Inclduing MEML=0
Dermis	WGS	aTn	aTr	0.798456	1.22009e-86	2.9282e-86	Inclduing MEML=0
Dermis	WGS	aTn	aTr	0.831111	4.48633e-62	1.04681e-61	Excluding MEML=0
Epidermis	WGS	aTn	aTr	0.330492	0.27007	0.281812	Inclduing MEML=0
Epidermis	WES	aTn	aTr				Inclduing MEML=0
Esophagus	WGS	aTn	aTr	0.950713	9.03363e-16	1.44538e-15	Inclduing MEML=0
Esophagus	WGS	aTn	aTr	0.979723	3.81634e-16	6.16486e-16	Excluding MEML=0
Esophagus	WES	aTn	aTr	0.580259	2.16036e-19	6.48109e-19	Inclduing MEML=0
Heart	WGS	aTn	aTr	1	0	0	Inclduing MEML=0
Kidney	WGS	aTn	aTr	0.940218	1.59134e-16	2.72802e-16	Inclduing MEML=0
Kidney	WGS	aTn	aTr	0.960467	1.94019e-11	2.91029e-11	Excluding MEML=0
Liver	WGS	aTn	aTr	0.975958	3.54072e-205	1.41629e-204	Inclduing MEML=0
Liver	WGS	aTn	aTr	0.971559	9.40791e-143	4.93915e-142	Excluding MEML=0
Liver	WES	aTn	aTr	0.402391	4.53912e-11	6.80868e-11	Inclduing MEML=0
Lung	WGS	aTn	aTr	0.988219	0	0	Inclduing MEML=0
Lung	WGS	aTn	aTr	0.991173	0	0	Excluding MEML=0
Lung	WES	aTn	aTr	0.585482	8.77216e-14	1.75443e-13	Inclduing MEML=0
Lung	WES	aTn	aTr	0.235702	0.764298	0.764298	Excluding MEML=0
Pancreas	WGS	aTn	aTr	0.937835	3.10766e-09	4.38728e-09	Inclduing MEML=0
Pancreas	WGS	aTn	aTr	0.846578	0.000134145	0.000176066	Excluding MEML=0
Pancreas	WES	aTn	aTr				Inclduing MEML=0
Placenta	WGS	aTn	aTr	0.45663	8.79545e-09	1.17273e-08	Inclduing MEML=0
Placenta	WGS	aTn	aTr	0.5	0.5	0.5	Excluding MEML=0
Prostate	WGS	aTn	aTr	0.91115	1.5374e-09	2.3061e-09	Inclduing MEML=0
Prostate	WGS	aTn	aTr	0.85771	2.67549e-06	3.74569e-06	Excluding MEML=0
Rectum	WES	aTn	aTr				Inclduing MEML=0
Small intestine	WGS	aTn	aTr	0.907055	2.64242e-134	7.92725e-134	Inclduing MEML=0
Small intestine	WGS	aTn	aTr	0.841592	5.0332e-79	1.32122e-78	Excluding MEML=0
Small intestine	WES	aTn	aTr	-0.0080581	0.915227	0.915227	Inclduing MEML=0
Spleen	WGS	aTn	aTr	0.809973	1.916e-24	3.53723e-24	Inclduing MEML=0
Spleen	WGS	aTn	aTr	0.77354	1.02244e-17	1.78927e-17	Excluding MEML=0
Stomach	WGS	aTn	aTr	0.869266	0.000510295	0.000612355	Inclduing MEML=0
Stomach	WGS	aTn	aTr	0.814353	0.00753079	0.00930274	Excluding MEML=0
Stomach	WES	aTn	aTr				Inclduing MEML=0
Testis	WGS	aTn	aTr	0.812764	7.96808e-57	1.73849e-56	Inclduing MEML=0
Testis	WGS	aTn	aTr	0.812975	5.17324e-29	9.87618e-29	Excluding MEML=0
Thyroid	WGS	aTn	aTr	0.778162	2.56634e-07	3.24169e-07	Inclduing MEML=0
Thyroid	WGS	aTn	aTr	0.867647	0.0251167	0.0277606	Excluding MEML=0
Tonsil	WGS	aTn	aTr	0.126263	0.39247	0.39247	Inclduing MEML=0

## Sheet: S5d
Mean and median aTn (aTn→aCn) and aTr (aTr→aCr) motif MEML count for 636 donors with known age.
Tissue	Donor ID	Age	Experiment	Motif	Mean MEML	Median MEML
Adipose tissue	PD28690	78	WGS	aTn	33.8	38
Adipose tissue	PD28690	78	WGS	aTr	27.8	25
Appendix	PD28690	78	WGS	aTn	98.2	97.5
Appendix	PD28690	78	WGS	aTr	47.3	50
Bladder	C02_61F	61	WGS	aTn	189.333	174
Bladder	C03_67M	67	WGS	aTn	252.667	221
Bladder	C04_72M	72	WGS	aTn	206.25	203
Bladder	C05_75M	75	WGS	aTn	121	121
Bladder	P7	73	WGS	aTn	6	7
Bladder	P70	66	WGS	aTn	0	0
Bladder	P71	33	WGS	aTn	0	0
Bladder	P74	93	WGS	aTn	0	0
Bladder	PD28690	78	WGS	aTn	15.7273	16
Bladder	PD39461	35	WGS	aTn	10	10
Bladder	PD39462	78	WGS	aTn	5	5
Bladder	PD40794	53	WGS	aTn	14	14
Bladder	PD40842	25	WGS	aTn	4	4
Bladder	PD40843	69	WGS	aTn	20	20
Bladder	PD41525	70	WGS	aTn	23	23
Bladder	PD42031	61	WGS	aTn	18	18
Bladder	T01_25F	25	WGS	aTn	17	17
Bladder	T02_35F	35	WGS	aTn	6.5	6.5
Bladder	T03_53F	53	WGS	aTn	334.2	345
Bladder	T04_55M	55	WGS	aTn	204	112
Bladder	T05_58M	58	WGS	aTn	175	175
Bladder	T06_59M	59	WGS	aTn	74	80
Bladder	T07_59M	59	WGS	aTn	100.5	100.5
Bladder	T08_61F	61	WGS	aTn	28.5556	30.5
Bladder	T09_61M	61	WGS	aTn	87.5	87.5
Bladder	T10_68F	68	WGS	aTn	74.5	74.5
Bladder	T11_69F	69	WGS	aTn	69.5	73.5
Bladder	T12_70M	70	WGS	aTn	141.5	141.5
Bladder	T13_71F	71	WGS	aTn	101	97
Bladder	T14_75F	75	WGS	aTn	158	158
Bladder	T15_78F	78	WGS	aTn	152	158
Bladder	C02_61F	61	WGS	aTr	193.667	177
Bladder	C03_67M	67	WGS	aTr	259	221
Bladder	C04_72M	72	WGS	aTr	206	209.5
Bladder	C05_75M	75	WGS	aTr	99	99
Bladder	P7	73	WGS	aTr	5.66667	6
Bladder	P70	66	WGS	aTr	0	0
Bladder	P71	33	WGS	aTr	0	0
Bladder	P74	93	WGS	aTr	0	0
Bladder	PD28690	78	WGS	aTr	14.3636	12
Bladder	PD39461	35	WGS	aTr	0	0
Bladder	PD39462	78	WGS	aTr	5	5
Bladder	PD40794	53	WGS	aTr	9	9
Bladder	PD40842	25	WGS	aTr	0	0
Bladder	PD40843	69	WGS	aTr	13	13
Bladder	PD41525	70	WGS	aTr	13	13
Bladder	PD42031	61	WGS	aTr	15	15
Bladder	T01_25F	25	WGS	aTr	14.5	14.5
Bladder	T02_35F	35	WGS	aTr	7.5	7.5
Bladder	T03_53F	53	WGS	aTr	362.2	358
Bladder	T04_55M	55	WGS	aTr	184	112
Bladder	T05_58M	58	WGS	aTr	154.5	154.5
Bladder	T06_59M	59	WGS	aTr	63.6667	66
Bladder	T07_59M	59	WGS	aTr	95.5	95.5
Bladder	T08_61F	61	WGS	aTr	23.3333	22.5
Bladder	T09_61M	61	WGS	aTr	77	77
Bladder	T10_68F	68	WGS	aTr	62	62
Bladder	T11_69F	69	WGS	aTr	59.5	69.5
Bladder	T12_70M	70	WGS	aTr	129.5	129.5
Bladder	T13_71F	71	WGS	aTr	78.6667	74
Bladder	T14_75F	75	WGS	aTr	128	128
Bladder	T15_78F	78	WGS	aTr	135.333	139.5
Bladder	C01_49M	49	WES	aTn	0	0
Bladder	C02_61F	61	WES	aTn	0	0
Bladder	C03_67M	67	WES	aTn	2.75	0
Bladder	C04_72M	72	WES	aTn	2.35294	0
Bladder	C05_75M	75	WES	aTn	2.57143	1.5
Bladder	P1	70	WES	aTn	0	0
Bladder	P10	85	WES	aTn	0	0
Bladder	P11	63	WES	aTn	0	0
Bladder	P12	73	WES	aTn	0	0
Bladder	P14	73	WES	aTn	0	0
Bladder	P15	77	WES	aTn	11	11
Bladder	P16	78	WES	aTn	0	0
Bladder	P17	82	WES	aTn	0	0
Bladder	P18	61	WES	aTn	0	0
Bladder	P19	67	WES	aTn	0	0
Bladder	P20	65	WES	aTn	8	8
Bladder	P21	54	WES	aTn	16	16
Bladder	P22	57	WES	aTn	55	55
Bladder	P23	69	WES	aTn	0	0
Bladder	P24	64	WES	aTn	0	0
Bladder	P25	82	WES	aTn	0	0
Bladder	P26	77	WES	aTn	0	0
Bladder	P27	70	WES	aTn	0	0
Bladder	P28	78	WES	aTn	0	0
Bladder	P29	77	WES	aTn	0	0
Bladder	P3	69	WES	aTn	7.33333	4
Bladder	P30	65	WES	aTn	0	0
Bladder	P31	70	WES	aTn	0	0
Bladder	P32	51	WES	aTn	0	0
Bladder	P33	68	WES	aTn	0	0
Bladder	P34	63	WES	aTn	0	0
Bladder	P35	68	WES	aTn	0	0
Bladder	P36	58	WES	aTn	0	0
Bladder	P37	74	WES	aTn	0	0
Bladder	P38	75	WES	aTn	0	0
Bladder	P39	68	WES	aTn	0	0
Bladder	P4	82	WES	aTn	13.3333	7
Bladder	P40	63	WES	aTn	0	0
Bladder	P41	40	WES	aTn	0	0
Bladder	P42	55	WES	aTn	0	0
Bladder	P43	86	WES	aTn	0	0
Bladder	P44	70	WES	aTn	23	23
Bladder	P45	71	WES	aTn	0	0
Bladder	P46	62	WES	aTn	0	0
Bladder	P47	61	WES	aTn	0	0
Bladder	P48	65	WES	aTn	0	0
Bladder	P49	47	WES	aTn	0	0
Bladder	P5	61	WES	aTn	1	0
Bladder	P50	74	WES	aTn	0	0
Bladder	P51	66	WES	aTn	0	0
Bladder	P52	78	WES	aTn	0	0
Bladder	P53	34	WES	aTn	0	0
Bladder	P54	83	WES	aTn	0	0
Bladder	P55	70	WES	aTn	0	0
Bladder	P56	65	WES	aTn	0	0
Bladder	P58	76	WES	aTn	0	0
Bladder	P59	55	WES	aTn	0	0
Bladder	P6	54	WES	aTn	15.75	10.5
Bladder	P60	62	WES	aTn	0	0
Bladder	P61	67	WES	aTn	0	0
Bladder	P62	70	WES	aTn	0	0
Bladder	P63	66	WES	aTn	9	9
Bladder	P64	63	WES	aTn	0	0
Bladder	P65	84	WES	aTn	0	0
Bladder	P66	79	WES	aTn	0	0
Bladder	P67	63	WES	aTn	0	0
Bladder	P68	76	WES	aTn	0	0
Bladder	P69	79	WES	aTn	0	0
Bladder	P8	49	WES	aTn	0	0
Bladder	P80	67	WES	aTn	0	0
Bladder	P81	77	WES	aTn	0	0
Bladder	P82	68	WES	aTn	0	0
Bladder	P83	65	WES	aTn	0	0
Bladder	P85	74	WES	aTn	0	0
Bladder	P87	70	WES	aTn	0	0
Bladder	P89	82	WES	aTn	10	10
Bladder	P9	67	WES	aTn	0	0
Bladder	P90	67	WES	aTn	0	0
Bladder	P91	76	WES	aTn	0	0
Bladder	P92	49	WES	aTn	0	0
Bladder	P93	63	WES	aTn	0	0
Bladder	P94	63	WES	aTn	0	0
Bladder	P97	63	WES	aTn	0	0
Bladder	T01_25F	25	WES	aTn	0	0
Bladder	T02_35F	35	WES	aTn	0	0
Bladder	T03_53F	53	WES	aTn	1.36667	0
Bladder	T04_55M	55	WES	aTn	2.39474	0
Bladder	T05_58M	58	WES	aTn	4	2.5
Bladder	T06_59M	59	WES	aTn	0.4	0
Bladder	T07_59M	59	WES	aTn	0.34375	0
Bladder	T08_61F	61	WES	aTn	0	0
Bladder	T09_61M	61	WES	aTn	0.307692	0
Bladder	T10_68F	68	WES	aTn	1.06061	0
Bladder	T11_69F	69	WES	aTn	0.828571	0
Bladder	T12_70M	70	WES	aTn	2.04167	0
Bladder	T13_71F	71	WES	aTn	1.61111	0
Bladder	T14_75F	75	WES	aTn	3.02564	0
Bladder	T15_78F	78	WES	aTn	1.55	0
Bladder	ZS19	68	WES	aTn	0	0
Bladder	ZS2	64	WES	aTn	0	0
Bladder	ZS20	41	WES	aTn	0	0
Bladder	ZS21	64	WES	aTn	0	0
Bladder	ZS23	50	WES	aTn	0	0
Bladder	ZS24	63	WES	aTn	0	0
Bladder	ZS25	64	WES	aTn	0	0
Bladder	ZS27	77	WES	aTn	0	0
Bladder	ZS28	59	WES	aTn	0	0
Bladder	ZS3	41	WES	aTn	0	0
Bladder	ZS31	76	WES	aTn	0	0
Bladder	ZS32	71	WES	aTn	0	0
Bladder	ZS33	78	WES	aTn	0	0
Bladder	ZS35	79	WES	aTn	0	0
Bladder	ZS39	51	WES	aTn	0	0
Bladder	ZS4	61	WES	aTn	0	0
Bladder	ZS41	70	WES	aTn	0	0
Bladder	ZS42	54	WES	aTn	0	0
Bladder	ZS43	72	WES	aTn	0	0
Bladder	ZS45	60	WES	aTn	0	0
Bladder	ZS46	58	WES	aTn	0	0
Bladder	ZS47	81	WES	aTn	0	0
Bladder	ZS48	61	WES	aTn	0	0
Bladder	ZS49	71	WES	aTn	0	0
Bladder	ZS50	75	WES	aTn	0	0
Bladder	ZS52	80	WES	aTn	0	0
Bladder	ZS54	82	WES	aTn	0	0
Bladder	ZS55	65	WES	aTn	0	0
Bladder	ZS56	60	WES	aTn	4	4
Bladder	ZS57	57	WES	aTn	0	0
Bladder	ZS8	60	WES	aTn	0	0
Bladder	C01_49M	49	WES	aTr	0	0
Bladder	C02_61F	61	WES	aTr	0	0
Bladder	C03_67M	67	WES	aTr	3.5	4
Bladder	C04_72M	72	WES	aTr	2.23529	0
Bladder	C05_75M	75	WES	aTr	1.35714	0
Bladder	P1	70	WES	aTr	0	0
Bladder	P10	85	WES	aTr	0	0
Bladder	P11	63	WES	aTr	0	0
Bladder	P12	73	WES	aTr	0	0
Bladder	P14	73	WES	aTr	0	0
Bladder	P15	77	WES	aTr	8	8
Bladder	P16	78	WES	aTr	0	0
Bladder	P17	82	WES	aTr	0	0
Bladder	P18	61	WES	aTr	0	0
Bladder	P19	67	WES	aTr	0	0
Bladder	P20	65	WES	aTr	9	9
Bladder	P21	54	WES	aTr	18	18
Bladder	P22	57	WES	aTr	53	53
Bladder	P23	69	WES	aTr	0	0
Bladder	P24	64	WES	aTr	0	0
Bladder	P25	82	WES	aTr	0	0
Bladder	P26	77	WES	aTr	0	0
Bladder	P27	70	WES	aTr	0	0
Bladder	P28	78	WES	aTr	0	0
Bladder	P29	77	WES	aTr	0	0
Bladder	P3	69	WES	aTr	7.33333	4
Bladder	P30	65	WES	aTr	0	0
Bladder	P31	70	WES	aTr	0	0
Bladder	P32	51	WES	aTr	0	0
Bladder	P33	68	WES	aTr	0	0
Bladder	P34	63	WES	aTr	0	0
Bladder	P35	68	WES	aTr	0	0
Bladder	P36	58	WES	aTr	0	0
Bladder	P37	74	WES	aTr	0	0
Bladder	P38	75	WES	aTr	0	0
Bladder	P39	68	WES	aTr	0	0
Bladder	P4	82	WES	aTr	18	8
Bladder	P40	63	WES	aTr	0	0
Bladder	P41	40	WES	aTr	0	0
Bladder	P42	55	WES	aTr	0	0
Bladder	P43	86	WES	aTr	8	8
Bladder	P44	70	WES	aTr	10	10
Bladder	P45	71	WES	aTr	0	0
Bladder	P46	62	WES	aTr	0	0
Bladder	P47	61	WES	aTr	0	0
Bladder	P48	65	WES	aTr	0	0
Bladder	P49	47	WES	aTr	0	0
Bladder	P5	61	WES	aTr	1	0
Bladder	P50	74	WES	aTr	0	0
Bladder	P51	66	WES	aTr	0	0
Bladder	P52	78	WES	aTr	0	0
Bladder	P53	34	WES	aTr	0	0
Bladder	P54	83	WES	aTr	0	0
Bladder	P55	70	WES	aTr	0	0
Bladder	P56	65	WES	aTr	0	0
Bladder	P58	76	WES	aTr	0	0
Bladder	P59	55	WES	aTr	0	0
Bladder	P6	54	WES	aTr	17.25	12
Bladder	P60	62	WES	aTr	0	0
Bladder	P61	67	WES	aTr	0	0
Bladder	P62	70	WES	aTr	0	0
Bladder	P63	66	WES	aTr	7	7
Bladder	P64	63	WES	aTr	0	0
Bladder	P65	84	WES	aTr	0	0
Bladder	P66	79	WES	aTr	0	0
Bladder	P67	63	WES	aTr	0	0
Bladder	P68	76	WES	aTr	0	0
Bladder	P69	79	WES	aTr	0	0
Bladder	P8	49	WES	aTr	0.333333	0
Bladder	P80	67	WES	aTr	8	8
Bladder	P81	77	WES	aTr	0	0
Bladder	P82	68	WES	aTr	0	0
Bladder	P83	65	WES	aTr	0	0
Bladder	P85	74	WES	aTr	0	0
Bladder	P87	70	WES	aTr	0	0
Bladder	P89	82	WES	aTr	6	6
Bladder	P9	67	WES	aTr	0	0
Bladder	P90	67	WES	aTr	0	0
Bladder	P91	76	WES	aTr	0	0
Bladder	P92	49	WES	aTr	0	0
Bladder	P93	63	WES	aTr	0	0
Bladder	P94	63	WES	aTr	5	5
Bladder	P97	63	WES	aTr	0	0
Bladder	T01_25F	25	WES	aTr	0.0454545	0
Bladder	T02_35F	35	WES	aTr	0	0
Bladder	T03_53F	53	WES	aTr	1.93333	0
Bladder	T04_55M	55	WES	aTr	2.07895	0
Bladder	T05_58M	58	WES	aTr	2.55	0
Bladder	T06_59M	59	WES	aTr	0.7	0
Bladder	T07_59M	59	WES	aTr	0.125	0
Bladder	T08_61F	61	WES	aTr	0	0
Bladder	T09_61M	61	WES	aTr	0.717949	0
Bladder	T10_68F	68	WES	aTr	0.363636	0
Bladder	T11_69F	69	WES	aTr	0.657143	0
Bladder	T12_70M	70	WES	aTr	1.9375	0
Bladder	T13_71F	71	WES	aTr	0.888889	0
Bladder	T14_75F	75	WES	aTr	2.64103	0
Bladder	T15_78F	78	WES	aTr	1.6	0
Bladder	ZS19	68	WES	aTr	0	0
Bladder	ZS2	64	WES	aTr	0	0
Bladder	ZS20	41	WES	aTr	0	0
Bladder	ZS21	64	WES	aTr	0	0
Bladder	ZS23	50	WES	aTr	0	0
Bladder	ZS24	63	WES	aTr	0	0
Bladder	ZS25	64	WES	aTr	0	0
Bladder	ZS27	77	WES	aTr	0	0
Bladder	ZS28	59	WES	aTr	0	0
Bladder	ZS3	41	WES	aTr	0	0
Bladder	ZS31	76	WES	aTr	0	0
Bladder	ZS32	71	WES	aTr	0	0
Bladder	ZS33	78	WES	aTr	0	0
Bladder	ZS35	79	WES	aTr	0	0
Bladder	ZS39	51	WES	aTr	0	0
Bladder	ZS4	61	WES	aTr	0	0
Bladder	ZS41	70	WES	aTr	0	0
Bladder	ZS42	54	WES	aTr	0	0
Bladder	ZS43	72	WES	aTr	0	0
Bladder	ZS45	60	WES	aTr	0	0
Bladder	ZS46	58	WES	aTr	0	0
Bladder	ZS47	81	WES	aTr	0	0
Bladder	ZS48	61	WES	aTr	0	0
Bladder	ZS49	71	WES	aTr	0	0
Bladder	ZS50	75	WES	aTr	0	0
Bladder	ZS52	80	WES	aTr	0	0
Bladder	ZS54	82	WES	aTr	0	0
Bladder	ZS55	65	WES	aTr	0	0
Bladder	ZS56	60	WES	aTr	0	0
Bladder	ZS57	57	WES	aTr	0	0
Bladder	ZS8	60	WES	aTr	0	0
Blood	10817	0	WGS	aTn	0	0
Blood	A11365	75	WGS	aTn	7.25	9.5
Blood	A12851	73	WGS	aTn	8.5	11
Blood	A13589	71	WGS	aTn	13.25	12
Blood	A19505	70	WGS	aTn	3.25	0
Blood	A19552	97	WGS	aTn	5.25	5
Blood	A19553	101	WGS	aTn	18.75	20.5
Blood	A19554	106	WGS	aTn	12.75	16
Blood	A20061	97	WGS	aTn	8.25	7
Blood	AX001	63	WGS	aTn	32.5237	32
Blood	BM	59	WGS	aTn	30.5938	31.5
Blood	CB001	0	WGS	aTn	0.125506	0
Blood	CB002	0	WGS	aTn	0.205128	0
Blood	CB112	0	WGS	aTn	0	0
Blood	CB151223	0	WGS	aTn	0	0
Blood	CB70007	0	WGS	aTn	0	0
Blood	CB_PTA	0	WGS	aTn	0	0
Blood	F1	30	WGS	aTn	7.75	10
Blood	F2	52	WGS	aTn	16.5	14.5
Blood	KX001	29	WGS	aTn	20.7136	21
Blood	KX002	38	WGS	aTn	29.55	29
Blood	KX003	81	WGS	aTn	53.7143	55
Blood	M1	27	WGS	aTn	1.5	0
Blood	M2	62	WGS	aTn	7	5.5
Blood	PD43976	59	WGS	aTn	18.4	17
Blood	PD43979	20	WGS	aTn	0	0
Blood	PD43980	36	WGS	aTn	13	13
Blood	PD43981	54	WGS	aTn	17	17
Blood	PD43982	63	WGS	aTn	10	10
Blood	PD43983	75	WGS	aTn	24	24
Blood	PD43984	80	WGS	aTn	24	24
Blood	PD43987	50	WGS	aTn	14	14
Blood	PD43988	65	WGS	aTn	23	23
Blood	PD47269	0	WGS	aTn	0	0
Blood	PD48442	0	WGS	aTn	0	0
Blood	PMCCB15	0	WGS	aTn	0	0
Blood	SX001	48	WGS	aTn	26.4199	27
Blood	cb1	0	WGS	aTn	0	0
Blood	10817	0	WGS	aTr	0	0
Blood	A11365	75	WGS	aTr	7	7
Blood	A12851	73	WGS	aTr	3.5	3
Blood	A13589	71	WGS	aTr	10	10.5
Blood	A19505	70	WGS	aTr	5.25	5
Blood	A19552	97	WGS	aTr	4.5	4
Blood	A19553	101	WGS	aTr	9.75	8.5
Blood	A19554	106	WGS	aTr	10	12.5
Blood	A20061	97	WGS	aTr	5.25	4
Blood	AX001	63	WGS	aTr	21.6248	21
Blood	BM	59	WGS	aTr	18.9062	18
Blood	CB001	0	WGS	aTr	0.0769231	0
Blood	CB002	0	WGS	aTr	0.115385	0
Blood	CB112	0	WGS	aTr	0	0
Blood	CB151223	0	WGS	aTr	0	0
Blood	CB70007	0	WGS	aTr	0	0
Blood	CB_PTA	0	WGS	aTr	0	0
Blood	F1	30	WGS	aTr	1.5	0
Blood	F2	52	WGS	aTr	5.25	5
Blood	KX001	29	WGS	aTr	12.9417	14
Blood	KX002	38	WGS	aTr	19.5	22
Blood	KX003	81	WGS	aTr	41.7143	44
Blood	M1	27	WGS	aTr	1.5	0
Blood	M2	62	WGS	aTr	7	5.5
Blood	PD43976	59	WGS	aTr	13.8	13
Blood	PD43979	20	WGS	aTr	0	0
Blood	PD43980	36	WGS	aTr	13	13
Blood	PD43981	54	WGS	aTr	12.5	12.5
Blood	PD43982	63	WGS	aTr	5.5	5.5
Blood	PD43983	75	WGS	aTr	0	0
Blood	PD43984	80	WGS	aTr	16	16
Blood	PD43987	50	WGS	aTr	11	11
Blood	PD43988	65	WGS	aTr	10	10
Blood	PD47269	0	WGS	aTr	0	0
Blood	PD48442	0	WGS	aTr	0	0
Blood	PMCCB15	0	WGS	aTr	0	0
Blood	SX001	48	WGS	aTr	16.2707	16
Blood	cb1	0	WGS	aTr	0	0
Bone marrow	AC	33	WGS	aTn	0	0
Bone marrow	AC41	33	WGS	aTn	0	0
Bone marrow	AC63	33	WGS	aTn	3	3
Bone marrow	ACC55	33	WGS	aTn	0	0
Bone marrow	BCH	26	WGS	aTn	3	3
Bone marrow	BM	59	WGS	aTn	25.7593	26.5
Bone marrow	HSCT1	7	WGS	aTn	0	0
Bone marrow	HSCT2	14	WGS	aTn	0	0
Bone marrow	HSCT3	13	WGS	aTn	0	0
Bone marrow	HSCT4	8	WGS	aTn	0	0
Bone marrow	KX001	29	WGS	aTn	13.6574	14
Bone marrow	KX002	38	WGS	aTn	19.6231	19
Bone marrow	KX003	81	WGS	aTn	48.1538	43
Bone marrow	KX004	78	WGS	aTn	32.1242	30
Bone marrow	KX008	76	WGS	aTn	35.4169	37
Bone marrow	AC	33	WGS	aTr	0	0
Bone marrow	AC41	33	WGS	aTr	0	0
Bone marrow	AC63	33	WGS	aTr	0	0
Bone marrow	ACC55	33	WGS	aTr	0	0
Bone marrow	BCH	26	WGS	aTr	0	0
Bone marrow	BM	59	WGS	aTr	17.1481	18.5
Bone marrow	HSCT1	7	WGS	aTr	0	0
Bone marrow	HSCT2	14	WGS	aTr	0	0
Bone marrow	HSCT3	13	WGS	aTr	0	0
Bone marrow	HSCT4	8	WGS	aTr	0	0
Bone marrow	KX001	29	WGS	aTr	8.59446	9
Bone marrow	KX002	38	WGS	aTr	13.1359	13
Bone marrow	KX003	81	WGS	aTr	31.2308	32
Bone marrow	KX004	78	WGS	aTr	20.0421	19
Bone marrow	KX008	76	WGS	aTr	22.5586	23
Brain	1278	0.4	WGS	aTn	0	0
Brain	1465	17.5	WGS	aTn	3.79412	0
Brain	190106	67	WGS	aTn	73	73
Brain	301159	51	WGS	aTn	38	38
Brain	4638	15.1	WGS	aTn	4.76471	5
Brain	4643	42.2	WGS	aTn	20.7059	15
Brain	4976	104	WGS	aTn	39.75	22.5
Brain	5087	44.9	WGS	aTn	16.3182	9.5
Brain	5171	79.2	WGS	aTn	8.61538	8
Brain	5219	77	WGS	aTn	50	60.5
Brain	5451	57	WGS	aTn	24	12
Brain	5511	80.2	WGS	aTn	12	13
Brain	5532	18.4	WGS	aTn	0.666667	0
Brain	5559	19.8	WGS	aTn	6.22222	0
Brain	5572	70	WGS	aTn	61.5	61.5
Brain	5657	82.0839	WGS	aTn	22.3548	9
Brain	5666	65	WGS	aTn	63.1667	65.5
Brain	5817	0.6	WGS	aTn	0.307692	0
Brain	5823	82.7	WGS	aTn	31.3636	35
Brain	5840	75.3	WGS	aTn	8.81818	12
Brain	5871	2	WGS	aTn	0.888889	0
Brain	5943	69	WGS	aTn	31.875	21
Brain	936	49.2	WGS	aTn	17.8889	23
Brain	Brain A	15	WGS	aTn	1.4	0
Brain	Brain B	17	WGS	aTn	12.875	17
Brain	Brain C	42	WGS	aTn	47.1	42.5
Brain	GliaLC-4	82	WGS	aTn	39	39.5
Brain	GliaLC-5	0.4	WGS	aTn	0	0
Brain	GliaLC-6	79	WGS	aTn	27	27
Brain	LIBD105	61.34	WGS	aTn	0	0
Brain	LIBD113	49.74	WGS	aTn	0	0
Brain	LIBD122	57.27	WGS	aTn	0	0
Brain	LIBD77	51.23	WGS	aTn	0	0
Brain	LIBD83	47.83	WGS	aTn	0	0
Brain	LIBD87	40.08	WGS	aTn	0	0
Brain	LIBD96	52.92	WGS	aTn	8	8
Brain	LIBD99	66.03	WGS	aTn	0	0
Brain	NC1	44	WGS	aTn	0	0
Brain	NC10	63	WGS	aTn	0	0
Brain	NC12	21	WGS	aTn	8	8
Brain	NC16	63	WGS	aTn	0	0
Brain	NC18	38	WGS	aTn	0	0
Brain	NC19	66	WGS	aTn	0	0
Brain	NC2	52	WGS	aTn	0	0
Brain	NC20	93	WGS	aTn	0	0
Brain	NC21	54	WGS	aTn	0	0
Brain	NC22	91	WGS	aTn	0	0
Brain	NC23	74	WGS	aTn	0	0
Brain	NC3	41	WGS	aTn	0	0
Brain	NC7	62	WGS	aTn	19	19
Brain	NC8	70	WGS	aTn	0	0
Brain	PD43272	68	WGS	aTn	60	60
Brain	PD43273	73	WGS	aTn	65	65
Brain	PD43274	49	WGS	aTn	41	41
Brain	PD43275	27	WGS	aTn	29	29
Brain	PD43276	37	WGS	aTn	28	28
Brain	PD43277	64	WGS	aTn	41	41
Brain	PD43279	93	WGS	aTn	97	97
Brain	PD43280	65	WGS	aTn	44	44
Brain	PD43283	64	WGS	aTn	67	67
Brain	PD43284	84	WGS	aTn	90	90
Brain	PD43285	74	WGS	aTn	53	53
Brain	PD43288	100	WGS	aTn	87	87
Brain	S275	0.40274	WGS	aTn	3.66667	0
Brain	S316	0.287671	WGS	aTn	0.545455	0
Brain	S320	0.326027	WGS	aTn	0.571429	0
Brain	UMB1024	14	WGS	aTn	0	0
Brain	UMB1465	17	WGS	aTn	0	0
Brain	UMB1474	50	WGS	aTn	0	0
Brain	UMB1499	4	WGS	aTn	0	0
Brain	UMB1712	20	WGS	aTn	0	0
Brain	UMB4548	20	WGS	aTn	0	0
Brain	UMB4638	15	WGS	aTn	0	0
Brain	UMB4643	42	WGS	aTn	0	0
Brain	UMB4672	22	WGS	aTn	0	0
Brain	UMB4842	47	WGS	aTn	0	0
Brain	UMB5161	10	WGS	aTn	0	0
Brain	UMB5171	79	WGS	aTn	34	34
Brain	UMB5238	32	WGS	aTn	0	0
Brain	UMB5391	8	WGS	aTn	0	0
Brain	UMB5871	2	WGS	aTn	0.4	0
Brain	UMB818	27	WGS	aTn	0	0
Brain	UMB914	20	WGS	aTn	0	0
Brain	UMBN4915	49	WGS	aTn	7.45455	7
Brain	UMBN4916	19	WGS	aTn	2.1	0
Brain	UMBN5219	76	WGS	aTn	9.72727	10
Brain	1278	0.4	WGS	aTr	0.222222	0
Brain	1465	17.5	WGS	aTr	2.32353	0
Brain	190106	67	WGS	aTr	49.5	49.5
Brain	301159	51	WGS	aTr	25	25
Brain	4638	15.1	WGS	aTr	2.47059	0
Brain	4643	42.2	WGS	aTr	13.8235	9
Brain	4976	104	WGS	aTr	22.3125	15
Brain	5087	44.9	WGS	aTr	11.7727	7.5
Brain	5171	79.2	WGS	aTr	5.61538	6
Brain	5219	77	WGS	aTr	35.5833	42.5
Brain	5451	57	WGS	aTr	14.25	6
Brain	5511	80.2	WGS	aTr	4.66667	5
Brain	5532	18.4	WGS	aTr	0.555556	0
Brain	5559	19.8	WGS	aTr	4.55556	0
Brain	5572	70	WGS	aTr	36.3333	36
Brain	5657	82.0839	WGS	aTr	16.3226	6
Brain	5666	65	WGS	aTr	43.6667	45
Brain	5817	0.6	WGS	aTr	0.461538	0
Brain	5823	82.7	WGS	aTr	21.7727	17.5
Brain	5840	75.3	WGS	aTr	6.18182	8
Brain	5871	2	WGS	aTr	0.666667	0
Brain	5943	69	WGS	aTr	16.5	12
Brain	936	49.2	WGS	aTr	11.5556	12
Brain	Brain A	15	WGS	aTr	4.6	0
Brain	Brain B	17	WGS	aTr	12.125	12
Brain	Brain C	42	WGS	aTr	31.2	28.5
Brain	GliaLC-4	82	WGS	aTr	30.3	31
Brain	GliaLC-5	0.4	WGS	aTr	0	0
Brain	GliaLC-6	79	WGS	aTr	20	20
Brain	LIBD105	61.34	WGS	aTr	0	0
Brain	LIBD113	49.74	WGS	aTr	0	0
Brain	LIBD122	57.27	WGS	aTr	0	0
Brain	LIBD77	51.23	WGS	aTr	0	0
Brain	LIBD83	47.83	WGS	aTr	0	0
Brain	LIBD87	40.08	WGS	aTr	0	0
Brain	LIBD96	52.92	WGS	aTr	7	7
Brain	LIBD99	66.03	WGS	aTr	0	0
Brain	NC1	44	WGS	aTr	0	0
Brain	NC10	63	WGS	aTr	0	0
Brain	NC12	21	WGS	aTr	0	0
Brain	NC16	63	WGS	aTr	0	0
Brain	NC18	38	WGS	aTr	0	0
Brain	NC19	66	WGS	aTr	0	0
Brain	NC2	52	WGS	aTr	0	0
Brain	NC20	93	WGS	aTr	0	0
Brain	NC21	54	WGS	aTr	0	0
Brain	NC22	91	WGS	aTr	0	0
Brain	NC23	74	WGS	aTr	0	0
Brain	NC3	41	WGS	aTr	0	0
Brain	NC7	62	WGS	aTr	10	10
Brain	NC8	70	WGS	aTr	0	0
Brain	PD43272	68	WGS	aTr	36	36
Brain	PD43273	73	WGS	aTr	45	45
Brain	PD43274	49	WGS	aTr	22	22
Brain	PD43275	27	WGS	aTr	21	21
Brain	PD43276	37	WGS	aTr	17	17
Brain	PD43277	64	WGS	aTr	32	32
Brain	PD43279	93	WGS	aTr	63	63
Brain	PD43280	65	WGS	aTr	24	24
Brain	PD43283	64	WGS	aTr	46	46
Brain	PD43284	84	WGS	aTr	66	66
Brain	PD43285	74	WGS	aTr	31	31
Brain	PD43288	100	WGS	aTr	45	45
Brain	S275	0.40274	WGS	aTr	0	0
Brain	S316	0.287671	WGS	aTr	1.45455	0
Brain	S320	0.326027	WGS	aTr	0.714286	0
Brain	UMB1024	14	WGS	aTr	0	0
Brain	UMB1465	17	WGS	aTr	0	0
Brain	UMB1474	50	WGS	aTr	0	0
Brain	UMB1499	4	WGS	aTr	0	0
Brain	UMB1712	20	WGS	aTr	0	0
Brain	UMB4548	20	WGS	aTr	0	0
Brain	UMB4638	15	WGS	aTr	0	0
Brain	UMB4643	42	WGS	aTr	0	0
Brain	UMB4672	22	WGS	aTr	3	3
Brain	UMB4842	47	WGS	aTr	0	0
Brain	UMB5161	10	WGS	aTr	0	0
Brain	UMB5171	79	WGS	aTr	26.8889	27
Brain	UMB5238	32	WGS	aTr	3	3
Brain	UMB5391	8	WGS	aTr	0	0
Brain	UMB5871	2	WGS	aTr	0.4	0
Brain	UMB818	27	WGS	aTr	0	0
Brain	UMB914	20	WGS	aTr	0	0
Brain	UMBN4915	49	WGS	aTr	2.63636	0
Brain	UMBN4916	19	WGS	aTr	0.5	0
Brain	UMBN5219	76	WGS	aTr	5.72727	6
Breast	HV011	36	WGS	aTn	21	21
Breast	HV021	30	WGS	aTn	23	23
Breast	HV119	34	WGS	aTn	11	11
Breast	HV187	32	WGS	aTn	9	9
Breast	HV190	37	WGS	aTn	52	52
Breast	HV203	22	WGS	aTn	13.6667	14.5
Breast	HV217	32	WGS	aTn	32	32
Breast	HV319	35	WGS	aTn	23	22.5
Breast	KU1018	83	WGS	aTn	56.5	56.5
Breast	KU1020	43	WGS	aTn	32	32
Breast	KU1025	73	WGS	aTn	54.8	58
Breast	KU1026	71	WGS	aTn	91.6	94
Breast	KU1035	50	WGS	aTn	52	52
Breast	KU1037	76	WGS	aTn	64	64
Breast	KU1038	53	WGS	aTn	36.1667	39
Breast	KU1040	79	WGS	aTn	49.4	48
Breast	KU1045	71	WGS	aTn	53.2	54
Breast	KU1047	29	WGS	aTn	23.3333	24
Breast	KU1056	68	WGS	aTn	57	59
Breast	KU1057	61	WGS	aTn	42.5	41.5
Breast	KU1058	46	WGS	aTn	45.25	43.5
Breast	KU1160	59	WGS	aTn	62	62
Breast	KU1171	45	WGS	aTn	39	35.5
Breast	M01	28	WGS	aTn	2.5	2
Breast	M10	46	WGS	aTn	3.25	3
Breast	M20	43	WGS	aTn	7.5	9
Breast	M22	35	WGS	aTn	9.33333	11
Breast	M25	33	WGS	aTn	2	0
Breast	M26	47	WGS	aTn	3.25	0
Breast	M31	48	WGS	aTn	4.66667	5
Breast	hTERT-IMEC	33	WGS	aTn	0	0
Breast	HV011	36	WGS	aTr	14	14
Breast	HV021	30	WGS	aTr	16	16
Breast	HV119	34	WGS	aTr	7	7
Breast	HV187	32	WGS	aTr	10	10
Breast	HV190	37	WGS	aTr	29	29
Breast	HV203	22	WGS	aTr	7.83333	8.5
Breast	HV217	32	WGS	aTr	26	26
Breast	HV319	35	WGS	aTr	14.5	15
Breast	KU1018	83	WGS	aTr	43.5	43.5
Breast	KU1020	43	WGS	aTr	17	17
Breast	KU1025	73	WGS	aTr	35.6	33
Breast	KU1026	71	WGS	aTr	55.8	53
Breast	KU1035	50	WGS	aTr	35	35
Breast	KU1037	76	WGS	aTr	43	43
Breast	KU1038	53	WGS	aTr	21.1667	20
Breast	KU1040	79	WGS	aTr	33.2	31
Breast	KU1045	71	WGS	aTr	36.4	35
Breast	KU1047	29	WGS	aTr	13.3333	15
Breast	KU1056	68	WGS	aTr	34.6	34
Breast	KU1057	61	WGS	aTr	24.25	24
Breast	KU1058	46	WGS	aTr	30.25	28
Breast	KU1160	59	WGS	aTr	39	39
Breast	KU1171	45	WGS	aTr	20.25	25.5
Breast	M01	28	WGS	aTr	0	0
Breast	M10	46	WGS	aTr	2	0
Breast	M20	43	WGS	aTr	7.875	7.5
Breast	M22	35	WGS	aTr	7.66667	8
Breast	M25	33	WGS	aTr	0	0
Breast	M26	47	WGS	aTr	3.25	2.5
Breast	M31	48	WGS	aTr	1.66667	0
Breast	hTERT-IMEC	33	WGS	aTr	4.25	4
Colon	300	15	WGS	aTn	18.5	18.5
Colon	312	11	WGS	aTn	30	33
Colon	HLS	60	WGS	aTn	64.6364	83
Colon	O132	67	WGS	aTn	101.5	71
Colon	O162	72	WGS	aTn	67.25	71
Colon	O174	66	WGS	aTn	59.1111	56
Colon	O176	68	WGS	aTn	70	55
Colon	O187	60	WGS	aTn	48.8333	49.5
Colon	O189	62	WGS	aTn	73.1667	60
Colon	O193	71	WGS	aTn	58.7778	54
Colon	O208	68	WGS	aTn	56.8333	54.5
Colon	O225	66	WGS	aTn	95.25	76
Colon	O232	62	WGS	aTn	67.625	48
Colon	O244	68	WGS	aTn	50	47
Colon	O251	71	WGS	aTn	53	53.5
Colon	O311	68	WGS	aTn	111.25	117.5
Colon	O325	62	WGS	aTn	88.25	87
Colon	O333	68	WGS	aTn	58.9	58
Colon	O340	72	WGS	aTn	67.8571	72
Colon	O342	62	WGS	aTn	41.3333	44.5
Colon	O395	60	WGS	aTn	53.6667	55.5
Colon	O401	62	WGS	aTn	43	44
Colon	O438	62	WGS	aTn	57.5	60.5
Colon	OO10	60	WGS	aTn	87.9091	45
Colon	OO13	60	WGS	aTn	156.222	154
Colon	OO23	66	WGS	aTn	51.25	46.5
Colon	OO35	66	WGS	aTn	48.6667	52
Colon	OO39	68	WGS	aTn	81	78.5
Colon	OO82	64	WGS	aTn	61.4545	60
Colon	OO94	66	WGS	aTn	74.4	72
Colon	OO99	66	WGS	aTn	48.5	50
Colon	OOO7	64	WGS	aTn	130.75	108.5
Colon	OOO8	64	WGS	aTn	118.25	78.5
Colon	PD21928	66.4	WGS	aTn	0	0
Colon	PD23549	64	WGS	aTn	0.8	0
Colon	PD26636	56	WGS	aTn	0	0
Colon	PD28690	78.5	WGS	aTn	115.65	131.5
Colon	PD34199	67	WGS	aTn	5.23295	0
Colon	PD34200	54	WGS	aTn	16.1102	0
Colon	PD34201	38	WGS	aTn	9.57738	0
Colon	PD34202	13	WGS	aTn	11.2857	11
Colon	PD37266	67	WGS	aTn	5.18121	0
Colon	PD37449	36	WGS	aTn	43.7832	0
Colon	PD37590	55	WGS	aTn	29.5385	40
Colon	PD40745/PD42564	46	WGS	aTn	40.6667	43
Colon	PD40746/PD42568	71	WGS	aTn	61	61
Colon	PD40840	68	WGS	aTn	18.4	20
Colon	PD42563	38	WGS	aTn	58.6667	56
Colon	PD42565/PD43851	47	WGS	aTn	38.1875	39
Colon	PD42566	48	WGS	aTn	46.5	46.5
Colon	PD43850	54	WGS	aTn	64.8571	64
Colon	PD47737	69	WGS	aTn	19.5	19.5
Colon	STE0116	15	WGS	aTn	0	0
Colon	STE0120	9	WGS	aTn	0	0
Colon	patient1	59	WGS	aTn	42.5	42.5
Colon	patient10	51	WGS	aTn	41	37
Colon	patient29	48	WGS	aTn	93	93
Colon	patient3	27	WGS	aTn	38.5	38.5
Colon	patient30	40	WGS	aTn	59.5455	59
Colon	patient35	66	WGS	aTn	77.25	85
Colon	patient36	61	WGS	aTn	102.167	105
Colon	patient4	26	WGS	aTn	71	76
Colon	patient41	42	WGS	aTn	28.75	29
Colon	patient44	29	WGS	aTn	32.5	32.5
Colon	patient51	61	WGS	aTn	198.667	197
Colon	patient54	50	WGS	aTn	55.6667	54
Colon	300	15	WGS	aTr	3.5	3.5
Colon	312	11	WGS	aTr	9.33333	10
Colon	HLS	60	WGS	aTr	22.8182	23
Colon	O132	67	WGS	aTr	49.8333	44
Colon	O162	72	WGS	aTr	36.75	38.5
Colon	O174	66	WGS	aTr	41.8889	45
Colon	O176	68	WGS	aTr	37.2857	38
Colon	O187	60	WGS	aTr	28	27.5
Colon	O189	62	WGS	aTr	32.8333	35.5
Colon	O193	71	WGS	aTr	34.5556	33
Colon	O208	68	WGS	aTr	33.3333	31.5
Colon	O225	66	WGS	aTr	38.375	33
Colon	O232	62	WGS	aTr	35.5	34.5
Colon	O244	68	WGS	aTr	29	29
Colon	O251	71	WGS	aTr	31.625	30.5
Colon	O311	68	WGS	aTr	47.5	50
Colon	O325	62	WGS	aTr	34.25	33
Colon	O333	68	WGS	aTr	36.3	36
Colon	O340	72	WGS	aTr	33.5714	32
Colon	O342	62	WGS	aTr	20.5	25
Colon	O395	60	WGS	aTr	26.3333	26
Colon	O401	62	WGS	aTr	28.8333	34.5
Colon	O438	62	WGS	aTr	30.75	28.5
Colon	OO10	60	WGS	aTr	32.1818	28
Colon	OO13	60	WGS	aTr	57.6667	55
Colon	OO23	66	WGS	aTr	30	27.5
Colon	OO35	66	WGS	aTr	21.3333	21
Colon	OO39	68	WGS	aTr	33.75	33.5
Colon	OO82	64	WGS	aTr	33.6364	36
Colon	OO94	66	WGS	aTr	39.1	38
Colon	OO99	66	WGS	aTr	29.625	30.5
Colon	OOO7	64	WGS	aTr	46.25	42.5
Colon	OOO8	64	WGS	aTr	41.25	33.5
Colon	PD21928	66.4	WGS	aTr	0.8	0
Colon	PD23549	64	WGS	aTr	0.6	0
Colon	PD26636	56	WGS	aTr	0	0
Colon	PD28690	78.5	WGS	aTr	39.6	45.5
Colon	PD34199	67	WGS	aTr	3.28977	0
Colon	PD34200	54	WGS	aTr	8.86441	0
Colon	PD34201	38	WGS	aTr	5.02976	0
Colon	PD34202	13	WGS	aTr	2.85714	0
Colon	PD37266	67	WGS	aTr	3.03356	0
Colon	PD37449	36	WGS	aTr	8.87413	0
Colon	PD37590	55	WGS	aTr	18.4615	24.5
Colon	PD40745/PD42564	46	WGS	aTr	26	24
Colon	PD40746/PD42568	71	WGS	aTr	45	45
Colon	PD40840	68	WGS	aTr	11.8	12
Colon	PD42563	38	WGS	aTr	27.3333	26
Colon	PD42565/PD43851	47	WGS	aTr	25	24
Colon	PD42566	48	WGS	aTr	27	27
Colon	PD43850	54	WGS	aTr	38.8571	39.5
Colon	PD47737	69	WGS	aTr	14	14
Colon	STE0116	15	WGS	aTr	0	0
Colon	STE0120	9	WGS	aTr	0	0
Colon	patient1	59	WGS	aTr	25.5	25.5
Colon	patient10	51	WGS	aTr	18	13
Colon	patient29	48	WGS	aTr	39.5	39.5
Colon	patient3	27	WGS	aTr	9	9
Colon	patient30	40	WGS	aTr	29.0909	29
Colon	patient35	66	WGS	aTr	50	53
Colon	patient36	61	WGS	aTr	45.6667	47
Colon	patient4	26	WGS	aTr	23	24
Colon	patient41	42	WGS	aTr	17.5	17.5
Colon	patient44	29	WGS	aTr	7	7
Colon	patient51	61	WGS	aTr	54.6667	57
Colon	patient54	50	WGS	aTr	32.3333	30
Colon	H01	57	WES	aTn	0	0
Colon	H02	48	WES	aTn	0	0
Colon	H03	44	WES	aTn	0	0
Colon	H04	50	WES	aTn	0	0
Colon	H05	65	WES	aTn	0	0
Colon	H06	75	WES	aTn	0	0
Colon	H11	67	WES	aTn	1	1
Colon	H12	58	WES	aTn	0	0
Colon	H13	57	WES	aTn	0	0
Colon	H14	77	WES	aTn	0	0
Colon	H19	32	WES	aTn	0	0
Colon	H20	22	WES	aTn	0	0
Colon	PN1	87	WES	aTn	0	0
Colon	PN2	87	WES	aTn	0.0612245	0
Colon	PN7	87	WES	aTn	0	0
Colon	PN8	85	WES	aTn	0.16	0
Colon	PN9	93	WES	aTn	0.238095	0
Colon	UC02N	54	WES	aTn	0	0
Colon	UC03N	61	WES	aTn	0	0
Colon	UC04N	45	WES	aTn	0	0
Colon	UC06N	43	WES	aTn	0	0
Colon	UC09T	43	WES	aTn	0	0
Colon	UC14T	74	WES	aTn	0	0
Colon	UC15N	38	WES	aTn	2	2
Colon	UC21N	36	WES	aTn	0	0
Colon	UC22N	48	WES	aTn	0	0
Colon	UC23N	38	WES	aTn	0	0
Colon	UC36N	29	WES	aTn	0	0
Colon	UC38N	58	WES	aTn	0	0
Colon	UC50N	50	WES	aTn	0	0
Colon	UC52N	34	WES	aTn	0	0
Colon	H01	57	WES	aTr	0	0
Colon	H02	48	WES	aTr	0	0
Colon	H03	44	WES	aTr	0	0
Colon	H04	50	WES	aTr	0	0
Colon	H05	65	WES	aTr	0	0
Colon	H06	75	WES	aTr	0	0
Colon	H11	67	WES	aTr	0	0
Colon	H12	58	WES	aTr	0	0
Colon	H13	57	WES	aTr	0	0
Colon	H14	77	WES	aTr	0	0
Colon	H19	32	WES	aTr	0	0
Colon	H20	22	WES	aTr	0	0
Colon	PN1	87	WES	aTr	0	0
Colon	PN2	87	WES	aTr	0.0612245	0
Colon	PN7	87	WES	aTr	0	0
Colon	PN8	85	WES	aTr	0.16	0
Colon	PN9	93	WES	aTr	0.119048	0
Colon	UC02N	54	WES	aTr	0	0
Colon	UC03N	61	WES	aTr	0	0
Colon	UC04N	45	WES	aTr	0	0
Colon	UC06N	43	WES	aTr	0	0
Colon	UC09T	43	WES	aTr	0	0
Colon	UC14T	74	WES	aTr	0	0
Colon	UC15N	38	WES	aTr	0	0
Colon	UC21N	36	WES	aTr	0	0
Colon	UC22N	48	WES	aTr	0	0
Colon	UC23N	38	WES	aTr	0	0
Colon	UC36N	29	WES	aTr	0	0
Colon	UC38N	58	WES	aTr	0	0
Colon	UC50N	50	WES	aTr	0	0
Colon	UC52N	34	WES	aTr	0	0
Dermis	D1	62	WGS	aTn	11.4444	18
Dermis	D2	58	WGS	aTn	0	0
Dermis	IL	6	WGS	aTn	3.33333	0
Dermis	NS_1	63	WGS	aTn	23	23
Dermis	NS_10	42	WGS	aTn	0	0
Dermis	NS_11	74	WGS	aTn	25	25
Dermis	NS_12	73	WGS	aTn	26.5	26.5
Dermis	NS_13	77	WGS	aTn	25.5	25.5
Dermis	NS_14	62	WGS	aTn	25	25
Dermis	NS_15	70	WGS	aTn	29	29
Dermis	NS_16	62	WGS	aTn	35	35
Dermis	NS_17	40	WGS	aTn	17.5	17.5
Dermis	NS_18	41	WGS	aTn	14	14
Dermis	NS_19	27	WGS	aTn	6.5	6.5
Dermis	NS_2	63	WGS	aTn	22.5	22.5
Dermis	NS_3	63	WGS	aTn	22	22
Dermis	NS_4	44	WGS	aTn	11	11
Dermis	NS_5	76	WGS	aTn	30	30
Dermis	NS_6	77	WGS	aTn	11	11
Dermis	NS_7	48	WGS	aTn	0	0
Dermis	NS_8	72	WGS	aTn	0	0
Dermis	NS_9	82	WGS	aTn	0	0
Dermis	PD28690	78	WGS	aTn	15.6667	16
Dermis	PD42565/PD43851	47	WGS	aTn	17	17
Dermis	PD43850	54	WGS	aTn	0	0
Dermis	PF2	22	WGS	aTn	0	0
Dermis	S7EPC	57	WGS	aTn	11	9
Dermis	D1	62	WGS	aTr	11.5556	12
Dermis	D2	58	WGS	aTr	7.66667	8
Dermis	IL	6	WGS	aTr	4.83333	3
Dermis	NS_1	63	WGS	aTr	21	21
Dermis	NS_10	42	WGS	aTr	9	9
Dermis	NS_11	74	WGS	aTr	18	18
Dermis	NS_12	73	WGS	aTr	18	18
Dermis	NS_13	77	WGS	aTr	23	23
Dermis	NS_14	62	WGS	aTr	24.5	24.5
Dermis	NS_15	70	WGS	aTr	23.5	23.5
Dermis	NS_16	62	WGS	aTr	23	23
Dermis	NS_17	40	WGS	aTr	13.5	13.5
Dermis	NS_18	41	WGS	aTr	13	13
Dermis	NS_19	27	WGS	aTr	3.5	3.5
Dermis	NS_2	63	WGS	aTr	19	19
Dermis	NS_3	63	WGS	aTr	14	14
Dermis	NS_4	44	WGS	aTr	0	0
Dermis	NS_5	76	WGS	aTr	18	18
Dermis	NS_6	77	WGS	aTr	17.5	17.5
Dermis	NS_7	48	WGS	aTr	14	14
Dermis	NS_8	72	WGS	aTr	14	14
Dermis	NS_9	82	WGS	aTr	17	17
Dermis	PD28690	78	WGS	aTr	13.3333	16
Dermis	PD42565/PD43851	47	WGS	aTr	13.5	13.5
Dermis	PD43850	54	WGS	aTr	0	0
Dermis	PF2	22	WGS	aTr	5	5
Dermis	S7EPC	57	WGS	aTr	7	6
Epidermis	D1	62	WGS	aTn	0	0
Epidermis	NS-3	63	WGS	aTn	0	0
Epidermis	NS_1	63	WGS	aTn	17	17
Epidermis	NS_15	70	WGS	aTn	0	0
Epidermis	NS_16	62	WGS	aTn	0	0
Epidermis	NS_8	72	WGS	aTn	0	0
Epidermis	PD42565/PD43851	47	WGS	aTn	0	0
Epidermis	PD43850	54	WGS	aTn	0	0
Epidermis	D1	62	WGS	aTr	0	0
Epidermis	NS-3	63	WGS	aTr	0	0
Epidermis	NS_1	63	WGS	aTr	16	16
Epidermis	NS_15	70	WGS	aTr	0	0
Epidermis	NS_16	62	WGS	aTr	0	0
Epidermis	NS_8	72	WGS	aTr	0	0
Epidermis	PD42565/PD43851	47	WGS	aTr	9.5	8
Epidermis	PD43850	54	WGS	aTr	0	0
Epidermis	D04	77	WES	aTn	0	0
Epidermis	D06	64	WES	aTn	0	0
Epidermis	D07	85	WES	aTn	0	0
Epidermis	D12	63	WES	aTn	0	0
Epidermis	D13	74	WES	aTn	0	0
Epidermis	patient01	48	WES	aTn	0	0
Epidermis	patient02	44	WES	aTn	0	0
Epidermis	patient03	62	WES	aTn	0	0
Epidermis	patient04	39	WES	aTn	0	0
Epidermis	patient05	61	WES	aTn	0	0
Epidermis	patient06	48	WES	aTn	0	0
Epidermis	patient07	25	WES	aTn	0	0
Epidermis	D04	77	WES	aTr	0	0
Epidermis	D06	64	WES	aTr	0	0
Epidermis	D07	85	WES	aTr	0	0
Epidermis	D12	63	WES	aTr	0	0
Epidermis	D13	74	WES	aTr	0	0
Epidermis	patient01	48	WES	aTr	0	0
Epidermis	patient02	44	WES	aTr	0	0
Epidermis	patient03	62	WES	aTr	0	0
Epidermis	patient04	39	WES	aTr	0	0
Epidermis	patient05	61	WES	aTr	3.83333	0
Epidermis	patient06	48	WES	aTr	19	19
Epidermis	patient07	25	WES	aTr	0	0
Esophagus	PD28690	78	WGS	aTn	20.5	15
Esophagus	PD42565/PD43851	47	WGS	aTn	126.125	143
Esophagus	PD28690	78	WGS	aTr	12.6818	8.5
Esophagus	PD42565/PD43851	47	WGS	aTr	90	97
Esophagus	PN1	87	WES	aTn	0.162791	0
Esophagus	PN2	87	WES	aTn	0	0
Esophagus	PN7	87	WES	aTn	0	0
Esophagus	PN8	85	WES	aTn	0	0
Esophagus	PN9	93	WES	aTn	0	0
Esophagus	PN1	87	WES	aTr	0.0697674	0
Esophagus	PN2	87	WES	aTr	0	0
Esophagus	PN7	87	WES	aTr	0	0
Esophagus	PN8	85	WES	aTr	0	0
Esophagus	PN9	93	WES	aTr	0	0
Heart	1278	0.4	WGS	aTn	0	0
Heart	5657	82.2	WGS	aTn	4.25	0
Heart	PD28690	78	WGS	aTn	0	0
Heart	1278	0.4	WGS	aTr	0	0
Heart	5657	82.2	WGS	aTr	3.5	0
Heart	PD28690	78	WGS	aTr	0	0
Kidney	PD28690	78	WGS	aTn	20.931	10
Kidney	PD43850	54	WGS	aTn	1.2	0
Kidney	PD28690	78	WGS	aTr	13.8966	9
Kidney	PD43850	54	WGS	aTr	0.8	0
Liver	Healthy1	68	WGS	aTn	18.5	14
Liver	Healthy14	30	WGS	aTn	20.6667	19.5
Liver	Healthy15	41	WGS	aTn	12	9.5
Liver	Healthy16	55	WGS	aTn	9.5	9.5
Liver	Healthy17	46	WGS	aTn	15.8333	16
Liver	Healthy2	61	WGS	aTn	10.5	10.5
Liver	Healthy3	24	WGS	aTn	5.5	0
Liver	Healthy4	55	WGS	aTn	7.5	7.5
Liver	LSC	1	WGS	aTn	5.16667	0
Liver	Lonza1	30	WGS	aTn	14.25	16
Liver	Lonza10	46	WGS	aTn	41	45.5
Liver	Lonza11	1.32666	WGS	aTn	0	0
Liver	Lonza12	36	WGS	aTn	34	34
Liver	Lonza13	61	WGS	aTn	82.5	92.5
Liver	Lonza2	56	WGS	aTn	59.4	52
Liver	Lonza3	77	WGS	aTn	57.2	53
Liver	Lonza4	18	WGS	aTn	3.4	0
Liver	Lonza5	0.41697	WGS	aTn	2.09091	0
Liver	Lonza6	51	WGS	aTn	19	17.5
Liver	Lonza7	75	WGS	aTn	78.5	77.5
Liver	Lonza8	22	WGS	aTn	13.5	13
Liver	PD28690	78	WGS	aTn	28.6364	23
Liver	PD36713	67.2	WGS	aTn	61.2667	55.5
Liver	PD36714	77.1	WGS	aTn	32.1714	19
Liver	PD36715	64.1	WGS	aTn	35	29.5
Liver	PD36717	72.9	WGS	aTn	48.3095	53
Liver	PD36718	49.1	WGS	aTn	19.6875	13
Liver	PD43850	54	WGS	aTn	68.4	60
Liver	Healthy1	68	WGS	aTr	14.25	12
Liver	Healthy14	30	WGS	aTr	15.8333	14
Liver	Healthy15	41	WGS	aTr	9.5	8.5
Liver	Healthy16	55	WGS	aTr	6.5	6.5
Liver	Healthy17	46	WGS	aTr	11.3333	8.5
Liver	Healthy2	61	WGS	aTr	6.5	6.5
Liver	Healthy3	24	WGS	aTr	3.25	0
Liver	Healthy4	55	WGS	aTr	0	0
Liver	LSC	1	WGS	aTr	8	4
Liver	Lonza1	30	WGS	aTr	14.5	18
Liver	Lonza10	46	WGS	aTr	36.25	36
Liver	Lonza11	1.32666	WGS	aTr	0	0
Liver	Lonza12	36	WGS	aTr	26	26
Liver	Lonza13	61	WGS	aTr	89	104.5
Liver	Lonza2	56	WGS	aTr	62	64
Liver	Lonza3	77	WGS	aTr	53	63
Liver	Lonza4	18	WGS	aTr	3.3	0
Liver	Lonza5	0.41697	WGS	aTr	1.90909	0
Liver	Lonza6	51	WGS	aTr	20.25	20
Liver	Lonza7	75	WGS	aTr	82.25	79.5
Liver	Lonza8	22	WGS	aTr	10	11
Liver	PD28690	78	WGS	aTr	24.0455	20.5
Liver	PD36713	67.2	WGS	aTr	56.4333	54
Liver	PD36714	77.1	WGS	aTr	28.5429	16
Liver	PD36715	64.1	WGS	aTr	31.3462	27
Liver	PD36717	72.9	WGS	aTr	40.2619	42
Liver	PD36718	49.1	WGS	aTr	19.4375	10
Liver	PD43850	54	WGS	aTr	68	65
Liver	PN1	87	WES	aTn	0.26	0
Liver	PN2	87	WES	aTn	0	0
Liver	PN7	87	WES	aTn	0	0
Liver	PN8	85	WES	aTn	0	0
Liver	PN9	93	WES	aTn	0	0
Liver	PN1	87	WES	aTr	0.28	0
Liver	PN2	87	WES	aTr	0	0
Liver	PN7	87	WES	aTr	0	0
Liver	PN8	85	WES	aTr	0	0
Liver	PN9	93	WES	aTr	0	0
Lung	11_Y_M_Lonza	11	WGS	aTn	1.5	1.5
Lung	1265	68	WGS	aTn	29.6667	29
Lung	1274	55	WGS	aTn	35.6667	42.5
Lung	1276	55	WGS	aTn	22.5	23.5
Lung	1281	73	WGS	aTn	17.6667	17
Lung	1295	33	WGS	aTn	3.4	0
Lung	12_Y_M_Lonza	12	WGS	aTn	1.33333	0
Lung	1304	64	WGS	aTn	20.6667	20
Lung	1305	42	WGS	aTn	9	12
Lung	1401	45	WGS	aTn	13.6667	16
Lung	1407	25	WGS	aTn	14.25	16.5
Lung	1410	34	WGS	aTn	4.5	4
Lung	1415	64	WGS	aTn	23.3333	23
Lung	1423	79.25	WGS	aTn	22.5	19
Lung	PD28690	78	WGS	aTn	21.5	0
Lung	PD34204	61	WGS	aTn	211.917	217.5
Lung	PD34209	75	WGS	aTn	90.9818	96
Lung	PD34210	68	WGS	aTn	139.022	124
Lung	PD34215	73	WGS	aTn	42.2857	39
Lung	PD37451	80	WGS	aTn	110.033	110.5
Lung	PD37453	3	WGS	aTn	2.9	0
Lung	PD37454	59	WGS	aTn	45.7667	48
Lung	PD37455	0.916668	WGS	aTn	1.11111	0
Lung	PD37456	1	WGS	aTn	4.46429	6
Lung	S1235	77	WGS	aTn	22	21
Lung	S1289	44	WGS	aTn	51.25	49.5
Lung	S1296	48	WGS	aTn	13.5	15
Lung	S1313	52	WGS	aTn	21.6667	23
Lung	11_Y_M_Lonza	11	WGS	aTr	0	0
Lung	1265	68	WGS	aTr	26.6667	25
Lung	1274	55	WGS	aTr	31.6667	33
Lung	1276	55	WGS	aTr	20.75	23
Lung	1281	73	WGS	aTr	18.3333	18
Lung	1295	33	WGS	aTr	4.8	5
Lung	12_Y_M_Lonza	12	WGS	aTr	1.33333	0
Lung	1304	64	WGS	aTr	16	14
Lung	1305	42	WGS	aTr	9	8
Lung	1401	45	WGS	aTr	13	12
Lung	1407	25	WGS	aTr	13.5	13
Lung	1410	34	WGS	aTr	4.5	4.5
Lung	1415	64	WGS	aTr	19	19
Lung	1423	79.25	WGS	aTr	17	19
Lung	PD28690	78	WGS	aTr	18.5909	2
Lung	PD34204	61	WGS	aTr	193.567	197.5
Lung	PD34209	75	WGS	aTr	75.1636	79
Lung	PD34210	68	WGS	aTr	134.622	132
Lung	PD34215	73	WGS	aTr	32.7857	28.5
Lung	PD37451	80	WGS	aTr	95.5667	96.5
Lung	PD37453	3	WGS	aTr	2.06667	0
Lung	PD37454	59	WGS	aTr	36.0333	36
Lung	PD37455	0.916668	WGS	aTr	1.11111	0
Lung	PD37456	1	WGS	aTr	3.42857	2
Lung	S1235	77	WGS	aTr	21	20
Lung	S1289	44	WGS	aTr	50	49.5
Lung	S1296	48	WGS	aTr	13.75	16.5
Lung	S1313	52	WGS	aTr	14.6667	13
Lung	PN7	87	WES	aTn	0.680851	0
Lung	PN8	85	WES	aTn	0	0
Lung	PN9	93	WES	aTn	0	0
Lung	PN7	87	WES	aTr	0.255319	0
Lung	PN8	85	WES	aTr	0	0
Lung	PN9	93	WES	aTr	0	0
Pancreas	PD42565/PD43851	47	WGS	aTn	3.25	0
Pancreas	PD43850	54	WGS	aTn	26.3333	27
Pancreas	PD42565/PD43851	47	WGS	aTr	2.25	0
Pancreas	PD43850	54	WGS	aTr	19.1333	20
Pancreas	PN1	87	WES	aTn	0	0
Pancreas	PN2	87	WES	aTn	0	0
Pancreas	PN7	87	WES	aTn	0	0
Pancreas	PN8	85	WES	aTn	0	0
Pancreas	PN9	93	WES	aTn	0	0
Pancreas	PN1	87	WES	aTr	0	0
Pancreas	PN2	87	WES	aTr	0	0
Pancreas	PN7	87	WES	aTr	0	0
Pancreas	PN8	85	WES	aTr	0	0
Pancreas	PN9	93	WES	aTr	0	0
Placenta	PD42138	0	WGS	aTn	0.473684	0
Placenta	PD42142	0	WGS	aTn	0	0
Placenta	PD45557	0	WGS	aTn	1.7	0
Placenta	PD45566	0	WGS	aTn	0.347826	0
Placenta	PD45567	0	WGS	aTn	0	0
Placenta	PD42138	0	WGS	aTr	1.47368	0
Placenta	PD42142	0	WGS	aTr	0.333333	0
Placenta	PD45557	0	WGS	aTr	1.65	0
Placenta	PD45566	0	WGS	aTr	0	0
Placenta	PD45567	0	WGS	aTr	0	0
Prostate	PD28690	78	WGS	aTn	33.0833	30
Prostate	PD42565/PD43851	47	WGS	aTn	15.875	10.5
Prostate	PD28690	78	WGS	aTr	21.6667	20
Prostate	PD42565/PD43851	47	WGS	aTr	14.375	9
Rectum	PN2	87	WES	aTn	0	0
Rectum	PN7	87	WES	aTn	0	0
Rectum	PN8	85	WES	aTn	0	0
Rectum	PN9	93	WES	aTn	0	0
Rectum	PN2	87	WES	aTr	0	0
Rectum	PN7	87	WES	aTr	0	0
Rectum	PN8	85	WES	aTr	0	0
Rectum	PN9	93	WES	aTr	0	0
Small intestine	PD28690	78.1892	WGS	aTn	51.9459	50
Small intestine	PD34200	54	WGS	aTn	37.6	37
Small intestine	PD37266	67	WGS	aTn	65.5	88
Small intestine	PD37449	36	WGS	aTn	41.5	42.5
Small intestine	PD41851	80	WGS	aTn	85.5455	83
Small intestine	PD41852	75	WGS	aTn	73.0909	74
Small intestine	PD41853	79	WGS	aTn	61.0909	64
Small intestine	PD42565/PD43851	47	WGS	aTn	38.625	38
Small intestine	PD42833	45	WGS	aTn	31.1667	31
Small intestine	PD42834	44	WGS	aTn	57.2857	56
Small intestine	PD42835	59	WGS	aTn	58.8889	57
Small intestine	PD43400	77	WGS	aTn	66.8	60
Small intestine	PD43401	60	WGS	aTn	51.6	51
Small intestine	PD43402	53	WGS	aTn	58.6667	55.5
Small intestine	PD43403	60	WGS	aTn	73	74
Small intestine	PD43850	54	WGS	aTn	55.425	54.5
Small intestine	PD43851	47	WGS	aTn	37.9375	37
Small intestine	PD43853	38	WGS	aTn	30.5455	28
Small intestine	PD43949	13	WGS	aTn	15.2857	16
Small intestine	PD43950	5	WGS	aTn	5.54545	7
Small intestine	PD43951	7	WGS	aTn	5.5	7
Small intestine	PD43952	9	WGS	aTn	2.28571	0
Small intestine	PD43953	4	WGS	aTn	0.857143	0
Small intestine	PD43954	5	WGS	aTn	3.14286	0
Small intestine	PD45766	50	WGS	aTn	50.2857	51
Small intestine	PD45767	73	WGS	aTn	61.3846	64
Small intestine	PD45769	74	WGS	aTn	59.2	58
Small intestine	PD45770	51	WGS	aTn	61	60
Small intestine	PD45771	82	WGS	aTn	74.6667	75.5
Small intestine	PD45773	65	WGS	aTn	61.5	66.5
Small intestine	PD45776	74	WGS	aTn	68.5	62
Small intestine	PD45778	64	WGS	aTn	64.75	64
Small intestine	PD52486	19	WGS	aTn	12.8889	13
Small intestine	PD52487	23	WGS	aTn	24.6	27
Small intestine	STE0072	3	WGS	aTn	2.8	0
Small intestine	PD28690	78.1892	WGS	aTr	32.3514	35
Small intestine	PD34200	54	WGS	aTr	21.2	21
Small intestine	PD37266	67	WGS	aTr	25.3333	28.5
Small intestine	PD37449	36	WGS	aTr	18.2	20.5
Small intestine	PD41851	80	WGS	aTr	50.5455	50
Small intestine	PD41852	75	WGS	aTr	45.3636	47
Small intestine	PD41853	79	WGS	aTr	40	38
Small intestine	PD42565/PD43851	47	WGS	aTr	26.6875	24.5
Small intestine	PD42833	45	WGS	aTr	17.6667	16.5
Small intestine	PD42834	44	WGS	aTr	35	37
Small intestine	PD42835	59	WGS	aTr	34.8889	36
Small intestine	PD43400	77	WGS	aTr	49.2	46
Small intestine	PD43401	60	WGS	aTr	29.4	30
Small intestine	PD43402	53	WGS	aTr	38.6667	37
Small intestine	PD43403	60	WGS	aTr	50.2	50
Small intestine	PD43850	54	WGS	aTr	38.35	39
Small intestine	PD43851	47	WGS	aTr	26.25	24.5
Small intestine	PD43853	38	WGS	aTr	18.1818	18
Small intestine	PD43949	13	WGS	aTr	7.71429	9
Small intestine	PD43950	5	WGS	aTr	1	0
Small intestine	PD43951	7	WGS	aTr	0.9	0
Small intestine	PD43952	9	WGS	aTr	1	0
Small intestine	PD43953	4	WGS	aTr	0.714286	0
Small intestine	PD43954	5	WGS	aTr	1.42857	0
Small intestine	PD45766	50	WGS	aTr	31.8571	32
Small intestine	PD45767	73	WGS	aTr	40.5385	42
Small intestine	PD45769	74	WGS	aTr	36.6	34
Small intestine	PD45770	51	WGS	aTr	39.4	42
Small intestine	PD45771	82	WGS	aTr	41.6667	40
Small intestine	PD45773	65	WGS	aTr	40.1667	37
Small intestine	PD45776	74	WGS	aTr	47.1667	48.5
Small intestine	PD45778	64	WGS	aTr	39	36
Small intestine	PD52486	19	WGS	aTr	4.44444	0
Small intestine	PD52487	23	WGS	aTr	13	16
Small intestine	STE0072	3	WGS	aTr	3	4
Small intestine	PN1	87	WES	aTn	0.102041	0
Small intestine	PN7	87	WES	aTn	0	0
Small intestine	PN8	85	WES	aTn	0	0
Small intestine	PN9	93	WES	aTn	0	0
Small intestine	PN1	87	WES	aTr	0.0408163	0
Small intestine	PN7	87	WES	aTr	0	0
Small intestine	PN8	85	WES	aTr	0	0
Small intestine	PN9	93	WES	aTr	0	0
Spleen	KX001	29	WGS	aTn	18.5676	19
Spleen	KX002	38	WGS	aTn	28.6275	28
Spleen	KX003	81	WGS	aTn	22.75	24
Spleen	KX001	29	WGS	aTr	10.1081	12
Spleen	KX002	38	WGS	aTr	19.7451	19
Spleen	KX003	81	WGS	aTr	19.8333	22
Stomach	PD42565/PD43851	47	WGS	aTn	26.7143	27
Stomach	PD43850	54	WGS	aTn	27	27
Stomach	PD42565/PD43851	47	WGS	aTr	20.2857	23
Stomach	PD43850	54	WGS	aTr	16.75	21.5
Stomach	PN2	87	WES	aTn	0.12	0
Stomach	PN7	87	WES	aTn	0	0
Stomach	PN8	85	WES	aTn	0	0
Stomach	PN9	93	WES	aTn	0	0
Stomach	PN2	87	WES	aTr	0	0
Stomach	PN7	87	WES	aTr	0	0
Stomach	PN8	85	WES	aTr	0	0
Stomach	PN9	93	WES	aTr	0	0
Testis	PD28690	78	WGS	aTn	13	14.5
Testis	PD40744	30	WGS	aTn	5.09091	5
Testis	PD40745/PD42564	46	WGS	aTn	7.11765	7
Testis	PD40746/PD42568	71	WGS	aTn	10.5833	10
Testis	PD42034	33	WGS	aTn	3.21875	0
Testis	PD42036	28	WGS	aTn	1.33333	0
Testis	PD42563	38	WGS	aTn	4.06667	5
Testis	PD42565/PD43851	47	WGS	aTn	10.1212	9
Testis	PD42566	48	WGS	aTn	4.25	5
Testis	PD42569	44	WGS	aTn	5.5	7.5
Testis	PD43726	82	WGS	aTn	13.7	15
Testis	PD43727	60	WGS	aTn	6.875	8
Testis	PD46180	21	WGS	aTn	1.14286	0
Testis	PD46181	73	WGS	aTn	0	0
Testis	PD46269	22	WGS	aTn	2.44444	0
Testis	PD28690	78	WGS	aTr	10.8571	11.5
Testis	PD40744	30	WGS	aTr	2.40909	0
Testis	PD40745/PD42564	46	WGS	aTr	5.29412	6
Testis	PD40746/PD42568	71	WGS	aTr	7.25	7.5
Testis	PD42034	33	WGS	aTr	2.1875	0
Testis	PD42036	28	WGS	aTr	2	2
Testis	PD42563	38	WGS	aTr	3	0
Testis	PD42565/PD43851	47	WGS	aTr	7.0303	7
Testis	PD42566	48	WGS	aTr	1.25	0
Testis	PD42569	44	WGS	aTr	5.2	6
Testis	PD43726	82	WGS	aTr	10.3	12
Testis	PD43727	60	WGS	aTr	3.25	0
Testis	PD46180	21	WGS	aTr	0.857143	0
Testis	PD46181	73	WGS	aTr	0	0
Testis	PD46269	22	WGS	aTr	1.44444	0
Thyroid	PD28690	78	WGS	aTn	4.54839	0
Thyroid	PD28690	78	WGS	aTr	2.80645	0
Tonsil	TX001	4	WGS	aTn	1.89744	0
Tonsil	TX002	4	WGS	aTn	3.77778	0
Tonsil	TX001	4	WGS	aTr	1.02564	0
Tonsil	TX002	4	WGS	aTr	0	0

## Sheet: S5e
Spearman correlation between donor age and mean aTn (aTn→aCn) and aTr (aTr→aCr) MEML, including P value, P value following Benjamini-Hochberg Correction, and analysis parameters. Correlation between donor age and median MEML was also calculated, but not plotted.
Tissue	Motif	Experiment	#n donors	Spearman coefficient_mean	P_value_mean	BH_corrected_P_value_mean	Spearman coefficient_median	P_value_median	BH_corrected_P_value_median	Info
Bladder	aTn	WES	129	-0.0289358	0.74479	1	-0.00815036	0.92696	0.92696	Including MEML=0
Bladder	aTn	WGS	31	0.0996464	0.593799	0.647781	0.130079	0.485516	0.529653	Including MEML=0
Bladder	aTr	WES	129	-0.0342762	0.699773	1	0.0443772	0.61752	0.61752	Including MEML=0
Bladder	aTr	WGS	31	0.112573	0.546544	0.559461	0.127961	0.492708	0.5375	Including MEML=0
Blood	aTn	WGS	38	0.651893	9.26324e-06	3.26883e-05	0.630824	2.18016e-05	6.54048e-05	Including MEML=0
Blood	aTr	WGS	38	0.581407	0.000129178	0.000258355	0.587143	0.000106635	0.000200486	Including MEML=0
Bone marrow	aTn	WGS	15	0.801368	0.000328491	0.000563128	0.801368	0.000328491	0.000656983	Including MEML=0
Bone marrow	aTr	WGS	15	0.80905	0.000259298	0.000396254	0.80905	0.000259298	0.000388946	Including MEML=0
Brain	aTn	WGS	86	0.456906	9.7752e-06	3.26883e-05	0.576232	6.42266e-09	3.8536e-08	Including MEML=0
Brain	aTr	WGS	86	0.449943	1.38411e-05	4.15234e-05	0.580661	4.61455e-09	2.76873e-08	Including MEML=0
Breast	aTn	WGS	31	0.696266	1.36201e-05	3.26883e-05	0.686756	1.98706e-05	6.54048e-05	Including MEML=0
Breast	aTr	WGS	31	0.697165	1.31327e-05	4.15234e-05	0.662291	4.93873e-05	0.000148162	Including MEML=0
Colon	aTn	WES	31	0.325631	0.0738386	0.443032	-0.0445353	0.811967	0.92696	Including MEML=0
Colon	aTn	WGS	66	0.347175	0.00429035	0.00643552	0.353697	0.00357567	0.00476756	Including MEML=0
Colon	aTr	WES	31	0.473929	0.00707498	0.0424499				Including MEML=0
Colon	aTr	WGS	66	0.476161	5.31944e-05	0.000127667	0.478534	4.82131e-05	0.000148162	Including MEML=0
Dermis	aTn	WGS	27	0.403592	0.0368308	0.044197	0.440638	0.0214245	0.0257095	Including MEML=0
Dermis	aTr	WGS	27	0.647122	0.00026417	0.000396254	0.692437	6.27697e-05	0.000150647	Including MEML=0
Epidermis	aTn	WES	12							Including MEML=0
Epidermis	aTn	WGS	8	0.166957	0.692725	0.692725	0.166957	0.692725	0.692725	Including MEML=0
Epidermis	aTr	WES	12	-0.169627	0.598164	1	-0.174991	0.586462	0.61752	Including MEML=0
Epidermis	aTr	WGS	8	-0.244527	0.559461	0.559461	-0.244527	0.559461	0.559461	Including MEML=0
Esophagus	aTn	WES	5	0	1	1				Including MEML=0
Esophagus	aTr	WES	5	0	1	1				Including MEML=0
Liver	aTn	WES	5	0	1	1				Including MEML=0
Liver	aTn	WGS	28	0.669496	9.77194e-05	0.000195439	0.649316	0.000185102	0.000444245	Including MEML=0
Liver	aTr	WES	5	0	1	1				Including MEML=0
Liver	aTr	WGS	28	0.619419	0.000440083	0.000586778	0.613158	0.00052185	0.0006958	Including MEML=0
Lung	aTn	WGS	28	0.728057	1.12646e-05	3.26883e-05	0.588083	0.000997647	0.00171025	Including MEML=0
Lung	aTr	WGS	28	0.75	4.3307e-06	2.59842e-05	0.66397	0.00011695	0.000200486	Including MEML=0
Pancreas	aTn	WES	5							Including MEML=0
Pancreas	aTr	WES	5							Including MEML=0
Placenta	aTn	WGS	5							Including MEML=0
Placenta	aTr	WGS	5							Including MEML=0
Rectum	aTn	WES	4							Including MEML=0
Rectum	aTr	WES	4							Including MEML=0
Small intestine	aTn	WES	4	0	1	1				Including MEML=0
Small intestine	aTn	WGS	35	0.901856	1.4243e-13	1.70917e-12	0.881454	2.7478e-12	3.29736e-11	Including MEML=0
Small intestine	aTr	WES	4	0	1	1				Including MEML=0
Small intestine	aTr	WGS	35	0.869763	1.18485e-11	1.42182e-10	0.836358	3.94811e-10	4.73773e-09	Including MEML=0
Stomach	aTn	WES	4	0	1	1				Including MEML=0
Stomach	aTr	WES	4							Including MEML=0
Testis	aTn	WGS	15	0.646429	0.0111029	0.0148039	0.730102	0.00199881	0.00299822	Including MEML=0
Testis	aTr	WGS	15	0.553571	0.0349094	0.0418913	0.556469	0.031208	0.0374496	Including MEML=0
Bladder	aTn	WES	27	0.0650978	0.747002	0.747002	-0.0326064	0.871736	0.871736	Excluding MEML=0
Bladder	aTn	WGS	28	0.13531	0.492387	0.492387	0.174994	0.37311	0.37311	Excluding MEML=0
Bladder	aTr	WES	31	0.211971	0.252303	0.252303	0.0764809	0.682592	0.682592	Excluding MEML=0
Bladder	aTr	WGS	26	-0.0727276	0.724036	0.724036	-0.0487138	0.813187	0.813187	Excluding MEML=0
Blood	aTn	WGS	28	0.175979	0.370382	0.40742	0.178189	0.364306	0.37311	Excluding MEML=0
Blood	aTr	WGS	27	0.137351	0.494497	0.543947	0.143295	0.47582	0.523402	Excluding MEML=0
Bone marrow	aTn	WGS	8	0.934148	0.000679106	0.00106717	0.934148	0.000679106	0.00129937	Excluding MEML=0
Bone marrow	aTr	WGS	6	0.942857	0.0166667	0.0203704	0.942857	0.0166667	0.0203704	Excluding MEML=0
Brain	aTn	WGS	50	0.702495	1.29964e-08	4.76534e-08	0.670668	9.88701e-08	5.43786e-07	Excluding MEML=0
Brain	aTr	WGS	51	0.69993	1.093e-08	6.01149e-08	0.674757	5.6457e-08	3.10514e-07	Excluding MEML=0
Breast	aTn	WGS	30	0.692128	2.26441e-05	4.9817e-05	0.684521	3.02118e-05	8.30824e-05	Excluding MEML=0
Breast	aTr	WGS	29	0.664202	8.52952e-05	0.000234562	0.636465	0.000205933	0.000566316	Excluding MEML=0
Colon	aTn	WES	5	-0.7	0.233333	0.466667	-0.894427	0.0405193	0.0810387	Excluding MEML=0
Colon	aTn	WGS	62	0.309548	0.0143558	0.0197392	0.323758	0.0102603	0.0141079	Excluding MEML=0
Colon	aTr	WGS	63	0.418967	0.000631897	0.00115848	0.432006	0.000407049	0.000812422	Excluding MEML=0
Dermis	aTn	WGS	20	0.526834	0.017002	0.0207802	0.537941	0.0144232	0.0176284	Excluding MEML=0
Dermis	aTr	WGS	25	0.625941	0.00081742	0.00128452	0.679985	0.000184477	0.000566316	Excluding MEML=0
Liver	aTn	WGS	27	0.633781	0.000386275	0.00070817	0.611112	0.000708749	0.00129937	Excluding MEML=0
Liver	aTr	WGS	26	0.635819	0.000481501	0.0010593	0.613594	0.000857146	0.00134694	Excluding MEML=0
Lung	aTn	WGS	28	0.728057	1.12646e-05	3.09777e-05	0.588083	0.000997647	0.00156773	Excluding MEML=0
Lung	aTr	WGS	27	0.726023	1.81434e-05	6.65259e-05	0.628803	0.000443139	0.000812422	Excluding MEML=0
Small intestine	aTn	WGS	35	0.901856	1.4243e-13	7.83367e-13	0.881454	2.7478e-12	3.02258e-11	Excluding MEML=0
Small intestine	aTr	WGS	35	0.869763	1.18485e-11	1.30334e-10	0.836358	3.94811e-10	4.34292e-09	Excluding MEML=0
Testis	aTn	WGS	14	0.907692	0	0	0.91529	4.43527e-06	1.62626e-05	Excluding MEML=0
Testis	aTr	WGS	14	0.793407	0.0011509	0.00158249	0.672077	0.00846733	0.0116426	Excluding MEML=0
