# Supplementary material for: Motif-Centered Analyses Reveal Universal and Tissue-Specific Mutagenic Mechanisms Operating in the Human Body
Source: bioRxiv. 2026 May 10:2025.10.07.681015. Preprint. [Version 4] doi: 10.1101/2025.10.07.681015 (PMC12934804; doi:10.1101/2025.10.07.681015)
Supplement: Supplement 1 [file media-1.zip › Supplementary_table_S6.xlsx]

## Sheet: Legend
Supplemental table S6
Prevalence of aTn (aTn→aCn) motif in diseased tissues. Contains numeric values underlying Figure 5, Supplementary Figure S7.
The sheets in the table are as follows:
S6a	aTn (aTn→aCn) motif enrichment and MEML count for diseased and healthy samples.
S6b	P-values from Wilcoxon Rank Sum test for aTn (aTn→aCn) MEML per donor for every disease tissue against its healthy counterpart with FDR correction for diseases within each age group .
S6c	Multivariable regression analysis for aTn (aTn→aCn) MEML showing β Coefficient, P value, and confidence intervals for each variable.
S6d	Spearman correlation between donor age and mean or median (aTn→aCn) MEML, including P value, P value following Benjamini-Hochberg Correction, and analysis parameters.

## Sheet: S6a
aTn (aTn→aCn) motif enrichment and MEML count for diseased and healthy samples.
Sample	Donor ID	Age	Tissue	Disease	Experiment	aTn_Enrichment	aTn_MEML
1124_PFC_01	1124	4.7	Brain	Cockayne syndrome	WGS	1.27896	0
1124_PFC_02	1124	4.7	Brain	Cockayne syndrome	WGS	0.282008	0
1124_PFC_03	1124	4.7	Brain	Cockayne syndrome	WGS	0.432801	0
1286_PFC_01	1286	5.8	Brain	Cockayne syndrome	WGS	1.05526	0
1286_PFC_02	1286	5.8	Brain	Cockayne syndrome	WGS	0.997772	0
1286_PFC_03	1286	5.8	Brain	Cockayne syndrome	WGS	1.58824	0
1286_PFC_04	1286	5.8	Brain	Cockayne syndrome	WGS	1.40515	0
1353_180322_P1E03	1353	57	Brain	Alzheimer's disease	WGS	1.29147	0
1353_180322_Pp1C02	1353	57	Brain	Alzheimer's disease	WGS	1.88417	6
1353_180322_Pp1G05	1353	57	Brain	Alzheimer's disease	WGS	1.63179	0
1353_180322_Pp1H01	1353	57	Brain	Alzheimer's disease	WGS	2.28454	6
1353_180327_Hp1D03	1353	57	Brain	Alzheimer's disease	WGS	0.990251	0
1353_180508_Hp2C08	1353	57	Brain	Alzheimer's disease	WGS	1.52768	0
1353_180508_Hp2E08	1353	57	Brain	Alzheimer's disease	WGS	2.00538	6
1353_180508_Hp2G06	1353	57	Brain	Alzheimer's disease	WGS	0.90328	0
1353_180508_Hp2H11	1353	57	Brain	Alzheimer's disease	WGS	2.08213	0
1353-181114-Pp2B08	1353	57	Brain	Alzheimer's disease	WGS	1.85542	0
1353-181114-Pp2H04	1353	57	Brain	Alzheimer's disease	WGS	1.78388	10
1353-181114-Pp2H10	1353	57	Brain	Alzheimer's disease	WGS	1.44444	0
1353P_200925A1	1353	57	Brain	Alzheimer's disease	WGS	2.02262	42
1353P_200925E1	1353	57	Brain	Alzheimer's disease	WGS	1.95773	32
1353P_200925E2	1353	57	Brain	Alzheimer's disease	WGS	2.11856	35
1353P_200925E3	1353	57	Brain	Alzheimer's disease	WGS	2.11018	46
1456_180403_Hp1D06	1456	81	Brain	Alzheimer's disease	WGS	2.02595	8
1456_180403_Hp1D12	1456	81	Brain	Alzheimer's disease	WGS	0.804888	0
1456_180403_Hp1E10	1456	81	Brain	Alzheimer's disease	WGS	1.88048	6
1456_180403_Hp1G11	1456	81	Brain	Alzheimer's disease	WGS	1.6446	0
1456_180403_Hp2G08	1456	81	Brain	Alzheimer's disease	WGS	2.25803	6
1456_180508_Pp2B03	1456	81	Brain	Alzheimer's disease	WGS	1.86362	0
1456_180508_Pp2B10	1456	81	Brain	Alzheimer's disease	WGS	1.74405	6
1456_180508_Pp2D03	1456	81	Brain	Alzheimer's disease	WGS	1.36382	0
1456_180508_Pp2D11	1456	81	Brain	Alzheimer's disease	WGS	1.74395	0
1456_180508_Pp2E04	1456	81	Brain	Alzheimer's disease	WGS	2.08109	13
1647_180713_P2B05	1647	59	Brain	Alzheimer's disease	WGS	0.711354	0
1647_180713_P2D11	1647	59	Brain	Alzheimer's disease	WGS	1.56932	0
1647_180713_P2G01	1647	59	Brain	Alzheimer's disease	WGS	1.47604	0
1647-181116-Hp3C03	1647	59	Brain	Alzheimer's disease	WGS	0.717767	0
1647-181116-Hp3C11	1647	59	Brain	Alzheimer's disease	WGS	1.73795	0
1647-181116-Hp3E10	1647	59	Brain	Alzheimer's disease	WGS	2.24181	7
1647-181116-Hp3G08	1647	59	Brain	Alzheimer's disease	WGS	1.20808	0
1647-181116-Hp3H06	1647	59	Brain	Alzheimer's disease	WGS	1.46257	0
1647-190108-Pp3B09	1647	59	Brain	Alzheimer's disease	WGS	0.778676	0
1647-190108-Pp3B10	1647	59	Brain	Alzheimer's disease	WGS	1.85984	6
1647-190108-Pp3C11	1647	59	Brain	Alzheimer's disease	WGS	1.82632	0
1647P_201001A5	1647	59	Brain	Alzheimer's disease	WGS	2.18751	33
1647P_201001A6	1647	59	Brain	Alzheimer's disease	WGS	2.29447	46
1762_PFC_01	1762	4.4000000000000004	Brain	Cockayne syndrome	WGS	1.97959	0
1762_PFC_02	1762	4.4000000000000004	Brain	Cockayne syndrome	WGS	0.844836	0
1762_PFC_03	1762	4.4000000000000004	Brain	Cockayne syndrome	WGS	1.92209	0
1762_PFC_04	1762	4.4000000000000004	Brain	Cockayne syndrome	WGS	1.4248	0
1762_PFC_05	1762	4.4000000000000004	Brain	Cockayne syndrome	WGS	1.80314	0
1762_PFC_06	1762	4.4000000000000004	Brain	Cockayne syndrome	WGS	1.27907	0
1828-181116-Hp2B07	1828	91	Brain	Alzheimer's disease	WGS	1.1154	0
1828-181116-Hp2C09	1828	91	Brain	Alzheimer's disease	WGS	1.64605	15
1828-181116-Hp2D07	1828	91	Brain	Alzheimer's disease	WGS	1.57427	8
1828-181116-Hp2D09	1828	91	Brain	Alzheimer's disease	WGS	1.81183	6
1828P_201001G1	1828	91	Brain	Alzheimer's disease	WGS	1.98181	52
1828P_201001G2	1828	91	Brain	Alzheimer's disease	WGS	2.09688	44
1828P_201001G6	1828	91	Brain	Alzheimer's disease	WGS	1.99956	53
1828P_201001H1	1828	91	Brain	Alzheimer's disease	WGS	1.86936	51
1995_171201_Pp1G12	1995	89	Brain	Alzheimer's disease	WGS	1.43301	0
1995_171201_Pp1H09	1995	89	Brain	Alzheimer's disease	WGS	0.941627	0
1995_180413_Hp1A12	1995	89	Brain	Alzheimer's disease	WGS	1.63703	0
1995_180413_Hp1B03	1995	89	Brain	Alzheimer's disease	WGS	2.33936	6
1995_180601_Pp4D07	1995	89	Brain	Alzheimer's disease	WGS	1.2	0
1995_180601_Pp4G11	1995	89	Brain	Alzheimer's disease	WGS	1.47843	0
1995_180604_Hp2A12	1995	89	Brain	Alzheimer's disease	WGS	2.36035	0
1995_180604_Hp2G12	1995	89	Brain	Alzheimer's disease	WGS	0.940441	0
1995-181114-Pp5E11	1995	89	Brain	Alzheimer's disease	WGS	2.1426	0
1995-181114-Pp5G02	1995	89	Brain	Alzheimer's disease	WGS	1.59857	0
1995-181114-Pp5H06	1995	89	Brain	Alzheimer's disease	WGS	1.32719	0
1995-181114-Pp5H08	1995	89	Brain	Alzheimer's disease	WGS	1.93413	0
1995P_201001E1	1995	89	Brain	Alzheimer's disease	WGS	1.72037	25
1995P_201001E3	1995	89	Brain	Alzheimer's disease	WGS	1.82366	35
1995P_201001E5	1995	89	Brain	Alzheimer's disease	WGS	1.99997	38
1995P_201001E6	1995	89	Brain	Alzheimer's disease	WGS	1.81887	31
2208-181120-Hp1B01	2208	69	Brain	Alzheimer's disease	WGS	1.72822	9
2208-181120-Hp1B02	2208	69	Brain	Alzheimer's disease	WGS	1.6728	0
2208-181120-Hp1C12	2208	69	Brain	Alzheimer's disease	WGS	1.58412	0
2208-181120-Hp1H04	2208	69	Brain	Alzheimer's disease	WGS	2.45994	17
2208-181120-Hp1H05	2208	69	Brain	Alzheimer's disease	WGS	2.02175	9
2208-181120-Pp1B05	2208	69	Brain	Alzheimer's disease	WGS	2.22407	15
2208-181120-Pp1E01	2208	69	Brain	Alzheimer's disease	WGS	2.0543	6
2208-181120-Pp1G03	2208	69	Brain	Alzheimer's disease	WGS	2.2452	14
2208-181120-Pp1G04	2208	69	Brain	Alzheimer's disease	WGS	2.07004	14
2208-181120-Pp1H10	2208	69	Brain	Alzheimer's disease	WGS	1.51824	0
2208P_201001C2	2208	69	Brain	Alzheimer's disease	WGS	1.95935	37
2208P_201001C3	2208	69	Brain	Alzheimer's disease	WGS	2.05616	53
2208P_201001C4	2208	69	Brain	Alzheimer's disease	WGS	2.00354	46
2208P_201001C6	2208	69	Brain	Alzheimer's disease	WGS	2.13107	48
4556_170602_H1B01	4556	70	Brain	Alzheimer's disease	WGS	1.94412	15
4556_170602_P1A08	4556	70	Brain	Alzheimer's disease	WGS	2.00852	10
4556_170602_P1F05	4556	70	Brain	Alzheimer's disease	WGS	1.02101	0
4556_170602_P1F07	4556	70	Brain	Alzheimer's disease	WGS	0.861686	0
4556_170626_H2A09	4556	70	Brain	Alzheimer's disease	WGS	1.59283	0
4556_170626_H2F06	4556	70	Brain	Alzheimer's disease	WGS	2.89925	8
4556_170626_H2G07	4556	70	Brain	Alzheimer's disease	WGS	1.97174	16
4556_170626_H2G11	4556	70	Brain	Alzheimer's disease	WGS	2.09036	16
4556_170626_P2E02	4556	70	Brain	Alzheimer's disease	WGS	1.66262	0
4556_170626_P2F08	4556	70	Brain	Alzheimer's disease	WGS	0.992439	0
5105_PFC_01	5105	8.6999999999999904	Brain	Cockayne syndrome	WGS	1.32241	0
5105_PFC_02	5105	8.6999999999999904	Brain	Cockayne syndrome	WGS	1.61719	0
5105_PFC_03	5105	8.6999999999999904	Brain	Cockayne syndrome	WGS	2.48153	4
5105_PFC_04	5105	8.6999999999999904	Brain	Cockayne syndrome	WGS	1.26867	0
5105_PFC_05	5105	8.6999999999999904	Brain	Cockayne syndrome	WGS	0.908854	0
5105_PFC_06	5105	8.6999999999999904	Brain	Cockayne syndrome	WGS	0.519459	0
5222_180601_Pp2B04	5222	80	Brain	Alzheimer's disease	WGS	3.35473	3
5222_180601_Pp2B12	5222	80	Brain	Alzheimer's disease	WGS	1.65725	0
5222_180601_Pp2C01	5222	80	Brain	Alzheimer's disease	WGS	1.13179	0
5222_180601_Pp2F05	5222	80	Brain	Alzheimer's disease	WGS	1.92381	0
5222-181114-Pp3C03	5222	80	Brain	Alzheimer's disease	WGS	1.63826	0
5222-181114-Pp3G05	5222	80	Brain	Alzheimer's disease	WGS	1.98456	12
5316_PFC_01	5316	44.5	Brain	Xeroderma Pigmentosum	WGS	1.65888	0
5316_PFC_02	5316	44.5	Brain	Xeroderma Pigmentosum	WGS	1.63671	0
5316_PFC_03	5316	44.5	Brain	Xeroderma Pigmentosum	WGS	1.9845	6
5379_PFC_01	5379	24	Brain	Xeroderma Pigmentosum	WGS	1.36673	0
5379_PFC_02	5379	24	Brain	Xeroderma Pigmentosum	WGS	1.99976	0
5379_PFC_03	5379	24	Brain	Xeroderma Pigmentosum	WGS	1.43278	0
5379_PFC_04	5379	24	Brain	Xeroderma Pigmentosum	WGS	1.85569	7
5379_PFC_05	5379	24	Brain	Xeroderma Pigmentosum	WGS	1.8867	0
5379_PFC_06	5379	24	Brain	Xeroderma Pigmentosum	WGS	1.258	0
5416_PFC_01	5416	45.9	Brain	Xeroderma Pigmentosum	WGS	0.796044	0
5416_PFC_02	5416	45.9	Brain	Xeroderma Pigmentosum	WGS	1.40399	0
5416_PFC_03	5416	45.9	Brain	Xeroderma Pigmentosum	WGS	1.76544	0
5416_PFC_04	5416	45.9	Brain	Xeroderma Pigmentosum	WGS	1.49497	0
5416_PFC_05	5416	45.9	Brain	Xeroderma Pigmentosum	WGS	1.67282	0
5416_PFC_06	5416	45.9	Brain	Xeroderma Pigmentosum	WGS	2.14482	11
580_PFC_01	580	8.4	Brain	Cockayne syndrome	WGS	0.729555	0
580_PFC_02	580	8.4	Brain	Cockayne syndrome	WGS	1.51204	0
580_PFC_03	580	8.4	Brain	Cockayne syndrome	WGS	1.36472	0
580_PFC_04	580	8.4	Brain	Cockayne syndrome	WGS	2.43919	4
682_PFC_01	682	32.799999999999898	Brain	Cockayne syndrome	WGS	2.38418	8
682_PFC_02	682	32.799999999999898	Brain	Cockayne syndrome	WGS	1.43815	0
682_PFC_03	682	32.799999999999898	Brain	Cockayne syndrome	WGS	1.23455	0
682_PFC_04	682	32.799999999999898	Brain	Cockayne syndrome	WGS	1.79512	0
ABN_3HUF	ABN_3HUF	23	Brain	Autism spectrum disorder	WGS	0	0
ABN_AZC6	ABN_AZC6	35	Brain	Autism spectrum disorder	WGS	1.70857	0
ABN_FXMW	ABN_FXMW	29	Brain	Autism spectrum disorder	WGS	2.45649	0
ABN_JU7U	ABN_JU7U	25	Brain	Autism spectrum disorder	WGS	1.67599	0
ABN_KMC3	ABN_KMC3	49	Brain	Autism spectrum disorder	WGS	1.12195	0
ABN_NF22	ABN_NF22	37	Brain	Autism spectrum disorder	WGS	1.26302	0
ABN_VMGD	ABN_VMGD	31	Brain	Autism spectrum disorder	WGS	0.517956	0
ABN_VPSP	ABN_VPSP	21	Brain	Autism spectrum disorder	WGS	1.83621	0
ABN_XVTN	ABN_XVTN	74	Brain	Autism spectrum disorder	WGS	0.912921	0
ALZ1456BA9-A	1456	81	Brain	Alzheimer's disease	WGS	2.27959	72
ALZ1456BA9-B	1456	81	Brain	Alzheimer's disease	WGS	2.13361	64
ALZ1456BA9-C	1456	81	Brain	Alzheimer's disease	WGS	2.12683	60
ALZ1456BA9-D	1456	81	Brain	Alzheimer's disease	WGS	2.28482	69
ALZ1647BA9-A	1647	59	Brain	Alzheimer's disease	WGS	1.8861	29
ALZ1647BA9-B	1647	59	Brain	Alzheimer's disease	WGS	2.30043	40
ALZ1647BA9-C	1647	59	Brain	Alzheimer's disease	WGS	1.92647	22
ALZ1647BA9-D	1647	59	Brain	Alzheimer's disease	WGS	1.95864	46
AN02255	AN02255	20	Brain	Autism spectrum disorder	WGS	4.24561	0
AN05983	AN05983	24	Brain	Autism spectrum disorder	WGS	1.49721	0
AN06365	AN06365	10	Brain	Autism spectrum disorder	WGS	2.44074	0
AN09412	AN09412	29	Brain	Autism spectrum disorder	WGS	0	0
AN12434	AN12434	18	Brain	Autism spectrum disorder	WGS	2.48988	0
AN13287	AN13287	43	Brain	Autism spectrum disorder	WGS	2.12284	0
AN13654	AN13654	69	Brain	Autism spectrum disorder	WGS	2.00687	0
AN14067	AN14067	38	Brain	Autism spectrum disorder	WGS	0	0
AN19923	AN19923	49	Brain	Autism spectrum disorder	WGS	1.03476	0
LBR5221	LBR5221	19	Brain	Autism spectrum disorder	WGS	0	0
LBR5311	LBR5311	21	Brain	Autism spectrum disorder	WGS	2.32402	0
LBR5313	LBR5313	17	Brain	Autism spectrum disorder	WGS	1.49046	0
LBR5586	LBR5586	29	Brain	Autism spectrum disorder	WGS	0	0
LIBD100	LIBD100	54.03	Brain	Schizophrenia	WGS	3.04235	0
LIBD107	LIBD107	60.64	Brain	Schizophrenia	WGS	1.28504	0
LIBD110	LIBD110	33.36	Brain	Schizophrenia	WGS	2.0122	0
LIBD120	LIBD120	53.65	Brain	Schizophrenia	WGS	0	0
LIBD123	LIBD123	55.53	Brain	Schizophrenia	WGS	1.34321	0
LIBD74	LIBD74	62.61	Brain	Schizophrenia	WGS	1.24706	0
LIBD80	LIBD80	46.06	Brain	Schizophrenia	WGS	2.30644	0
LIBD82	LIBD82	65.260000000000005	Brain	Schizophrenia	WGS	1.6694	59
LIBD98	LIBD98	47.75	Brain	Schizophrenia	WGS	1.9787	11
M3663M	M3663M	27	Brain	Autism spectrum disorder	WGS	2.94969	0
MA1647_p1E05	1647	59	Brain	Alzheimer's disease	WGS	0.489182	0
MA1828_p1A09	1828	91	Brain	Alzheimer's disease	WGS	1.32875	0
MA1828_p1C06	1828	91	Brain	Alzheimer's disease	WGS	1.58387	0
MA1828_p1D06	1828	91	Brain	Alzheimer's disease	WGS	1.53925	0
MA1828_p1F01	1828	91	Brain	Alzheimer's disease	WGS	1.19974	0
MA1828_p1F03	1828	91	Brain	Alzheimer's disease	WGS	1.04232	0
MA1828_p2F10	1828	91	Brain	Alzheimer's disease	WGS	0.559994	0
MA1828_p2G02	1828	91	Brain	Alzheimer's disease	WGS	1.33229	0
MA1828_p2G10	1828	91	Brain	Alzheimer's disease	WGS	0.690803	0
MA1828_p2H02	1828	91	Brain	Alzheimer's disease	WGS	1.13838	0
MA1828_p2H11	1828	91	Brain	Alzheimer's disease	WGS	2.02005	9
MA2207_A2	2207	83	Brain	Alzheimer's disease	WGS	1.92608	60
MA2207_A3	2207	83	Brain	Alzheimer's disease	WGS	2.03804	60
MA2207_A5	2207	83	Brain	Alzheimer's disease	WGS	1.92232	55
PD43281_neuronsFC-AD	PD43281	68	Brain	Alzheimer's disease	WGS	2.10389	45
PD43282_neuronsFC-AD	PD43282	76	Brain	Alzheimer's disease	WGS	1.99107	51
PD43283_neuronsFC-AD	PD43283	64	Brain	Alzheimer's disease	WGS		0
PD43284_neuronsFC-AD	PD43284	84	Brain	Alzheimer's disease	WGS		0
PD43285_neuronsFC-AD	PD43285	74	Brain	Alzheimer's disease	WGS		0
PD43287_neuronsFC-AD	PD43287	69	Brain	Alzheimer's disease	WGS	2.06509	54
PD43288_neuronsFC-AD	PD43288	100	Brain	Alzheimer's disease	WGS		0
PD43289_neuronsFC-AD	PD43289	69	Brain	Alzheimer's disease	WGS	2.17209	51
PD43290_neuronsFC-AD	PD43290	82	Brain	Alzheimer's disease	WGS	1.9563	54
TS1	TS1	42	Brain	Tourette syndrome	WGS	1.19481	0
TS10	TS10	63	Brain	Tourette syndrome	WGS	0.777215	0
TS12	TS12	21	Brain	Tourette syndrome	WGS	0.882517	0
TS18	TS18	37	Brain	Tourette syndrome	WGS	1.74879	0
TS19	TS19	64	Brain	Tourette syndrome	WGS	3.85345	0
TS2	TS2	52	Brain	Tourette syndrome	WGS	1.72174	0
TS20	TS20	89	Brain	Tourette syndrome	WGS	2.09829	0
TS22	TS22	95	Brain	Tourette syndrome	WGS	0	0
TS23	TS23	72	Brain	Tourette syndrome	WGS	2.60855	0
TS3	TS3	42	Brain	Tourette syndrome	WGS	3.21637	0
TS4	TS4	35	Brain	Tourette syndrome	WGS	0	0
TS5	TS5	77	Brain	Tourette syndrome	WGS	1.29533	0
TS7	TS7	62	Brain	Tourette syndrome	WGS	1.53623	0
TS8	TS8	78	Brain	Tourette syndrome	WGS	1.39179	0
TS9	TS9	84	Brain	Tourette syndrome	WGS	1.63705	18
UK20119	UK20119	50	Brain	Autism spectrum disorder	WGS	1.05339	0
UK25363	UK25363	33	Brain	Autism spectrum disorder	WGS	0	0
UK28768	UK28768	22	Brain	Autism spectrum disorder	WGS	1.7658	0
UK45353	UK45353	44	Brain	Autism spectrum disorder	WGS	1.77919	0
UMB1174	UMB1174	7	Brain	Autism spectrum disorder	WGS	4.28956	4
UMB1182	UMB1182	9	Brain	Autism spectrum disorder	WGS	1.95184	0
UMB1349	UMB1349	5	Brain	Autism spectrum disorder	WGS	2.24186	0
UMB1445	UMB1445	45	Brain	Autism spectrum disorder	WGS	0	0
UMB1638	UMB1638	20	Brain	Autism spectrum disorder	WGS	0.458726	0
UMB4231	UMB4231	8	Brain	Autism spectrum disorder	WGS	0.363332	0
UMB4334	UMB4334	11	Brain	Autism spectrum disorder	WGS	1.79268	0
UMB4671	UMB4671	4	Brain	Autism spectrum disorder	WGS	1.10761	0
UMB4721	UMB4721	8	Brain	Autism spectrum disorder	WGS	1.16959	0
UMB4849	UMB4849	7	Brain	Autism spectrum disorder	WGS	0	0
UMB4899	UMB4899	14	Brain	Autism spectrum disorder	WGS	1.59957	0
UMB4999	UMB4999	20	Brain	Autism spectrum disorder	WGS	0	0
UMB5027	UMB5027	37	Brain	Autism spectrum disorder	WGS	0	0
UMB5115	UMB5115	46	Brain	Autism spectrum disorder	WGS	2.8722	0
UMB5144	UMB5144	7	Brain	Autism spectrum disorder	WGS	2.37845	0
UMB5176	UMB5176	22	Brain	Autism spectrum disorder	WGS	1.98611	0
UMB5222_p1C06	5222	80	Brain	Alzheimer's disease	WGS	2.23775	4
UMB5222_p1F08	5222	80	Brain	Alzheimer's disease	WGS	1.62839	10
UMB5222_p1H04	5222	80	Brain	Alzheimer's disease	WGS	1.25	0
UMB5222_p1H07	5222	80	Brain	Alzheimer's disease	WGS	0.991847	0
UMB5222_p2E10	5222	80	Brain	Alzheimer's disease	WGS	1.5506	0
UMB5278	UMB5278	15	Brain	Autism spectrum disorder	WGS	0.943421	0
UMB5294	UMB5294	19	Brain	Autism spectrum disorder	WGS	1.43278	0
UMB5297	UMB5297	33	Brain	Autism spectrum disorder	WGS	1.9837	0
UMB5302	UMB5302	16	Brain	Autism spectrum disorder	WGS	2.99775	0
UMB5303	UMB5303	67	Brain	Autism spectrum disorder	WGS	2.05797	0
UMB5340	UMB5340	53	Brain	Autism spectrum disorder	WGS	0.964193	0
UMB5403	UMB5403	16	Brain	Autism spectrum disorder	WGS	1.70154	0
UMB5419	UMB5419	19	Brain	Autism spectrum disorder	WGS	2.86211	4
UMB5565	UMB5565	12	Brain	Autism spectrum disorder	WGS	0	0
UMB5574	UMB5574	23	Brain	Autism spectrum disorder	WGS	0.916384	0
UMB5771	UMB5771	27	Brain	Autism spectrum disorder	WGS	2.08974	0
UMB5841	UMB5841	12	Brain	Autism spectrum disorder	WGS	0.537313	0
UMB5864	UMB5864	20	Brain	Autism spectrum disorder	WGS	2.26485	0
UMB5878	UMB5878	27	Brain	Autism spectrum disorder	WGS	0.960811	0
UMB5939	UMB5939	21	Brain	Autism spectrum disorder	WGS	1.86735	0
UMB797	UMB797	9	Brain	Autism spectrum disorder	WGS	1.32127	0
CAC02_TD	CAC02	45	Colon	Ulcerative colitis	WES	0	0
P10B2_10	patient10	51	Colon	Ulcerative colitis	WGS	1.86496	101
P10B2_11	patient10	51	Colon	Ulcerative colitis	WGS	2.02512	95
P10B2_12	patient10	51	Colon	Ulcerative colitis	WGS	1.98726	98
P10B2_16	patient10	51	Colon	Ulcerative colitis	WGS	2.04265	118
P10B2_19	patient10	51	Colon	Ulcerative colitis	WGS	2.07095	100
P10B2_20	patient10	51	Colon	Ulcerative colitis	WGS	2.03975	120
P11B2_3	patient11	83	Colon	Crohn’s disease	WGS	1.62018	75
P11B2_4	patient11	83	Colon	Crohn’s disease	WGS	1.71196	86
P12B1_1	patient12	31	Colon	Ulcerative colitis	WGS	1.57042	31
P12B1_10	patient12	31	Colon	Ulcerative colitis	WGS	1.79636	33
P12B1_11	patient12	31	Colon	Ulcerative colitis	WGS	1.58838	20
P12B1_13	patient12	31	Colon	Ulcerative colitis	WGS	1.29115	14
P12B1_14	patient12	31	Colon	Ulcerative colitis	WGS	1.66284	30
P12B1_15	patient12	31	Colon	Ulcerative colitis	WGS	1.35295	16
P12B1_16	patient12	31	Colon	Ulcerative colitis	WGS	1.25667	11
P12B1_21	patient12	31	Colon	Ulcerative colitis	WGS	1.70962	36
P12B1_22	patient12	31	Colon	Ulcerative colitis	WGS	1.4097	18
P12B1_4	patient12	31	Colon	Ulcerative colitis	WGS	1.58616	21
P12B1_8	patient12	31	Colon	Ulcerative colitis	WGS	1.57025	23
P12B2_12	patient12	31	Colon	Ulcerative colitis	WGS	1.33937	14
P12B2_16	patient12	31	Colon	Ulcerative colitis	WGS	1.46482	24
P12B2_2	patient12	31	Colon	Ulcerative colitis	WGS	1.51913	27
P12B2_5	patient12	31	Colon	Ulcerative colitis	WGS	1.51345	26
P12B2_6	patient12	31	Colon	Ulcerative colitis	WGS	1.28331	14
P12B2_7	patient12	31	Colon	Ulcerative colitis	WGS	1.55889	26
P12B2_8	patient12	31	Colon	Ulcerative colitis	WGS	1.37746	21
P12B2_9	patient12	31	Colon	Ulcerative colitis	WGS	1.41331	21
P13B1_8	patient13	31	Colon	Ulcerative colitis	WGS	1.23948	11
P13B1_9	patient13	31	Colon	Ulcerative colitis	WGS	1.3402	16
P13B2_5	patient13	31	Colon	Ulcerative colitis	WGS	1.46651	18
P13B2_6	patient13	31	Colon	Ulcerative colitis	WGS	1.53603	22
P14B1_1	patient14	35	Colon	Crohn’s disease	WGS	1.6256	41
P14B1_2	patient14	35	Colon	Crohn’s disease	WGS	1.69085	43
P14B1_3	patient14	35	Colon	Crohn’s disease	WGS	1.52537	37
P15B1_2	patient15	58	Colon	Ulcerative colitis	WGS	1.64716	55
P15B1_3	patient15	58	Colon	Ulcerative colitis	WGS	1.60849	53
P15B2_8	patient15	58	Colon	Ulcerative colitis	WGS	1.51257	58
P15B2_9	patient15	58	Colon	Ulcerative colitis	WGS	1.54244	60
P16B3_1	patient16	62	Colon	Ulcerative colitis	WGS	1.39235	42
P16B3_2	patient16	62	Colon	Ulcerative colitis	WGS	1.41292	46
P16B3_3	patient16	62	Colon	Ulcerative colitis	WGS	1.35512	39
P16B4_5	patient16	62	Colon	Ulcerative colitis	WGS	1.62287	84
P16B4_6	patient16	62	Colon	Ulcerative colitis	WGS	1.57392	75
P17B1_1	patient17	44	Colon	Ulcerative colitis	WGS	1.56238	55
P17B1_11	patient17	44	Colon	Ulcerative colitis	WGS	1.54963	60
P17B1_14	patient17	44	Colon	Ulcerative colitis	WGS	1.52967	69
P17B1_16	patient17	44	Colon	Ulcerative colitis	WGS	1.49187	44
P17B1_2	patient17	44	Colon	Ulcerative colitis	WGS	1.54939	58
P17B1_4	patient17	44	Colon	Ulcerative colitis	WGS	1.31843	21
P17B1_5	patient17	44	Colon	Ulcerative colitis	WGS	1.53332	54
P17B1_6	patient17	44	Colon	Ulcerative colitis	WGS	1.24636	17
P17B1_7	patient17	44	Colon	Ulcerative colitis	WGS	1.25264	17
P17B2_1	patient17	44	Colon	Ulcerative colitis	WGS	1.54052	41
P17B2_10	patient17	44	Colon	Ulcerative colitis	WGS	1.59167	52
P17B2_11	patient17	44	Colon	Ulcerative colitis	WGS	1.54771	47
P17B2_14	patient17	44	Colon	Ulcerative colitis	WGS	1.49935	38
P17B2_15	patient17	44	Colon	Ulcerative colitis	WGS	1.46422	29
P17B2_16	patient17	44	Colon	Ulcerative colitis	WGS	1.53764	35
P17B2_18	patient17	44	Colon	Ulcerative colitis	WGS	1.3277	29
P17B2_19	patient17	44	Colon	Ulcerative colitis	WGS	1.49008	35
P17B2_2	patient17	44	Colon	Ulcerative colitis	WGS	1.39639	20
P17B2_3	patient17	44	Colon	Ulcerative colitis	WGS	1.59265	47
P17B2_5	patient17	44	Colon	Ulcerative colitis	WGS	1.50539	49
P17B2_6	patient17	44	Colon	Ulcerative colitis	WGS	1.56841	44
P17B2_7	patient17	44	Colon	Ulcerative colitis	WGS	1.59243	42
P17B2_8	patient17	44	Colon	Ulcerative colitis	WGS	1.57832	53
P17B2_9	patient17	44	Colon	Ulcerative colitis	WGS	1.6388	48
P18B2_14	patient18	45	Colon	Crohn’s disease	WGS	2.06312	130
P18B2_15	patient18	45	Colon	Crohn’s disease	WGS	2.23644	172
P18B2_2	patient18	45	Colon	Crohn’s disease	WGS	2.15205	128
P19B2_1	patient19	42	Colon	Crohn’s disease	WGS	1.67022	43
P19B2_11	patient19	42	Colon	Crohn’s disease	WGS	1.82947	57
P1B1_2	patient1	59	Colon	Crohn’s disease	WGS	1.56872	46
P1B1_3	patient1	59	Colon	Crohn’s disease	WGS	1.57741	47
P1B1_4	patient1	59	Colon	Crohn’s disease	WGS	1.45675	41
P1B1_5	patient1	59	Colon	Crohn’s disease	WGS	1.41751	38
P1B1_6	patient1	59	Colon	Crohn’s disease	WGS	1.55951	42
P1B2_1	patient1	59	Colon	Crohn’s disease	WGS	1.70147	48
P1B2_3	patient1	59	Colon	Crohn’s disease	WGS	1.45376	32
P1B2_4	patient1	59	Colon	Crohn’s disease	WGS	1.79081	54
P1B3_11	patient1	59	Colon	Crohn’s disease	WGS	1.51675	29
P1B3_12	patient1	59	Colon	Crohn’s disease	WGS	1.70568	55
P1B3_13	patient1	59	Colon	Crohn’s disease	WGS	1.82133	64
P1B3_14	patient1	59	Colon	Crohn’s disease	WGS	1.83742	69
P1B3_8	patient1	59	Colon	Crohn’s disease	WGS	1.70961	51
P1B3_9	patient1	59	Colon	Crohn’s disease	WGS	1.5086	44
P1B4_1	patient1	59	Colon	Crohn’s disease	WGS	1.67342	47
P1B4_10	patient1	59	Colon	Crohn’s disease	WGS	1.5185	38
P1B4_11	patient1	59	Colon	Crohn’s disease	WGS	1.5534	43
P1B4_2	patient1	59	Colon	Crohn’s disease	WGS	1.59808	33
P1B4_3	patient1	59	Colon	Crohn’s disease	WGS	1.443	26
P1B4_4	patient1	59	Colon	Crohn’s disease	WGS	1.6421	32
P1B4_5	patient1	59	Colon	Crohn’s disease	WGS	1.64116	53
P1B4_6	patient1	59	Colon	Crohn’s disease	WGS	1.70663	62
P1B4_7	patient1	59	Colon	Crohn’s disease	WGS	1.33644	31
P1B4_8	patient1	59	Colon	Crohn’s disease	WGS	1.39694	34
P22B2_11	patient22	58	Colon	Ulcerative colitis	WGS	2.00295	151
P22B2_12	patient22	58	Colon	Ulcerative colitis	WGS	1.95146	146
P22B2_2	patient22	58	Colon	Ulcerative colitis	WGS	2.18755	261
P22B2_3	patient22	58	Colon	Ulcerative colitis	WGS	2.21984	257
P22B2_4	patient22	58	Colon	Ulcerative colitis	WGS	2.2319	258
P22B2_5	patient22	58	Colon	Ulcerative colitis	WGS	2.22122	262
P24B1_3	patient24	38	Colon	Crohn’s disease	WGS	1.83236	49
P24B1_4	patient24	38	Colon	Crohn’s disease	WGS	1.44122	33
P24B1_5	patient24	38	Colon	Crohn’s disease	WGS	1.69535	47
P24B1_6	patient24	38	Colon	Crohn’s disease	WGS	1.75119	41
P24B1_7	patient24	38	Colon	Crohn’s disease	WGS	1.60197	36
P25B1_2	patient25	77	Colon	Ulcerative colitis	WGS	1.63192	88
P25B1_3	patient25	77	Colon	Ulcerative colitis	WGS	1.65072	83
P25B1_4	patient25	77	Colon	Ulcerative colitis	WGS	1.46894	63
P25B1_5	patient25	77	Colon	Ulcerative colitis	WGS	1.49522	70
P26B2_1	patient26	70	Colon	Ulcerative colitis	WGS	1.6483	41
P26B3_2	patient26	70	Colon	Ulcerative colitis	WGS	1.62222	37
P26B3_4	patient26	70	Colon	Ulcerative colitis	WGS	1.92964	61
P28B1a_1	patient28	40	Colon	Ulcerative colitis	WGS	1.61011	42
P28B1a_2	patient28	40	Colon	Ulcerative colitis	WGS	1.68422	48
P28B1a_3	patient28	40	Colon	Ulcerative colitis	WGS	1.51742	38
P28B1a_4	patient28	40	Colon	Ulcerative colitis	WGS	1.4704	36
P28B1a_5	patient28	40	Colon	Ulcerative colitis	WGS	1.55634	42
P28B1b_6	patient28	40	Colon	Ulcerative colitis	WGS	1.68257	63
P28B1b_7	patient28	40	Colon	Ulcerative colitis	WGS	1.60622	54
P29B2_1	patient29	48	Colon	Ulcerative colitis	WGS	2.12869	192
P29B2_2	patient29	48	Colon	Ulcerative colitis	WGS	2.13057	195
P29B2_3	patient29	48	Colon	Ulcerative colitis	WGS	2.04096	131
P29B2_4	patient29	48	Colon	Ulcerative colitis	WGS	2.10052	192
P29B2_8	patient29	48	Colon	Ulcerative colitis	WGS	1.88886	120
P29B3_1	patient29	48	Colon	Ulcerative colitis	WGS	1.70143	91
P29B3_2	patient29	48	Colon	Ulcerative colitis	WGS	1.74782	96
P29B3_3	patient29	48	Colon	Ulcerative colitis	WGS	1.70268	90
P29B3_4	patient29	48	Colon	Ulcerative colitis	WGS	1.70195	92
P29B3_6	patient29	48	Colon	Ulcerative colitis	WGS	1.77064	98
P2B3_2	patient2	38	Colon	Crohn’s disease	WGS	1.61073	36
P2B3_3	patient2	38	Colon	Crohn’s disease	WGS	1.80361	44
P2B3_4	patient2	38	Colon	Crohn’s disease	WGS	1.46169	25
P30B3_1	patient30	40	Colon	Crohn’s disease	WGS	1.78889	94
P30B3_2	patient30	40	Colon	Crohn’s disease	WGS	1.80258	96
P30B3_3	patient30	40	Colon	Crohn’s disease	WGS	1.79206	93
P30B3_4	patient30	40	Colon	Crohn’s disease	WGS	1.87858	103
P30B3_5	patient30	40	Colon	Crohn’s disease	WGS	1.84065	109
P30B3_6	patient30	40	Colon	Crohn’s disease	WGS	1.84683	108
P30B4_3	patient30	40	Colon	Crohn’s disease	WGS	1.94563	101
P30B4_4	patient30	40	Colon	Crohn’s disease	WGS	1.86712	103
P30B4_5	patient30	40	Colon	Crohn’s disease	WGS	1.74599	78
P30B4_6	patient30	40	Colon	Crohn’s disease	WGS	1.70016	85
P30B4_7	patient30	40	Colon	Crohn’s disease	WGS	1.99573	100
P31B1_2	patient31	37	Colon	Ulcerative colitis	WGS	1.76567	41
P31B1_3	patient31	37	Colon	Ulcerative colitis	WGS	1.42408	19
P31B1_4	patient31	37	Colon	Ulcerative colitis	WGS	1.4337	20
P31B1_5	patient31	37	Colon	Ulcerative colitis	WGS	1.69521	34
P33B1_1	patient33	31	Colon	Crohn’s disease	WGS	1.47733	43
P33B1_2	patient33	31	Colon	Crohn’s disease	WGS	1.3843	35
P33B1_3	patient33	31	Colon	Crohn’s disease	WGS	1.43005	31
P33B1_4	patient33	31	Colon	Crohn’s disease	WGS	1.35239	24
P33B2a_1	patient33	31	Colon	Crohn’s disease	WGS	1.24328	16
P33B2a_2	patient33	31	Colon	Crohn’s disease	WGS	1.52279	25
P33B2a_3	patient33	31	Colon	Crohn’s disease	WGS	1.45583	19
P33B2b_4	patient33	31	Colon	Crohn’s disease	WGS	1.53287	27
P33B2b_5	patient33	31	Colon	Crohn’s disease	WGS	1.48133	12
P33B2b_6	patient33	31	Colon	Crohn’s disease	WGS	1.46543	24
P33B3a_1	patient33	31	Colon	Crohn’s disease	WGS	1.46585	44
P33B3a_2	patient33	31	Colon	Crohn’s disease	WGS	1.49237	47
P33B3a_3	patient33	31	Colon	Crohn’s disease	WGS	1.55357	48
P33B3a_4	patient33	31	Colon	Crohn’s disease	WGS	1.48398	48
P33B3a_5	patient33	31	Colon	Crohn’s disease	WGS	1.54677	51
P33B3b_6	patient33	31	Colon	Crohn’s disease	WGS	1.45958	31
P33B3b_7	patient33	31	Colon	Crohn’s disease	WGS	1.57484	42
P34B2_1	patient34	22	Colon	Ulcerative colitis	WGS	0.997135	0
P34B2_2	patient34	22	Colon	Ulcerative colitis	WGS	1.00988	0
P34B2_3	patient34	22	Colon	Ulcerative colitis	WGS	0.896754	0
P34B2_4	patient34	22	Colon	Ulcerative colitis	WGS	0.918102	0
P34B2_6	patient34	22	Colon	Ulcerative colitis	WGS	0.90603	0
P35B2a_1	patient35	66	Colon	Ulcerative colitis	WGS	0.806363	0
P35B2a_3	patient35	66	Colon	Ulcerative colitis	WGS	0.818647	0
P35B2a_4	patient35	66	Colon	Ulcerative colitis	WGS	0.817758	0
P35B2b_10	patient35	66	Colon	Ulcerative colitis	WGS	1.30149	73
P35B2b_5	patient35	66	Colon	Ulcerative colitis	WGS	1.27896	65
P35B2b_6	patient35	66	Colon	Ulcerative colitis	WGS	1.33473	64
P35B2b_7	patient35	66	Colon	Ulcerative colitis	WGS	1.291	67
P35B2b_9	patient35	66	Colon	Ulcerative colitis	WGS	1.31587	77
P36B2a_1	patient36	61	Colon	Ulcerative colitis	WGS	1.40452	93
P36B2a_10	patient36	61	Colon	Ulcerative colitis	WGS	1.37233	81
P36B2a_2	patient36	61	Colon	Ulcerative colitis	WGS	1.39923	89
P36B2a_3	patient36	61	Colon	Ulcerative colitis	WGS	1.40931	91
P36B2a_4	patient36	61	Colon	Ulcerative colitis	WGS	1.34451	81
P36B2a_5	patient36	61	Colon	Ulcerative colitis	WGS	1.34453	73
P36B2a_6	patient36	61	Colon	Ulcerative colitis	WGS	1.38945	84
P36B2a_7	patient36	61	Colon	Ulcerative colitis	WGS	1.40428	83
P36B2a_8	patient36	61	Colon	Ulcerative colitis	WGS	1.40777	85
P36B2a_9	patient36	61	Colon	Ulcerative colitis	WGS	1.3906	82
P36B2b_11	patient36	61	Colon	Ulcerative colitis	WGS	1.23899	61
P36B2b_12	patient36	61	Colon	Ulcerative colitis	WGS	1.28675	73
P36B2b_13	patient36	61	Colon	Ulcerative colitis	WGS	1.26716	68
P37B1_1	patient37	37	Colon	Crohn’s disease	WGS	1.73977	137
P37B1_10	patient37	37	Colon	Crohn’s disease	WGS	1.86266	143
P37B1_12	patient37	37	Colon	Crohn’s disease	WGS	1.8499	134
P37B1_14	patient37	37	Colon	Crohn’s disease	WGS	1.82019	146
P37B1_15	patient37	37	Colon	Crohn’s disease	WGS	1.76435	110
P37B1_2	patient37	37	Colon	Crohn’s disease	WGS	1.7236	132
P37B1_4	patient37	37	Colon	Crohn’s disease	WGS	1.73532	136
P37B1_6	patient37	37	Colon	Crohn’s disease	WGS	1.8306	157
P37B1_7	patient37	37	Colon	Crohn’s disease	WGS	1.86002	156
P37B1_8	patient37	37	Colon	Crohn’s disease	WGS	1.87627	130
P37B1_9	patient37	37	Colon	Crohn’s disease	WGS	1.8939	141
P37B2a_16	patient37	37	Colon	Crohn’s disease	WGS	1.79471	166
P37B2a_17	patient37	37	Colon	Crohn’s disease	WGS	1.83796	160
P37B2a_18	patient37	37	Colon	Crohn’s disease	WGS	2.05802	171
P37B2a_3	patient37	37	Colon	Crohn’s disease	WGS	2.00612	215
P37B2a_4	patient37	37	Colon	Crohn’s disease	WGS	2.08049	189
P37B2a_5	patient37	37	Colon	Crohn’s disease	WGS	1.97587	192
P37B2a_6	patient37	37	Colon	Crohn’s disease	WGS	1.94067	188
P37B2b_10	patient37	37	Colon	Crohn’s disease	WGS	1.65409	140
P37B2b_11	patient37	37	Colon	Crohn’s disease	WGS	1.78845	194
P37B2b_12	patient37	37	Colon	Crohn’s disease	WGS	1.85975	200
P37B2b_14	patient37	37	Colon	Crohn’s disease	WGS	1.89587	207
P37B2b_15	patient37	37	Colon	Crohn’s disease	WGS	1.89984	210
P37B2b_7	patient37	37	Colon	Crohn’s disease	WGS	1.68678	139
P37B2b_8	patient37	37	Colon	Crohn’s disease	WGS	1.66291	140
P37B3_1	patient37	37	Colon	Crohn’s disease	WGS	1.75774	203
P37B3_10	patient37	37	Colon	Crohn’s disease	WGS	1.30567	96
P37B3_11	patient37	37	Colon	Crohn’s disease	WGS	1.30042	93
P37B3_2	patient37	37	Colon	Crohn’s disease	WGS	1.42599	99
P37B3_3	patient37	37	Colon	Crohn’s disease	WGS	1.44931	98
P37B3_4	patient37	37	Colon	Crohn’s disease	WGS	1.28873	89
P37B3_5	patient37	37	Colon	Crohn’s disease	WGS	1.30746	104
P37B3_6	patient37	37	Colon	Crohn’s disease	WGS	1.70795	104
P37B3_7	patient37	37	Colon	Crohn’s disease	WGS	1.29302	92
P37B3_8	patient37	37	Colon	Crohn’s disease	WGS	1.56798	125
P37B3_9	patient37	37	Colon	Crohn’s disease	WGS	1.3126	90
P38B1_1	patient38	40	Colon	Ulcerative colitis	WGS	1.95487	129
P38B1_2	patient38	40	Colon	Ulcerative colitis	WGS	1.92615	128
P38B1_4	patient38	40	Colon	Ulcerative colitis	WGS	1.72505	107
P38B2a_1	patient38	40	Colon	Ulcerative colitis	WGS	2.29032	270
P38B2a_2	patient38	40	Colon	Ulcerative colitis	WGS	2.31855	271
P38B2a_3	patient38	40	Colon	Ulcerative colitis	WGS	2.14998	152
P38B2b_4	patient38	40	Colon	Ulcerative colitis	WGS	2.20135	226
P38B2b_5	patient38	40	Colon	Ulcerative colitis	WGS	2.15947	176
P3B1_1	patient3	27	Colon	Ulcerative colitis	WGS	1.2968	0
P3B1_3	patient3	27	Colon	Ulcerative colitis	WGS	1.16921	0
P3B1_6	patient3	27	Colon	Ulcerative colitis	WGS	1.13771	0
P3B2_10	patient3	27	Colon	Ulcerative colitis	WGS	1.93448	52
P3B2_2	patient3	27	Colon	Ulcerative colitis	WGS	1.9191	57
P3B2_3	patient3	27	Colon	Ulcerative colitis	WGS	2.08225	66
P3B2_8	patient3	27	Colon	Ulcerative colitis	WGS	1.77455	21
P3B4_9	patient3	27	Colon	Ulcerative colitis	WGS	1.83377	26
P40B1_1	patient40	58	Colon	Crohn’s disease	WGS	1.58055	71
P40B1_2	patient40	58	Colon	Crohn’s disease	WGS	1.56283	65
P40B1_3	patient40	58	Colon	Crohn’s disease	WGS	1.56317	72
P40B1_4	patient40	58	Colon	Crohn’s disease	WGS	1.5772	74
P40B1_5	patient40	58	Colon	Crohn’s disease	WGS	1.63452	82
P40B2_3	patient40	58	Colon	Crohn’s disease	WGS	1.48466	53
P40B2_4	patient40	58	Colon	Crohn’s disease	WGS	1.60781	63
P40B2_5	patient40	58	Colon	Crohn’s disease	WGS	1.47217	48
P40B2_6	patient40	58	Colon	Crohn’s disease	WGS	1.44277	40
P40B3a_1	patient40	58	Colon	Crohn’s disease	WGS	1.86401	162
P40B3a_4	patient40	58	Colon	Crohn’s disease	WGS	1.86222	160
P40B3a_5	patient40	58	Colon	Crohn’s disease	WGS	1.70956	117
P40B3a_6	patient40	58	Colon	Crohn’s disease	WGS	1.68666	115
P40B3b_11	patient40	58	Colon	Crohn’s disease	WGS	1.78996	122
P40B3b_7	patient40	58	Colon	Crohn’s disease	WGS	1.71384	119
P40B3b_8	patient40	58	Colon	Crohn’s disease	WGS	1.90141	125
P40B3b_9	patient40	58	Colon	Crohn’s disease	WGS	1.80709	124
P41B2_1	patient41	42	Colon	Crohn’s disease	WGS	1.56564	33
P41B2_2	patient41	42	Colon	Crohn’s disease	WGS	1.35011	19
P41B2_3	patient41	42	Colon	Crohn’s disease	WGS	1.44601	32
P41B2_4	patient41	42	Colon	Crohn’s disease	WGS	1.5312	35
P41B2_5	patient41	42	Colon	Crohn’s disease	WGS	1.50181	29
P42B1_1	patient42	31	Colon	Ulcerative colitis	WGS	1.53653	22
P42B1_2	patient42	31	Colon	Ulcerative colitis	WGS	1.66262	23
P42B1_3	patient42	31	Colon	Ulcerative colitis	WGS	1.55311	29
P42B1_4	patient42	31	Colon	Ulcerative colitis	WGS	1.60929	36
P42B1_5	patient42	31	Colon	Ulcerative colitis	WGS	1.67454	36
P42B2_1	patient42	31	Colon	Ulcerative colitis	WGS	1.38951	18
P42B2_2	patient42	31	Colon	Ulcerative colitis	WGS	1.39175	17
P42B2_3	patient42	31	Colon	Ulcerative colitis	WGS	1.48213	19
P42B2_6	patient42	31	Colon	Ulcerative colitis	WGS	1.51649	27
P43B1a_1	patient43	36	Colon	Crohn’s disease	WGS	1.77089	40
P43B1a_2	patient43	36	Colon	Crohn’s disease	WGS	1.85115	45
P43B1b_4	patient43	36	Colon	Crohn’s disease	WGS	1.61096	44
P43B1b_5	patient43	36	Colon	Crohn’s disease	WGS	1.69698	48
P43B2_1	patient43	36	Colon	Crohn’s disease	WGS	1.53292	31
P43B2_2	patient43	36	Colon	Crohn’s disease	WGS	1.33513	22
P43B3_1	patient43	36	Colon	Crohn’s disease	WGS	1.5513	36
P44B1_2_repl	patient44	29	Colon	Crohn’s disease	WGS	1.3993	27
P44B1a_1	patient44	29	Colon	Crohn’s disease	WGS	1.3697	25
P44B1a_3	patient44	29	Colon	Crohn’s disease	WGS	1.39702	27
P44B1b_7	patient44	29	Colon	Crohn’s disease	WGS	1.33254	20
P45B1_2	patient45	52	Colon	Crohn’s disease	WGS	1.74064	92
P45B1_3	patient45	52	Colon	Crohn’s disease	WGS	2.03979	195
P45B1_5	patient45	52	Colon	Crohn’s disease	WGS	2.08227	243
P45B2a_2	patient45	52	Colon	Crohn’s disease	WGS	1.93798	132
P45B2b_4	patient45	52	Colon	Crohn’s disease	WGS	2.02803	138
P45B2b_5	patient45	52	Colon	Crohn’s disease	WGS	2.03629	139
P45B2b_6	patient45	52	Colon	Crohn’s disease	WGS	1.97711	182
P45B2b_7	patient45	52	Colon	Crohn’s disease	WGS	2.02852	149
P46B1a_10	patient46	38	Colon	Ulcerative colitis	WGS	1.59119	64
P46B1a_11	patient46	38	Colon	Ulcerative colitis	WGS	1.68059	73
P46B1a_13	patient46	38	Colon	Ulcerative colitis	WGS	1.56966	53
P46B1a_14	patient46	38	Colon	Ulcerative colitis	WGS	1.643	65
P46B1a_15	patient46	38	Colon	Ulcerative colitis	WGS	1.6262	63
P46B1a_2	patient46	38	Colon	Ulcerative colitis	WGS	1.70049	75
P46B1a_3	patient46	38	Colon	Ulcerative colitis	WGS	1.7164	76
P46B1a_5	patient46	38	Colon	Ulcerative colitis	WGS	1.61954	66
P46B1a_7	patient46	38	Colon	Ulcerative colitis	WGS	1.66158	72
P46B1a_8	patient46	38	Colon	Ulcerative colitis	WGS	1.68847	76
P46B1b_16	patient46	38	Colon	Ulcerative colitis	WGS	1.67149	81
P46B2_2	patient46	38	Colon	Ulcerative colitis	WGS	1.655	80
P46B2_9	patient46	38	Colon	Ulcerative colitis	WGS	1.7132	79
P46B3a_1	patient46	38	Colon	Ulcerative colitis	WGS	1.65307	91
P46B3a_2	patient46	38	Colon	Ulcerative colitis	WGS	1.65294	93
P46B3a_3	patient46	38	Colon	Ulcerative colitis	WGS	1.62053	87
P46B3a_4	patient46	38	Colon	Ulcerative colitis	WGS	1.65346	67
P46B3a_5	patient46	38	Colon	Ulcerative colitis	WGS	1.76035	94
P46B3b_6	patient46	38	Colon	Ulcerative colitis	WGS	1.5646	75
P46B3b_7	patient46	38	Colon	Ulcerative colitis	WGS	1.57759	78
P46B3b_8	patient46	38	Colon	Ulcerative colitis	WGS	1.54213	73
P48B1_1	patient48	40	Colon	Crohn’s disease	WGS	1.43328	37
P48B1_2	patient48	40	Colon	Crohn’s disease	WGS	1.44248	37
P48B1_3	patient48	40	Colon	Crohn’s disease	WGS	1.21036	21
P48B1_4	patient48	40	Colon	Crohn’s disease	WGS	1.5301	40
P48B2a_1	patient48	40	Colon	Crohn’s disease	WGS	1.67034	43
P48B2a_2	patient48	40	Colon	Crohn’s disease	WGS	1.52611	29
P48B2a_3	patient48	40	Colon	Crohn’s disease	WGS	1.65427	45
P48B2a_4	patient48	40	Colon	Crohn’s disease	WGS	1.80619	50
P48B2a_5	patient48	40	Colon	Crohn’s disease	WGS	1.57976	48
P48B2a_6	patient48	40	Colon	Crohn’s disease	WGS	1.50518	36
P48B2b_10	patient48	40	Colon	Crohn’s disease	WGS	1.72987	50
P48B2b_11	patient48	40	Colon	Crohn’s disease	WGS	1.42512	33
P48B2b_7	patient48	40	Colon	Crohn’s disease	WGS	1.85954	49
P48B2b_8	patient48	40	Colon	Crohn’s disease	WGS	1.54993	36
P48B2b_9	patient48	40	Colon	Crohn’s disease	WGS	1.50464	35
P48B2c_12	patient48	40	Colon	Crohn’s disease	WGS	1.67535	41
P48B2c_13	patient48	40	Colon	Crohn’s disease	WGS	1.69715	40
P49B1_1	patient49	33	Colon	Ulcerative colitis	WGS	1.55835	27
P49B1_2	patient49	33	Colon	Ulcerative colitis	WGS	1.23412	12
P49B1_3	patient49	33	Colon	Ulcerative colitis	WGS	1.61035	37
P49B1_5	patient49	33	Colon	Ulcerative colitis	WGS	1.39081	20
P49B1_6	patient49	33	Colon	Ulcerative colitis	WGS	1.8021	36
P49B1_7	patient49	33	Colon	Ulcerative colitis	WGS	1.66584	33
P49B1_8	patient49	33	Colon	Ulcerative colitis	WGS	1.50624	27
P49B2_1	patient49	33	Colon	Ulcerative colitis	WGS	1.41717	22
P49B2_2	patient49	33	Colon	Ulcerative colitis	WGS	1.42372	21
P4B1_2	patient4	26	Colon	Crohn’s disease	WGS	1.79541	41
P4B1_3	patient4	26	Colon	Crohn’s disease	WGS	1.86164	43
P50B1_1	patient50	36	Colon	Ulcerative colitis	WGS	1.23501	36
P50B1_2	patient50	36	Colon	Ulcerative colitis	WGS	1.21366	33
P50B1_3	patient50	36	Colon	Ulcerative colitis	WGS	1.22025	36
P50B1_4	patient50	36	Colon	Ulcerative colitis	WGS	1.21085	41
P50B1_5	patient50	36	Colon	Ulcerative colitis	WGS	1.21253	37
P50B1_6	patient50	36	Colon	Ulcerative colitis	WGS	1.17492	28
P50B2_1	patient50	36	Colon	Ulcerative colitis	WGS	1.39991	85
P50B2_2	patient50	36	Colon	Ulcerative colitis	WGS	1.38125	82
P50B2_3	patient50	36	Colon	Ulcerative colitis	WGS	1.3573	78
P50B2_4	patient50	36	Colon	Ulcerative colitis	WGS	1.41484	85
P50B2_6	patient50	36	Colon	Ulcerative colitis	WGS	1.40186	89
P50B3_5	patient50	36	Colon	Ulcerative colitis	WGS	1.43694	31
P50B3a_1	patient50	36	Colon	Ulcerative colitis	WGS	1.73903	64
P50B3a_2	patient50	36	Colon	Ulcerative colitis	WGS	1.91527	71
P50B3b_4	patient50	36	Colon	Ulcerative colitis	WGS	1.9714	89
P51B2a_1	patient51	61	Colon	Ulcerative colitis	WGS	2.00804	177
P51B2a_2	patient51	61	Colon	Ulcerative colitis	WGS	2.1156	201
P51B2a_3	patient51	61	Colon	Ulcerative colitis	WGS	2.21428	281
P51B2a_6	patient51	61	Colon	Ulcerative colitis	WGS	2.17656	210
P51B2b_7	patient51	61	Colon	Ulcerative colitis	WGS	2.05273	172
P51B2b_8	patient51	61	Colon	Ulcerative colitis	WGS	2.06036	210
P51B2b_9	patient51	61	Colon	Ulcerative colitis	WGS	2.06541	201
P52B1_1	patient52	69	Colon	Ulcerative colitis	WGS	1.63708	86
P52B1_2	patient52	69	Colon	Ulcerative colitis	WGS	1.50344	56
P52B1_3	patient52	69	Colon	Ulcerative colitis	WGS	1.40183	50
P52B1_4	patient52	69	Colon	Ulcerative colitis	WGS	1.66562	78
P52B1_5	patient52	69	Colon	Ulcerative colitis	WGS	1.53434	63
P52B1_6	patient52	69	Colon	Ulcerative colitis	WGS	1.73246	98
P52B1_7	patient52	69	Colon	Ulcerative colitis	WGS	1.47566	63
P52B2a_1	patient52	69	Colon	Ulcerative colitis	WGS	1.63708	76
P52B2a_2	patient52	69	Colon	Ulcerative colitis	WGS	1.49713	69
P52B2a_3	patient52	69	Colon	Ulcerative colitis	WGS	1.62208	78
P52B2a_4	patient52	69	Colon	Ulcerative colitis	WGS	1.68234	81
P52B2b_5	patient52	69	Colon	Ulcerative colitis	WGS	1.67606	75
P52B2b_7	patient52	69	Colon	Ulcerative colitis	WGS	1.44657	38
P53B1_1	patient53	61	Colon	Ulcerative colitis	WGS	1.83798	101
P53B1_2	patient53	61	Colon	Ulcerative colitis	WGS	1.67085	89
P53B1_4	patient53	61	Colon	Ulcerative colitis	WGS	1.73288	95
P53B2_1	patient53	61	Colon	Ulcerative colitis	WGS	1.95099	170
P53B2_2	patient53	61	Colon	Ulcerative colitis	WGS	1.95333	168
P54B2a_4	patient54	50	Colon	Ulcerative colitis	WGS	1.66404	57
P54B2b_6	patient54	50	Colon	Ulcerative colitis	WGS	1.75336	79
P54B2b_7	patient54	50	Colon	Ulcerative colitis	WGS	1.81946	32
P54B2b_8	patient54	50	Colon	Ulcerative colitis	WGS	1.83961	81
P59B1_1	patient59	50	Colon	Ulcerative colitis	WGS	1.37983	39
P59B1_2	patient59	50	Colon	Ulcerative colitis	WGS	1.28249	30
P59B1_4	patient59	50	Colon	Ulcerative colitis	WGS	1.43829	45
P59B1_5	patient59	50	Colon	Ulcerative colitis	WGS	1.33145	32
P8B1_1	patient8	25	Colon	Ulcerative colitis	WGS	1.70995	31
P8B1_8	patient8	25	Colon	Ulcerative colitis	WGS	1.56293	32
P9B1_2	patient9	49	Colon	Ulcerative colitis	WGS	1.79774	79
P9B1_3	patient9	49	Colon	Ulcerative colitis	WGS	1.77502	73
P9B2_3	patient9	49	Colon	Ulcerative colitis	WGS	2.04683	103
UC01T_ID	UC01T	62	Colon	Ulcerative colitis	WES	5.27132	0
UC01T_TD	UC01T	62	Colon	Ulcerative colitis	WES	1.02761	0
UC02N_ID	UC02N	54	Colon	Ulcerative colitis	WES		0
UC02N_IS	UC02N	54	Colon	Ulcerative colitis	WES	0	0
UC03N_ID	UC03N	61	Colon	Ulcerative colitis	WES	0	0
UC03N_IS	UC03N	61	Colon	Ulcerative colitis	WES	1.26891	0
UC04N_ID	UC04N	45	Colon	Ulcerative colitis	WES	2.19277	0
UC04N_IS	UC04N	45	Colon	Ulcerative colitis	WES	2.93407	3
UC05T_IA	UC05T	48	Colon	Ulcerative colitis	WES		0
UC05T_ID	UC05T	48	Colon	Ulcerative colitis	WES	2.20492	0
UC06N_ID	UC06N	43	Colon	Ulcerative colitis	WES	0	0
UC06N_IS	UC06N	43	Colon	Ulcerative colitis	WES	2.52688	0
UC07T_IR	UC07T	37	Colon	Ulcerative colitis	WES	3.68116	0
UC07T_IT	UC07T	37	Colon	Ulcerative colitis	WES	0	0
UC08T_IS1	UC08T	62	Colon	Ulcerative colitis	WES	1.60831	9
UC08T_IS2	UC08T	62	Colon	Ulcerative colitis	WES	1.50088	8
UC08T_TS	UC08T	62	Colon	Ulcerative colitis	WES	1.35352	10
UC09T_IS1	UC09T	43	Colon	Ulcerative colitis	WES	2.91071	0
UC09T_IS2	UC09T	43	Colon	Ulcerative colitis	WES	2.18473	0
UC10T_IS	UC10T	62	Colon	Ulcerative colitis	WES	2.89965	0
UC10T_TS	UC10T	62	Colon	Ulcerative colitis	WES	2.86494	0
UC11T_IA	UC11T	76	Colon	Ulcerative colitis	WES	0.952249	0
UC11T_ID	UC11T	76	Colon	Ulcerative colitis	WES	1.86608	0
UC11T_TS	UC11T	74	Colon	Ulcerative colitis	WES	1.83094	0
UC12T_IA	UC12T	61	Colon	Ulcerative colitis	WES	1.09252	0
UC12T_IS	UC12T	61	Colon	Ulcerative colitis	WES	2.44022	0
UC13T_IA	UC13T	30	Colon	Ulcerative colitis	WES		0
UC13T_IS	UC13T	30	Colon	Ulcerative colitis	WES	2.67143	0
UC14T_ID	UC14T	74	Colon	Ulcerative colitis	WES	0	0
UC15N_IS	UC15N	38	Colon	Ulcerative colitis	WES	2.51596	0
UC18T_TS	UC18T	37	Colon	Ulcerative colitis	WES	1.86567	6
UC21N_IS	UC21N	36	Colon	Ulcerative colitis	WES	0	0
UC22N_IS	UC22N	48	Colon	Ulcerative colitis	WES	2.225	0
UC23N_IS	UC23N	38	Colon	Ulcerative colitis	WES	1.55754	0
UC36N_IS	UC36N	29	Colon	Ulcerative colitis	WES		0
UC38N_IS	UC38N	58	Colon	Ulcerative colitis	WES	0	0
UC39T_TS	UC39T	35	Colon	Ulcerative colitis	WES	1.52752	0
UC43T_TS	UC43T	50	Colon	Ulcerative colitis	WES	0	0
UC44T_TS	UC44T	68	Colon	Ulcerative colitis	WES	1.45275	0
UC45T_TS	UC45T	47	Colon	Ulcerative colitis	WES	1.03046	0
UC50N_IR	UC50N	50	Colon	Ulcerative colitis	WES	2.10088	0
UC52N_IS	UC52N	34	Colon	Ulcerative colitis	WES	1.87634	0
P01L_15	patient01	48	Epidermis	Psoriasis	WES	0.83047	0
P01L_16	patient01	48	Epidermis	Psoriasis	WES	1.07897	0
P01L_17	patient01	48	Epidermis	Psoriasis	WES	1.33418	0
P01L_18	patient01	48	Epidermis	Psoriasis	WES	0.934122	0
P01L_19	patient01	48	Epidermis	Psoriasis	WES	0.922934	0
P01L_20	patient01	48	Epidermis	Psoriasis	WES	0.992759	0
P01L_LL_10	patient01	48	Epidermis	Psoriasis	WES	1.28504	0
P01L_LL_11	patient01	48	Epidermis	Psoriasis	WES	0.955315	0
P01L_LL_12	patient01	48	Epidermis	Psoriasis	WES	0.848103	0
P01L_LL_13	patient01	48	Epidermis	Psoriasis	WES	0.298569	0
P01L_LL_14	patient01	48	Epidermis	Psoriasis	WES	1.16178	0
P01L_LL_9	patient01	48	Epidermis	Psoriasis	WES	1.16652	0
P02L_UL_1	patient02	44	Epidermis	Psoriasis	WES	1.34994	0
P02L_UL_10	patient02	44	Epidermis	Psoriasis	WES	1.76819	0
P02L_UL_2	patient02	44	Epidermis	Psoriasis	WES	1.60052	0
P02L_UL_3	patient02	44	Epidermis	Psoriasis	WES	1.19802	0
P02L_UL_4	patient02	44	Epidermis	Psoriasis	WES	1.32962	0
P02L_UL_5	patient02	44	Epidermis	Psoriasis	WES	1.47788	0
P02L_UL_6	patient02	44	Epidermis	Psoriasis	WES	1.39302	0
P02L_UL_7	patient02	44	Epidermis	Psoriasis	WES	1.13383	0
P02L_UL_8	patient02	44	Epidermis	Psoriasis	WES	1.33846	0
P02L_UL_9	patient02	44	Epidermis	Psoriasis	WES	0.949078	0
P03L_T_1	patient03	62	Epidermis	Psoriasis	WES	0.873429	0
P03L_T_10	patient03	62	Epidermis	Psoriasis	WES	0.977643	0
P03L_T_2	patient03	62	Epidermis	Psoriasis	WES	1.03437	0
P03L_T_3	patient03	62	Epidermis	Psoriasis	WES	1.01328	0
P03L_T_4	patient03	62	Epidermis	Psoriasis	WES	0.924287	0
P03L_T_5	patient03	62	Epidermis	Psoriasis	WES	1.00047	0
P03L_T_6	patient03	62	Epidermis	Psoriasis	WES	0.871967	0
P03L_T_9	patient03	62	Epidermis	Psoriasis	WES	0.954465	0
P04L_T_10	patient04	39	Epidermis	Psoriasis	WES	2.26709	0
P04L_T_5	patient04	39	Epidermis	Psoriasis	WES	1.32766	0
P04L_T_6	patient04	39	Epidermis	Psoriasis	WES	1.79522	0
P04L_T_7	patient04	39	Epidermis	Psoriasis	WES	3.56316	6
P04L_T_8	patient04	39	Epidermis	Psoriasis	WES	2.21833	0
P05L_T_10	patient05	61	Epidermis	Psoriasis	WES	1.59991	0
P05L_T_11	patient05	61	Epidermis	Psoriasis	WES	1.26091	0
P05L_T_12	patient05	61	Epidermis	Psoriasis	WES	1.38146	0
P05L_T_6	patient05	61	Epidermis	Psoriasis	WES	0.95569	0
P05L_T_7	patient05	61	Epidermis	Psoriasis	WES	1.19479	0
P05L_T_8	patient05	61	Epidermis	Psoriasis	WES	1.47099	0
P05L_T_9	patient05	61	Epidermis	Psoriasis	WES	1.41119	0
P06L_T_1	patient06	48	Epidermis	Psoriasis	WES	1.07328	0
P06L_T_2	patient06	48	Epidermis	Psoriasis	WES	1.29493	0
P06L_T_3	patient06	48	Epidermis	Psoriasis	WES	1.5003	22
P06L_T_4	patient06	48	Epidermis	Psoriasis	WES	1.16278	0
P06L_T_5	patient06	48	Epidermis	Psoriasis	WES	1.35526	0
P06L_T_6	patient06	48	Epidermis	Psoriasis	WES	1.14405	0
P07L_UL_1	patient07	25	Epidermis	Psoriasis	WES	0	0
P07L_UL_2	patient07	25	Epidermis	Psoriasis	WES	2.63229	0
P07L_UL_3	patient07	25	Epidermis	Psoriasis	WES	0.878578	0
P07L_UL_4	patient07	25	Epidermis	Psoriasis	WES	0	0
P07L_UL_5	patient07	25	Epidermis	Psoriasis	WES	3.04389	0
ALC3_CLONE32	ALC3	68	Liver	Alcoholic Liver Cirrhosis	WGS	1.69502	114
ALC3_CLONE4	ALC3	68	Liver	Alcoholic Liver Cirrhosis	WGS	1.865	124
ALC3_CLONE46	ALC3	68	Liver	Alcoholic Liver Cirrhosis	WGS	1.84953	139
ALC5_CLONE4	ALC5	59	Liver	Alcoholic Liver Cirrhosis	WGS	1.81975	118
ALC7_CLONE8	ALC7	53	Liver	Alcoholic Liver Cirrhosis	WGS	1.84082	108
ALC8_CLONE4	ALC8	64	Liver	Alcoholic Liver Cirrhosis	WGS	1.69809	111
ALC8_CLONE5	ALC8	64	Liver	Alcoholic Liver Cirrhosis	WGS	1.90746	149
ALC8_CLONE6	ALC8	64	Liver	Alcoholic Liver Cirrhosis	WGS	1.95059	154
ALC9_CLONE1	ALC9	61	Liver	Alcoholic Liver Cirrhosis	WGS	1.74822	141
ALC9_CLONE10	ALC9	61	Liver	Alcoholic Liver Cirrhosis	WGS	1.8621	125
ALC9_CLONE13	ALC9	61	Liver	Alcoholic Liver Cirrhosis	WGS	1.77183	114
ALC9_CLONE2	ALC9	61	Liver	Alcoholic Liver Cirrhosis	WGS	1.81865	182
ALC9_CLONE6	ALC9	61	Liver	Alcoholic Liver Cirrhosis	WGS	1.70612	136
ALC9_CLONE8	ALC9	61	Liver	Alcoholic Liver Cirrhosis	WGS	1.79898	115
NASH1_CLONE1	NASH1	58	Liver	Non-Alcoholic Steatohepatitis (NASH)	WGS	1.90171	114
NASH1_CLONE3	NASH1	58	Liver	Non-Alcoholic Steatohepatitis (NASH)	WGS	1.67848	88
NASH1_CLONE5	NASH1	58	Liver	Non-Alcoholic Steatohepatitis (NASH)	WGS	1.96085	127
NASH1_CLONE7	NASH1	58	Liver	Non-Alcoholic Steatohepatitis (NASH)	WGS	1.83826	107
NASH2_CLONE9	NASH2	62	Liver	Non-Alcoholic Steatohepatitis (NASH)	WGS	1.82733	112
NASH3_CLONE5	NASH3	54	Liver	Non-Alcoholic Steatohepatitis (NASH)	WGS	1.64915	67
NASH4_CLONE1	NASH4	66	Liver	Non-Alcoholic Steatohepatitis (NASH)	WGS	1.89266	125
NASH4_CLONE2	NASH4	66	Liver	Non-Alcoholic Steatohepatitis (NASH)	WGS	1.85949	214
NASH4_CLONE3	NASH4	66	Liver	Non-Alcoholic Steatohepatitis (NASH)	WGS	1.80927	157
NASH5_CLONE1	NASH5	66	Liver	Non-Alcoholic Steatohepatitis (NASH)	WGS	1.86399	150
NASH5_CLONE10	NASH5	66	Liver	Non-Alcoholic Steatohepatitis (NASH)	WGS	1.98309	155
NASH5_CLONE4	NASH5	66	Liver	Non-Alcoholic Steatohepatitis (NASH)	WGS	1.82692	127
NASH5_CLONE7	NASH5	66	Liver	Non-Alcoholic Steatohepatitis (NASH)	WGS	1.91915	152
PD37105b_lo001	PD37105	65.400000000000006	Liver	Alcoholic Liver Cirrhosis	WGS	1.75995	63
PD37105b_lo003	PD37105	65.400000000000006	Liver	Alcoholic Liver Cirrhosis	WGS	1.93176	92
PD37105b_lo008	PD37105	65.400000000000006	Liver	Alcoholic Liver Cirrhosis	WGS	1.76778	110
PD37105b_lo009	PD37105	65.400000000000006	Liver	Alcoholic Liver Cirrhosis	WGS	1.79813	71
PD37105b_lo010	PD37105	65.400000000000006	Liver	Alcoholic Liver Cirrhosis	WGS	1.5968	23
PD37105b_lo011	PD37105	65.400000000000006	Liver	Alcoholic Liver Cirrhosis	WGS	1.95949	64
PD37105b_lo012	PD37105	65.400000000000006	Liver	Alcoholic Liver Cirrhosis	WGS	1.72979	111
PD37105b_lo013	PD37105	65.400000000000006	Liver	Alcoholic Liver Cirrhosis	WGS	1.71351	16
PD37105b_lo015	PD37105	65.400000000000006	Liver	Alcoholic Liver Cirrhosis	WGS	1.83523	71
PD37105b_lo016	PD37105	65.400000000000006	Liver	Alcoholic Liver Cirrhosis	WGS	1.70419	77
PD37105b_lo017	PD37105	65.400000000000006	Liver	Alcoholic Liver Cirrhosis	WGS	1.80354	74
PD37105b_lo018	PD37105	65.400000000000006	Liver	Alcoholic Liver Cirrhosis	WGS	1.73719	58
PD37105b_lo019	PD37105	65.400000000000006	Liver	Alcoholic Liver Cirrhosis	WGS	1.88354	50
PD37105b_lo020	PD37105	65.400000000000006	Liver	Alcoholic Liver Cirrhosis	WGS	1.80105	40
PD37105b_lo021	PD37105	65.400000000000006	Liver	Alcoholic Liver Cirrhosis	WGS	1.63155	58
PD37105b_lo022	PD37105	65.400000000000006	Liver	Alcoholic Liver Cirrhosis	WGS	1.87823	48
PD37105b_lo023	PD37105	65.400000000000006	Liver	Alcoholic Liver Cirrhosis	WGS	1.98389	22
PD37105b_lo024	PD37105	65.400000000000006	Liver	Alcoholic Liver Cirrhosis	WGS	1.82598	62
PD37105b_lo025	PD37105	65.400000000000006	Liver	Alcoholic Liver Cirrhosis	WGS	1.975	89
PD37105b_lo026	PD37105	65.400000000000006	Liver	Alcoholic Liver Cirrhosis	WGS	1.78083	72
PD37105b_lo027	PD37105	65.400000000000006	Liver	Alcoholic Liver Cirrhosis	WGS	1.84851	50
PD37105b_lo028	PD37105	65.400000000000006	Liver	Alcoholic Liver Cirrhosis	WGS	1.66285	100
PD37105b_lo029	PD37105	65.400000000000006	Liver	Alcoholic Liver Cirrhosis	WGS	1.6725	64
PD37105b_lo030	PD37105	65.400000000000006	Liver	Alcoholic Liver Cirrhosis	WGS	1.85642	87
PD37105b_lo031	PD37105	65.400000000000006	Liver	Alcoholic Liver Cirrhosis	WGS	1.66659	65
PD37105b_lo033	PD37105	65.400000000000006	Liver	Alcoholic Liver Cirrhosis	WGS	1.85095	71
PD37105b_lo034	PD37105	65.400000000000006	Liver	Alcoholic Liver Cirrhosis	WGS	1.60617	31
PD37105b_lo036	PD37105	65.400000000000006	Liver	Alcoholic Liver Cirrhosis	WGS	1.81356	87
PD37105b_lo037	PD37105	65.400000000000006	Liver	Alcoholic Liver Cirrhosis	WGS	1.84074	45
PD37105b_lo039	PD37105	65.400000000000006	Liver	Alcoholic Liver Cirrhosis	WGS	1.68711	62
PD37105b_lo040	PD37105	65.400000000000006	Liver	Alcoholic Liver Cirrhosis	WGS	1.61919	88
PD37107b_lo001	PD37107	43.4	Liver	Alcoholic Liver Cirrhosis	WGS	1.80217	66
PD37107b_lo002	PD37107	43.4	Liver	Alcoholic Liver Cirrhosis	WGS	1.80381	70
PD37107b_lo003	PD37107	43.4	Liver	Alcoholic Liver Cirrhosis	WGS	1.91939	74
PD37107b_lo004	PD37107	43.4	Liver	Alcoholic Liver Cirrhosis	WGS	1.88056	51
PD37107b_lo005	PD37107	43.4	Liver	Alcoholic Liver Cirrhosis	WGS	1.67141	42
PD37107b_lo006	PD37107	43.4	Liver	Alcoholic Liver Cirrhosis	WGS	1.78905	116
PD37107b_lo007	PD37107	43.4	Liver	Alcoholic Liver Cirrhosis	WGS	1.74748	64
PD37107b_lo008	PD37107	43.4	Liver	Alcoholic Liver Cirrhosis	WGS	1.78485	70
PD37107b_lo009	PD37107	43.4	Liver	Alcoholic Liver Cirrhosis	WGS	1.82053	128
PD37107b_lo010	PD37107	43.4	Liver	Alcoholic Liver Cirrhosis	WGS	1.90813	72
PD37107b_lo011	PD37107	43.4	Liver	Alcoholic Liver Cirrhosis	WGS	1.72946	55
PD37107b_lo012	PD37107	43.4	Liver	Alcoholic Liver Cirrhosis	WGS	1.70863	70
PD37107b_lo013	PD37107	43.4	Liver	Alcoholic Liver Cirrhosis	WGS	1.80628	70
PD37107b_lo014	PD37107	43.4	Liver	Alcoholic Liver Cirrhosis	WGS	1.73717	58
PD37107b_lo015	PD37107	43.4	Liver	Alcoholic Liver Cirrhosis	WGS	1.45954	12
PD37107b_lo016	PD37107	43.4	Liver	Alcoholic Liver Cirrhosis	WGS	1.80299	70
PD37107b_lo017	PD37107	43.4	Liver	Alcoholic Liver Cirrhosis	WGS	2.05377	42
PD37107b_lo018	PD37107	43.4	Liver	Alcoholic Liver Cirrhosis	WGS	1.69951	50
PD37107b_lo019	PD37107	43.4	Liver	Alcoholic Liver Cirrhosis	WGS	1.82766	23
PD37107b_lo020	PD37107	43.4	Liver	Alcoholic Liver Cirrhosis	WGS	1.67061	55
PD37107b_lo022	PD37107	43.4	Liver	Alcoholic Liver Cirrhosis	WGS	1.76213	74
PD37107b_lo023	PD37107	43.4	Liver	Alcoholic Liver Cirrhosis	WGS	1.83729	71
PD37107b_lo024	PD37107	43.4	Liver	Alcoholic Liver Cirrhosis	WGS	1.87429	65
PD37107b_lo025	PD37107	43.4	Liver	Alcoholic Liver Cirrhosis	WGS	1.81038	61
PD37107b_lo026	PD37107	43.4	Liver	Alcoholic Liver Cirrhosis	WGS	1.81857	66
PD37107b_lo027	PD37107	43.4	Liver	Alcoholic Liver Cirrhosis	WGS	1.78484	66
PD37107b_lo028	PD37107	43.4	Liver	Alcoholic Liver Cirrhosis	WGS	1.91601	58
PD37107b_lo029	PD37107	43.4	Liver	Alcoholic Liver Cirrhosis	WGS	2.08257	47
PD37107b_lo030	PD37107	43.4	Liver	Alcoholic Liver Cirrhosis	WGS	1.80424	69
PD37107b_lo031	PD37107	43.4	Liver	Alcoholic Liver Cirrhosis	WGS	1.94141	77
PD37107b_lo032	PD37107	43.4	Liver	Alcoholic Liver Cirrhosis	WGS	1.69288	56
PD37107b_lo033	PD37107	43.4	Liver	Alcoholic Liver Cirrhosis	WGS	1.78321	59
PD37107b_lo034	PD37107	43.4	Liver	Alcoholic Liver Cirrhosis	WGS	1.85722	130
PD37107b_lo035	PD37107	43.4	Liver	Alcoholic Liver Cirrhosis	WGS	1.58501	49
PD37107b_lo038	PD37107	43.4	Liver	Alcoholic Liver Cirrhosis	WGS	1.80199	15
PD37107b_lo039	PD37107	43.4	Liver	Alcoholic Liver Cirrhosis	WGS	1.85676	40
PD37107b_lo040	PD37107	43.4	Liver	Alcoholic Liver Cirrhosis	WGS	1.68835	49
PD37107b_lo041	PD37107	43.4	Liver	Alcoholic Liver Cirrhosis	WGS	1.85514	74
PD37107b_lo042	PD37107	43.4	Liver	Alcoholic Liver Cirrhosis	WGS	1.75408	57
PD37107b_lo043	PD37107	43.4	Liver	Alcoholic Liver Cirrhosis	WGS	1.78522	64
PD37107b_lo044	PD37107	43.4	Liver	Alcoholic Liver Cirrhosis	WGS	1.79522	70
PD37110b_lo011	PD37110	65.8	Liver	Alcoholic Liver Cirrhosis	WGS	1.66444	26
PD37110b_lo013	PD37110	65.8	Liver	Alcoholic Liver Cirrhosis	WGS	1.69827	68
PD37110b_lo014	PD37110	65.8	Liver	Alcoholic Liver Cirrhosis	WGS	1.80035	45
PD37110b_lo016	PD37110	65.8	Liver	Alcoholic Liver Cirrhosis	WGS	1.7352	107
PD37110b_lo018	PD37110	65.8	Liver	Alcoholic Liver Cirrhosis	WGS	1.7864	93
PD37110b_lo020	PD37110	65.8	Liver	Alcoholic Liver Cirrhosis	WGS	1.82231	51
PD37110b_lo023	PD37110	65.8	Liver	Alcoholic Liver Cirrhosis	WGS	1.62116	24
PD37110b_lo024	PD37110	65.8	Liver	Alcoholic Liver Cirrhosis	WGS	1.74098	72
PD37110b_lo026	PD37110	65.8	Liver	Alcoholic Liver Cirrhosis	WGS	1.90387	104
PD37110b_lo027	PD37110	65.8	Liver	Alcoholic Liver Cirrhosis	WGS	1.64452	201
PD37110b_lo028	PD37110	65.8	Liver	Alcoholic Liver Cirrhosis	WGS	1.67542	127
PD37110b_lo029	PD37110	65.8	Liver	Alcoholic Liver Cirrhosis	WGS	1.7633	98
PD37110b_lo030	PD37110	65.8	Liver	Alcoholic Liver Cirrhosis	WGS	1.83279	73
PD37110b_lo031	PD37110	65.8	Liver	Alcoholic Liver Cirrhosis	WGS	1.76609	92
PD37110b_lo034	PD37110	65.8	Liver	Alcoholic Liver Cirrhosis	WGS	1.96939	114
PD37110b_lo035	PD37110	65.8	Liver	Alcoholic Liver Cirrhosis	WGS	1.59673	62
PD37110b_lo036	PD37110	65.8	Liver	Alcoholic Liver Cirrhosis	WGS	1.77868	74
PD37110b_lo037	PD37110	65.8	Liver	Alcoholic Liver Cirrhosis	WGS	1.76509	80
PD37110b_lo039	PD37110	65.8	Liver	Alcoholic Liver Cirrhosis	WGS	1.77314	86
PD37110b_lo042	PD37110	65.8	Liver	Alcoholic Liver Cirrhosis	WGS	1.71556	86
PD37110b_lo043	PD37110	65.8	Liver	Alcoholic Liver Cirrhosis	WGS	1.66241	36
PD37110b_lo044	PD37110	65.8	Liver	Alcoholic Liver Cirrhosis	WGS	1.57232	142
PD37111b_lo001	PD37111	67.400000000000006	Liver	Alcoholic Liver Cirrhosis	WGS	1.68488	275
PD37111b_lo003	PD37111	67.400000000000006	Liver	Alcoholic Liver Cirrhosis	WGS	1.75422	103
PD37111b_lo004	PD37111	67.400000000000006	Liver	Alcoholic Liver Cirrhosis	WGS	1.69715	121
PD37111b_lo005	PD37111	67.400000000000006	Liver	Alcoholic Liver Cirrhosis	WGS	1.63697	255
PD37111b_lo006	PD37111	67.400000000000006	Liver	Alcoholic Liver Cirrhosis	WGS	1.66812	306
PD37111b_lo007	PD37111	67.400000000000006	Liver	Alcoholic Liver Cirrhosis	WGS	1.74912	113
PD37111b_lo008	PD37111	67.400000000000006	Liver	Alcoholic Liver Cirrhosis	WGS	1.62259	22
PD37111b_lo009	PD37111	67.400000000000006	Liver	Alcoholic Liver Cirrhosis	WGS	1.62039	247
PD37111b_lo010	PD37111	67.400000000000006	Liver	Alcoholic Liver Cirrhosis	WGS	1.67647	271
PD37111b_lo011	PD37111	67.400000000000006	Liver	Alcoholic Liver Cirrhosis	WGS	1.63228	202
PD37111b_lo012	PD37111	67.400000000000006	Liver	Alcoholic Liver Cirrhosis	WGS	1.77926	116
PD37111b_lo013	PD37111	67.400000000000006	Liver	Alcoholic Liver Cirrhosis	WGS	1.66431	239
PD37111b_lo015	PD37111	67.400000000000006	Liver	Alcoholic Liver Cirrhosis	WGS	1.70551	281
PD37111b_lo016	PD37111	67.400000000000006	Liver	Alcoholic Liver Cirrhosis	WGS	1.73784	108
PD37111b_lo017	PD37111	67.400000000000006	Liver	Alcoholic Liver Cirrhosis	WGS	1.64752	111
PD37111b_lo019	PD37111	67.400000000000006	Liver	Alcoholic Liver Cirrhosis	WGS	1.79189	132
PD37111b_lo020	PD37111	67.400000000000006	Liver	Alcoholic Liver Cirrhosis	WGS	1.90884	155
PD37111b_lo021	PD37111	67.400000000000006	Liver	Alcoholic Liver Cirrhosis	WGS	1.59112	152
PD37111b_lo022	PD37111	67.400000000000006	Liver	Alcoholic Liver Cirrhosis	WGS	1.63431	272
PD37111b_lo023	PD37111	67.400000000000006	Liver	Alcoholic Liver Cirrhosis	WGS	1.64947	92
PD37111b_lo024	PD37111	67.400000000000006	Liver	Alcoholic Liver Cirrhosis	WGS	1.63303	267
PD37111b_lo025	PD37111	67.400000000000006	Liver	Alcoholic Liver Cirrhosis	WGS	1.81764	135
PD37111b_lo026	PD37111	67.400000000000006	Liver	Alcoholic Liver Cirrhosis	WGS	1.81258	130
PD37111b_lo027	PD37111	67.400000000000006	Liver	Alcoholic Liver Cirrhosis	WGS	1.68051	251
PD37111b_lo028	PD37111	67.400000000000006	Liver	Alcoholic Liver Cirrhosis	WGS	1.67627	238
PD37111b_lo029	PD37111	67.400000000000006	Liver	Alcoholic Liver Cirrhosis	WGS	1.68398	232
PD37111b_lo030	PD37111	67.400000000000006	Liver	Alcoholic Liver Cirrhosis	WGS	1.66426	310
PD37111b_lo031	PD37111	67.400000000000006	Liver	Alcoholic Liver Cirrhosis	WGS	1.64381	259
PD37111b_lo032	PD37111	67.400000000000006	Liver	Alcoholic Liver Cirrhosis	WGS	1.67517	233
PD37111b_lo033	PD37111	67.400000000000006	Liver	Alcoholic Liver Cirrhosis	WGS	1.64179	206
PD37111b_lo034	PD37111	67.400000000000006	Liver	Alcoholic Liver Cirrhosis	WGS	1.66836	280
PD37111b_lo035	PD37111	67.400000000000006	Liver	Alcoholic Liver Cirrhosis	WGS	1.65987	274
PD37111b_lo036	PD37111	67.400000000000006	Liver	Alcoholic Liver Cirrhosis	WGS	1.66199	252
PD37111b_lo037	PD37111	67.400000000000006	Liver	Alcoholic Liver Cirrhosis	WGS	1.91846	128
PD37111b_lo038	PD37111	67.400000000000006	Liver	Alcoholic Liver Cirrhosis	WGS	1.95334	160
PD37111b_lo039	PD37111	67.400000000000006	Liver	Alcoholic Liver Cirrhosis	WGS	1.6962	101
PD37111b_lo040	PD37111	67.400000000000006	Liver	Alcoholic Liver Cirrhosis	WGS	1.79419	93
PD37111b_lo043	PD37111	67.400000000000006	Liver	Alcoholic Liver Cirrhosis	WGS	1.71735	125
PD37111b_lo044	PD37111	67.400000000000006	Liver	Alcoholic Liver Cirrhosis	WGS	1.62118	56
PD37113b_lo001	PD37113	65.2	Liver	Non-Alcoholic Cirrhosis	WGS	1.6959	63
PD37113b_lo002	PD37113	65.2	Liver	Non-Alcoholic Cirrhosis	WGS	1.73041	62
PD37113b_lo003	PD37113	65.2	Liver	Non-Alcoholic Cirrhosis	WGS	1.15195	34
PD37113b_lo004	PD37113	65.2	Liver	Non-Alcoholic Cirrhosis	WGS	1.21157	49
PD37113b_lo005	PD37113	65.2	Liver	Non-Alcoholic Cirrhosis	WGS	1.07785	0
PD37113b_lo006	PD37113	65.2	Liver	Non-Alcoholic Cirrhosis	WGS	1.13105	30
PD37113b_lo007	PD37113	65.2	Liver	Non-Alcoholic Cirrhosis	WGS	1.19324	42
PD37113b_lo008	PD37113	65.2	Liver	Non-Alcoholic Cirrhosis	WGS		0
PD37113b_lo009	PD37113	65.2	Liver	Non-Alcoholic Cirrhosis	WGS	1.14963	29
PD37113b_lo010	PD37113	65.2	Liver	Non-Alcoholic Cirrhosis	WGS		0
PD37113b_lo011	PD37113	65.2	Liver	Non-Alcoholic Cirrhosis	WGS		0
PD37113b_lo012	PD37113	65.2	Liver	Non-Alcoholic Cirrhosis	WGS	1.1303	30
PD37113b_lo013	PD37113	65.2	Liver	Non-Alcoholic Cirrhosis	WGS	1.62159	65
PD37113b_lo015	PD37113	65.2	Liver	Non-Alcoholic Cirrhosis	WGS	1.86588	112
PD37113b_lo016	PD37113	65.2	Liver	Non-Alcoholic Cirrhosis	WGS	0.964917	0
PD37113b_lo017	PD37113	65.2	Liver	Non-Alcoholic Cirrhosis	WGS	1.84845	123
PD37113b_lo018	PD37113	65.2	Liver	Non-Alcoholic Cirrhosis	WGS	1.81749	73
PD37113b_lo019	PD37113	65.2	Liver	Non-Alcoholic Cirrhosis	WGS	1.23253	55
PD37113b_lo020	PD37113	65.2	Liver	Non-Alcoholic Cirrhosis	WGS	1.6855	72
PD37113b_lo021	PD37113	65.2	Liver	Non-Alcoholic Cirrhosis	WGS	1.18394	41
PD37113b_lo022	PD37113	65.2	Liver	Non-Alcoholic Cirrhosis	WGS	1.15682	35
PD37113b_lo023	PD37113	65.2	Liver	Non-Alcoholic Cirrhosis	WGS	1.1385	29
PD37113b_lo024	PD37113	65.2	Liver	Non-Alcoholic Cirrhosis	WGS	1.23272	53
PD37113b_lo025	PD37113	65.2	Liver	Non-Alcoholic Cirrhosis	WGS	1.13348	29
PD37113b_lo026	PD37113	65.2	Liver	Non-Alcoholic Cirrhosis	WGS	1.17609	36
PD37113b_lo027	PD37113	65.2	Liver	Non-Alcoholic Cirrhosis	WGS	1.72896	65
PD37113b_lo028	PD37113	65.2	Liver	Non-Alcoholic Cirrhosis	WGS	1.65974	39
PD37113b_lo029	PD37113	65.2	Liver	Non-Alcoholic Cirrhosis	WGS	1.13956	28
PD37113b_lo030	PD37113	65.2	Liver	Non-Alcoholic Cirrhosis	WGS	1.1923	14
PD37113b_lo031	PD37113	65.2	Liver	Non-Alcoholic Cirrhosis	WGS	1.15327	33
PD37113b_lo032	PD37113	65.2	Liver	Non-Alcoholic Cirrhosis	WGS	1.14182	32
PD37113b_lo033	PD37113	65.2	Liver	Non-Alcoholic Cirrhosis	WGS	1.85039	84
PD37113b_lo036	PD37113	65.2	Liver	Non-Alcoholic Cirrhosis	WGS	1.11947	25
PD37113b_lo037	PD37113	65.2	Liver	Non-Alcoholic Cirrhosis	WGS	1.12339	20
PD37113b_lo038	PD37113	65.2	Liver	Non-Alcoholic Cirrhosis	WGS	1.16644	40
PD37113b_lo039	PD37113	65.2	Liver	Non-Alcoholic Cirrhosis	WGS	1.15772	33
PD37113b_lo040	PD37113	65.2	Liver	Non-Alcoholic Cirrhosis	WGS	1.63901	54
PD37114b_lo001	PD37114	61.5	Liver	Non-Alcoholic Cirrhosis	WGS		0
PD37114b_lo002	PD37114	61.5	Liver	Non-Alcoholic Cirrhosis	WGS	1.8566	104
PD37114b_lo003	PD37114	61.5	Liver	Non-Alcoholic Cirrhosis	WGS	1.79415	77
PD37114b_lo004	PD37114	61.5	Liver	Non-Alcoholic Cirrhosis	WGS	1.71295	57
PD37114b_lo005	PD37114	61.5	Liver	Non-Alcoholic Cirrhosis	WGS	1.71972	56
PD37114b_lo006	PD37114	61.5	Liver	Non-Alcoholic Cirrhosis	WGS	1.86997	71
PD37114b_lo007	PD37114	61.5	Liver	Non-Alcoholic Cirrhosis	WGS	1.68855	42
PD37114b_lo008	PD37114	61.5	Liver	Non-Alcoholic Cirrhosis	WGS	1.91865	88
PD37114b_lo009	PD37114	61.5	Liver	Non-Alcoholic Cirrhosis	WGS	1.74303	59
PD37114b_lo010	PD37114	61.5	Liver	Non-Alcoholic Cirrhosis	WGS	1.63715	54
PD37114b_lo011	PD37114	61.5	Liver	Non-Alcoholic Cirrhosis	WGS		0
PD37114b_lo012	PD37114	61.5	Liver	Non-Alcoholic Cirrhosis	WGS	1.90991	104
PD37114b_lo014	PD37114	61.5	Liver	Non-Alcoholic Cirrhosis	WGS	1.79832	59
PD37114b_lo015	PD37114	61.5	Liver	Non-Alcoholic Cirrhosis	WGS	1.50914	18
PD37114b_lo016	PD37114	61.5	Liver	Non-Alcoholic Cirrhosis	WGS	1.69611	73
PD37114b_lo017	PD37114	61.5	Liver	Non-Alcoholic Cirrhosis	WGS	1.51344	22
PD37114b_lo018	PD37114	61.5	Liver	Non-Alcoholic Cirrhosis	WGS	1.78853	73
PD37114b_lo019	PD37114	61.5	Liver	Non-Alcoholic Cirrhosis	WGS	1.62804	68
PD37114b_lo020	PD37114	61.5	Liver	Non-Alcoholic Cirrhosis	WGS	1.74497	58
PD37114b_lo021	PD37114	61.5	Liver	Non-Alcoholic Cirrhosis	WGS	1.68581	54
PD37114b_lo022	PD37114	61.5	Liver	Non-Alcoholic Cirrhosis	WGS	1.72652	56
PD37114b_lo023	PD37114	61.5	Liver	Non-Alcoholic Cirrhosis	WGS	1.86106	85
PD37114b_lo024	PD37114	61.5	Liver	Non-Alcoholic Cirrhosis	WGS	1.56027	28
PD37114b_lo025	PD37114	61.5	Liver	Non-Alcoholic Cirrhosis	WGS	1.77824	69
PD37114b_lo026	PD37114	61.5	Liver	Non-Alcoholic Cirrhosis	WGS	1.75603	71
PD37114b_lo027	PD37114	61.5	Liver	Non-Alcoholic Cirrhosis	WGS	1.4961	48
PD37114b_lo028	PD37114	61.5	Liver	Non-Alcoholic Cirrhosis	WGS	1.83588	81
PD37114b_lo030	PD37114	61.5	Liver	Non-Alcoholic Cirrhosis	WGS	1.70317	84
PD37114b_lo031	PD37114	61.5	Liver	Non-Alcoholic Cirrhosis	WGS	1.66019	52
PD37114b_lo032	PD37114	61.5	Liver	Non-Alcoholic Cirrhosis	WGS	1.78863	86
PD37114b_lo034	PD37114	61.5	Liver	Non-Alcoholic Cirrhosis	WGS	1.94864	95
PD37114b_lo035	PD37114	61.5	Liver	Non-Alcoholic Cirrhosis	WGS	1.70911	45
PD37114b_lo036	PD37114	61.5	Liver	Non-Alcoholic Cirrhosis	WGS	1.72428	60
PD37114b_lo037	PD37114	61.5	Liver	Non-Alcoholic Cirrhosis	WGS	1.85427	78
PD37114b_lo038	PD37114	61.5	Liver	Non-Alcoholic Cirrhosis	WGS	1.90662	114
PD37114b_lo039	PD37114	61.5	Liver	Non-Alcoholic Cirrhosis	WGS	1.78509	82
PD37114b_lo040	PD37114	61.5	Liver	Non-Alcoholic Cirrhosis	WGS	1.70269	37
PD37114b_lo041	PD37114	61.5	Liver	Non-Alcoholic Cirrhosis	WGS	1.64474	106
PD37114b_lo042	PD37114	61.5	Liver	Non-Alcoholic Cirrhosis	WGS	1.73685	51
PD37114b_lo043	PD37114	61.5	Liver	Non-Alcoholic Cirrhosis	WGS	1.63204	39
PD37114b_lo044	PD37114	61.5	Liver	Non-Alcoholic Cirrhosis	WGS	1.59749	51
PD37115b_lo002	PD37115	64.8	Liver	Non-Alcoholic Cirrhosis	WGS	1.50001	18
PD37115b_lo003	PD37115	64.8	Liver	Non-Alcoholic Cirrhosis	WGS	1.80536	23
PD37115b_lo004	PD37115	64.8	Liver	Non-Alcoholic Cirrhosis	WGS	1.72727	73
PD37115b_lo005	PD37115	64.8	Liver	Non-Alcoholic Cirrhosis	WGS	1.82061	21
PD37115b_lo006	PD37115	64.8	Liver	Non-Alcoholic Cirrhosis	WGS	1.34278	12
PD37115b_lo010	PD37115	64.8	Liver	Non-Alcoholic Cirrhosis	WGS	1.64027	24
PD37115b_lo011	PD37115	64.8	Liver	Non-Alcoholic Cirrhosis	WGS	1.43377	15
PD37115b_lo012	PD37115	64.8	Liver	Non-Alcoholic Cirrhosis	WGS	1.50606	13
PD37115b_lo014	PD37115	64.8	Liver	Non-Alcoholic Cirrhosis	WGS	1.33935	11
PD37115b_lo015	PD37115	64.8	Liver	Non-Alcoholic Cirrhosis	WGS	1.48724	19
PD37115b_lo018	PD37115	64.8	Liver	Non-Alcoholic Cirrhosis	WGS	1.38909	14
PD37115b_lo020	PD37115	64.8	Liver	Non-Alcoholic Cirrhosis	WGS	1.64554	17
PD37115b_lo021	PD37115	64.8	Liver	Non-Alcoholic Cirrhosis	WGS	1.43567	11
PD37115b_lo022	PD37115	64.8	Liver	Non-Alcoholic Cirrhosis	WGS	1.45982	19
PD37115b_lo023	PD37115	64.8	Liver	Non-Alcoholic Cirrhosis	WGS	1.85633	36
PD37115b_lo024	PD37115	64.8	Liver	Non-Alcoholic Cirrhosis	WGS	1.92323	25
PD37115b_lo025	PD37115	64.8	Liver	Non-Alcoholic Cirrhosis	WGS	1.4163	18
PD37115b_lo026	PD37115	64.8	Liver	Non-Alcoholic Cirrhosis	WGS	1.55564	13
PD37115b_lo027	PD37115	64.8	Liver	Non-Alcoholic Cirrhosis	WGS	1.40331	17
PD37115b_lo028	PD37115	64.8	Liver	Non-Alcoholic Cirrhosis	WGS	1.33156	0
PD37115b_lo029	PD37115	64.8	Liver	Non-Alcoholic Cirrhosis	WGS	1.59686	23
PD37115b_lo030	PD37115	64.8	Liver	Non-Alcoholic Cirrhosis	WGS	1.40619	10
PD37115b_lo031	PD37115	64.8	Liver	Non-Alcoholic Cirrhosis	WGS	1.42267	13
PD37115b_lo032	PD37115	64.8	Liver	Non-Alcoholic Cirrhosis	WGS	1.47725	21
PD37115b_lo033	PD37115	64.8	Liver	Non-Alcoholic Cirrhosis	WGS	1.44738	14
PD37115b_lo034	PD37115	64.8	Liver	Non-Alcoholic Cirrhosis	WGS	1.39344	13
PD37115b_lo035	PD37115	64.8	Liver	Non-Alcoholic Cirrhosis	WGS	1.45523	11
PD37115b_lo036	PD37115	64.8	Liver	Non-Alcoholic Cirrhosis	WGS	1.55706	30
PD37115b_lo037	PD37115	64.8	Liver	Non-Alcoholic Cirrhosis	WGS	1.22955	0
PD37115b_lo038	PD37115	64.8	Liver	Non-Alcoholic Cirrhosis	WGS	1.43918	19
PD37115b_lo039	PD37115	64.8	Liver	Non-Alcoholic Cirrhosis	WGS	1.83759	57
PD37115b_lo040	PD37115	64.8	Liver	Non-Alcoholic Cirrhosis	WGS	1.59458	31
PD37115b_lo041	PD37115	64.8	Liver	Non-Alcoholic Cirrhosis	WGS	1.74461	80
PD37115b_lo044	PD37115	64.8	Liver	Non-Alcoholic Cirrhosis	WGS	2.0238	4
PD37116b_lo001	PD37116	66.599999999999895	Liver	Non-Alcoholic Cirrhosis	WGS	1.65734	36
PD37116b_lo002	PD37116	66.599999999999895	Liver	Non-Alcoholic Cirrhosis	WGS	1.86793	46
PD37116b_lo003	PD37116	66.599999999999895	Liver	Non-Alcoholic Cirrhosis	WGS	1.83593	41
PD37116b_lo004	PD37116	66.599999999999895	Liver	Non-Alcoholic Cirrhosis	WGS	1.82119	105
PD37116b_lo005	PD37116	66.599999999999895	Liver	Non-Alcoholic Cirrhosis	WGS	1.82417	101
PD37116b_lo006	PD37116	66.599999999999895	Liver	Non-Alcoholic Cirrhosis	WGS	1.55521	64
PD37116b_lo007	PD37116	66.599999999999895	Liver	Non-Alcoholic Cirrhosis	WGS	1.69919	72
PD37116b_lo008	PD37116	66.599999999999895	Liver	Non-Alcoholic Cirrhosis	WGS	1.92471	131
PD37116b_lo011	PD37116	66.599999999999895	Liver	Non-Alcoholic Cirrhosis	WGS	1.7529	98
PD37116b_lo014	PD37116	66.599999999999895	Liver	Non-Alcoholic Cirrhosis	WGS	2.09753	57
PD37116b_lo015	PD37116	66.599999999999895	Liver	Non-Alcoholic Cirrhosis	WGS	1.78935	90
PD37116b_lo017	PD37116	66.599999999999895	Liver	Non-Alcoholic Cirrhosis	WGS	1.78172	97
PD37116b_lo018	PD37116	66.599999999999895	Liver	Non-Alcoholic Cirrhosis	WGS	1.8508	95
PD37116b_lo019	PD37116	66.599999999999895	Liver	Non-Alcoholic Cirrhosis	WGS	2.0281	46
PD37116b_lo020	PD37116	66.599999999999895	Liver	Non-Alcoholic Cirrhosis	WGS	1.94817	110
PD37116b_lo021	PD37116	66.599999999999895	Liver	Non-Alcoholic Cirrhosis	WGS	1.71562	57
PD37116b_lo022	PD37116	66.599999999999895	Liver	Non-Alcoholic Cirrhosis	WGS	1.89016	112
PD37116b_lo023	PD37116	66.599999999999895	Liver	Non-Alcoholic Cirrhosis	WGS	2.12638	60
PD37116b_lo024	PD37116	66.599999999999895	Liver	Non-Alcoholic Cirrhosis	WGS	1.90761	121
PD37116b_lo025	PD37116	66.599999999999895	Liver	Non-Alcoholic Cirrhosis	WGS	1.89147	95
PD37116b_lo026	PD37116	66.599999999999895	Liver	Non-Alcoholic Cirrhosis	WGS	1.90132	127
PD37116b_lo027	PD37116	66.599999999999895	Liver	Non-Alcoholic Cirrhosis	WGS	1.86746	108
PD37116b_lo028	PD37116	66.599999999999895	Liver	Non-Alcoholic Cirrhosis	WGS	1.69662	84
PD37116b_lo029	PD37116	66.599999999999895	Liver	Non-Alcoholic Cirrhosis	WGS	1.85053	104
PD37116b_lo030	PD37116	66.599999999999895	Liver	Non-Alcoholic Cirrhosis	WGS	1.83252	44
PD37116b_lo031	PD37116	66.599999999999895	Liver	Non-Alcoholic Cirrhosis	WGS	1.6828	88
PD37116b_lo032	PD37116	66.599999999999895	Liver	Non-Alcoholic Cirrhosis	WGS	1.72591	80
PD37116b_lo033	PD37116	66.599999999999895	Liver	Non-Alcoholic Cirrhosis	WGS	1.88785	132
PD37116b_lo034	PD37116	66.599999999999895	Liver	Non-Alcoholic Cirrhosis	WGS	1.84463	127
PD37116b_lo035	PD37116	66.599999999999895	Liver	Non-Alcoholic Cirrhosis	WGS	1.58261	35
PD37116b_lo036	PD37116	66.599999999999895	Liver	Non-Alcoholic Cirrhosis	WGS	1.78947	43
PD37116b_lo037	PD37116	66.599999999999895	Liver	Non-Alcoholic Cirrhosis	WGS	1.83471	103
PD37116b_lo038	PD37116	66.599999999999895	Liver	Non-Alcoholic Cirrhosis	WGS	1.8202	87
PD37116b_lo039	PD37116	66.599999999999895	Liver	Non-Alcoholic Cirrhosis	WGS	1.83448	114
PD37116b_lo040	PD37116	66.599999999999895	Liver	Non-Alcoholic Cirrhosis	WGS	1.78893	42
PD37116b_lo041	PD37116	66.599999999999895	Liver	Non-Alcoholic Cirrhosis	WGS	1.754	67
PD37116b_lo042	PD37116	66.599999999999895	Liver	Non-Alcoholic Cirrhosis	WGS	2.05473	101
PD37116b_lo043	PD37116	66.599999999999895	Liver	Non-Alcoholic Cirrhosis	WGS	1.85901	101
PD37116b_lo044	PD37116	66.599999999999895	Liver	Non-Alcoholic Cirrhosis	WGS	2.31897	0
PD37116b_lo045	PD37116	66.599999999999895	Liver	Non-Alcoholic Cirrhosis	WGS	1.58942	210
PD37116b_lo046	PD37116	66.599999999999895	Liver	Non-Alcoholic Cirrhosis	WGS	1.60598	212
PD37116b_lo047	PD37116	66.599999999999895	Liver	Non-Alcoholic Cirrhosis	WGS	1.59781	211
PD37116b_lo048	PD37116	66.599999999999895	Liver	Non-Alcoholic Cirrhosis	WGS	1.62877	218
PD37118b_lo001	PD37118	61.1	Liver	Non-Alcoholic Cirrhosis	WGS	1.73159	72
PD37118b_lo003	PD37118	61.1	Liver	Non-Alcoholic Cirrhosis	WGS	1.67126	112
PD37118b_lo005	PD37118	61.1	Liver	Non-Alcoholic Cirrhosis	WGS	1.72621	105
PD37118b_lo006	PD37118	61.1	Liver	Non-Alcoholic Cirrhosis	WGS	1.91712	111
PD37118b_lo007	PD37118	61.1	Liver	Non-Alcoholic Cirrhosis	WGS	1.65115	100
PD37118b_lo009	PD37118	61.1	Liver	Non-Alcoholic Cirrhosis	WGS	1.86609	99
PD37118b_lo010	PD37118	61.1	Liver	Non-Alcoholic Cirrhosis	WGS	1.85734	100
PD37118b_lo012	PD37118	61.1	Liver	Non-Alcoholic Cirrhosis	WGS	1.73284	99
PD37118b_lo015	PD37118	61.1	Liver	Non-Alcoholic Cirrhosis	WGS	1.81547	105
PD37118b_lo017	PD37118	61.1	Liver	Non-Alcoholic Cirrhosis	WGS	1.69223	70
PD37118b_lo018	PD37118	61.1	Liver	Non-Alcoholic Cirrhosis	WGS	1.70387	80
PD37118b_lo020	PD37118	61.1	Liver	Non-Alcoholic Cirrhosis	WGS	1.77431	86
PD37118b_lo023	PD37118	61.1	Liver	Non-Alcoholic Cirrhosis	WGS	1.79483	77
PD37118b_lo024	PD37118	61.1	Liver	Non-Alcoholic Cirrhosis	WGS	1.68646	45
PD37118b_lo025	PD37118	61.1	Liver	Non-Alcoholic Cirrhosis	WGS	1.67766	80
PD37118b_lo027	PD37118	61.1	Liver	Non-Alcoholic Cirrhosis	WGS	1.66064	91
PD37118b_lo029	PD37118	61.1	Liver	Non-Alcoholic Cirrhosis	WGS	1.70484	119
PD37118b_lo031	PD37118	61.1	Liver	Non-Alcoholic Cirrhosis	WGS	1.73329	47
PD37118b_lo033	PD37118	61.1	Liver	Non-Alcoholic Cirrhosis	WGS	1.63842	57
PD37118b_lo035	PD37118	61.1	Liver	Non-Alcoholic Cirrhosis	WGS	1.76844	144
PD37118b_lo038	PD37118	61.1	Liver	Non-Alcoholic Cirrhosis	WGS	1.86016	116
PD37118b_lo039	PD37118	61.1	Liver	Non-Alcoholic Cirrhosis	WGS	1.60446	99
PD37118b_lo041	PD37118	61.1	Liver	Non-Alcoholic Cirrhosis	WGS	1.62914	103
PD37118b_lo042	PD37118	61.1	Liver	Non-Alcoholic Cirrhosis	WGS	1.76083	135
PD37118b_lo043	PD37118	61.1	Liver	Non-Alcoholic Cirrhosis	WGS	1.7378	91
PD37118b_lo044	PD37118	61.1	Liver	Non-Alcoholic Cirrhosis	WGS	1.71104	95
PSC1_CLONE1	PSC1	37	Liver	Primary Sclerosing Cholangitis (PSC)	WGS	1.54203	45
PSC2_CLONE1	PSC2	57	Liver	Primary Sclerosing Cholangitis (PSC)	WGS	1.70817	75
PSC2_CLONE4	PSC2	57	Liver	Primary Sclerosing Cholangitis (PSC)	WGS	1.71884	76
PSC2_CLONE7	PSC2	57	Liver	Primary Sclerosing Cholangitis (PSC)	WGS	1.71884	71
PSC2_CLONE8	PSC2	57	Liver	Primary Sclerosing Cholangitis (PSC)	WGS	1.69447	70
PSC2_CLONE9	PSC2	57	Liver	Primary Sclerosing Cholangitis (PSC)	WGS	1.6635	66
PSC4_CLONE2	PSC4	52	Liver	Primary Sclerosing Cholangitis (PSC)	WGS	1.73789	87
PSC4_CLONE3	PSC4	52	Liver	Primary Sclerosing Cholangitis (PSC)	WGS	1.7761	120
PD26988ab	PD26988	81	Lung	Chronic Obstructive Pulmonary Disease (COPD)	WGS	1.77062	322
PD26988ad	PD26988	81	Lung	Chronic Obstructive Pulmonary Disease (COPD)	WGS	1.79605	527
PD26988ae	PD26988	81	Lung	Chronic Obstructive Pulmonary Disease (COPD)	WGS	1.77735	404
PD26988af	PD26988	81	Lung	Chronic Obstructive Pulmonary Disease (COPD)	WGS	1.85328	235
PD26988ag	PD26988	81	Lung	Chronic Obstructive Pulmonary Disease (COPD)	WGS	1.87886	199
PD26988d	PD26988	81	Lung	Chronic Obstructive Pulmonary Disease (COPD)	WGS	1.87401	167
PD26988e	PD26988	81	Lung	Chronic Obstructive Pulmonary Disease (COPD)	WGS	1.82143	386
PD26988f	PD26988	81	Lung	Chronic Obstructive Pulmonary Disease (COPD)	WGS	1.87032	167
PD26988i	PD26988	81	Lung	Chronic Obstructive Pulmonary Disease (COPD)	WGS	1.79433	371
PD26988j	PD26988	81	Lung	Chronic Obstructive Pulmonary Disease (COPD)	WGS	1.74232	388
PD26988l	PD26988	81	Lung	Chronic Obstructive Pulmonary Disease (COPD)	WGS	1.86667	502
PD26988m	PD26988	81	Lung	Chronic Obstructive Pulmonary Disease (COPD)	WGS	1.86009	180
PD26988n	PD26988	81	Lung	Chronic Obstructive Pulmonary Disease (COPD)	WGS	1.90079	176
PD26988o	PD26988	81	Lung	Chronic Obstructive Pulmonary Disease (COPD)	WGS	1.822	185
PD26988p	PD26988	81	Lung	Chronic Obstructive Pulmonary Disease (COPD)	WGS	1.81641	478
PD26988q	PD26988	81	Lung	Chronic Obstructive Pulmonary Disease (COPD)	WGS	1.82419	440
PD26988r	PD26988	81	Lung	Chronic Obstructive Pulmonary Disease (COPD)	WGS	1.74771	217
PD26988s	PD26988	81	Lung	Chronic Obstructive Pulmonary Disease (COPD)	WGS	1.7942	109
PD26988t	PD26988	81	Lung	Chronic Obstructive Pulmonary Disease (COPD)	WGS	1.94959	482
PD26988u	PD26988	81	Lung	Chronic Obstructive Pulmonary Disease (COPD)	WGS	1.78753	259
PD26988v	PD26988	81	Lung	Chronic Obstructive Pulmonary Disease (COPD)	WGS	1.98329	146
PD26988x	PD26988	81	Lung	Chronic Obstructive Pulmonary Disease (COPD)	WGS	1.75492	291
PD26988y	PD26988	81	Lung	Chronic Obstructive Pulmonary Disease (COPD)	WGS	1.80997	109
PD26988z	PD26988	81	Lung	Chronic Obstructive Pulmonary Disease (COPD)	WGS	1.84922	223
PD30160a	PD30160	71	Lung	Chronic Obstructive Pulmonary Disease (COPD)	WGS	1.91722	68
PD30160c	PD30160	71	Lung	Chronic Obstructive Pulmonary Disease (COPD)	WGS	1.77787	108
PD30160d	PD30160	71	Lung	Chronic Obstructive Pulmonary Disease (COPD)	WGS	1.75403	240
PD30160f	PD30160	71	Lung	Chronic Obstructive Pulmonary Disease (COPD)	WGS	1.75153	111
PD30160g	PD30160	71	Lung	Chronic Obstructive Pulmonary Disease (COPD)	WGS	1.90334	110
PD30160i	PD30160	71	Lung	Chronic Obstructive Pulmonary Disease (COPD)	WGS	1.5926	135
PD30160j	PD30160	71	Lung	Chronic Obstructive Pulmonary Disease (COPD)	WGS	1.7272	231
PD30160l	PD30160	71	Lung	Chronic Obstructive Pulmonary Disease (COPD)	WGS	1.81871	65
PD30160m	PD30160	71	Lung	Chronic Obstructive Pulmonary Disease (COPD)	WGS	1.84499	81
PD30160o	PD30160	71	Lung	Chronic Obstructive Pulmonary Disease (COPD)	WGS	1.81812	239
PD30160p	PD30160	71	Lung	Chronic Obstructive Pulmonary Disease (COPD)	WGS	1.76076	172
PD34207ab	PD34207	65	Lung	Chronic Obstructive Pulmonary Disease (COPD)	WGS	1.74653	312
PD34207ac	PD34207	65	Lung	Chronic Obstructive Pulmonary Disease (COPD)	WGS	1.72952	433
PD34207ad	PD34207	65	Lung	Chronic Obstructive Pulmonary Disease (COPD)	WGS	1.61013	245
PD34207ae	PD34207	65	Lung	Chronic Obstructive Pulmonary Disease (COPD)	WGS	1.7007	265
PD34207af	PD34207	65	Lung	Chronic Obstructive Pulmonary Disease (COPD)	WGS	1.65509	291
PD34207ag	PD34207	65	Lung	Chronic Obstructive Pulmonary Disease (COPD)	WGS	1.73876	284
PD34207ah	PD34207	65	Lung	Chronic Obstructive Pulmonary Disease (COPD)	WGS	1.66562	249
PD34207ai	PD34207	65	Lung	Chronic Obstructive Pulmonary Disease (COPD)	WGS	1.61153	266
PD34207aj	PD34207	65	Lung	Chronic Obstructive Pulmonary Disease (COPD)	WGS	1.74594	305
PD34207ak	PD34207	65	Lung	Chronic Obstructive Pulmonary Disease (COPD)	WGS	1.70251	252
PD34207am	PD34207	65	Lung	Chronic Obstructive Pulmonary Disease (COPD)	WGS	1.75465	214
PD34207an	PD34207	65	Lung	Chronic Obstructive Pulmonary Disease (COPD)	WGS	1.7254	202
PD34207ap	PD34207	65	Lung	Chronic Obstructive Pulmonary Disease (COPD)	WGS	1.80794	320
PD34207aq	PD34207	65	Lung	Chronic Obstructive Pulmonary Disease (COPD)	WGS	1.70792	265
PD34207ar	PD34207	65	Lung	Chronic Obstructive Pulmonary Disease (COPD)	WGS	1.89266	92
PD34207as	PD34207	65	Lung	Chronic Obstructive Pulmonary Disease (COPD)	WGS	1.74565	307
PD34207at	PD34207	65	Lung	Chronic Obstructive Pulmonary Disease (COPD)	WGS	1.62421	331
PD34207au	PD34207	65	Lung	Chronic Obstructive Pulmonary Disease (COPD)	WGS	1.67779	263
PD34207av	PD34207	65	Lung	Chronic Obstructive Pulmonary Disease (COPD)	WGS	1.72385	283
PD34207aw	PD34207	65	Lung	Chronic Obstructive Pulmonary Disease (COPD)	WGS	1.69557	276
PD34207ax	PD34207	65	Lung	Chronic Obstructive Pulmonary Disease (COPD)	WGS	1.78075	264
PD34207ay	PD34207	65	Lung	Chronic Obstructive Pulmonary Disease (COPD)	WGS	1.79112	280
PD34207az	PD34207	65	Lung	Chronic Obstructive Pulmonary Disease (COPD)	WGS	1.62241	260
PD34207bb	PD34207	65	Lung	Chronic Obstructive Pulmonary Disease (COPD)	WGS	1.68298	335
PD34207be	PD34207	65	Lung	Chronic Obstructive Pulmonary Disease (COPD)	WGS	1.81963	76
PD34207bf	PD34207	65	Lung	Chronic Obstructive Pulmonary Disease (COPD)	WGS	1.67139	264
PD34207bg	PD34207	65	Lung	Chronic Obstructive Pulmonary Disease (COPD)	WGS	1.68663	464
PD34207bh	PD34207	65	Lung	Chronic Obstructive Pulmonary Disease (COPD)	WGS	1.64873	218
PD34207bi	PD34207	65	Lung	Chronic Obstructive Pulmonary Disease (COPD)	WGS	1.67145	224
PD34207bk	PD34207	65	Lung	Chronic Obstructive Pulmonary Disease (COPD)	WGS	1.70885	192
PD34207d	PD34207	65	Lung	Chronic Obstructive Pulmonary Disease (COPD)	WGS	1.69806	274
PD34207e	PD34207	65	Lung	Chronic Obstructive Pulmonary Disease (COPD)	WGS	1.71021	247
PD34207f	PD34207	65	Lung	Chronic Obstructive Pulmonary Disease (COPD)	WGS	1.74406	299
PD34207g	PD34207	65	Lung	Chronic Obstructive Pulmonary Disease (COPD)	WGS	1.70099	374
PD34207h	PD34207	65	Lung	Chronic Obstructive Pulmonary Disease (COPD)	WGS	1.70878	386
PD34207i	PD34207	65	Lung	Chronic Obstructive Pulmonary Disease (COPD)	WGS	1.69331	186
PD34207j	PD34207	65	Lung	Chronic Obstructive Pulmonary Disease (COPD)	WGS	1.59768	190
PD34207k	PD34207	65	Lung	Chronic Obstructive Pulmonary Disease (COPD)	WGS	1.64952	402
PD34207m	PD34207	65	Lung	Chronic Obstructive Pulmonary Disease (COPD)	WGS	1.67711	274
PD34207n	PD34207	65	Lung	Chronic Obstructive Pulmonary Disease (COPD)	WGS	1.69546	222
PD34207o	PD34207	65	Lung	Chronic Obstructive Pulmonary Disease (COPD)	WGS	1.61329	232
PD34207r	PD34207	65	Lung	Chronic Obstructive Pulmonary Disease (COPD)	WGS	1.72229	445
PD34207t	PD34207	65	Lung	Chronic Obstructive Pulmonary Disease (COPD)	WGS	1.70438	271
PD34207u	PD34207	65	Lung	Chronic Obstructive Pulmonary Disease (COPD)	WGS	1.70277	281
PD34207v	PD34207	65	Lung	Chronic Obstructive Pulmonary Disease (COPD)	WGS	1.71125	319
PD34207w	PD34207	65	Lung	Chronic Obstructive Pulmonary Disease (COPD)	WGS	1.71472	241
PD34207x	PD34207	65	Lung	Chronic Obstructive Pulmonary Disease (COPD)	WGS	1.73835	307
PD34207y	PD34207	65	Lung	Chronic Obstructive Pulmonary Disease (COPD)	WGS	1.65275	421
PD34211ab	PD34211	74	Lung	Chronic Obstructive Pulmonary Disease (COPD)	WGS	1.81147	504
PD34211ac	PD34211	74	Lung	Chronic Obstructive Pulmonary Disease (COPD)	WGS	1.74963	432
PD34211ad	PD34211	74	Lung	Chronic Obstructive Pulmonary Disease (COPD)	WGS	1.6824	385
PD34211ae	PD34211	74	Lung	Chronic Obstructive Pulmonary Disease (COPD)	WGS	1.75062	430
PD34211af	PD34211	74	Lung	Chronic Obstructive Pulmonary Disease (COPD)	WGS	1.70651	426
PD34211ag	PD34211	74	Lung	Chronic Obstructive Pulmonary Disease (COPD)	WGS	1.69998	369
PD34211ah	PD34211	74	Lung	Chronic Obstructive Pulmonary Disease (COPD)	WGS	1.76278	453
PD34211ai	PD34211	74	Lung	Chronic Obstructive Pulmonary Disease (COPD)	WGS	1.72803	426
PD34211aj	PD34211	74	Lung	Chronic Obstructive Pulmonary Disease (COPD)	WGS	1.75904	479
PD34211ak	PD34211	74	Lung	Chronic Obstructive Pulmonary Disease (COPD)	WGS	1.97999	224
PD34211al	PD34211	74	Lung	Chronic Obstructive Pulmonary Disease (COPD)	WGS	1.73798	451
PD34211am	PD34211	74	Lung	Chronic Obstructive Pulmonary Disease (COPD)	WGS	1.69567	328
PD34211an	PD34211	74	Lung	Chronic Obstructive Pulmonary Disease (COPD)	WGS	1.77692	463
PD34211ao	PD34211	74	Lung	Chronic Obstructive Pulmonary Disease (COPD)	WGS	1.77145	471
PD34211ap	PD34211	74	Lung	Chronic Obstructive Pulmonary Disease (COPD)	WGS	1.71556	376
PD34211aq	PD34211	74	Lung	Chronic Obstructive Pulmonary Disease (COPD)	WGS	1.78878	500
PD34211ar	PD34211	74	Lung	Chronic Obstructive Pulmonary Disease (COPD)	WGS	1.72677	470
PD34211as	PD34211	74	Lung	Chronic Obstructive Pulmonary Disease (COPD)	WGS	1.81964	421
PD34211at	PD34211	74	Lung	Chronic Obstructive Pulmonary Disease (COPD)	WGS	1.72534	429
PD34211au	PD34211	74	Lung	Chronic Obstructive Pulmonary Disease (COPD)	WGS	1.74404	361
PD34211av	PD34211	74	Lung	Chronic Obstructive Pulmonary Disease (COPD)	WGS	1.69126	381
PD34211aw	PD34211	74	Lung	Chronic Obstructive Pulmonary Disease (COPD)	WGS	1.70528	381
PD34211ax	PD34211	74	Lung	Chronic Obstructive Pulmonary Disease (COPD)	WGS	1.79194	484
PD34211ay	PD34211	74	Lung	Chronic Obstructive Pulmonary Disease (COPD)	WGS	1.71325	430
PD34211az	PD34211	74	Lung	Chronic Obstructive Pulmonary Disease (COPD)	WGS	1.89557	206
PD34211c	PD34211	74	Lung	Chronic Obstructive Pulmonary Disease (COPD)	WGS	1.8281	547
PD34211d	PD34211	74	Lung	Chronic Obstructive Pulmonary Disease (COPD)	WGS	1.77152	474
PD34211e	PD34211	74	Lung	Chronic Obstructive Pulmonary Disease (COPD)	WGS	1.73199	436
PD34211f	PD34211	74	Lung	Chronic Obstructive Pulmonary Disease (COPD)	WGS	1.74558	416
PD34211g	PD34211	74	Lung	Chronic Obstructive Pulmonary Disease (COPD)	WGS	1.8104	464
PD34211h	PD34211	74	Lung	Chronic Obstructive Pulmonary Disease (COPD)	WGS	1.69243	416
PD34211i	PD34211	74	Lung	Chronic Obstructive Pulmonary Disease (COPD)	WGS	1.73803	417
PD34211j	PD34211	74	Lung	Chronic Obstructive Pulmonary Disease (COPD)	WGS	1.68818	410
PD34211k	PD34211	74	Lung	Chronic Obstructive Pulmonary Disease (COPD)	WGS	1.74753	547
PD34211l	PD34211	74	Lung	Chronic Obstructive Pulmonary Disease (COPD)	WGS	1.78923	473
PD34211m	PD34211	74	Lung	Chronic Obstructive Pulmonary Disease (COPD)	WGS	1.79534	466
PD34211n	PD34211	74	Lung	Chronic Obstructive Pulmonary Disease (COPD)	WGS	1.75727	403
PD34211o	PD34211	74	Lung	Chronic Obstructive Pulmonary Disease (COPD)	WGS	1.76497	476
PD34211p	PD34211	74	Lung	Chronic Obstructive Pulmonary Disease (COPD)	WGS	1.72749	452
PD34211q	PD34211	74	Lung	Chronic Obstructive Pulmonary Disease (COPD)	WGS	1.84293	511
PD34211r	PD34211	74	Lung	Chronic Obstructive Pulmonary Disease (COPD)	WGS	1.79933	462
PD34211s	PD34211	74	Lung	Chronic Obstructive Pulmonary Disease (COPD)	WGS	1.71783	362
PD34211t	PD34211	74	Lung	Chronic Obstructive Pulmonary Disease (COPD)	WGS	1.74946	425
PD34211u	PD34211	74	Lung	Chronic Obstructive Pulmonary Disease (COPD)	WGS	1.67786	383
PD34211v	PD34211	74	Lung	Chronic Obstructive Pulmonary Disease (COPD)	WGS	1.75727	481
PD34211w	PD34211	74	Lung	Chronic Obstructive Pulmonary Disease (COPD)	WGS	1.80852	516
PD34211x	PD34211	74	Lung	Chronic Obstructive Pulmonary Disease (COPD)	WGS	1.83778	506
PD34211y	PD34211	74	Lung	Chronic Obstructive Pulmonary Disease (COPD)	WGS	1.73778	455
PD34211z	PD34211	74	Lung	Chronic Obstructive Pulmonary Disease (COPD)	WGS	1.73519	438
PD37452ab	PD37452	75	Lung	Chronic Obstructive Pulmonary Disease (COPD)	WGS	1.60891	207
PD37452ad	PD37452	75	Lung	Chronic Obstructive Pulmonary Disease (COPD)	WGS	1.75017	157
PD37452af	PD37452	75	Lung	Chronic Obstructive Pulmonary Disease (COPD)	WGS	1.6745	193
PD37452ag	PD37452	75	Lung	Chronic Obstructive Pulmonary Disease (COPD)	WGS	1.75846	189
PD37452ah	PD37452	75	Lung	Chronic Obstructive Pulmonary Disease (COPD)	WGS	1.6582	339
PD37452aj	PD37452	75	Lung	Chronic Obstructive Pulmonary Disease (COPD)	WGS	1.66259	400
PD37452ak	PD37452	75	Lung	Chronic Obstructive Pulmonary Disease (COPD)	WGS	1.68287	551
PD37452al	PD37452	75	Lung	Chronic Obstructive Pulmonary Disease (COPD)	WGS	1.7247	683
PD37452am	PD37452	75	Lung	Chronic Obstructive Pulmonary Disease (COPD)	WGS	1.68693	355
PD37452ap	PD37452	75	Lung	Chronic Obstructive Pulmonary Disease (COPD)	WGS	1.67369	502
PD37452aq	PD37452	75	Lung	Chronic Obstructive Pulmonary Disease (COPD)	WGS	1.75904	709
PD37452ar	PD37452	75	Lung	Chronic Obstructive Pulmonary Disease (COPD)	WGS	1.67484	359
PD37452as	PD37452	75	Lung	Chronic Obstructive Pulmonary Disease (COPD)	WGS	1.6819	367
PD37452au	PD37452	75	Lung	Chronic Obstructive Pulmonary Disease (COPD)	WGS	1.62998	368
PD37452aw	PD37452	75	Lung	Chronic Obstructive Pulmonary Disease (COPD)	WGS	1.85173	150
PD37452bc	PD37452	75	Lung	Chronic Obstructive Pulmonary Disease (COPD)	WGS	1.74259	405
PD37452bf	PD37452	75	Lung	Chronic Obstructive Pulmonary Disease (COPD)	WGS	1.65678	334
PD37452bn	PD37452	75	Lung	Chronic Obstructive Pulmonary Disease (COPD)	WGS	1.63076	306
PD37452cd	PD37452	75	Lung	Chronic Obstructive Pulmonary Disease (COPD)	WGS	1.73885	256
PD37452cj	PD37452	75	Lung	Chronic Obstructive Pulmonary Disease (COPD)	WGS	1.73871	370
PD37452cv	PD37452	75	Lung	Chronic Obstructive Pulmonary Disease (COPD)	WGS	1.94598	131
PD37452cz	PD37452	75	Lung	Chronic Obstructive Pulmonary Disease (COPD)	WGS	1.63754	294
PD37452e	PD37452	75	Lung	Chronic Obstructive Pulmonary Disease (COPD)	WGS	1.74661	228
PD37452g	PD37452	75	Lung	Chronic Obstructive Pulmonary Disease (COPD)	WGS	1.67398	170
PD37452h	PD37452	75	Lung	Chronic Obstructive Pulmonary Disease (COPD)	WGS	1.70018	223
PD37452j	PD37452	75	Lung	Chronic Obstructive Pulmonary Disease (COPD)	WGS	1.8131	253
PD37452o	PD37452	75	Lung	Chronic Obstructive Pulmonary Disease (COPD)	WGS	1.64316	167
PD37452p	PD37452	75	Lung	Chronic Obstructive Pulmonary Disease (COPD)	WGS	1.66338	203
PD37452q	PD37452	75	Lung	Chronic Obstructive Pulmonary Disease (COPD)	WGS	1.64658	644
PD37452r	PD37452	75	Lung	Chronic Obstructive Pulmonary Disease (COPD)	WGS	1.73641	224
PD37452s	PD37452	75	Lung	Chronic Obstructive Pulmonary Disease (COPD)	WGS	1.68862	206
PD37452t	PD37452	75	Lung	Chronic Obstructive Pulmonary Disease (COPD)	WGS	1.78874	233
PD37452u	PD37452	75	Lung	Chronic Obstructive Pulmonary Disease (COPD)	WGS	1.80184	241
PD37452v	PD37452	75	Lung	Chronic Obstructive Pulmonary Disease (COPD)	WGS	1.71006	250
PD37452y	PD37452	75	Lung	Chronic Obstructive Pulmonary Disease (COPD)	WGS	1.6449	198
PD37452z	PD37452	75	Lung	Chronic Obstructive Pulmonary Disease (COPD)	WGS	1.67585	320
PD46562b_lo0004	PD46562	52	Small intestine	Coeliac	WGS	1.56065	35
PD46562b_lo0005	PD46562	52	Small intestine	Coeliac	WGS	1.68385	47
PD46562b_lo0006	PD46562	52	Small intestine	Coeliac	WGS	1.8138	51
PD46562b_lo0007	PD46562	52	Small intestine	Coeliac	WGS	1.62325	39
PD46562b_lo0008	PD46562	52	Small intestine	Coeliac	WGS	1.57081	19
PD46562b_lo0009	PD46562	52	Small intestine	Coeliac	WGS	1.58648	54
PD46562b_lo0010	PD46562	52	Small intestine	Coeliac	WGS	1.54084	30
PD46562b_lo0011	PD46562	52	Small intestine	Coeliac	WGS	1.54043	42
PD46563b_lo0001	PD46563	67	Small intestine	Coeliac	WGS	1.71535	77
PD46563b_lo0002	PD46563	67	Small intestine	Coeliac	WGS	1.49459	73
PD46563b_lo0003	PD46563	67	Small intestine	Coeliac	WGS	1.41501	57
PD46563b_lo0004	PD46563	67	Small intestine	Coeliac	WGS	1.39226	54
PD46563b_lo0005	PD46563	67	Small intestine	Coeliac	WGS	1.34434	46
PD46563b_lo0006	PD46563	67	Small intestine	Coeliac	WGS	1.48518	66
PD46563b_lo0007	PD46563	67	Small intestine	Coeliac	WGS	1.45534	59
PD46563b_lo0008	PD46563	67	Small intestine	Coeliac	WGS	1.42802	56
PD46563b_lo0009	PD46563	67	Small intestine	Coeliac	WGS	1.50827	76
PD46563b_lo0010	PD46563	67	Small intestine	Coeliac	WGS	1.45045	53
PD46563b_lo0011	PD46563	67	Small intestine	Coeliac	WGS	1.52581	69
PD46563b_lo0012	PD46563	67	Small intestine	Coeliac	WGS	1.48009	56
PD46563b_lo0013	PD46563	67	Small intestine	Coeliac	WGS	1.48665	58
PD46565b_lo0001	PD46565	75	Small intestine	Coeliac	WGS	1.52252	69
PD46565b_lo0002	PD46565	75	Small intestine	Coeliac	WGS	1.46913	66
PD46565b_lo0003	PD46565	75	Small intestine	Coeliac	WGS	1.64274	87
PD46565b_lo0004	PD46565	75	Small intestine	Coeliac	WGS	1.5196	64
PD46565b_lo0005	PD46565	75	Small intestine	Coeliac	WGS	1.5974	61
PD46565b_lo0006	PD46565	75	Small intestine	Coeliac	WGS	1.76196	101
PD46565c_lo0001	PD46565	75	Small intestine	Coeliac	WGS	1.63695	52
PD46565c_lo0002	PD46565	75	Small intestine	Coeliac	WGS	1.56193	87
PD46565c_lo0004	PD46565	75	Small intestine	Coeliac	WGS	1.48891	40
PD46565c_lo0006	PD46565	75	Small intestine	Coeliac	WGS	1.50176	91
PD46565c_lo0008	PD46565	75	Small intestine	Coeliac	WGS	1.60704	51
PD46565c_lo0009	PD46565	75	Small intestine	Coeliac	WGS	1.49148	39
PD46565c_lo0010	PD46565	75	Small intestine	Coeliac	WGS	1.55974	66
PD46566b_lo0001	PD46566	37	Small intestine	Coeliac	WGS	1.6024	48
PD46566b_lo0002	PD46566	37	Small intestine	Coeliac	WGS	1.53219	43
PD46566b_lo0003	PD46566	37	Small intestine	Coeliac	WGS	1.50363	42
PD46566b_lo0004	PD46566	37	Small intestine	Coeliac	WGS	1.52583	41
PD46566b_lo0007	PD46566	37	Small intestine	Coeliac	WGS	1.49237	51
PD46566b_lo0008	PD46566	37	Small intestine	Coeliac	WGS	1.53814	57
PD46568b_lo0002	PD46568	41	Small intestine	Coeliac	WGS	1.71237	44
PD46568b_lo0004	PD46568	41	Small intestine	Coeliac	WGS	1.94791	51
PD46568b_lo0005	PD46568	41	Small intestine	Coeliac	WGS	1.72172	46
PD46568b_lo0007	PD46568	41	Small intestine	Coeliac	WGS	1.51549	30
PD46568b_lo0009	PD46568	41	Small intestine	Coeliac	WGS	1.54032	37
PD46568b_lo0010	PD46568	41	Small intestine	Coeliac	WGS	1.32206	19
PD46568b_lo0011	PD46568	41	Small intestine	Coeliac	WGS	1.52577	35
PD46568b_lo0012	PD46568	41	Small intestine	Coeliac	WGS	1.27543	18
PD46568b_lo0013	PD46568	41	Small intestine	Coeliac	WGS	1.32406	22
PD46568b_lo0014	PD46568	41	Small intestine	Coeliac	WGS	1.28099	19
PD46568b_lo0015	PD46568	41	Small intestine	Coeliac	WGS	1.40784	27
PD46568b_lo0016	PD46568	41	Small intestine	Coeliac	WGS	1.57242	35
PD46568b_lo0017	PD46568	41	Small intestine	Coeliac	WGS	1.88375	57
PD46568b_lo0019	PD46568	41	Small intestine	Coeliac	WGS	1.73703	44
PD46573b_lo0001	PD46573	78	Small intestine	Coeliac	WGS	1.29703	33
PD46573b_lo0002	PD46573	78	Small intestine	Coeliac	WGS	1.5693	79
PD46573b_lo0005	PD46573	78	Small intestine	Coeliac	WGS	1.57174	85
PD46573b_lo0007	PD46573	78	Small intestine	Coeliac	WGS	1.60843	90
PD46573b_lo0008	PD46573	78	Small intestine	Coeliac	WGS	1.65224	58
PD28690gu_AG1_AT_L1	PD28690	78	Adipose tissue	Healthy	WGS	1.61762	24
PD28690gu_AG1_AT_L2	PD28690	78	Adipose tissue	Healthy	WGS	1.71725	38
PD28690gu_AG1_AT_L3	PD28690	78	Adipose tissue	Healthy	WGS	1.72299	49
PD28690gu_AG1_AT_L4	PD28690	78	Adipose tissue	Healthy	WGS	1.64816	46
PD28690gu_AG1_AT_L5	PD28690	78	Adipose tissue	Healthy	WGS	1.42813	12
PD28690bv_APP_4_A7	PD28690	78	Appendix	Healthy	WGS	1.69903	123
PD28690bv_APP_4_A8	PD28690	78	Appendix	Healthy	WGS	1.90104	163
PD28690bv_APP_4_C7	PD28690	78	Appendix	Healthy	WGS	1.69513	120
PD28690bv_APP1_C3	PD28690	78	Appendix	Healthy	WGS	1.84337	156
PD28690bv_APP1_F2	PD28690	78	Appendix	Healthy	WGS	1.57324	98
PD28690bv_APP1_G3	PD28690	78	Appendix	Healthy	WGS	1.55249	100
PD28690bw_APP_3_A1	PD28690	78	Appendix	Healthy	WGS	1.77757	91
PD28690bw_APP_3_B2	PD28690	78	Appendix	Healthy	WGS	1.5704	65
PD28690bw_APP_3_C4	PD28690	78	Appendix	Healthy	WGS	1.70419	97
PD28690bw_APP_3_D1	PD28690	78	Appendix	Healthy	WGS	1.6285	99
PD28690bw_APP_3_D2	PD28690	78	Appendix	Healthy	WGS	1.74326	77
PD28690bw_APP_3_D4	PD28690	78	Appendix	Healthy	WGS	1.70517	73
PD28690bw_APP_3_D5	PD28690	78	Appendix	Healthy	WGS	1.64976	95
PD28690bw_APP_3_F2	PD28690	78	Appendix	Healthy	WGS	1.66911	75
PD28690bw_APP_3_F3	PD28690	78	Appendix	Healthy	WGS	1.66684	99
PD28690bw_APP_3_F4	PD28690	78	Appendix	Healthy	WGS	1.67578	80
PD28690bw_APP_3_G3	PD28690	78	Appendix	Healthy	WGS	1.86565	113
PD28690bw_APP_3_G4	PD28690	78	Appendix	Healthy	WGS	1.68407	76
PD28690bw_APP_3_H3	PD28690	78	Appendix	Healthy	WGS	1.84148	99
PD28690bw_APP_3_H4	PD28690	78	Appendix	Healthy	WGS	1.56305	65
C02_61F_b09_lo0017	C02_61F	61	Bladder	Healthy	WGS	1.86409	140
C02_61F_b10_lo0016	C02_61F	61	Bladder	Healthy	WGS	1.82913	174
C02_61F_b10_lo0044	C02_61F	61	Bladder	Healthy	WGS	1.86277	254
C03_67M_b08_lo0001	C03_67M	67	Bladder	Healthy	WGS	1.85963	221
C03_67M_b08_lo0030	C03_67M	67	Bladder	Healthy	WGS	1.96625	204
C03_67M_b08_lo0037	C03_67M	67	Bladder	Healthy	WGS	1.91363	333
C04_72M_b01_lo0006	C04_72M	72	Bladder	Healthy	WGS	1.82276	280
C04_72M_b01_lo0009	C04_72M	72	Bladder	Healthy	WGS	1.8326	263
C04_72M_b05_lo0008	C04_72M	72	Bladder	Healthy	WGS	1.82215	274
C04_72M_b06_lo0003	C04_72M	72	Bladder	Healthy	WGS	1.98677	142
C04_72M_b06_lo0040	C04_72M	72	Bladder	Healthy	WGS	1.73065	163
C04_72M_b07_lo0006	C04_72M	72	Bladder	Healthy	WGS	1.88094	122
C04_72M_b07_lo0033	C04_72M	72	Bladder	Healthy	WGS	1.83128	180
C04_72M_b10_lo0039	C04_72M	72	Bladder	Healthy	WGS	2.01507	226
C05_75M_b10_lo0029	C05_75M	75	Bladder	Healthy	WGS	2.12398	121
T01_25F_b04_lo0010	T01_25F	25	Bladder	Healthy	WGS	1.96232	23
T01_25F_b04_lo0022	T01_25F	25	Bladder	Healthy	WGS	1.80217	11
T02_35F_b05_lo0015	T02_35F	35	Bladder	Healthy	WGS	1.71392	0
T02_35F_b05_lo0045	T02_35F	35	Bladder	Healthy	WGS	1.77431	13
T03_53F_b08_lo0056	T03_53F	53	Bladder	Healthy	WGS	1.82843	345
T03_53F_b08_lo0067	T03_53F	53	Bladder	Healthy	WGS	1.80565	276
T03_53F_b08_lo0076	T03_53F	53	Bladder	Healthy	WGS	1.82246	375
T03_53F_b08_lo0111	T03_53F	53	Bladder	Healthy	WGS	1.8533	372
T03_53F_b08_lo0122	T03_53F	53	Bladder	Healthy	WGS	1.77108	303
T04_55M_b01_lo0006	T04_55M	55	Bladder	Healthy	WGS	1.83267	50
T04_55M_b05_lo0010	T04_55M	55	Bladder	Healthy	WGS	1.82303	112
T04_55M_b05_lo0014	T04_55M	55	Bladder	Healthy	WGS	1.74869	450
T05_58M_b01_lo0004	T05_58M	58	Bladder	Healthy	WGS	2.10666	149
T05_58M_b01_lo0007	T05_58M	58	Bladder	Healthy	WGS	1.99612	201
T06_59M_b01_lo0091	T06_59M	59	Bladder	Healthy	WGS	2.05209	80
T06_59M_b01_lo0114	T06_59M	59	Bladder	Healthy	WGS	2.13998	110
T06_59M_b01_lo0115	T06_59M	59	Bladder	Healthy	WGS	2.00145	32
T07_59M_b01_lo0003	T07_59M	59	Bladder	Healthy	WGS	1.86179	70
T07_59M_b01_lo0038	T07_59M	59	Bladder	Healthy	WGS	1.90496	131
T08_61F_b01_lo0008	T08_61F	61	Bladder	Healthy	WGS	2.19529	41
T08_61F_b01_lo0015	T08_61F	61	Bladder	Healthy	WGS	1.96463	22
T08_61F_b01_lo0028	T08_61F	61	Bladder	Healthy	WGS	2.26838	20
T08_61F_b01_lo0035	T08_61F	61	Bladder	Healthy	WGS	2.48203	35
T08_61F_b01_lo0048	T08_61F	61	Bladder	Healthy	WGS	2.15746	31
T08_61F_b01_lo0054	T08_61F	61	Bladder	Healthy	WGS	1.39868	0
T08_61F_b01_lo0056	T08_61F	61	Bladder	Healthy	WGS	2.05402	17
T08_61F_b01_lo0071	T08_61F	61	Bladder	Healthy	WGS	2.12103	20
T08_61F_b01_lo0076	T08_61F	61	Bladder	Healthy	WGS	1.71379	32
T08_61F_b01_lo0079	T08_61F	61	Bladder	Healthy	WGS	1.97465	28
T08_61F_b01_lo0084	T08_61F	61	Bladder	Healthy	WGS	1.33032	0
T08_61F_b01_lo0091	T08_61F	61	Bladder	Healthy	WGS	2.2505	30
T08_61F_b01_lo0154	T08_61F	61	Bladder	Healthy	WGS	1.73428	22
T08_61F_b01_lo0181	T08_61F	61	Bladder	Healthy	WGS	2.45032	38
T08_61F_b01_lo0183	T08_61F	61	Bladder	Healthy	WGS	2.12648	65
T08_61F_b02_lo0046	T08_61F	61	Bladder	Healthy	WGS	1.85445	35
T08_61F_b02_lo0201	T08_61F	61	Bladder	Healthy	WGS	1.86092	41
T08_61F_b02_lo0238	T08_61F	61	Bladder	Healthy	WGS	2.09453	37
T09_61M_b02_lo0027	T09_61M	61	Bladder	Healthy	WGS	1.78989	75
T09_61M_b05_lo0008	T09_61M	61	Bladder	Healthy	WGS	1.99957	100
T10_68F_b01_lo0012	T10_68F	68	Bladder	Healthy	WGS	2.21456	87
T10_68F_b01_lo0035	T10_68F	68	Bladder	Healthy	WGS	1.90677	62
T11_69F_b02_lo0006	T11_69F	69	Bladder	Healthy	WGS	1.2901	40
T11_69F_b05_lo0026	T11_69F	69	Bladder	Healthy	WGS	1.88568	69
T11_69F_b05_lo0028	T11_69F	69	Bladder	Healthy	WGS	2.0101	78
T11_69F_b05_lo0086	T11_69F	69	Bladder	Healthy	WGS	2.03055	91
T12_70M_b01_lo0030	T12_70M	70	Bladder	Healthy	WGS	2.00811	145
T12_70M_b03_lo0034	T12_70M	70	Bladder	Healthy	WGS	1.82859	138
T13_71F_b06_lo0023	T13_71F	71	Bladder	Healthy	WGS	1.87347	97
T13_71F_b06_lo0025	T13_71F	71	Bladder	Healthy	WGS	2.01495	122
T13_71F_b09_lo0004	T13_71F	71	Bladder	Healthy	WGS	1.93018	84
T14_75F_b01_lo0019	T14_75F	75	Bladder	Healthy	WGS	2.01136	184
T14_75F_b01_lo0036	T14_75F	75	Bladder	Healthy	WGS	2.04098	132
T15_78F_b09_lo0021	T15_78F	78	Bladder	Healthy	WGS	1.88827	189
T15_78F_b09_lo0023	T15_78F	78	Bladder	Healthy	WGS	1.95865	161
T15_78F_b10_lo0023	T15_78F	78	Bladder	Healthy	WGS	1.86095	155
T15_78F_b10_lo0026	T15_78F	78	Bladder	Healthy	WGS	1.9	79
T15_78F_b10_lo0057	T15_78F	78	Bladder	Healthy	WGS	1.95239	173
T15_78F_b10_lo0058	T15_78F	78	Bladder	Healthy	WGS	1.95374	155
P70U	P70	66	Bladder	Healthy	WGS	0	0
P71U2	P71	33	Bladder	Healthy	WGS		0
P71U3	P71	33	Bladder	Healthy	WGS		0
P71U4	P71	33	Bladder	Healthy	WGS		0
P71U5	P71	33	Bladder	Healthy	WGS		0
P74U	P74	93	Bladder	Healthy	WGS	2.0547	0
P7U1	P7	73	Bladder	Healthy	WGS	2.26796	8
P7U2	P7	73	Bladder	Healthy	WGS	2.76722	6
P7U3	P7	73	Bladder	Healthy	WGS	1.73994	0
P7U4	P7	73	Bladder	Healthy	WGS	2.46238	8
P7U5	P7	73	Bladder	Healthy	WGS	2.5923	6
P7U6	P7	73	Bladder	Healthy	WGS	2.87453	8
PD39461_smoothmuscleU	PD39461	35	Bladder	Healthy	WGS	2.15968	10
PD39462_smoothmuscleU	PD39462	78	Bladder	Healthy	WGS	1.50391	10
PD39462_urothelium	PD39462	78	Bladder	Healthy	WGS		0
PD40794_smoothmuscleU	PD40794	53	Bladder	Healthy	WGS	1.68057	14
PD40842_smoothmuscleU	PD40842	25	Bladder	Healthy	WGS	1.96601	8
PD40842_urothelium	PD40842	25	Bladder	Healthy	WGS		0
PD40843_smoothmuscleU	PD40843	69	Bladder	Healthy	WGS	1.81864	20
PD41525_smoothmuscleU	PD41525	70	Bladder	Healthy	WGS	2.33697	23
PD42031_smoothmuscleU	PD42031	61	Bladder	Healthy	WGS	1.96991	18
PD28690ch_BL2_CU1_L3_4_D11	PD28690	78	Bladder	Healthy	WGS	1.28634	0
PD28690ch_BL2_CU2_L3_4_E11	PD28690	78	Bladder	Healthy	WGS	2.01647	51
PD28690ch_BL2_CU3_L3_4_F11	PD28690	78	Bladder	Healthy	WGS	1.95555	18
PD28690cm_BL1_CU1_L1_2_A10	PD28690	78	Bladder	Healthy	WGS	1.95591	20
PD28690cm_BL1_CU2_L1_2_B10	PD28690	78	Bladder	Healthy	WGS	1.47175	0
PD28690cm_BL1_CU3_L3_4_G10	PD28690	78	Bladder	Healthy	WGS	1.89394	0
PD28690cm_BL1_CU4_L3_4_H10	PD28690	78	Bladder	Healthy	WGS	2.0237	22
PD28690ip_U_1_A5	PD28690	78	Bladder	Healthy	WGS	1.70296	7
PD28690ip_U_1_B5	PD28690	78	Bladder	Healthy	WGS	1.98151	8
PD28690ip_U_1_C5	PD28690	78	Bladder	Healthy	WGS	1.94167	16
PD28690ip_U_1_D5	PD28690	78	Bladder	Healthy	WGS	2.20316	31
C01_49M_b01_lo0021_WES	C01_49M	49	Bladder	Healthy	WES		0
C01_49M_b02_lo0022_WES	C01_49M	49	Bladder	Healthy	WES		0
C01_49M_b02_lo0023_WES	C01_49M	49	Bladder	Healthy	WES		0
C01_49M_b02_lo0047_WES	C01_49M	49	Bladder	Healthy	WES	1.17472	0
C02_61F_b09_lo0002_WES	C02_61F	61	Bladder	Healthy	WES	2.00174	0
C02_61F_b09_lo0003_WES	C02_61F	61	Bladder	Healthy	WES	2.02165	0
C02_61F_b09_lo0007_WES	C02_61F	61	Bladder	Healthy	WES	2.08972	0
C02_61F_b09_lo0010_WES	C02_61F	61	Bladder	Healthy	WES	0	0
C02_61F_b09_lo0012_WES	C02_61F	61	Bladder	Healthy	WES	0	0
C02_61F_b09_lo0016_WES	C02_61F	61	Bladder	Healthy	WES	1.54181	0
C02_61F_b09_lo0029_WES	C02_61F	61	Bladder	Healthy	WES	2.89106	0
C02_61F_b09_lo0031_WES	C02_61F	61	Bladder	Healthy	WES	1.49521	0
C02_61F_b09_lo0033_WES	C02_61F	61	Bladder	Healthy	WES	0.693878	0
C02_61F_b09_lo0037_WES	C02_61F	61	Bladder	Healthy	WES	1.51708	0
C02_61F_b09_lo0043_WES	C02_61F	61	Bladder	Healthy	WES	1.93109	0
C02_61F_b09_lo0044_WES	C02_61F	61	Bladder	Healthy	WES	0.877833	0
C02_61F_b10_lo0027_WES	C02_61F	61	Bladder	Healthy	WES	3.09555	0
C03_67M_b08_lo0003_WES	C03_67M	67	Bladder	Healthy	WES	2.13173	10
C03_67M_b08_lo0010_WES	C03_67M	67	Bladder	Healthy	WES	2.22906	0
C03_67M_b08_lo0011_WES	C03_67M	67	Bladder	Healthy	WES	1.45038	0
C03_67M_b08_lo0013_WES	C03_67M	67	Bladder	Healthy	WES	1.53235	0
C03_67M_b08_lo0016_WES	C03_67M	67	Bladder	Healthy	WES	1.96878	0
C03_67M_b08_lo0028_WES	C03_67M	67	Bladder	Healthy	WES	1.91899	7
C03_67M_b08_lo0031_WES	C03_67M	67	Bladder	Healthy	WES	2.32987	5
C03_67M_b08_lo0039_WES	C03_67M	67	Bladder	Healthy	WES	1.68724	0
C03_67M_b08_lo0052_WES	C03_67M	67	Bladder	Healthy	WES	2.40625	5
C03_67M_b08_lo0061_WES	C03_67M	67	Bladder	Healthy	WES	1.79198	0
C03_67M_b08_lo0073_WES	C03_67M	67	Bladder	Healthy	WES	3.18506	6
C03_67M_b09_lo0029_WES	C03_67M	67	Bladder	Healthy	WES	1.61188	0
C04_72M_b01_lo0001_WES	C04_72M	72	Bladder	Healthy	WES	2.32293	7
C04_72M_b01_lo0025_WES	C04_72M	72	Bladder	Healthy	WES	1.71528	0
C04_72M_b01_lo0031_WES	C04_72M	72	Bladder	Healthy	WES	2.63045	11
C04_72M_b02_lo0016_WES	C04_72M	72	Bladder	Healthy	WES	2.17496	9
C04_72M_b02_lo0043_WES	C04_72M	72	Bladder	Healthy	WES	1.84091	0
C04_72M_b03_lo0002_WES	C04_72M	72	Bladder	Healthy	WES	1.46359	0
C04_72M_b03_lo0004_WES	C04_72M	72	Bladder	Healthy	WES	0	0
C04_72M_b03_lo0008_WES	C04_72M	72	Bladder	Healthy	WES	3.15152	4
C04_72M_b03_lo0037_WES	C04_72M	72	Bladder	Healthy	WES	3.14658	5
C04_72M_b03_lo0038_WES	C04_72M	72	Bladder	Healthy	WES	2.24883	0
C04_72M_b03_lo0039_WES	C04_72M	72	Bladder	Healthy	WES	3.43864	4
C04_72M_b03_lo0048_WES	C04_72M	72	Bladder	Healthy	WES	1.22523	0
C04_72M_b05_lo0022_WES	C04_72M	72	Bladder	Healthy	WES	1.48994	0
C04_72M_b05_lo0023_WES	C04_72M	72	Bladder	Healthy	WES	1.51027	0
C04_72M_b05_lo0024_WES	C04_72M	72	Bladder	Healthy	WES	2.3075	7
C04_72M_b05_lo0026_WES	C04_72M	72	Bladder	Healthy	WES	0	0
C04_72M_b06_lo0009_WES	C04_72M	72	Bladder	Healthy	WES	2.10461	0
C04_72M_b06_lo0010_WES	C04_72M	72	Bladder	Healthy	WES	2.30363	0
C04_72M_b06_lo0019_WES	C04_72M	72	Bladder	Healthy	WES	2.36741	0
C04_72M_b06_lo0025_WES	C04_72M	72	Bladder	Healthy	WES	3.49615	6
C04_72M_b06_lo0027_WES	C04_72M	72	Bladder	Healthy	WES	2.42697	0
C04_72M_b06_lo0032_WES	C04_72M	72	Bladder	Healthy	WES	0	0
C04_72M_b06_lo0035_WES	C04_72M	72	Bladder	Healthy	WES	1.40206	0
C04_72M_b06_lo0043_WES	C04_72M	72	Bladder	Healthy	WES	1.53054	0
C04_72M_b06_lo0048_WES	C04_72M	72	Bladder	Healthy	WES	2.85714	0
C04_72M_b07_lo0031_WES	C04_72M	72	Bladder	Healthy	WES	1.76356	0
C04_72M_b07_lo0032_WES	C04_72M	72	Bladder	Healthy	WES	2.23093	7
C04_72M_b07_lo0034_WES	C04_72M	72	Bladder	Healthy	WES	2.36082	0
C04_72M_b07_lo0035_WES	C04_72M	72	Bladder	Healthy	WES	2.79896	5
C04_72M_b07_lo0036_WES	C04_72M	72	Bladder	Healthy	WES	2.98077	7
C04_72M_b07_lo0037_WES	C04_72M	72	Bladder	Healthy	WES	1.8633	0
C04_72M_b07_lo0038_WES	C04_72M	72	Bladder	Healthy	WES	2.02672	8
C04_72M_b10_lo0008_WES	C04_72M	72	Bladder	Healthy	WES	2.08987	0
C04_72M_b10_lo0034_WES	C04_72M	72	Bladder	Healthy	WES	0.906557	0
C05_75M_b01_lo0001_WES	C05_75M	75	Bladder	Healthy	WES	2.12536	0
C05_75M_b01_lo0004_WES	C05_75M	75	Bladder	Healthy	WES	2.22804	0
C05_75M_b01_lo0005_WES	C05_75M	75	Bladder	Healthy	WES	2.38983	0
C05_75M_b01_lo0008_WES	C05_75M	75	Bladder	Healthy	WES	1.95385	0
C05_75M_b01_lo0016_WES	C05_75M	75	Bladder	Healthy	WES	3.50943	0
C05_75M_b01_lo0035_WES	C05_75M	75	Bladder	Healthy	WES	3.41654	3
C05_75M_b09_lo0019_WES	C05_75M	75	Bladder	Healthy	WES	2.22741	6
C05_75M_b09_lo0020_WES	C05_75M	75	Bladder	Healthy	WES	1.80323	0
C05_75M_b09_lo0021_WES	C05_75M	75	Bladder	Healthy	WES	2.67557	6
C05_75M_b10_lo0001_WES	C05_75M	75	Bladder	Healthy	WES	2.86677	7
C05_75M_b10_lo0004_WES	C05_75M	75	Bladder	Healthy	WES	3.01176	7
C05_75M_b10_lo0010_WES	C05_75M	75	Bladder	Healthy	WES	3.40299	3
C05_75M_b10_lo0020_WES	C05_75M	75	Bladder	Healthy	WES	2.46918	0
C05_75M_b10_lo0029_WES	C05_75M	75	Bladder	Healthy	WES	3.51667	4
T01_25F_b01_lo0004_WES	T01_25F	25	Bladder	Healthy	WES	0	0
T01_25F_b01_lo0005_WES	T01_25F	25	Bladder	Healthy	WES	2.68056	0
T01_25F_b01_lo0007_WES	T01_25F	25	Bladder	Healthy	WES	0	0
T01_25F_b01_lo0009_WES	T01_25F	25	Bladder	Healthy	WES	0.901149	0
T01_25F_b01_lo0042_WES	T01_25F	25	Bladder	Healthy	WES	0	0
T01_25F_b01_lo0044_WES	T01_25F	25	Bladder	Healthy	WES		0
T01_25F_b01_lo0045_WES	T01_25F	25	Bladder	Healthy	WES	0	0
T01_25F_b01_lo0046_WES	T01_25F	25	Bladder	Healthy	WES	3.27451	0
T01_25F_b01_lo0047_WES	T01_25F	25	Bladder	Healthy	WES	4.85484	0
T01_25F_b01_lo0049_WES	T01_25F	25	Bladder	Healthy	WES	0	0
T01_25F_b01_lo0050_WES	T01_25F	25	Bladder	Healthy	WES	0	0
T01_25F_b01_lo0052_WES	T01_25F	25	Bladder	Healthy	WES	0	0
T01_25F_b01_lo0053_WES	T01_25F	25	Bladder	Healthy	WES	4.19048	0
T01_25F_b02_lo0001_WES	T01_25F	25	Bladder	Healthy	WES		0
T01_25F_b02_lo0002_WES	T01_25F	25	Bladder	Healthy	WES	0.639456	0
T01_25F_b02_lo0003_WES	T01_25F	25	Bladder	Healthy	WES	3.18085	0
T01_25F_b02_lo0004_WES	T01_25F	25	Bladder	Healthy	WES	0	0
T01_25F_b02_lo0005_WES	T01_25F	25	Bladder	Healthy	WES	0	0
T01_25F_b02_lo0104_WES	T01_25F	25	Bladder	Healthy	WES	0	0
T01_25F_b02_lo0105_WES	T01_25F	25	Bladder	Healthy	WES		0
T01_25F_b02_lo0106_WES	T01_25F	25	Bladder	Healthy	WES	0	0
T01_25F_b02_lo0107_WES	T01_25F	25	Bladder	Healthy	WES	0	0
T01_25F_b02_lo0108_WES	T01_25F	25	Bladder	Healthy	WES		0
T01_25F_b04_lo0001_WES	T01_25F	25	Bladder	Healthy	WES	2.46721	0
T01_25F_b04_lo0002_WES	T01_25F	25	Bladder	Healthy	WES	0	0
T01_25F_b04_lo0003_WES	T01_25F	25	Bladder	Healthy	WES		0
T01_25F_b04_lo0004_WES	T01_25F	25	Bladder	Healthy	WES	2.09412	0
T01_25F_b04_lo0005_WES	T01_25F	25	Bladder	Healthy	WES	3.03333	0
T01_25F_b04_lo0006_WES	T01_25F	25	Bladder	Healthy	WES	0	0
T01_25F_b04_lo0007_WES	T01_25F	25	Bladder	Healthy	WES	1.35417	0
T01_25F_b04_lo0008_WES	T01_25F	25	Bladder	Healthy	WES		0
T01_25F_b04_lo0043_WES	T01_25F	25	Bladder	Healthy	WES	1.805	0
T01_25F_b04_lo0044_WES	T01_25F	25	Bladder	Healthy	WES	0	0
T01_25F_b04_lo0045_WES	T01_25F	25	Bladder	Healthy	WES	1.73034	0
T01_25F_b04_lo0046_WES	T01_25F	25	Bladder	Healthy	WES	0	0
T01_25F_b04_lo0048_WES	T01_25F	25	Bladder	Healthy	WES	6.17647	0
T01_25F_b04_lo0053_WES	T01_25F	25	Bladder	Healthy	WES	2.75	0
T01_25F_b04_lo0064_WES	T01_25F	25	Bladder	Healthy	WES		0
T01_25F_b04_lo0089_WES	T01_25F	25	Bladder	Healthy	WES	4.07111	0
T01_25F_b04_lo0091_WES	T01_25F	25	Bladder	Healthy	WES	0	0
T01_25F_b04_lo0092_WES	T01_25F	25	Bladder	Healthy	WES	0	0
T01_25F_b04_lo0093_WES	T01_25F	25	Bladder	Healthy	WES	0	0
T01_25F_b04_lo0096_WES	T01_25F	25	Bladder	Healthy	WES	0	0
T01_25F_b04_lo0097_WES	T01_25F	25	Bladder	Healthy	WES	1.42361	0
T02_35F_b05_lo0001_WES	T02_35F	35	Bladder	Healthy	WES	4.82857	0
T02_35F_b05_lo0002_WES	T02_35F	35	Bladder	Healthy	WES		0
T02_35F_b05_lo0003_WES	T02_35F	35	Bladder	Healthy	WES	1.90722	0
T02_35F_b05_lo0009_WES	T02_35F	35	Bladder	Healthy	WES	0	0
T02_35F_b05_lo0010_WES	T02_35F	35	Bladder	Healthy	WES	0	0
T02_35F_b05_lo0026_WES	T02_35F	35	Bladder	Healthy	WES	0	0
T02_35F_b05_lo0028_WES	T02_35F	35	Bladder	Healthy	WES	2.79167	0
T02_35F_b05_lo0029_WES	T02_35F	35	Bladder	Healthy	WES	0	0
T02_35F_b05_lo0030_WES	T02_35F	35	Bladder	Healthy	WES		0
T02_35F_b05_lo0031_WES	T02_35F	35	Bladder	Healthy	WES	7.375	0
T02_35F_b05_lo0032_WES	T02_35F	35	Bladder	Healthy	WES		0
T02_35F_b05_lo0033_WES	T02_35F	35	Bladder	Healthy	WES		0
T02_35F_b05_lo0035_WES	T02_35F	35	Bladder	Healthy	WES	0	0
T02_35F_b05_lo0038_WES	T02_35F	35	Bladder	Healthy	WES	3.71429	0
T02_35F_b05_lo0039_WES	T02_35F	35	Bladder	Healthy	WES		0
T02_35F_b05_lo0072_WES	T02_35F	35	Bladder	Healthy	WES	2.17888	0
T02_35F_b05_lo0087_WES	T02_35F	35	Bladder	Healthy	WES		0
T02_35F_b05_lo0089_WES	T02_35F	35	Bladder	Healthy	WES	0	0
T02_35F_b05_lo0090_WES	T02_35F	35	Bladder	Healthy	WES		0
T02_35F_b06_lo0018_WES	T02_35F	35	Bladder	Healthy	WES	5.05714	0
T02_35F_b06_lo0021_WES	T02_35F	35	Bladder	Healthy	WES	0	0
T02_35F_b06_lo0022_WES	T02_35F	35	Bladder	Healthy	WES	0	0
T02_35F_b06_lo0023_WES	T02_35F	35	Bladder	Healthy	WES	2.80851	0
T02_35F_b06_lo0054_WES	T02_35F	35	Bladder	Healthy	WES		0
T02_35F_b06_lo0083_WES	T02_35F	35	Bladder	Healthy	WES	0	0
T02_35F_b08_lo0024_WES	T02_35F	35	Bladder	Healthy	WES	0	0
T02_35F_b08_lo0026_WES	T02_35F	35	Bladder	Healthy	WES	0	0
T02_35F_b08_lo0065_WES	T02_35F	35	Bladder	Healthy	WES	4.09524	0
T02_35F_b08_lo0069_WES	T02_35F	35	Bladder	Healthy	WES		0
T02_35F_b08_lo0084_WES	T02_35F	35	Bladder	Healthy	WES	2.32353	0
T03_53F_b08_lo0017_WES	T03_53F	53	Bladder	Healthy	WES	2.45214	8
T03_53F_b08_lo0065_WES	T03_53F	53	Bladder	Healthy	WES	2.45462	11
T03_53F_b08_lo0069_WES	T03_53F	53	Bladder	Healthy	WES	2.30527	0
T03_53F_b08_lo0070_WES	T03_53F	53	Bladder	Healthy	WES	1.32311	0
T03_53F_b08_lo0071_WES	T03_53F	53	Bladder	Healthy	WES	5.51685	0
T03_53F_b08_lo0072_WES	T03_53F	53	Bladder	Healthy	WES	2.35211	0
T03_53F_b08_lo0073_WES	T03_53F	53	Bladder	Healthy	WES	1.03306	0
T03_53F_b08_lo0074_WES	T03_53F	53	Bladder	Healthy	WES	2.23663	0
T03_53F_b08_lo0075_WES	T03_53F	53	Bladder	Healthy	WES	2.35965	0
T03_53F_b08_lo0077_WES	T03_53F	53	Bladder	Healthy	WES	1.41052	0
T03_53F_b08_lo0079_WES	T03_53F	53	Bladder	Healthy	WES	1.28533	0
T03_53F_b08_lo0080_WES	T03_53F	53	Bladder	Healthy	WES	2.20829	7
T03_53F_b08_lo0081_WES	T03_53F	53	Bladder	Healthy	WES	0.99469	0
T03_53F_b08_lo0083_WES	T03_53F	53	Bladder	Healthy	WES	2.42417	0
T03_53F_b08_lo0086_WES	T03_53F	53	Bladder	Healthy	WES	1.22508	0
T03_53F_b08_lo0088_WES	T03_53F	53	Bladder	Healthy	WES	1.99565	0
T03_53F_b08_lo0090_WES	T03_53F	53	Bladder	Healthy	WES	1.3945	0
T03_53F_b08_lo0092_WES	T03_53F	53	Bladder	Healthy	WES	3.44915	7
T03_53F_b08_lo0093_WES	T03_53F	53	Bladder	Healthy	WES	0	0
T03_53F_b08_lo0094_WES	T03_53F	53	Bladder	Healthy	WES	1.22535	0
T03_53F_b08_lo0095_WES	T03_53F	53	Bladder	Healthy	WES	0.546296	0
T03_53F_b08_lo0130_WES	T03_53F	53	Bladder	Healthy	WES	1.95765	0
T03_53F_b08_lo0136_WES	T03_53F	53	Bladder	Healthy	WES	1.75751	0
T03_53F_b08_lo0142_WES	T03_53F	53	Bladder	Healthy	WES	1.89427	8
T03_53F_b08_lo0145_WES	T03_53F	53	Bladder	Healthy	WES	0	0
T03_53F_b08_lo0179_WES	T03_53F	53	Bladder	Healthy	WES	3.11755	0
T03_53F_b08_lo0180_WES	T03_53F	53	Bladder	Healthy	WES	1.54167	0
T03_53F_b08_lo0183_WES	T03_53F	53	Bladder	Healthy	WES	2.37325	0
T03_53F_b08_lo0190_WES	T03_53F	53	Bladder	Healthy	WES	1.98182	0
T03_53F_b08_lo0191_WES	T03_53F	53	Bladder	Healthy	WES	2.83942	0
T04_55M_b01_lo0001_WES	T04_55M	55	Bladder	Healthy	WES	2.94894	4
T04_55M_b01_lo0002_WES	T04_55M	55	Bladder	Healthy	WES	1.53047	0
T04_55M_b01_lo0003_WES	T04_55M	55	Bladder	Healthy	WES	2.92533	5
T04_55M_b01_lo0005_WES	T04_55M	55	Bladder	Healthy	WES	2.16987	0
T04_55M_b01_lo0006_WES	T04_55M	55	Bladder	Healthy	WES	2.80844	5
T04_55M_b01_lo0007_WES	T04_55M	55	Bladder	Healthy	WES	1.44242	0
T04_55M_b01_lo0008_WES	T04_55M	55	Bladder	Healthy	WES	2.63111	6
T04_55M_b01_lo0009_WES	T04_55M	55	Bladder	Healthy	WES	0.962562	0
T04_55M_b01_lo0012_WES	T04_55M	55	Bladder	Healthy	WES	2.93372	5
T04_55M_b01_lo0013_WES	T04_55M	55	Bladder	Healthy	WES	1.6347	0
T04_55M_b01_lo0014_WES	T04_55M	55	Bladder	Healthy	WES	3.08844	5
T04_55M_b01_lo0015_WES	T04_55M	55	Bladder	Healthy	WES	4.35484	0
T04_55M_b01_lo0016_WES	T04_55M	55	Bladder	Healthy	WES	0	0
T04_55M_b05_lo0001_WES	T04_55M	55	Bladder	Healthy	WES	4.11892	3
T04_55M_b05_lo0002_WES	T04_55M	55	Bladder	Healthy	WES	2.54138	5
T04_55M_b05_lo0003_WES	T04_55M	55	Bladder	Healthy	WES	1.64016	23
T04_55M_b05_lo0005_WES	T04_55M	55	Bladder	Healthy	WES	1.11752	0
T04_55M_b05_lo0007_WES	T04_55M	55	Bladder	Healthy	WES	2.05269	0
T04_55M_b05_lo0008_WES	T04_55M	55	Bladder	Healthy	WES	0.955665	0
T04_55M_b05_lo0009_WES	T04_55M	55	Bladder	Healthy	WES	2.9837	6
T04_55M_b05_lo0010_WES	T04_55M	55	Bladder	Healthy	WES	1.753	0
T04_55M_b05_lo0012_WES	T04_55M	55	Bladder	Healthy	WES	3.14622	0
T04_55M_b05_lo0014_WES	T04_55M	55	Bladder	Healthy	WES	1.59518	16
T04_55M_b05_lo0015_WES	T04_55M	55	Bladder	Healthy	WES	1.94271	0
T04_55M_b05_lo0016_WES	T04_55M	55	Bladder	Healthy	WES	2.18901	0
T04_55M_b05_lo0017_WES	T04_55M	55	Bladder	Healthy	WES	3.27664	3
T04_55M_b05_lo0018_WES	T04_55M	55	Bladder	Healthy	WES	2.2168	0
T04_55M_b05_lo0019_WES	T04_55M	55	Bladder	Healthy	WES	1.75146	0
T04_55M_b05_lo0020_WES	T04_55M	55	Bladder	Healthy	WES	1.39286	0
T04_55M_b05_lo0021_WES	T04_55M	55	Bladder	Healthy	WES	3.5873	5
T04_55M_b05_lo0027_WES	T04_55M	55	Bladder	Healthy	WES	2.15294	0
T04_55M_b05_lo0029_WES	T04_55M	55	Bladder	Healthy	WES	1.55726	0
T04_55M_b05_lo0030_WES	T04_55M	55	Bladder	Healthy	WES	2.09869	0
T04_55M_b05_lo0031_WES	T04_55M	55	Bladder	Healthy	WES	5.3251	0
T04_55M_b05_lo0034_WES	T04_55M	55	Bladder	Healthy	WES	1.98183	0
T04_55M_b05_lo0035_WES	T04_55M	55	Bladder	Healthy	WES	0.866189	0
T04_55M_b05_lo0036_WES	T04_55M	55	Bladder	Healthy	WES	2.2687	0
T04_55M_b05_lo0037_WES	T04_55M	55	Bladder	Healthy	WES	1.15464	0
T05_58M_b01_lo0001_WES	T05_58M	58	Bladder	Healthy	WES	2.12115	6
T05_58M_b01_lo0002_WES	T05_58M	58	Bladder	Healthy	WES	2.20342	7
T05_58M_b01_lo0004_WES	T05_58M	58	Bladder	Healthy	WES	2.20909	0
T05_58M_b01_lo0007_WES	T05_58M	58	Bladder	Healthy	WES	2.35865	9
T05_58M_b01_lo0009_WES	T05_58M	58	Bladder	Healthy	WES	1.47376	0
T05_58M_b01_lo0010_WES	T05_58M	58	Bladder	Healthy	WES	2.39795	8
T05_58M_b01_lo0011_WES	T05_58M	58	Bladder	Healthy	WES	2.66549	0
T05_58M_b01_lo0012_WES	T05_58M	58	Bladder	Healthy	WES	2.57761	6
T05_58M_b01_lo0013_WES	T05_58M	58	Bladder	Healthy	WES	2.96346	0
T05_58M_b01_lo0014_WES	T05_58M	58	Bladder	Healthy	WES	4.20526	13
T05_58M_b01_lo0015_WES	T05_58M	58	Bladder	Healthy	WES	3.0574	8
T05_58M_b01_lo0016_WES	T05_58M	58	Bladder	Healthy	WES		0
T05_58M_b01_lo0017_WES	T05_58M	58	Bladder	Healthy	WES	2.04859	5
T05_58M_b01_lo0019_WES	T05_58M	58	Bladder	Healthy	WES	2.80642	10
T05_58M_b01_lo0020_WES	T05_58M	58	Bladder	Healthy	WES	1.32011	0
T05_58M_b01_lo0021_WES	T05_58M	58	Bladder	Healthy	WES	1.2	0
T05_58M_b01_lo0022_WES	T05_58M	58	Bladder	Healthy	WES	2.45338	0
T05_58M_b01_lo0023_WES	T05_58M	58	Bladder	Healthy	WES	2.85524	8
T05_58M_b01_lo0026_WES	T05_58M	58	Bladder	Healthy	WES		0
T05_58M_b01_lo0027_WES	T05_58M	58	Bladder	Healthy	WES		0
T06_59M_b01_lo0129_WES	T06_59M	59	Bladder	Healthy	WES	0.857353	0
T06_59M_b01_lo0131_WES	T06_59M	59	Bladder	Healthy	WES	2.31164	0
T06_59M_b01_lo0134_WES	T06_59M	59	Bladder	Healthy	WES	1.7366	0
T06_59M_b01_lo0136_WES	T06_59M	59	Bladder	Healthy	WES	4.72674	0
T06_59M_b01_lo0137_WES	T06_59M	59	Bladder	Healthy	WES	2.64474	0
T06_59M_b01_lo0138_WES	T06_59M	59	Bladder	Healthy	WES	2.58681	0
T06_59M_b01_lo0144_WES	T06_59M	59	Bladder	Healthy	WES	0	0
T06_59M_b01_lo0145_WES	T06_59M	59	Bladder	Healthy	WES	1.85769	0
T06_59M_b01_lo0146_WES	T06_59M	59	Bladder	Healthy	WES	1.77011	0
T06_59M_b01_lo0148_WES	T06_59M	59	Bladder	Healthy	WES	1.72051	0
T06_59M_b01_lo0149_WES	T06_59M	59	Bladder	Healthy	WES	3.78151	4
T06_59M_b01_lo0150_WES	T06_59M	59	Bladder	Healthy	WES	1.77465	0
T06_59M_b01_lo0152_WES	T06_59M	59	Bladder	Healthy	WES	0	0
T06_59M_b01_lo0153_WES	T06_59M	59	Bladder	Healthy	WES	2.34615	0
T06_59M_b01_lo0195_WES	T06_59M	59	Bladder	Healthy	WES	2.67606	0
T06_59M_b01_lo0196_WES	T06_59M	59	Bladder	Healthy	WES	1.34677	0
T06_59M_b01_lo0197_WES	T06_59M	59	Bladder	Healthy	WES	2.10498	0
T06_59M_b01_lo0198_WES	T06_59M	59	Bladder	Healthy	WES	0	0
T06_59M_b01_lo0200_WES	T06_59M	59	Bladder	Healthy	WES	0.716832	0
T06_59M_b01_lo0201_WES	T06_59M	59	Bladder	Healthy	WES	2.88491	3
T06_59M_b01_lo0202_WES	T06_59M	59	Bladder	Healthy	WES	2.40086	0
T06_59M_b01_lo0204_WES	T06_59M	59	Bladder	Healthy	WES	3.77966	0
T06_59M_b01_lo0205_WES	T06_59M	59	Bladder	Healthy	WES	1.30199	0
T06_59M_b01_lo0206_WES	T06_59M	59	Bladder	Healthy	WES	3.43939	0
T06_59M_b01_lo0207_WES	T06_59M	59	Bladder	Healthy	WES	1.84722	0
T06_59M_b01_lo0208_WES	T06_59M	59	Bladder	Healthy	WES	2.21739	0
T06_59M_b01_lo0213_WES	T06_59M	59	Bladder	Healthy	WES		0
T06_59M_b01_lo0214_WES	T06_59M	59	Bladder	Healthy	WES	3.45109	0
T06_59M_b01_lo0215_WES	T06_59M	59	Bladder	Healthy	WES	2.75566	5
T06_59M_b01_lo0216_WES	T06_59M	59	Bladder	Healthy	WES	2.24201	0
T07_59M_b01_lo0004_WES	T07_59M	59	Bladder	Healthy	WES	3.90212	4
T07_59M_b01_lo0007_WES	T07_59M	59	Bladder	Healthy	WES	2.07721	0
T07_59M_b01_lo0017_WES	T07_59M	59	Bladder	Healthy	WES	1.98384	0
T07_59M_b01_lo0018_WES	T07_59M	59	Bladder	Healthy	WES	0	0
T07_59M_b01_lo0019_WES	T07_59M	59	Bladder	Healthy	WES	1.73077	0
T07_59M_b01_lo0023_WES	T07_59M	59	Bladder	Healthy	WES	2.55859	0
T07_59M_b01_lo0025_WES	T07_59M	59	Bladder	Healthy	WES	0	0
T07_59M_b01_lo0026_WES	T07_59M	59	Bladder	Healthy	WES	2.6217	0
T07_59M_b01_lo0029_WES	T07_59M	59	Bladder	Healthy	WES		0
T07_59M_b01_lo0031_WES	T07_59M	59	Bladder	Healthy	WES	1.6553	0
T07_59M_b01_lo0032_WES	T07_59M	59	Bladder	Healthy	WES	4.19626	0
T07_59M_b01_lo0034_WES	T07_59M	59	Bladder	Healthy	WES	3.62963	3
T07_59M_b01_lo0041_WES	T07_59M	59	Bladder	Healthy	WES	2.41	0
T07_59M_b01_lo0042_WES	T07_59M	59	Bladder	Healthy	WES	2.63768	0
T07_59M_b01_lo0043_WES	T07_59M	59	Bladder	Healthy	WES	0	0
T07_59M_b01_lo0044_WES	T07_59M	59	Bladder	Healthy	WES	2.08264	0
T07_59M_b01_lo0045_WES	T07_59M	59	Bladder	Healthy	WES	0	0
T07_59M_b01_lo0046_WES	T07_59M	59	Bladder	Healthy	WES	0	0
T07_59M_b01_lo0053_WES	T07_59M	59	Bladder	Healthy	WES	1.94745	0
T07_59M_b01_lo0056_WES	T07_59M	59	Bladder	Healthy	WES		0
T07_59M_b01_lo0057_WES	T07_59M	59	Bladder	Healthy	WES		0
T07_59M_b01_lo0058_WES	T07_59M	59	Bladder	Healthy	WES		0
T07_59M_b01_lo0062_WES	T07_59M	59	Bladder	Healthy	WES	2.63816	0
T07_59M_b01_lo0090_WES	T07_59M	59	Bladder	Healthy	WES	2.77745	4
T07_59M_b02_lo0004_WES	T07_59M	59	Bladder	Healthy	WES	1.50456	0
T07_59M_b02_lo0005_WES	T07_59M	59	Bladder	Healthy	WES	2.47101	0
T07_59M_b02_lo0006_WES	T07_59M	59	Bladder	Healthy	WES	1.54735	0
T07_59M_b02_lo0007_WES	T07_59M	59	Bladder	Healthy	WES	1.53846	0
T07_59M_b02_lo0009_WES	T07_59M	59	Bladder	Healthy	WES		0
T07_59M_b02_lo0012_WES	T07_59M	59	Bladder	Healthy	WES		0
T07_59M_b02_lo0013_WES	T07_59M	59	Bladder	Healthy	WES	2.19481	0
T07_59M_b02_lo0023_WES	T07_59M	59	Bladder	Healthy	WES	1.10207	0
T08_61F_b01_lo0075_WES	T08_61F	61	Bladder	Healthy	WES		0
T08_61F_b01_lo0076_WES	T08_61F	61	Bladder	Healthy	WES	2.55056	0
T08_61F_b01_lo0081_WES	T08_61F	61	Bladder	Healthy	WES	2.21098	0
T08_61F_b01_lo0082_WES	T08_61F	61	Bladder	Healthy	WES	5.21875	0
T08_61F_b01_lo0087_WES	T08_61F	61	Bladder	Healthy	WES	0	0
T08_61F_b01_lo0094_WES	T08_61F	61	Bladder	Healthy	WES		0
T08_61F_b01_lo0096_WES	T08_61F	61	Bladder	Healthy	WES	1.29508	0
T08_61F_b01_lo0099_WES	T08_61F	61	Bladder	Healthy	WES	4.80435	0
T08_61F_b01_lo0103_WES	T08_61F	61	Bladder	Healthy	WES		0
T08_61F_b01_lo0129_WES	T08_61F	61	Bladder	Healthy	WES	3.15833	0
T08_61F_b01_lo0143_WES	T08_61F	61	Bladder	Healthy	WES		0
T08_61F_b01_lo0150_WES	T08_61F	61	Bladder	Healthy	WES	0	0
T08_61F_b01_lo0152_WES	T08_61F	61	Bladder	Healthy	WES	2.69198	0
T08_61F_b01_lo0165_WES	T08_61F	61	Bladder	Healthy	WES	0	0
T08_61F_b01_lo0171_WES	T08_61F	61	Bladder	Healthy	WES	6.9	0
T08_61F_b01_lo0174_WES	T08_61F	61	Bladder	Healthy	WES		0
T08_61F_b01_lo0179_WES	T08_61F	61	Bladder	Healthy	WES		0
T08_61F_b01_lo0181_WES	T08_61F	61	Bladder	Healthy	WES		0
T08_61F_b01_lo0182_WES	T08_61F	61	Bladder	Healthy	WES	0	0
T08_61F_b01_lo0183_WES	T08_61F	61	Bladder	Healthy	WES	1.5221	0
T08_61F_b01_lo0184_WES	T08_61F	61	Bladder	Healthy	WES	0	0
T08_61F_b01_lo0186_WES	T08_61F	61	Bladder	Healthy	WES	2.19863	0
T08_61F_b01_lo0187_WES	T08_61F	61	Bladder	Healthy	WES	3.70968	0
T08_61F_b01_lo0191_WES	T08_61F	61	Bladder	Healthy	WES		0
T08_61F_b01_lo0197_WES	T08_61F	61	Bladder	Healthy	WES		0
T08_61F_b01_lo0199_WES	T08_61F	61	Bladder	Healthy	WES	0	0
T08_61F_b01_lo0200_WES	T08_61F	61	Bladder	Healthy	WES	0	0
T08_61F_b01_lo0205_WES	T08_61F	61	Bladder	Healthy	WES	2.67391	0
T09_61M_b01_lo0014_WES	T09_61M	61	Bladder	Healthy	WES	3.4	0
T09_61M_b01_lo0015_WES	T09_61M	61	Bladder	Healthy	WES	1.97101	0
T09_61M_b01_lo0016_WES	T09_61M	61	Bladder	Healthy	WES	0.726081	0
T09_61M_b01_lo0017_WES	T09_61M	61	Bladder	Healthy	WES	2.06902	0
T09_61M_b01_lo0018_WES	T09_61M	61	Bladder	Healthy	WES	0	0
T09_61M_b01_lo0019_WES	T09_61M	61	Bladder	Healthy	WES	1.95739	0
T09_61M_b01_lo0021_WES	T09_61M	61	Bladder	Healthy	WES	1.49862	0
T09_61M_b02_lo0011_WES	T09_61M	61	Bladder	Healthy	WES	2.04043	0
T09_61M_b02_lo0014_WES	T09_61M	61	Bladder	Healthy	WES	2.57692	0
T09_61M_b03_lo0024_WES	T09_61M	61	Bladder	Healthy	WES	2.91951	0
T09_61M_b03_lo0027_WES	T09_61M	61	Bladder	Healthy	WES	3.97101	0
T09_61M_b03_lo0028_WES	T09_61M	61	Bladder	Healthy	WES	1.62883	0
T09_61M_b03_lo0029_WES	T09_61M	61	Bladder	Healthy	WES	1.90476	0
T09_61M_b03_lo0033_WES	T09_61M	61	Bladder	Healthy	WES		0
T09_61M_b03_lo0034_WES	T09_61M	61	Bladder	Healthy	WES	2.53586	0
T09_61M_b03_lo0040_WES	T09_61M	61	Bladder	Healthy	WES	4.8956	5
T09_61M_b04_lo0001_WES	T09_61M	61	Bladder	Healthy	WES	1.73214	0
T09_61M_b04_lo0002_WES	T09_61M	61	Bladder	Healthy	WES	0	0
T09_61M_b04_lo0003_WES	T09_61M	61	Bladder	Healthy	WES	3.27619	0
T09_61M_b04_lo0005_WES	T09_61M	61	Bladder	Healthy	WES	3.31502	3
T09_61M_b04_lo0006_WES	T09_61M	61	Bladder	Healthy	WES	1.04279	0
T09_61M_b04_lo0008_WES	T09_61M	61	Bladder	Healthy	WES	1.63017	0
T09_61M_b04_lo0009_WES	T09_61M	61	Bladder	Healthy	WES	0	0
T09_61M_b04_lo0010_WES	T09_61M	61	Bladder	Healthy	WES	0	0
T09_61M_b04_lo0011_WES	T09_61M	61	Bladder	Healthy	WES	0	0
T09_61M_b04_lo0012_WES	T09_61M	61	Bladder	Healthy	WES	2.42857	0
T09_61M_b04_lo0013_WES	T09_61M	61	Bladder	Healthy	WES	2.67488	0
T09_61M_b04_lo0020_WES	T09_61M	61	Bladder	Healthy	WES	1.35621	0
T09_61M_b05_lo0001_WES	T09_61M	61	Bladder	Healthy	WES	0	0
T09_61M_b05_lo0002_WES	T09_61M	61	Bladder	Healthy	WES	1.35849	0
T09_61M_b05_lo0007_WES	T09_61M	61	Bladder	Healthy	WES	2.13091	0
T09_61M_b05_lo0010_WES	T09_61M	61	Bladder	Healthy	WES	2.03514	0
T09_61M_b05_lo0011_WES	T09_61M	61	Bladder	Healthy	WES	1.98519	0
T09_61M_b05_lo0012_WES	T09_61M	61	Bladder	Healthy	WES	2.35345	0
T09_61M_b05_lo0013_WES	T09_61M	61	Bladder	Healthy	WES	3.34444	0
T09_61M_b05_lo0014_WES	T09_61M	61	Bladder	Healthy	WES	2.64	0
T09_61M_b05_lo0023_WES	T09_61M	61	Bladder	Healthy	WES		0
T09_61M_b05_lo0024_WES	T09_61M	61	Bladder	Healthy	WES	3.36111	0
T09_61M_b06_lo0001_WES	T09_61M	61	Bladder	Healthy	WES	3.68333	4
T10_68F_b01_lo0002_WES	T10_68F	68	Bladder	Healthy	WES	2.27941	0
T10_68F_b01_lo0003_WES	T10_68F	68	Bladder	Healthy	WES	2.77778	0
T10_68F_b01_lo0004_WES	T10_68F	68	Bladder	Healthy	WES	1.20413	0
T10_68F_b01_lo0005_WES	T10_68F	68	Bladder	Healthy	WES	2.59328	0
T10_68F_b01_lo0006_WES	T10_68F	68	Bladder	Healthy	WES	3.53922	0
T10_68F_b01_lo0009_WES	T10_68F	68	Bladder	Healthy	WES	2.6014	6
T10_68F_b01_lo0010_WES	T10_68F	68	Bladder	Healthy	WES	1.32566	0
T10_68F_b01_lo0011_WES	T10_68F	68	Bladder	Healthy	WES	2.20175	0
T10_68F_b01_lo0012_WES	T10_68F	68	Bladder	Healthy	WES	3.19837	6
T10_68F_b01_lo0013_WES	T10_68F	68	Bladder	Healthy	WES	2.30719	0
T10_68F_b01_lo0014_WES	T10_68F	68	Bladder	Healthy	WES	1.10938	0
T10_68F_b01_lo0015_WES	T10_68F	68	Bladder	Healthy	WES	2.66809	0
T10_68F_b01_lo0016_WES	T10_68F	68	Bladder	Healthy	WES	0.855069	0
T10_68F_b01_lo0017_WES	T10_68F	68	Bladder	Healthy	WES	2.72711	4
T10_68F_b01_lo0019_WES	T10_68F	68	Bladder	Healthy	WES	1.65452	0
T10_68F_b01_lo0020_WES	T10_68F	68	Bladder	Healthy	WES	2.02597	0
T10_68F_b01_lo0021_WES	T10_68F	68	Bladder	Healthy	WES	2.86641	4
T10_68F_b01_lo0022_WES	T10_68F	68	Bladder	Healthy	WES	3.04867	4
T10_68F_b01_lo0023_WES	T10_68F	68	Bladder	Healthy	WES	2.60773	0
T10_68F_b01_lo0026_WES	T10_68F	68	Bladder	Healthy	WES	2.05996	0
T10_68F_b01_lo0028_WES	T10_68F	68	Bladder	Healthy	WES	1.30714	0
T10_68F_b01_lo0029_WES	T10_68F	68	Bladder	Healthy	WES	5.19192	0
T10_68F_b01_lo0030_WES	T10_68F	68	Bladder	Healthy	WES	2.89682	0
T10_68F_b01_lo0031_WES	T10_68F	68	Bladder	Healthy	WES	0	0
T10_68F_b01_lo0032_WES	T10_68F	68	Bladder	Healthy	WES	3.05727	4
T10_68F_b01_lo0033_WES	T10_68F	68	Bladder	Healthy	WES	3.37858	0
T10_68F_b01_lo0035_WES	T10_68F	68	Bladder	Healthy	WES	3.08318	3
T10_68F_b01_lo0036_WES	T10_68F	68	Bladder	Healthy	WES	2.38608	0
T10_68F_b01_lo0037_WES	T10_68F	68	Bladder	Healthy	WES	2.6236	0
T10_68F_b01_lo0038_WES	T10_68F	68	Bladder	Healthy	WES	3.32609	4
T10_68F_b01_lo0040_WES	T10_68F	68	Bladder	Healthy	WES	0	0
T10_68F_b01_lo0045_WES	T10_68F	68	Bladder	Healthy	WES		0
T10_68F_b01_lo0046_WES	T10_68F	68	Bladder	Healthy	WES		0
T11_69F_b02_lo0033_WES	T11_69F	69	Bladder	Healthy	WES	0.527299	0
T11_69F_b02_lo0034_WES	T11_69F	69	Bladder	Healthy	WES	1.18321	0
T11_69F_b02_lo0035_WES	T11_69F	69	Bladder	Healthy	WES	2.90204	0
T11_69F_b02_lo0036_WES	T11_69F	69	Bladder	Healthy	WES	1.55928	0
T11_69F_b02_lo0038_WES	T11_69F	69	Bladder	Healthy	WES	2.33159	0
T11_69F_b02_lo0039_WES	T11_69F	69	Bladder	Healthy	WES	0	0
T11_69F_b02_lo0041_WES	T11_69F	69	Bladder	Healthy	WES	0	0
T11_69F_b02_lo0042_WES	T11_69F	69	Bladder	Healthy	WES	1.18089	0
T11_69F_b02_lo0043_WES	T11_69F	69	Bladder	Healthy	WES	2.3228	0
T11_69F_b03_lo0002_WES	T11_69F	69	Bladder	Healthy	WES	2.0463	0
T11_69F_b03_lo0003_WES	T11_69F	69	Bladder	Healthy	WES	3.01869	5
T11_69F_b03_lo0004_WES	T11_69F	69	Bladder	Healthy	WES	2.88357	5
T11_69F_b03_lo0005_WES	T11_69F	69	Bladder	Healthy	WES	2.41667	0
T11_69F_b03_lo0006_WES	T11_69F	69	Bladder	Healthy	WES		0
T11_69F_b05_lo0001_WES	T11_69F	69	Bladder	Healthy	WES	1.48802	0
T11_69F_b05_lo0002_WES	T11_69F	69	Bladder	Healthy	WES	1.37489	0
T11_69F_b05_lo0003_WES	T11_69F	69	Bladder	Healthy	WES	2.18952	0
T11_69F_b05_lo0004_WES	T11_69F	69	Bladder	Healthy	WES	2.31695	0
T11_69F_b05_lo0005_WES	T11_69F	69	Bladder	Healthy	WES	2.10849	0
T11_69F_b05_lo0007_WES	T11_69F	69	Bladder	Healthy	WES	0	0
T11_69F_b05_lo0049_WES	T11_69F	69	Bladder	Healthy	WES	3.0598	3
T11_69F_b05_lo0050_WES	T11_69F	69	Bladder	Healthy	WES	1.96265	0
T11_69F_b05_lo0051_WES	T11_69F	69	Bladder	Healthy	WES	3.375	4
T11_69F_b05_lo0052_WES	T11_69F	69	Bladder	Healthy	WES	2.31053	0
T11_69F_b05_lo0053_WES	T11_69F	69	Bladder	Healthy	WES	2.1568	0
T11_69F_b05_lo0054_WES	T11_69F	69	Bladder	Healthy	WES	2.83092	4
T11_69F_b05_lo0055_WES	T11_69F	69	Bladder	Healthy	WES	2.51555	0
T11_69F_b05_lo0056_WES	T11_69F	69	Bladder	Healthy	WES	3.375	0
T11_69F_b05_lo0073_WES	T11_69F	69	Bladder	Healthy	WES	3.11538	4
T11_69F_b05_lo0074_WES	T11_69F	69	Bladder	Healthy	WES	2.14	0
T11_69F_b05_lo0075_WES	T11_69F	69	Bladder	Healthy	WES	0	0
T11_69F_b05_lo0076_WES	T11_69F	69	Bladder	Healthy	WES	1.91632	0
T11_69F_b05_lo0077_WES	T11_69F	69	Bladder	Healthy	WES	2.21408	0
T11_69F_b05_lo0078_WES	T11_69F	69	Bladder	Healthy	WES	1.4322	0
T11_69F_b05_lo0079_WES	T11_69F	69	Bladder	Healthy	WES	3.51732	4
T12_70M_b01_lo0001_WES	T12_70M	70	Bladder	Healthy	WES	2.15938	5
T12_70M_b01_lo0002_WES	T12_70M	70	Bladder	Healthy	WES	2.67473	5
T12_70M_b01_lo0004_WES	T12_70M	70	Bladder	Healthy	WES	1.26172	0
T12_70M_b01_lo0005_WES	T12_70M	70	Bladder	Healthy	WES	2.43952	8
T12_70M_b01_lo0009_WES	T12_70M	70	Bladder	Healthy	WES	1.47495	0
T12_70M_b01_lo0011_WES	T12_70M	70	Bladder	Healthy	WES	1.86032	0
T12_70M_b01_lo0012_WES	T12_70M	70	Bladder	Healthy	WES	1.68239	0
T12_70M_b01_lo0015_WES	T12_70M	70	Bladder	Healthy	WES	2.4098	8
T12_70M_b01_lo0017_WES	T12_70M	70	Bladder	Healthy	WES	2.03902	0
T12_70M_b02_lo0003_WES	T12_70M	70	Bladder	Healthy	WES	2.6781	0
T12_70M_b02_lo0004_WES	T12_70M	70	Bladder	Healthy	WES	2.94737	5
T12_70M_b02_lo0005_WES	T12_70M	70	Bladder	Healthy	WES	2.27746	0
T12_70M_b02_lo0007_WES	T12_70M	70	Bladder	Healthy	WES	2.63659	0
T12_70M_b02_lo0008_WES	T12_70M	70	Bladder	Healthy	WES	2.49379	5
T12_70M_b03_lo0004_WES	T12_70M	70	Bladder	Healthy	WES	3.09989	7
T12_70M_b03_lo0005_WES	T12_70M	70	Bladder	Healthy	WES	1.65675	0
T12_70M_b03_lo0007_WES	T12_70M	70	Bladder	Healthy	WES		0
T12_70M_b03_lo0009_WES	T12_70M	70	Bladder	Healthy	WES	1.44964	0
T12_70M_b03_lo0010_WES	T12_70M	70	Bladder	Healthy	WES	2.35714	0
T12_70M_b03_lo0011_WES	T12_70M	70	Bladder	Healthy	WES	2.59829	5
T12_70M_b03_lo0012_WES	T12_70M	70	Bladder	Healthy	WES	1.23802	0
T12_70M_b03_lo0013_WES	T12_70M	70	Bladder	Healthy	WES	2.73457	0
T12_70M_b03_lo0014_WES	T12_70M	70	Bladder	Healthy	WES	2.44031	6
T12_70M_b03_lo0015_WES	T12_70M	70	Bladder	Healthy	WES	3.43304	4
T12_70M_b03_lo0017_WES	T12_70M	70	Bladder	Healthy	WES	3.3118	0
T12_70M_b03_lo0018_WES	T12_70M	70	Bladder	Healthy	WES	2.13957	5
T12_70M_b03_lo0021_WES	T12_70M	70	Bladder	Healthy	WES	2.4828	8
T12_70M_b03_lo0025_WES	T12_70M	70	Bladder	Healthy	WES	3.53889	9
T12_70M_b03_lo0026_WES	T12_70M	70	Bladder	Healthy	WES	1.21111	0
T12_70M_b03_lo0027_WES	T12_70M	70	Bladder	Healthy	WES	3.18561	0
T12_70M_b03_lo0028_WES	T12_70M	70	Bladder	Healthy	WES	2.88889	0
T12_70M_b04_lo0002_WES	T12_70M	70	Bladder	Healthy	WES	3.1453	0
T12_70M_b04_lo0003_WES	T12_70M	70	Bladder	Healthy	WES	1.48095	0
T12_70M_b04_lo0004_WES	T12_70M	70	Bladder	Healthy	WES	1.74503	0
T12_70M_b04_lo0005_WES	T12_70M	70	Bladder	Healthy	WES	2.87502	7
T12_70M_b04_lo0007_WES	T12_70M	70	Bladder	Healthy	WES	2.08413	0
T12_70M_b04_lo0009_WES	T12_70M	70	Bladder	Healthy	WES	1.81699	0
T12_70M_b04_lo0011_WES	T12_70M	70	Bladder	Healthy	WES	1.77941	0
T12_70M_b04_lo0012_WES	T12_70M	70	Bladder	Healthy	WES	4.24051	0
T12_70M_b05_lo0003_WES	T12_70M	70	Bladder	Healthy	WES	1.44857	0
T12_70M_b05_lo0006_WES	T12_70M	70	Bladder	Healthy	WES	1.9759	0
T12_70M_b05_lo0007_WES	T12_70M	70	Bladder	Healthy	WES	2.96677	7
T12_70M_b05_lo0008_WES	T12_70M	70	Bladder	Healthy	WES	0	0
T12_70M_b08_lo0005_WES	T12_70M	70	Bladder	Healthy	WES	1.97143	0
T12_70M_b08_lo0009_WES	T12_70M	70	Bladder	Healthy	WES	2.79942	4
T12_70M_b08_lo0010_WES	T12_70M	70	Bladder	Healthy	WES	1.52866	0
T12_70M_b08_lo0013_WES	T12_70M	70	Bladder	Healthy	WES	1.75969	0
T12_70M_b08_lo0015_WES	T12_70M	70	Bladder	Healthy	WES	2.86096	0
T13_71F_b01_lo0025_WES	T13_71F	71	Bladder	Healthy	WES	1.53872	0
T13_71F_b01_lo0026_WES	T13_71F	71	Bladder	Healthy	WES	3.75879	3
T13_71F_b01_lo0028_WES	T13_71F	71	Bladder	Healthy	WES	1.78167	0
T13_71F_b01_lo0030_WES	T13_71F	71	Bladder	Healthy	WES	5.77419	0
T13_71F_b02_lo0001_WES	T13_71F	71	Bladder	Healthy	WES	2.56192	7
T13_71F_b02_lo0002_WES	T13_71F	71	Bladder	Healthy	WES	3.02139	7
T13_71F_b02_lo0004_WES	T13_71F	71	Bladder	Healthy	WES	3.67634	0
T13_71F_b02_lo0007_WES	T13_71F	71	Bladder	Healthy	WES	2.95329	5
T13_71F_b02_lo0008_WES	T13_71F	71	Bladder	Healthy	WES	2.01863	0
T13_71F_b02_lo0009_WES	T13_71F	71	Bladder	Healthy	WES	2.97454	7
T13_71F_b06_lo0001_WES	T13_71F	71	Bladder	Healthy	WES	0.77146	0
T13_71F_b06_lo0003_WES	T13_71F	71	Bladder	Healthy	WES	1.00834	0
T13_71F_b06_lo0004_WES	T13_71F	71	Bladder	Healthy	WES	2.11947	0
T13_71F_b06_lo0005_WES	T13_71F	71	Bladder	Healthy	WES	0.462898	0
T13_71F_b06_lo0009_WES	T13_71F	71	Bladder	Healthy	WES	1.4089	0
T13_71F_b06_lo0010_WES	T13_71F	71	Bladder	Healthy	WES	0.878846	0
T13_71F_b06_lo0012_WES	T13_71F	71	Bladder	Healthy	WES	2.22149	0
T13_71F_b06_lo0013_WES	T13_71F	71	Bladder	Healthy	WES	1.59317	0
T13_71F_b06_lo0058_WES	T13_71F	71	Bladder	Healthy	WES	2.51573	0
T13_71F_b06_lo0059_WES	T13_71F	71	Bladder	Healthy	WES	2.57153	6
T13_71F_b06_lo0061_WES	T13_71F	71	Bladder	Healthy	WES	2.1995	0
T13_71F_b06_lo0062_WES	T13_71F	71	Bladder	Healthy	WES	2.36779	10
T13_71F_b06_lo0064_WES	T13_71F	71	Bladder	Healthy	WES	1.99006	0
T13_71F_b06_lo0066_WES	T13_71F	71	Bladder	Healthy	WES	2.49495	0
T13_71F_b06_lo0067_WES	T13_71F	71	Bladder	Healthy	WES	2.20076	0
T13_71F_b06_lo0068_WES	T13_71F	71	Bladder	Healthy	WES	2.92771	5
T13_71F_b06_lo0069_WES	T13_71F	71	Bladder	Healthy	WES	3.84994	4
T13_71F_b09_lo0037_WES	T13_71F	71	Bladder	Healthy	WES	1.23875	0
T13_71F_b09_lo0038_WES	T13_71F	71	Bladder	Healthy	WES	2.37732	0
T13_71F_b09_lo0039_WES	T13_71F	71	Bladder	Healthy	WES	1.62013	0
T13_71F_b09_lo0043_WES	T13_71F	71	Bladder	Healthy	WES	1.66125	0
T13_71F_b09_lo0044_WES	T13_71F	71	Bladder	Healthy	WES	1.42468	0
T13_71F_b09_lo0045_WES	T13_71F	71	Bladder	Healthy	WES	1.48788	0
T13_71F_b09_lo0046_WES	T13_71F	71	Bladder	Healthy	WES	1.99846	0
T13_71F_b09_lo0047_WES	T13_71F	71	Bladder	Healthy	WES	2.04885	0
T13_71F_b09_lo0048_WES	T13_71F	71	Bladder	Healthy	WES	4.14511	4
T14_75F_b01_lo0002_WES	T14_75F	75	Bladder	Healthy	WES	2.65879	6
T14_75F_b01_lo0003_WES	T14_75F	75	Bladder	Healthy	WES	2.25184	7
T14_75F_b01_lo0004_WES	T14_75F	75	Bladder	Healthy	WES	1.84111	0
T14_75F_b01_lo0006_WES	T14_75F	75	Bladder	Healthy	WES	2.03556	0
T14_75F_b01_lo0007_WES	T14_75F	75	Bladder	Healthy	WES	1.77387	0
T14_75F_b01_lo0009_WES	T14_75F	75	Bladder	Healthy	WES	3.10239	11
T14_75F_b01_lo0011_WES	T14_75F	75	Bladder	Healthy	WES		0
T14_75F_b01_lo0012_WES	T14_75F	75	Bladder	Healthy	WES		0
T14_75F_b01_lo0016_WES	T14_75F	75	Bladder	Healthy	WES	4.78972	3
T14_75F_b01_lo0017_WES	T14_75F	75	Bladder	Healthy	WES	2.88363	10
T14_75F_b01_lo0018_WES	T14_75F	75	Bladder	Healthy	WES	1.78882	0
T14_75F_b01_lo0019_WES	T14_75F	75	Bladder	Healthy	WES	1.52961	0
T14_75F_b01_lo0021_WES	T14_75F	75	Bladder	Healthy	WES		0
T14_75F_b01_lo0022_WES	T14_75F	75	Bladder	Healthy	WES	1.8907	0
T14_75F_b01_lo0026_WES	T14_75F	75	Bladder	Healthy	WES	2.2866	6
T14_75F_b01_lo0027_WES	T14_75F	75	Bladder	Healthy	WES	1.57861	0
T14_75F_b01_lo0028_WES	T14_75F	75	Bladder	Healthy	WES	2.21246	6
T14_75F_b01_lo0029_WES	T14_75F	75	Bladder	Healthy	WES	2.53891	9
T14_75F_b01_lo0030_WES	T14_75F	75	Bladder	Healthy	WES	1.19594	0
T14_75F_b01_lo0031_WES	T14_75F	75	Bladder	Healthy	WES	2.3455	0
T14_75F_b01_lo0032_WES	T14_75F	75	Bladder	Healthy	WES	1.14948	0
T14_75F_b01_lo0033_WES	T14_75F	75	Bladder	Healthy	WES	2.01319	0
T14_75F_b01_lo0034_WES	T14_75F	75	Bladder	Healthy	WES	2.63758	5
T14_75F_b01_lo0035_WES	T14_75F	75	Bladder	Healthy	WES	3.39034	13
T14_75F_b01_lo0036_WES	T14_75F	75	Bladder	Healthy	WES	2.206	0
T14_75F_b01_lo0038_WES	T14_75F	75	Bladder	Healthy	WES	2.23429	0
[truncated: 9,949 more rows]

## Sheet: S6b
P-values from Wilcoxon Rank Sum test for aTn (aTn→aCn) MEML per donor for every disease tissue against its healthy counterpart with FDR correction for diseases within each age group .
Tissue	Motif	Unique_ID	Age.group	Disease1	Disease2	P.value	FDR
Brain	aTtoCn	SMSDB04	0-33.3	Healthy	Cockayne syndrome	0.933836	0.933836
Brain	aTtoCn	SMSDB04	33.4-66.7	Healthy	Xeroderma Pigmentosum	1	1
Brain	aTtoCn	SMSDB05	0-33.3	Healthy	Autism spectrum disorder	0.640551	0.640551
Brain	aTtoCn	SMSDB05	33.4-66.7	Autism spectrum disorder	Schizophrenia	0.108803	0.393153
Brain	aTtoCn	SMSDB05	33.4-66.7	Healthy	Autism spectrum disorder	0.286153	0.393153
Brain	aTtoCn	SMSDB05	33.4-66.7	Autism spectrum disorder	Tourette syndrome
Brain	aTtoCn	SMSDB05	33.4-66.7	Healthy	Schizophrenia	0.365985	0.393153
Brain	aTtoCn	SMSDB05	33.4-66.7	Schizophrenia	Tourette syndrome	0.197582	0.393153
Brain	aTtoCn	SMSDB05	33.4-66.7	Healthy	Tourette syndrome	0.393153	0.393153
Brain	aTtoCn	SMSDB05	66.8-100	Healthy	Autism spectrum disorder
Brain	aTtoCn	SMSDB05	66.8-100	Autism spectrum disorder	Tourette syndrome	0.637352	0.637352
Brain	aTtoCn	SMSDB05	66.8-100	Healthy	Tourette syndrome	0.540291	0.637352
Brain	aTtoCn	SMSDB33	33.4-66.7	Healthy	Alzheimer's disease	0.266667	0.266667
Brain	aTtoCn	SMSDB33	66.8-100	Healthy	Alzheimer's disease	1	1
Brain	aTtoCn	SMSDB36	66.8-100	Healthy	Alzheimer's disease	0.00520408	0.00520408
Colon	aTtoCn	SMSDB32	0-33.3	Healthy	Ulcerative colitis	0.234266	0.351399
Colon	aTtoCn	SMSDB32	0-33.3	Healthy	Crohn’s disease	0.714286	0.714286
Colon	aTtoCn	SMSDB32	0-33.3	Ulcerative colitis	Crohn’s disease	0.183333	0.351399
Colon	aTtoCn	SMSDB32	33.4-66.7	Healthy	Crohn’s disease	0.309703	0.464555
Colon	aTtoCn	SMSDB32	33.4-66.7	Healthy	Ulcerative colitis	0.554302	0.554302
Colon	aTtoCn	SMSDB32	33.4-66.7	Crohn’s disease	Ulcerative colitis	0.258123	0.464555
Colon	aTtoCn	SMSDB32	66.8-100	Healthy	Ulcerative colitis	1	1
Liver	aTtoCn	SMSDB25	33.4-66.7	Healthy	Alcoholic Liver Cirrhosis	0.015873	0.047619
Liver	aTtoCn	SMSDB25	33.4-66.7	Alcoholic Liver Cirrhosis	Non-Alcoholic Steatohepatitis (NASH)	1	1
Liver	aTtoCn	SMSDB25	33.4-66.7	Alcoholic Liver Cirrhosis	Primary Sclerosing Cholangitis (PSC)	0.0571429	0.0857143
Liver	aTtoCn	SMSDB25	33.4-66.7	Healthy	Non-Alcoholic Steatohepatitis (NASH)	0.00793651	0.047619
Liver	aTtoCn	SMSDB25	33.4-66.7	Healthy	Primary Sclerosing Cholangitis (PSC)	0.0357143	0.0714286
Liver	aTtoCn	SMSDB25	33.4-66.7	Non-Alcoholic Steatohepatitis (NASH)	Primary Sclerosing Cholangitis (PSC)	0.142857	0.171429
Liver	aTtoCn	SMSDB37	33.4-66.7	Healthy	Alcoholic Liver Cirrhosis	0.2	0.3
Liver	aTtoCn	SMSDB37	33.4-66.7	Healthy	Non-Alcoholic Cirrhosis	0.190476	0.3
Liver	aTtoCn	SMSDB37	33.4-66.7	Alcoholic Liver Cirrhosis	Non-Alcoholic Cirrhosis	0.785714	0.785714
Lung	aTtoCn	SMSDB44	66.8-100	Healthy	Chronic Obstructive Pulmonary Disease (COPD)	0.0285714	0.0285714
Small intestine	aTtoCn	SMSDB08	33.4-66.7	Healthy	Coeliac	0.203431	0.203431
Small intestine	aTtoCn	SMSDB08	66.8-100	Healthy	Coeliac	0.884615	0.884615

## Sheet: S6c
Multivariable regression analysis for aTn MEML showing β Coefficient, p-value, and confidence intervals for each variable.
Motif	Tissue	Variable	Factor	β Coefficient	std.error	p.value	Lower CI	Upper CI
aTn	Brain	β0 (Intercept)	-	-1.54328	17.4061	0.929454	-35.6593	32.5728
aTn	Brain	Age	-	1.03857	0.291553	0.000476637	0.467123	1.61001
aTn	Brain	Disease	Alzheimer's disease	46.2882	22.1654	0.0382516	2.84398	89.7325
aTn	Brain	Disease	Autism spectrum disorder	-25.5175	15.6084	0.103919	-56.11	5.07503
aTn	Brain	Disease	Cockayne syndrome	-1.8179	35.4343	0.959144	-71.2691	67.6333
aTn	Brain	Disease	Schizophrenia	-45.9411	27.9383	0.101936	-100.7	8.81809
aTn	Brain	Disease	Tourette syndrome	-60.4708	22.6658	0.00836604	-104.896	-16.0458
aTn	Brain	Disease	Xeroderma Pigmentosum	-6.82129	46.597	0.883787	-98.1514	84.5088
aTn	Colon	β0 (Intercept)	-	22.2797	19.1219	0.246909	-15.1991	59.7586
aTn	Colon	Age	-	0.873279	0.315944	0.0068704	0.254029	1.49253
aTn	Colon	Disease	Crohn’s disease	7.08802	13.9246	0.611926	-20.2042	34.3803
aTn	Colon	Disease	Ulcerative colitis	7.2882	11.4787	0.527017	-15.2101	29.7865
aTn	Lung	β0 (Intercept)	-	3.92142	44.4421	0.931275	-83.1851	91.0279
aTn	Lung	Age	-	1.45679	0.778533	0.0881349	-0.0691306	2.98272
aTn	Lung	Disease	COPD	180.411	47.3458	0.00289033	87.6128	273.208
aTn	Liver	β0 (Intercept)	-	-15.1781	25.6793	0.559057	-65.5096	35.1534
aTn	Liver	Age	-	0.842836	0.447386	0.0696386	-0.0340407	1.71971
aTn	Liver	Disease	Non-Alcoholic Cirrhosis	24.0578	15.464	0.130619	-6.25164	54.3673
aTn	Liver	Disease	Alcoholic Cirrhosis	77.8427	12.5862	9.60699e-07	53.1736	102.512
aTn	Liver	Disease	NASH	83.4632	15.1926	6.4387e-06	53.6858	113.241
aTn	Liver	Disease	PSC	47.5268	18.3403	0.0148115	11.5797	83.4738
aTn	Small intestine	β0 (Intercept)	-	1.84711	3.43553	0.594127	-4.88653	8.58075
aTn	Small intestine	Age	-	0.900056	0.0617132	1.10623e-16	0.779098	1.02101
aTn	Small intestine	Disease	Coeliac	-1.18944	4.13	0.774998	-9.28424	6.90535

## Sheet: S6d
Spearman correlation between donor age and mean or median (aTn→aCn) MEML, including P value, P value following Benjamini-Hochberg Correction, and analysis parameters.
Tissue	Motif	Experiment	Disease	#n donors	rho_value_mean	p_value_mean	BH_p_adjust_mean	rho_value_median	p_value_median	BH_p_adjust_median	Info
Brain	aTn	WGS	Alzheimer's disease	18	-0.0863691	0.733281	0.879937	-0.157081	0.533628	0.533628	Including MEML=0
Brain	aTn	WGS	Autism spectrum disorder	59	-0.192604	0.143882	0.431647	-0.192604	0.143882	0.523034	Including MEML=0
Brain	aTn	WGS	Cockayne syndrome	6	0.880406	0.0205987	0.123592	NA	NA	NA	Including MEML=0
Brain	aTn	WGS	Schizophrenia	9	0.273861	0.475797	0.713696	0.273861	0.475797	0.533628	Including MEML=0
Brain	aTn	WGS	Tourette syndrome	15	0.309571	0.261517	0.523034	0.309571	0.261517	0.523034	Including MEML=0
Brain	aTn	WGS	Xeroderma Pigmentosum	3	0.5	1	1	NA	NA	NA	Including MEML=0
Colon	aTn	WES	Ulcerative colitis	29	-0.0163286	0.933001	0.933001	-0.0163286	0.933001	0.933001	Including MEML=0
Colon	aTn	WGS	Crohn’s disease	17	0.524249	0.0307521	0.0307521	0.535956	0.0265829	0.0265829	Including MEML=0
Colon	aTn	WGS	Ulcerative colitis	28	0.611759	0.000541833	0.00108366	0.623167	0.000396721	0.000793441	Including MEML=0
Epidermis	aTn	WES	Psoriasis	7	-0.179787	0.699693	0.699693	NA	NA	NA	Including MEML=0
Liver	aTn	WGS	Alcoholic Liver Cirrhosis	9	0.433333	0.249917	0.499835	0.393309	0.29499	0.58998	Including MEML=0
Liver	aTn	WGS	Non-Alcoholic Cirrhosis	5	0.1	0.95	1	-0.3	0.683333	0.911111	Including MEML=0
Liver	aTn	WGS	Non-Alcoholic Steatohepatitis (NASH)	5	0.974679	0.00481823	0.0192729	0.974679	0.00481823	0.0192729	Including MEML=0
Liver	aTn	WGS	Primary Sclerosing Cholangitis (PSC)	3	0.5	1	1	0.5	1	1	Including MEML=0
Lung	aTn	WGS	Chronic Obstructive Pulmonary Disease (COPD)	5	0.5	0.45	0.45	-0.2	0.783333	0.783333	Including MEML=0
Small intestine	aTn	WGS	Coeliac	6	0.828571	0.0583333	0.0583333	0.828571	0.0583333	0.0583333	Including MEML=0
Brain	aTn	WGS	Alzheimer's disease	14	0.084071	0.775075	1	-0.0178978	0.951576	0.951576	Excluding MEML=0
Brain	aTn	WGS	Cockayne syndrome	3	0.5	1	1	NA	NA	NA	Excluding MEML=0
Brain	aTn	WGS	Xeroderma Pigmentosum	3	0.5	1	1	NA	NA	NA	Excluding MEML=0
Colon	aTn	WES	Ulcerative colitis	3	0.5	1	1	0.5	1	1	Excluding MEML=0
Colon	aTn	WGS	Crohn’s disease	17	0.524249	0.0307521	0.0307521	0.535956	0.0265829	0.0265829	Excluding MEML=0
Colon	aTn	WGS	Ulcerative colitis	27	0.566887	0.00204799	0.00409599	0.5796	0.00153279	0.00306558	Excluding MEML=0
Liver	aTn	WGS	Alcoholic Liver Cirrhosis	9	0.433333	0.249917	0.499835	0.393309	0.29499	0.58998	Excluding MEML=0
Liver	aTn	WGS	Non-Alcoholic Cirrhosis	5	0.1	0.95	1	-0.3	0.683333	0.911111	Excluding MEML=0
Liver	aTn	WGS	Non-Alcoholic Steatohepatitis (NASH)	5	0.974679	0.00481823	0.0192729	0.974679	0.00481823	0.0192729	Excluding MEML=0
Liver	aTn	WGS	Primary Sclerosing Cholangitis (PSC)	3	0.5	1	1	0.5	1	1	Excluding MEML=0
Lung	aTn	WGS	Chronic Obstructive Pulmonary Disease (COPD)	5	0.5	0.45	0.45	-0.2	0.783333	0.783333	Excluding MEML=0
Small intestine	aTn	WGS	Coeliac	6	0.828571	0.0583333	0.0583333	0.828571	0.0583333	0.0583333	Excluding MEML=0
