# Supplementary material for: Motif-Centered Analyses Reveal Universal and Tissue-Specific Mutagenic Mechanisms Operating in the Human Body
Source: bioRxiv. 2026 May 10:2025.10.07.681015. Preprint. [Version 4] doi: 10.1101/2025.10.07.681015 (PMC12934804; doi:10.1101/2025.10.07.681015)
Supplement: Supplement 1 [file media-1.zip › Supplementary_table_S7.xlsx]

## Sheet: Legend
Supplemental table S7
nCg mutational motif in normal healthy cells. Contains numeric values underlying Figure 6, Supplementary Figures S8, S9.
The sheets in this file are as follows:
S7a	Contribution of nCg→nTg MEML in total CG-pair mutations detected in a tissue type.
S7b	nCg (nCg→nTg), rCg (rCg→rTg), yCg (yCg→yTg), and yCh (yCh→yTh) motif enrichment and MEML count for all 10,625 normal healthy samples.
S7c	Spearman correlation of rCg (rCg→rTg), yCg (yCg→yTg), and yCh (yCh→yTh) MEML versus nCg (nCg→nTg) MEML, including P value, P value following Benjamini-Hochberg Correction, and analysis parameters.
S7d	Mean and median nCg (nCg→nTg), rCg (rCg→rTg), and yCg (yCg→yTg) motif MEML count for 636 donors with known age.
S7e	Spearman correlation between donor age and mean nCg (nCg→nTg), rCg (rCg→rTg), and yCg (yCg→yTg) MEML, including P value, P value following Benjamini-Hochberg Correction, and analysis parameters. Correlation between donor age and median MEML was also calculated, but not plotted.

## Sheet: S7a
Contribution of nCg→nTg MEML in total CG-pair mutations detected in a tissue type.
Tissue	Experiment	Total CG mutation Count	Total nCg MEML	MEML nCg (% of total mutations in CG pairs)
Adipose tissue	WGS	3362	502	14.9316
Appendix	WGS	66305	27089	40.8551
Bladder	WGS	94447	7317	7.7472
Bladder	WES	25812	4107	15.9112
Blood	WGS	908686	164408	18.0929
Bone marrow	WGS	803118	141666	17.6395
Brain	WGS	137602	13184	9.58126
Breast	WGS	46280	6571	14.1984
Colon	WGS	919729	366852	39.887
Colon	WES	8178	3469	42.4187
Dermis	WGS	983087	33875	3.44578
Epidermis	WGS	17936	945	5.26873
Epidermis	WES	46085	1690	3.66714
Esophagus	WGS	14398	1779	12.3559
Esophagus	WES	4444	666	14.9865
Heart	WGS	1632	220	13.4804
Kidney	WGS	8096	737	9.10326
Liver	WGS	128832	7191	5.58169
Liver	WES	8501	363	4.27009
Lung	WGS	339589	25415	7.48405
Lung	WES	2348	168	7.15503
Pancreas	WGS	6191	610	9.85301
Pancreas	WES	1892	69	3.64693
Placenta	WGS	15386	1988	12.9208
Prostate	WGS	14245	2945	20.6739
Rectum	WES	6164	2666	43.2511
Small intestine	WGS	611917	247006	40.3659
Small intestine	WES	5296	2155	40.6911
Spleen	WGS	72567	16388	22.5833
Stomach	WGS	7969	2428	30.4681
Stomach	WES	8607	3053	35.4711
Testis	WGS	14702	3775	25.6768
Thyroid	WGS	2757	489	17.7367
Tonsil	WGS	9395	2291	24.3853

## Sheet: S7b
nCg (nCg→nTg), rCg (rCg→rTg), yCg (yCg→yTg), and yCh (yCh→yTh) motif enrichment and MEML count for all 10,625 normal healthy samples.
Sample	Tissue	Experiment	Age	nCg_Enrichment	nCg_MEML	rCg_Enrichment	rCg_MEML	yCg_Enrichment	yCg_MEML	yCh_Enrichment	yCh_MEML
PD28690gu_AG1_AT_L1	Adipose tissue	WGS	78	6.06739	87	7.66648	57	4.50225	30	0.675978	0
PD28690gu_AG1_AT_L2	Adipose tissue	WGS	78	6.16352	100	8.31293	70	4.02743	29	0.706014	0
PD28690gu_AG1_AT_L3	Adipose tissue	WGS	78	5.85715	122	7.18142	78	4.5067	44	0.710714	0
PD28690gu_AG1_AT_L4	Adipose tissue	WGS	78	5.84182	136	7.10859	86	4.56948	50	0.705589	0
PD28690gu_AG1_AT_L5	Adipose tissue	WGS	78	6.44758	57	7.83447	35	5.10798	22	0.729268	0
PD28690bv_APP_4_A7	Appendix	WGS	78	7.27301	1807	9.04906	1210	5.33539	597	0.391117	0
PD28690bv_APP_4_A8	Appendix	WGS	78	6.87287	1303	8.51508	879	5.04204	424	0.395493	0
PD28690bv_APP_4_C7	Appendix	WGS	78	7.42889	1706	8.96449	1103	5.75344	603	0.373779	0
PD28690bv_APP1_C3	Appendix	WGS	78	7.32509	1622	8.92444	1066	5.55808	555	0.371242	0
PD28690bv_APP1_F2	Appendix	WGS	78	7.21128	1736	9.10553	1179	5.15495	557	0.3973	0
PD28690bv_APP1_G3	Appendix	WGS	78	7.72433	2010	9.37216	1320	5.88425	690	0.317628	0
PD28690bw_APP_3_A1	Appendix	WGS	78	7.45036	1052	9.34471	726	5.28404	326	0.384858	0
PD28690bw_APP_3_B2	Appendix	WGS	78	7.54396	1356	9.10194	887	5.80002	469	0.370443	0
PD28690bw_APP_3_C4	Appendix	WGS	78	7.25189	991	8.87341	647	5.50875	345	0.448006	0
PD28690bw_APP_3_D1	Appendix	WGS	78	7.3983	1716	9.23859	1158	5.37314	558	0.343145	0
PD28690bw_APP_3_D2	Appendix	WGS	78	7.54755	1125	9.29685	767	5.51311	359	0.356756	0
PD28690bw_APP_3_D4	Appendix	WGS	78	7.03483	685	8.48717	443	5.45246	242	0.486961	0
PD28690bw_APP_3_D5	Appendix	WGS	78	7.54989	1665	9.3489	1119	5.5431	546	0.332846	0
PD28690bw_APP_3_F2	Appendix	WGS	78	7.25997	944	9.37927	655	4.98101	289	0.424094	0
PD28690bw_APP_3_F3	Appendix	WGS	78	7.49801	1651	9.20794	1098	5.59574	553	0.320216	0
PD28690bw_APP_3_F4	Appendix	WGS	78	7.26111	1161	9.04389	802	5.18812	359	0.405722	0
PD28690bw_APP_3_G3	Appendix	WGS	78	7.17043	1116	8.79152	731	5.42271	385	0.380589	0
PD28690bw_APP_3_G4	Appendix	WGS	78	7.21584	1234	9.05747	860	5.07146	373	0.364763	0
PD28690bw_APP_3_H3	Appendix	WGS	78	7.53689	1130	9.33012	748	5.59793	382	0.386711	0
PD28690bw_APP_3_H4	Appendix	WGS	78	7.30964	1079	8.77649	690	5.72664	389	0.424618	0
C02_61F_b09_lo0017	Bladder	WGS	61	3.22639	97	3.46559	51	3.01245	46	0.971388	0
C02_61F_b10_lo0016	Bladder	WGS	61	3.96169	194	4.70136	117	3.26572	76	0.944405	0
C02_61F_b10_lo0044	Bladder	WGS	61	3.06917	204	3.18154	108	2.95468	95	1.21192	196
C03_67M_b08_lo0001	Bladder	WGS	67	3.10079	138	3.54043	83	2.66463	55	1.05548	0
C03_67M_b08_lo0030	Bladder	WGS	67	3.22521	142	3.10641	68	3.34838	74	1.04084	0
C03_67M_b08_lo0037	Bladder	WGS	67	3.49157	234	3.32827	112	3.66272	122	0.981877	0
C04_72M_b01_lo0006	Bladder	WGS	72	3.59278	190	4.01357	109	3.18275	81	1.02525	0
C04_72M_b01_lo0009	Bladder	WGS	72	3.46439	169	4.04719	105	2.87682	64	0.961793	0
C04_72M_b05_lo0008	Bladder	WGS	72	4.93039	175	5.24444	97	4.59985	78	0.918522	0
C04_72M_b06_lo0003	Bladder	WGS	72	4.78518	97	5.40426	56	4.17418	41	0.944464	0
C04_72M_b06_lo0040	Bladder	WGS	72	4.09788	114	4.28198	62	3.90367	52	0.970937	0
C04_72M_b07_lo0006	Bladder	WGS	72	4.61773	109	5.23211	63	4.01489	46	0.899014	0
C04_72M_b07_lo0033	Bladder	WGS	72	4.21415	130	4.86559	80	3.5236	49	1.03286	0
C04_72M_b10_lo0039	Bladder	WGS	72	2.32553	135	2.25113	63	2.39901	72	1.40653	434
C05_75M_b10_lo0029	Bladder	WGS	75	4.81977	144	5.91651	92	3.73683	52	0.888737	0
T01_25F_b04_lo0010	Bladder	WGS	25	4.57253	38	4.74512	21	4.39194	18	0.825779	0
T01_25F_b04_lo0022	Bladder	WGS	25	5.45247	30	7.98529	21	3.4388	9	0.782059	0
T02_35F_b05_lo0015	Bladder	WGS	35	4.7997	17	5.53349	10	4.07857	7	0.881549	0
T02_35F_b05_lo0045	Bladder	WGS	35	5.089	36	6.35419	24	3.73947	12	0.913179	0
T03_53F_b08_lo0056	Bladder	WGS	53	3.01609	176	3.04025	87	2.99301	89	1.07676	64
T03_53F_b08_lo0067	Bladder	WGS	53	3.72676	149	3.64195	73	3.81473	75	1.08715	0
T03_53F_b08_lo0076	Bladder	WGS	53	3.50881	225	3.04215	92	3.98154	133	1.05597	0
T03_53F_b08_lo0111	Bladder	WGS	53	3.83351	204	3.91903	107	3.74562	97	1.05902	0
T03_53F_b08_lo0122	Bladder	WGS	53	3.37325	156	3.22929	77	3.53066	80	1.03632	0
T04_55M_b01_lo0006	Bladder	WGS	55	2.51403	43	2.73628	25	2.29384	19	1.3464	98
T04_55M_b05_lo0010	Bladder	WGS	55	3.64216	101	4.14219	61	3.12986	40	0.998661	0
T04_55M_b05_lo0014	Bladder	WGS	55	3.63962	148	4.19457	90	3.08044	58	1.02151	0
T05_58M_b01_lo0004	Bladder	WGS	58	4.20294	63	4.23263	34	4.16993	30	0.981656	0
T05_58M_b01_lo0007	Bladder	WGS	58	4.77525	121	5.31371	71	4.19915	50	0.899532	0
T06_59M_b01_lo0091	Bladder	WGS	59	4.95405	57	5.42046	33	4.44787	24	0.845323	0
T06_59M_b01_lo0114	Bladder	WGS	59	4.94185	72	5.29073	41	4.54955	30	0.968325	0
T06_59M_b01_lo0115	Bladder	WGS	59	4.3964	32	4.2604	16	4.54886	16	1.03869	0
T07_59M_b01_lo0003	Bladder	WGS	59	3.68013	80	4.29773	50	3.04754	30	0.946447	0
T07_59M_b01_lo0038	Bladder	WGS	59	2.29856	114	2.05918	45	2.52515	69	1.41083	349
T08_61F_b01_lo0008	Bladder	WGS	61	1.86159	55	1.61079	19	2.10228	36	1.46818	281
T08_61F_b01_lo0015	Bladder	WGS	61	3.45704	36	4.06676	22	2.86405	14	0.956219	0
T08_61F_b01_lo0028	Bladder	WGS	61	4.18932	23	5.4382	16	2.99952	7	0.872187	0
T08_61F_b01_lo0035	Bladder	WGS	61	1.71562	27	1.11235	0	2.26049	25	1.52039	198
T08_61F_b01_lo0048	Bladder	WGS	61	1.29875	15	0.73062	0	1.84956	22	1.5582	286
T08_61F_b01_lo0054	Bladder	WGS	61	3.42107	13	2.78343	5	4.105	8	0.913966	0
T08_61F_b01_lo0056	Bladder	WGS	61	4.15446	31	5.4292	22	2.85959	9	0.798299	0
T08_61F_b01_lo0071	Bladder	WGS	61	4.12621	41	4.6365	24	3.59318	17	0.918064	0
T08_61F_b01_lo0076	Bladder	WGS	61	2.97078	45	3.99863	34	1.93226	11	1.11016	0
T08_61F_b01_lo0079	Bladder	WGS	61	3.94622	40	4.45598	23	3.45251	17	0.933668	0
T08_61F_b01_lo0084	Bladder	WGS	61	7.19167	0	6.34559	0	8.29808	0	0	0
T08_61F_b01_lo0091	Bladder	WGS	61	3.59603	35	4.31959	23	2.81121	12	0.898208	0
T08_61F_b01_lo0154	Bladder	WGS	61	3.27507	55	4.11583	38	2.42203	17	0.842759	0
T08_61F_b01_lo0181	Bladder	WGS	61	1.89054	37	1.22016	0	2.50133	32	1.46235	184
T08_61F_b01_lo0183	Bladder	WGS	61	1.92685	62	1.66801	22	2.17291	40	1.41847	263
T08_61F_b02_lo0046	Bladder	WGS	61	2.0093	52	1.71998	18	2.27248	34	1.45773	240
T08_61F_b02_lo0201	Bladder	WGS	61	3.39925	61	3.9432	37	2.87418	24	0.97376	0
T08_61F_b02_lo0238	Bladder	WGS	61	2.51126	51	2.40295	23	2.61104	28	1.19835	58
T09_61M_b02_lo0027	Bladder	WGS	61	5.00282	54	5.64182	32	4.34154	22	0.928946	0
T09_61M_b05_lo0008	Bladder	WGS	61	3.82196	49	4.56771	30	3.09263	18	1.18373	28
T10_68F_b01_lo0012	Bladder	WGS	68	4.81488	106	6.051	74	3.42933	32	0.873124	0
T10_68F_b01_lo0035	Bladder	WGS	68	5.08772	125	5.65812	71	4.52703	55	0.808607	0
T11_69F_b02_lo0006	Bladder	WGS	69	5.98591	210	7.25275	135	4.64504	75	0.712231	0
T11_69F_b05_lo0026	Bladder	WGS	69	4.54965	66	5.39882	43	3.60939	23	0.901543	0
T11_69F_b05_lo0028	Bladder	WGS	69	4.6131	74	4.88115	41	4.32583	33	0.869741	0
T11_69F_b05_lo0086	Bladder	WGS	69	3.80309	75	4.59536	48	3.02671	27	0.867953	0
T12_70M_b01_lo0030	Bladder	WGS	70	3.08964	108	3.04749	52	3.13083	56	1.04038	0
T12_70M_b03_lo0034	Bladder	WGS	70	3.94854	108	4.27731	61	3.61118	47	0.952578	0
T13_71F_b06_lo0023	Bladder	WGS	71	3.79449	113	4.49395	72	3.08255	42	0.928062	0
T13_71F_b06_lo0025	Bladder	WGS	71	2.98799	144	2.78822	65	3.1868	80	1.17479	119
T13_71F_b09_lo0004	Bladder	WGS	71	3.77121	121	5.01187	90	2.45975	31	0.868719	0
T14_75F_b01_lo0019	Bladder	WGS	75	4.19951	104	4.33178	55	4.06396	49	1.00956	0
T14_75F_b01_lo0036	Bladder	WGS	75	3.78448	68	3.98646	38	3.56514	30	0.931105	0
T15_78F_b09_lo0021	Bladder	WGS	78	3.59	139	3.28147	63	3.91871	76	1.14231	78
T15_78F_b09_lo0023	Bladder	WGS	78	4.68637	101	5.21195	57	4.1779	44	0.845314	0
T15_78F_b10_lo0023	Bladder	WGS	78	4.23555	118	4.7404	67	3.75053	51	0.891678	0
T15_78F_b10_lo0026	Bladder	WGS	78	4.10798	60	5.01887	41	3.08737	19	0.895479	0
T15_78F_b10_lo0057	Bladder	WGS	78	3.34665	95	3.23167	46	3.46823	48	1.09822	0
T15_78F_b10_lo0058	Bladder	WGS	78	3.47729	121	4.06304	72	2.94036	49	0.939176	0
P70U	Bladder	WGS	66	0	0	0	0	0	0	0.845679	0
P71U2	Bladder	WGS	33	0	0	0	0	0	0	0.987654	0
P71U3	Bladder	WGS	33	0	0	0	0	0	0	0	0
P71U4	Bladder	WGS	33	5.125	0	13.6667	2	0	0	0	0
P71U5	Bladder	WGS	33	0	0	0	0	0	0	1.27273	0
P74U	Bladder	WGS	93	3.87035	7	4.40789	4	3.3584	0	0.714794	0
P7U1	Bladder	WGS	73	2.20544	0	1.9125	0	2.49168	0	1.08192	0
P7U2	Bladder	WGS	73	3.01846	4	4.8828	4	1.03759	0	1.12361	0
P7U3	Bladder	WGS	73	3.72922	7	4.3984	4	3.13333	0	0.998988	0
P7U4	Bladder	WGS	73	3.00213	8	3.93867	6	2.03457	0	1.04627	0
P7U5	Bladder	WGS	73	3.13932	4	4.14362	0	2.11438	0	0.962348	0
P7U6	Bladder	WGS	73	4.48576	9	3.2381	0	5.75227	6	0.906667	0
PD39461_smoothmuscleU	Bladder	WGS	35	6.65341	22	8.70062	16	4.35031	6	0.470974	0
PD39462_smoothmuscleU	Bladder	WGS	78	5.51796	23	8.20796	18	2.78236	0	0.623469	0
PD39462_urothelium	Bladder	WGS	78		0		0		0	NA	0
PD40794_smoothmuscleU	Bladder	WGS	53	6.54867	23	8.02597	16	4.78657	7	0.661812	0
PD40842_smoothmuscleU	Bladder	WGS	25	4.48288	13	4.93151	8	3.96729	5	0.586773	0
PD40842_urothelium	Bladder	WGS	25		0		0		0	NA	0
PD40843_smoothmuscleU	Bladder	WGS	69	5.73133	40	7.84456	31	3.32198	9	0.75609	0
PD41525_smoothmuscleU	Bladder	WGS	70	6.04774	25	6.64321	15	5.33097	10	0.670577	0
PD42031_smoothmuscleU	Bladder	WGS	61	5.10418	21	6.47317	15	3.45848	6	0.690397	0
PD28690ch_BL2_CU1_L3_4_D11	Bladder	WGS	78	2.68227	5	2.0458	0	3.29787	0	0.975114	0
PD28690ch_BL2_CU2_L3_4_E11	Bladder	WGS	78	2.25922	18	2.03186	8	2.52516	10	1.1512	0
PD28690ch_BL2_CU3_L3_4_F11	Bladder	WGS	78	3.24713	16	3.60269	9	2.87789	7	1.0836	0
PD28690cm_BL1_CU1_L1_2_A10	Bladder	WGS	78	2.38651	8	2.28316	0	2.49967	0	1.22885	0
PD28690cm_BL1_CU2_L1_2_B10	Bladder	WGS	78	4.32686	16	4.36022	8	4.29075	8	0.995951	0
PD28690cm_BL1_CU3_L3_4_G10	Bladder	WGS	78	5.23401	11	5.84539	6	4.6648	5	1.07364	0
PD28690cm_BL1_CU4_L3_4_H10	Bladder	WGS	78	2.92834	11	2.94054	5	2.91624	5	0.989135	0
PD28690ip_U_1_A5	Bladder	WGS	78	5.4629	9	8.3937	9	1.21623	0	0.777752	0
PD28690ip_U_1_B5	Bladder	WGS	78	5.21828	9	6.40426	7	3.49323	0	0.478011	0
PD28690ip_U_1_C5	Bladder	WGS	78	3.84309	13	4.35382	8	3.29149	5	0.750796	0
PD28690ip_U_1_D5	Bladder	WGS	78	4.48299	23	4.79728	13	4.17072	11	0.604965	0
C01_49M_b01_lo0021_WES	Bladder	WES	49	0	0	0	0	0	0	2.35294	0
C01_49M_b02_lo0022_WES	Bladder	WES	49		0		0		0	NA	0
C01_49M_b02_lo0023_WES	Bladder	WES	49		0		0		0	NA	0
C01_49M_b02_lo0047_WES	Bladder	WES	49	1.64957	0	0	0	3.47748	0	0.35348	0
C02_61F_b09_lo0002_WES	Bladder	WES	61	3.68512	4	6.32799	4	1.19328	0	0.573691	0
C02_61F_b09_lo0003_WES	Bladder	WES	61	4.10762	5	3.36992	0	4.91447	3	0.710526	0
C02_61F_b09_lo0007_WES	Bladder	WES	61	2.4313	0	1.26373	0	4.51879	3	1.2223	0
C02_61F_b09_lo0010_WES	Bladder	WES	61	4.56932	7	5.33738	4	3.87271	0	0.349845	0
C02_61F_b09_lo0012_WES	Bladder	WES	61	1.06289	0	0	0	1.94253	0	0.887139	0
C02_61F_b09_lo0016_WES	Bladder	WES	61	1.49474	0	0	0	2.67925	0	0.621444	0
C02_61F_b09_lo0029_WES	Bladder	WES	61	2.59502	6	3.63303	5	1.29751	0	0.982161	0
C02_61F_b09_lo0031_WES	Bladder	WES	61	3.07453	5	2.43642	0	3.64775	4	0.549491	0
C02_61F_b09_lo0033_WES	Bladder	WES	61	3.8494	5	7.43023	6	0	0	0.577758	0
C02_61F_b09_lo0037_WES	Bladder	WES	61	2.91345	7	3.19636	4	2.63371	0	0.838807	0
C02_61F_b09_lo0043_WES	Bladder	WES	61	4.05724	5	3.05903	0	4.66631	4	0.537195	0
C02_61F_b09_lo0044_WES	Bladder	WES	61	2.0401	0	1.38963	0	2.66346	0	1.24295	0
C02_61F_b10_lo0027_WES	Bladder	WES	61	5.24904	8	7.61111	6	3.04444	0	0.581001	0
C03_67M_b08_lo0003_WES	Bladder	WES	67	3.04272	13	2.44151	0	3.64033	9	0.718357	0
C03_67M_b08_lo0010_WES	Bladder	WES	67	3.52505	9	3.75697	4	3.32011	4	0.571059	0
C03_67M_b08_lo0011_WES	Bladder	WES	67	3.77123	13	2.5381	0	4.98131	10	0.724648	0
C03_67M_b08_lo0013_WES	Bladder	WES	67	3.52781	9	3.59744	4	3.46083	4	0.881597	0
C03_67M_b08_lo0016_WES	Bladder	WES	67	3.30096	10	2.17748	0	4.44861	8	0.824532	0
C03_67M_b08_lo0028_WES	Bladder	WES	67	2.49911	7	2.96521	0	2.10252	0	0.690991	0
C03_67M_b08_lo0031_WES	Bladder	WES	67	3.69281	9	4.14122	5	3.33202	4	0.610029	0
C03_67M_b08_lo0039_WES	Bladder	WES	67	3.77532	10	2.5641	0	4.77855	7	0.601045	0
C03_67M_b08_lo0052_WES	Bladder	WES	67	3.42151	7	3.11961	0	3.65747	4	0.573333	0
C03_67M_b08_lo0061_WES	Bladder	WES	67	3.31036	10	2.33076	0	4.19109	8	0.873577	0
C03_67M_b08_lo0073_WES	Bladder	WES	67	2.17107	6	2.03443	0	2.32738	0	0.890217	0
C03_67M_b09_lo0029_WES	Bladder	WES	67	2.30159	0	3.76623	0	0	0	1.13503	0
C04_72M_b01_lo0001_WES	Bladder	WES	72	2.65888	5	2.76383	0	2.5616	0	1.22868	0
C04_72M_b01_lo0025_WES	Bladder	WES	72	3.2015	9	2.41383	0	4.02172	6	0.911517	0
C04_72M_b01_lo0031_WES	Bladder	WES	72	3.13549	12	2.702	5	3.59718	7	0.809612	0
C04_72M_b02_lo0016_WES	Bladder	WES	72	3.47527	8	3.70968	4	3.23034	0	1.00709	0
C04_72M_b02_lo0043_WES	Bladder	WES	72	2.29544	0	3.00264	0	1.44475	0	1.18207	0
C04_72M_b03_lo0002_WES	Bladder	WES	72	1.01226	0	0.645679	0	1.41351	0	1.51995	0
C04_72M_b03_lo0004_WES	Bladder	WES	72	6	0	0	0	10.2857	0	0.503497	0
C04_72M_b03_lo0008_WES	Bladder	WES	72	3.25228	0	4.02256	0	2.72959	0	0.590182	0
C04_72M_b03_lo0037_WES	Bladder	WES	72	2.54693	0	3.85577	0	1.51702	0	0.885151	0
C04_72M_b03_lo0038_WES	Bladder	WES	72	1.69001	0	2.30801	0	0.93719	0	0.983692	0
C04_72M_b03_lo0039_WES	Bladder	WES	72	3.1814	4	2.46486	0	3.72245	0	0.733119	0
C04_72M_b03_lo0048_WES	Bladder	WES	72	5.13333	3	9.87179	4	0	0	0.388889	0
C04_72M_b05_lo0022_WES	Bladder	WES	72	3.63604	11	2.89319	0	4.38696	7	0.997599	0
C04_72M_b05_lo0023_WES	Bladder	WES	72	2.88321	10	1.80201	0	3.96442	8	0.905133	0
C04_72M_b05_lo0024_WES	Bladder	WES	72	2.92257	5	3.52564	0	2.37981	0	0.990297	0
C04_72M_b05_lo0026_WES	Bladder	WES	72		0		0		0	NA	0
C04_72M_b06_lo0009_WES	Bladder	WES	72	2.8658	5	2.99412	0	2.74803	0	1.07377	0
C04_72M_b06_lo0010_WES	Bladder	WES	72	3.11584	7	1.97599	0	4.13911	5	0.805034	0
C04_72M_b06_lo0019_WES	Bladder	WES	72	2.75824	5	2.74078	0	2.77592	0	0.954681	0
C04_72M_b06_lo0025_WES	Bladder	WES	72	3.59748	8	4.91892	6	2.44706	0	0.375451	0
C04_72M_b06_lo0027_WES	Bladder	WES	72	3.23333	0	0	0	4.97436	0	0.979798	0
C04_72M_b06_lo0032_WES	Bladder	WES	72	2.51852	0	2.51852	0	2.51852	0	1.15254	0
C04_72M_b06_lo0035_WES	Bladder	WES	72	2.87385	0	6.02581	0	0	0	1.32796	0
C04_72M_b06_lo0043_WES	Bladder	WES	72	1.25744	0	2.85473	0	0	0	1.6126	0
C04_72M_b06_lo0048_WES	Bladder	WES	72	2.70513	0	0	0	5.02381	0	0.764493	0
C04_72M_b07_lo0031_WES	Bladder	WES	72	1.97011	0	2.91679	0	1.19464	0	1.17138	0
C04_72M_b07_lo0032_WES	Bladder	WES	72	3.52744	11	3.6796	5	3.40426	6	0.929008	0
C04_72M_b07_lo0034_WES	Bladder	WES	72	12.5938	3	0	0	20.15	3	0.619048	0
C04_72M_b07_lo0035_WES	Bladder	WES	72	2.81111	4	5.11111	4	0.864957	0	0.723891	0
C04_72M_b07_lo0036_WES	Bladder	WES	72	2.47345	0	3.88194	0	1.18432	0	1.15179	0
C04_72M_b07_lo0037_WES	Bladder	WES	72	2.70694	6	3.97755	4	1.65169	0	0.96854	0
C04_72M_b07_lo0038_WES	Bladder	WES	72	1.39818	0	1.80449	0	0.964041	0	1.11706	0
C04_72M_b10_lo0008_WES	Bladder	WES	72	3.28427	6	6.06328	5	1.38285	0	0.917304	0
C04_72M_b10_lo0034_WES	Bladder	WES	72	2.47826	0	3.77206	0	1.22143	0	1.23317	0
C05_75M_b01_lo0001_WES	Bladder	WES	75	4.5477	6	5.11616	3	4.09293	0	0.762658	0
C05_75M_b01_lo0004_WES	Bladder	WES	75	4.53881	5	3.05376	0	5.63492	4	0.436923	0
C05_75M_b01_lo0005_WES	Bladder	WES	75	4.63063	6	7.13889	6	1.33854	0	0.488129	0
C05_75M_b01_lo0008_WES	Bladder	WES	75	4.125	5	4.82927	3	3.19355	0	0.399194	0
C05_75M_b01_lo0016_WES	Bladder	WES	75	4.55012	3	0	0	6.82517	3	0.745607	0
C05_75M_b01_lo0035_WES	Bladder	WES	75	1.13281	0	0	0	2.07143	0	1.48973	0
C05_75M_b09_lo0019_WES	Bladder	WES	75	4.31024	5	4.26545	0	4.34444	3	0.652573	0
C05_75M_b09_lo0020_WES	Bladder	WES	75	1.96138	0	1.85577	0	2.07974	0	0.845502	0
C05_75M_b09_lo0021_WES	Bladder	WES	75	2.60177	6	1.28643	0	3.67551	5	0.931351	0
C05_75M_b10_lo0001_WES	Bladder	WES	75	2.33673	5	2.29863	0	2.37611	0	0.980957	0
C05_75M_b10_lo0004_WES	Bladder	WES	75	3.22004	6	6.29371	8	0	0	0.714179	0
C05_75M_b10_lo0010_WES	Bladder	WES	75	3.66146	4	9.01282	5	0	0	0.799772	0
C05_75M_b10_lo0020_WES	Bladder	WES	75	5.0518	8	7.12865	5	3.5155	0	0.499283	0
C05_75M_b10_lo0029_WES	Bladder	WES	75	3.76923	5	8.4	6	0	0	0.554455	0
T01_25F_b01_lo0004_WES	Bladder	WES	25	4.69231	0	0	0	12.2	0	0	0
T01_25F_b01_lo0005_WES	Bladder	WES	25	0.634941	0	1.33791	0	0	0	0.883527	0
T01_25F_b01_lo0007_WES	Bladder	WES	25	2.125	0	0	0	3.54167	0	1.08051	0
T01_25F_b01_lo0009_WES	Bladder	WES	25	2.77273	0	4.69231	0	0	0	1.65986	0
T01_25F_b01_lo0042_WES	Bladder	WES	25		0		0		0	NA	0
T01_25F_b01_lo0044_WES	Bladder	WES	25	4.26562	0	4.55	0	3.79167	0	1.03409	0
T01_25F_b01_lo0045_WES	Bladder	WES	25	7	2	0	0	19	2	0	0
T01_25F_b01_lo0046_WES	Bladder	WES	25	6.0375	3	8.05	0	4.025	0	0.42649	0
T01_25F_b01_lo0047_WES	Bladder	WES	25	9.55	2	11.9375	2	0	0	1.06111	0
T01_25F_b01_lo0049_WES	Bladder	WES	25	0	0	0	0	0	0	1.6	0
T01_25F_b01_lo0050_WES	Bladder	WES	25	0	0	0	0	0	0	2.19672	0
T01_25F_b01_lo0052_WES	Bladder	WES	25	3.10417	0	8.27778	0	0	0	1.30702	0
T01_25F_b01_lo0053_WES	Bladder	WES	25	0	0	0	0	0	0	1	0
T01_25F_b02_lo0001_WES	Bladder	WES	25	4.62745	3	7.375	3	2.18519	0	0	0
T01_25F_b02_lo0002_WES	Bladder	WES	25	0	0	0	0	0	0	1.93583	0
T01_25F_b02_lo0003_WES	Bladder	WES	25	3.64286	0	2.31818	0	5.1	0	0.331169	0
T01_25F_b02_lo0004_WES	Bladder	WES	25	2.40441	0	1.77717	0	2.91964	0	0.8175	0
T01_25F_b02_lo0005_WES	Bladder	WES	25	2.31579	0	0	0	4.4	0	0.745763	0
T01_25F_b02_lo0104_WES	Bladder	WES	25	5.525	0	7.36667	0	4.42	0	0.833962	0
T01_25F_b02_lo0105_WES	Bladder	WES	25	4.29545	0	7	0	0	0	0	0
T01_25F_b02_lo0106_WES	Bladder	WES	25	9.92857	2	11.5833	0	8.6875	0	0	0
T01_25F_b02_lo0107_WES	Bladder	WES	25	6.57692	3	8.76923	0	4.38462	0	0	0
T01_25F_b02_lo0108_WES	Bladder	WES	25	5.22109	4	7.7395	3	3.50857	0	0.339978	0
T01_25F_b04_lo0001_WES	Bladder	WES	25	2.36364	0	4.10526	0	0	0	1.04464	0
T01_25F_b04_lo0002_WES	Bladder	WES	25	0	0	0	0	0	0	1.89552	0
T01_25F_b04_lo0003_WES	Bladder	WES	25	0	0	0	0	0	0	0	0
T01_25F_b04_lo0004_WES	Bladder	WES	25	3.8	0	3.94074	0	3.54667	0	0.43252	0
T01_25F_b04_lo0005_WES	Bladder	WES	25	2.53333	0	3.50769	0	0	0	0.80708	0
T01_25F_b04_lo0006_WES	Bladder	WES	25	0	0	0	0	0	0	2.25926	0
T01_25F_b04_lo0007_WES	Bladder	WES	25	7.60417	3	10.1389	0	6.08333	0	0.703276	0
T01_25F_b04_lo0008_WES	Bladder	WES	25	1.58974	0	2.95238	0	0	0	1.58974	0
T01_25F_b04_lo0043_WES	Bladder	WES	25	2.45833	0	0	0	4.33824	0	1.01027	0
T01_25F_b04_lo0044_WES	Bladder	WES	25	7.08889	3	4.55714	0	9.81538	0	0	0
T01_25F_b04_lo0045_WES	Bladder	WES	25	5.57143	0	0	0	8.91429	0	0.610568	0
T01_25F_b04_lo0046_WES	Bladder	WES	25	2.50794	0	5.09677	3	0	0	0.874539	0
T01_25F_b04_lo0048_WES	Bladder	WES	25	5.83929	2	7.26667	0	4.19231	0	0.598901	0
T01_25F_b04_lo0053_WES	Bladder	WES	25	5.7	0	12.6667	0	0	0	0	0
T01_25F_b04_lo0064_WES	Bladder	WES	25	10.4848	2	19.2222	2	0	0	0	0
T01_25F_b04_lo0089_WES	Bladder	WES	25	1.70769	0	3.06207	0	0	0	0.853846	0
T01_25F_b04_lo0091_WES	Bladder	WES	25		0		0		0	NA	0
T01_25F_b04_lo0092_WES	Bladder	WES	25	3.48235	0	6.57778	0	0	0	0.386928	0
T01_25F_b04_lo0093_WES	Bladder	WES	25	3.28462	0	6.1	3	0	0	0.205288	0
T01_25F_b04_lo0096_WES	Bladder	WES	25	0	0	0	0	0	0	1.78378	0
T01_25F_b04_lo0097_WES	Bladder	WES	25	2.36538	0	2.19643	0	2.5625	0	1.07267	0
T02_35F_b05_lo0001_WES	Bladder	WES	35	0	0	0	0	0	0	1.11111	0
T02_35F_b05_lo0002_WES	Bladder	WES	35	4.31034	0	9.61538	0	0	0	1.03306	0
T02_35F_b05_lo0003_WES	Bladder	WES	35	3.40476	0	7.42857	0	0	0	0.881809	0
T02_35F_b05_lo0009_WES	Bladder	WES	35	1.49167	0	4.475	0	0	0	0.822989	0
T02_35F_b05_lo0010_WES	Bladder	WES	35		0		0		0	NA	0
T02_35F_b05_lo0026_WES	Bladder	WES	35	15.5	0	31	0	0	0	0	0
T02_35F_b05_lo0028_WES	Bladder	WES	35	2.00962	0	2.375	0	0	0	0.512255	0
T02_35F_b05_lo0029_WES	Bladder	WES	35	4.36667	0	13.1	0	0	0	0	0
T02_35F_b05_lo0030_WES	Bladder	WES	35	5.375	0	0	0	7.16667	0	1.13158	0
T02_35F_b05_lo0031_WES	Bladder	WES	35		0		0		0	NA	0
T02_35F_b05_lo0032_WES	Bladder	WES	35	4.38095	0	6.81481	0	0	0	0	0
T02_35F_b05_lo0033_WES	Bladder	WES	35	0	0	0	0	0	0	1.67925	0
T02_35F_b05_lo0035_WES	Bladder	WES	35		0		0		0	NA	0
T02_35F_b05_lo0038_WES	Bladder	WES	35	0	0	0	0	0	0	1.89873	0
T02_35F_b05_lo0039_WES	Bladder	WES	35	3.02941	0	3.21875	0	2.86111	0	0.547872	0
T02_35F_b05_lo0072_WES	Bladder	WES	35	1.4203	0	2.17429	0	0.838655	0	1.56549	0
T02_35F_b05_lo0087_WES	Bladder	WES	35		0		0		0	NA	0
T02_35F_b05_lo0089_WES	Bladder	WES	35	5	0	7.14286	0	3.84615	0	0	0
T02_35F_b05_lo0090_WES	Bladder	WES	35	5.5	0	16.5	0	0	0	1.06452	0
T02_35F_b06_lo0018_WES	Bladder	WES	35	4.62245	0	3.08163	0	6.16327	0	0.761345	0
T02_35F_b06_lo0021_WES	Bladder	WES	35		0		0		0	NA	0
T02_35F_b06_lo0022_WES	Bladder	WES	35	0	0	0	0	0	0	2.31579	0
T02_35F_b06_lo0023_WES	Bladder	WES	35	6.30469	3	3.95588	0	8.96667	0	0.611364	0
T02_35F_b06_lo0054_WES	Bladder	WES	35		0		0		0	NA	0
T02_35F_b06_lo0083_WES	Bladder	WES	35	0	0	0	0	0	0	0	0
T02_35F_b08_lo0024_WES	Bladder	WES	35	0	0	0	0	0	0	0	0
T02_35F_b08_lo0026_WES	Bladder	WES	35	10.8333	2	16.25	2	0	0	0	0
T02_35F_b08_lo0065_WES	Bladder	WES	35	4.58824	0	4.875	0	4.33333	0	0.527027	0
T02_35F_b08_lo0069_WES	Bladder	WES	35		0		0		0	NA	0
T02_35F_b08_lo0084_WES	Bladder	WES	35	6	2	8.5	0	3.77778	0	0.894737	0
T03_53F_b08_lo0017_WES	Bladder	WES	53	2.1892	8	1.64312	0	2.68493	6	0.952748	0
T03_53F_b08_lo0065_WES	Bladder	WES	53	3.1941	11	3.00694	5	3.35659	6	1.0285	0
T03_53F_b08_lo0069_WES	Bladder	WES	53	4.13081	6	5.22648	4	3.06122	0	0.688073	0
T03_53F_b08_lo0070_WES	Bladder	WES	53	3.20251	11	3.60283	7	2.8022	5	0.684607	0
T03_53F_b08_lo0071_WES	Bladder	WES	53	5.03061	3	3.2013	0	6.21429	0	0.434744	0
T03_53F_b08_lo0072_WES	Bladder	WES	53	3.38947	0	3.06667	0	3.78824	0	0.435135	0
T03_53F_b08_lo0073_WES	Bladder	WES	53	3.31569	8	3.2172	4	3.42039	4	0.916707	0
T03_53F_b08_lo0074_WES	Bladder	WES	53	1.4445	0	0	0	2.889	0	1.41618	0
T03_53F_b08_lo0075_WES	Bladder	WES	53	3.96444	0	4.46	0	3.568	0	0.439409	0
T03_53F_b08_lo0077_WES	Bladder	WES	53	3.68362	11	2.5873	0	4.67384	8	1.07846	0
T03_53F_b08_lo0079_WES	Bladder	WES	53	2.46014	7	2.29979	0	2.6119	0	1.29059	0
T03_53F_b08_lo0080_WES	Bladder	WES	53	4.30642	8	5.01111	5	3.68464	4	0.993392	0
T03_53F_b08_lo0081_WES	Bladder	WES	53	4.5	3	4.2	0	4.84615	0	0.293023	0
T03_53F_b08_lo0083_WES	Bladder	WES	53	2.97066	5	4.59165	5	0.95269	0	1.05225	0
T03_53F_b08_lo0086_WES	Bladder	WES	53	2.70108	4	3.77829	4	1.57703	0	1.30708	0
T03_53F_b08_lo0088_WES	Bladder	WES	53	3.24816	9	2.86875	0	3.54085	6	0.998802	0
T03_53F_b08_lo0090_WES	Bladder	WES	53	2.34295	5	2.79352	0	2.01754	0	1.19323	0
T03_53F_b08_lo0092_WES	Bladder	WES	53	3.63022	6	2.74936	0	4.49415	4	0.837953	0
T03_53F_b08_lo0093_WES	Bladder	WES	53	2.74717	0	1.4	0	4.04444	0	0.805904	0
T03_53F_b08_lo0094_WES	Bladder	WES	53	2.98586	0	2.5265	0	3.64938	0	0.80545	0
T03_53F_b08_lo0095_WES	Bladder	WES	53	1.71958	0	4.64286	0	0	0	0.870536	0
T03_53F_b08_lo0130_WES	Bladder	WES	53	2.75214	0	6.81481	0	0	0	0.880684	0
T03_53F_b08_lo0136_WES	Bladder	WES	53	4.43519	4	4.5619	0	4.35455	0	0.565192	0
T03_53F_b08_lo0142_WES	Bladder	WES	53	4.01805	15	3.55443	6	4.40072	9	0.916975	0
T03_53F_b08_lo0145_WES	Bladder	WES	53	7.30655	4	11.6905	3	4.67619	0	0.310367	0
T03_53F_b08_lo0179_WES	Bladder	WES	53	2.12521	0	1.12164	0	3.02842	0	1.46138	0
T03_53F_b08_lo0180_WES	Bladder	WES	53	2.81379	5	2.27821	0	3.27586	0	1.09914	0
T03_53F_b08_lo0183_WES	Bladder	WES	53	1.2001	0	0.712558	0	1.55467	0	1.17975	0
T03_53F_b08_lo0190_WES	Bladder	WES	53	3.98788	3	4.1125	0	3.87059	0	0.94	0
T03_53F_b08_lo0191_WES	Bladder	WES	53	4.43662	4	8.68966	4	1.5	0	0.421405	0
T04_55M_b01_lo0001_WES	Bladder	WES	55	2.38102	0	0.878333	0	3.61951	4	1.20786	0
T04_55M_b01_lo0002_WES	Bladder	WES	55	1.58715	0	1.2453	0	1.94267	0	1.16945	0
T04_55M_b01_lo0003_WES	Bladder	WES	55	3.09717	0	8.40659	3	0	0	0.69435	0
T04_55M_b01_lo0005_WES	Bladder	WES	55	2.92035	3	2.86957	0	2.95522	0	0.695958	0
T04_55M_b01_lo0006_WES	Bladder	WES	55	2.55784	4	0.819394	0	3.95707	4	1.22379	0
T04_55M_b01_lo0007_WES	Bladder	WES	55	2.6351	6	1.18945	0	4.03693	5	0.915593	0
T04_55M_b01_lo0008_WES	Bladder	WES	55	3.87213	7	3.12833	0	4.39456	5	0.710671	0
T04_55M_b01_lo0009_WES	Bladder	WES	55	2.61053	4	0	0	5.16667	5	1.14238	0
T04_55M_b01_lo0012_WES	Bladder	WES	55	2.73763	6	2.51948	0	2.94137	0	1.1855	0
T04_55M_b01_lo0013_WES	Bladder	WES	55	1.70629	0	2.94419	0	0	0	1.50154	0
T04_55M_b01_lo0014_WES	Bladder	WES	55	3.82747	7	7.16667	6	1.45489	0	0.914653	0
T04_55M_b01_lo0015_WES	Bladder	WES	55	4.78182	0	5.26	0	4.38333	0	1.37217	0
T04_55M_b01_lo0016_WES	Bladder	WES	55	1.87019	0	1.73661	0	2.02604	0	0.858088	0
T04_55M_b05_lo0001_WES	Bladder	WES	55	2.34868	0	0	0	4.95833	0	1.08182	0
T04_55M_b05_lo0002_WES	Bladder	WES	55	0.908854	0	0.819249	0	1.02047	0	1.05279	0
T04_55M_b05_lo0003_WES	Bladder	WES	55	1.29519	0	0.991538	0	1.56072	0	1.14742	0
T04_55M_b05_lo0005_WES	Bladder	WES	55	4.66517	6	8.60775	6	1.10912	0	0.648047	0
T04_55M_b05_lo0007_WES	Bladder	WES	55	1.98593	5	1.65494	0	2.24217	0	1.39309	0
T04_55M_b05_lo0008_WES	Bladder	WES	55	1.62091	0	1.26545	0	1.88576	0	1.2196	0
T04_55M_b05_lo0009_WES	Bladder	WES	55	2.00922	0	1.33834	0	2.55896	0	1.28671	0
T04_55M_b05_lo0010_WES	Bladder	WES	55	4.33445	8	3.05181	0	5.28671	6	0.898865	0
T04_55M_b05_lo0012_WES	Bladder	WES	55	0	0	0	0	0	0	1.32116	0
T04_55M_b05_lo0014_WES	Bladder	WES	55	1.74357	6	1.21731	0	2.22439	0	1.07794	0
T04_55M_b05_lo0015_WES	Bladder	WES	55	5.83333	4	4.56522	0	7.15909	3	0.416667	0
T04_55M_b05_lo0016_WES	Bladder	WES	55	1.7691	0	1.19304	0	2.2307	0	1.36215	0
T04_55M_b05_lo0017_WES	Bladder	WES	55	2.38177	6	1.50495	0	3.04762	5	1.33685	0
T04_55M_b05_lo0018_WES	Bladder	WES	55	1.68474	0	2.64869	0	0.597496	0	0.85463	0
T04_55M_b05_lo0019_WES	Bladder	WES	55	3.76653	4	6.6414	3	1.37893	0	0.466676	0
T04_55M_b05_lo0020_WES	Bladder	WES	55	2.13115	0	4.64286	0	0	0	1.12554	0
T04_55M_b05_lo0021_WES	Bladder	WES	55	3.92442	5	4.01786	0	3.85714	0	0.649351	0
T04_55M_b05_lo0027_WES	Bladder	WES	55	0	0	0	0	0	0	1.42366	0
T04_55M_b05_lo0029_WES	Bladder	WES	55	4.65913	5	5.05472	0	4.32097	0	0.212619	0
T04_55M_b05_lo0030_WES	Bladder	WES	55	2.85992	8	2.03917	0	3.48297	6	1.38439	0
T04_55M_b05_lo0031_WES	Bladder	WES	55	2.07843	0	1.39474	0	2.48438	0	1.38261	0
T04_55M_b05_lo0034_WES	Bladder	WES	55	2.94647	5	4.57672	4	1.55856	0	0.990313	0
T04_55M_b05_lo0035_WES	Bladder	WES	55	6.97778	3	9.42	3	3.925	0	0	0
T04_55M_b05_lo0036_WES	Bladder	WES	55	5.1831	3	5.25714	0	5.11111	0	0.541176	0
T04_55M_b05_lo0037_WES	Bladder	WES	55	3.88806	0	7.44286	3	0	0	1.16816	0
T05_58M_b01_lo0001_WES	Bladder	WES	58	3.19892	5	4.91479	4	1.70809	0	0.887625	0
T05_58M_b01_lo0002_WES	Bladder	WES	58	4.82	6	6.025	3	4.01667	0	0.687158	0
T05_58M_b01_lo0004_WES	Bladder	WES	58	4.63175	7	3.91529	0	5.42609	4	0.966194	0
T05_58M_b01_lo0007_WES	Bladder	WES	58	3.47687	5	5.17391	4	1.91037	0	0.738032	0
T05_58M_b01_lo0009_WES	Bladder	WES	58	6.24653	6	6.88393	3	5.5601	0	0.814437	0
T05_58M_b01_lo0010_WES	Bladder	WES	58	4.67669	7	3.32917	0	5.86332	5	0.880318	0
T05_58M_b01_lo0011_WES	Bladder	WES	58	3.36198	0	5.96481	0	0	0	0.723007	0
T05_58M_b01_lo0012_WES	Bladder	WES	58	3.65646	4	4.04135	0	3.1994	0	1.18132	0
T05_58M_b01_lo0013_WES	Bladder	WES	58	5.5816	4	6.49495	3	4.60932	0	0.695887	0
T05_58M_b01_lo0014_WES	Bladder	WES	58	2.90958	3	4.40074	3	1.23529	0	1.13162	0
T05_58M_b01_lo0015_WES	Bladder	WES	58	5.1625	6	5.09877	3	5.25	0	0.763401	0
T05_58M_b01_lo0016_WES	Bladder	WES	58		0		0		0	NA	0
T05_58M_b01_lo0017_WES	Bladder	WES	58	1.49419	0	1.40333	0	1.59763	0	1.06467	0
T05_58M_b01_lo0019_WES	Bladder	WES	58	4.24444	6	4.14574	0	4.34797	3	0.586404	0
T05_58M_b01_lo0020_WES	Bladder	WES	58	0	0	0	0	0	0	1.9375	0
T05_58M_b01_lo0021_WES	Bladder	WES	58	4.44619	4	4.83523	0	3.96737	0	0.823017	0
T05_58M_b01_lo0022_WES	Bladder	WES	58	3.60606	0	7.93333	0	0	0	0.463035	0
T05_58M_b01_lo0023_WES	Bladder	WES	58	6.60096	4	5.71059	0	7.36667	3	0.953614	0
T05_58M_b01_lo0026_WES	Bladder	WES	58		0		0		0	NA	0
T05_58M_b01_lo0027_WES	Bladder	WES	58	0	0	0	0	0	0	2.25806	0
T06_59M_b01_lo0129_WES	Bladder	WES	59	3.26601	0	1.91342	0	5.05143	0	0.713479	0
T06_59M_b01_lo0131_WES	Bladder	WES	59	7.16667	3	9.85417	0	4.63725	0	0	0
T06_59M_b01_lo0134_WES	Bladder	WES	59	5.19658	5	3.29539	0	7.3033	3	0.703704	0
T06_59M_b01_lo0136_WES	Bladder	WES	59	4.67857	2	0	0	11.5588	3	0	0
T06_59M_b01_lo0137_WES	Bladder	WES	59	0	0	0	0	0	0	1.33974	0
T06_59M_b01_lo0138_WES	Bladder	WES	59	3.06132	0	5.40833	0	0	0	0.825	0
T06_59M_b01_lo0144_WES	Bladder	WES	59	4.09143	0	4.21176	0	3.97778	0	0.813636	0
T06_59M_b01_lo0145_WES	Bladder	WES	59	3.04688	3	0	0	5.89062	4	1.31389	0
T06_59M_b01_lo0146_WES	Bladder	WES	59	0	0	0	0	0	0	0.40098	0
T06_59M_b01_lo0148_WES	Bladder	WES	59	0	0	0	0	0	0	1.20618	0
T06_59M_b01_lo0149_WES	Bladder	WES	59	1.44444	0	1.3619	0	1.53763	0	1.04598	0
T06_59M_b01_lo0150_WES	Bladder	WES	59	1.24238	0	1.635	0	0.839298	0	0.979726	0
T06_59M_b01_lo0152_WES	Bladder	WES	59	3.98828	7	2.47016	0	5.41439	6	1.08617	0
T06_59M_b01_lo0153_WES	Bladder	WES	59	0	0	0	0	0	0	1.77857	0
T06_59M_b01_lo0195_WES	Bladder	WES	59	4.95312	0	0	0	8.34211	0	0.996855	0
T06_59M_b01_lo0196_WES	Bladder	WES	59	2.98368	5	3.9801	4	2.10526	0	1.00114	0
T06_59M_b01_lo0197_WES	Bladder	WES	59	7.56989	3	15.3043	3	3.00855	0	0	0
T06_59M_b01_lo0198_WES	Bladder	WES	59	0	0	0	0	0	0	1.5736	0
T06_59M_b01_lo0200_WES	Bladder	WES	59	5.5	0	0	0	9.03571	0	0	0
T06_59M_b01_lo0201_WES	Bladder	WES	59	2.15455	0	0	0	3.95	0	1.65349	0
T06_59M_b01_lo0202_WES	Bladder	WES	59	2.92865	3	3.67708	0	2.24364	0	1.24882	0
T06_59M_b01_lo0204_WES	Bladder	WES	59	5.38462	0	7	0	0	0	0	0
T06_59M_b01_lo0205_WES	Bladder	WES	59	0	0	0	0	0	0	0	0
T06_59M_b01_lo0206_WES	Bladder	WES	59	3.08696	0	0	0	5.46154	0	1.54348	0
T06_59M_b01_lo0207_WES	Bladder	WES	59	2.13778	6	0	0	4.12163	8	1.32961	0
T06_59M_b01_lo0208_WES	Bladder	WES	59	1.76016	0	0	0	3.43651	0	1.04087	0
T06_59M_b01_lo0213_WES	Bladder	WES	59		0		0		0	NA	0
T06_59M_b01_lo0214_WES	Bladder	WES	59	1.52564	0	1.38695	0	1.69516	0	1.46592	0
T06_59M_b01_lo0215_WES	Bladder	WES	59	2.1259	0	1.56349	0	2.59211	0	1.32596	0
T06_59M_b01_lo0216_WES	Bladder	WES	59	4.48851	4	7.26512	3	1.775	0	0.64903	0
T07_59M_b01_lo0004_WES	Bladder	WES	59	1.05081	0	2.05159	0	0	0	1.32856	0
T07_59M_b01_lo0007_WES	Bladder	WES	59	3.76768	4	2.96032	0	4.60494	0	0.794825	0
T07_59M_b01_lo0017_WES	Bladder	WES	59	3.85227	0	7.53333	0	1.94828	0	0.807143	0
T07_59M_b01_lo0018_WES	Bladder	WES	59	1.38776	0	2.34483	0	0	0	0.971429	0
T07_59M_b01_lo0019_WES	Bladder	WES	59	3.5619	0	3.5619	0	3.5619	0	0.429885	0
T07_59M_b01_lo0023_WES	Bladder	WES	59	2.96667	0	0	0	4.76786	0	1.03488	0
T07_59M_b01_lo0025_WES	Bladder	WES	59	9.26923	4	9.26923	0	9.26923	0	0	0
T07_59M_b01_lo0026_WES	Bladder	WES	59	2.61229	5	3.19918	0	2.00061	0	0.95076	0
T07_59M_b01_lo0029_WES	Bladder	WES	59	4.03333	0	5.37778	0	2.68889	0	0.683616	0
T07_59M_b01_lo0031_WES	Bladder	WES	59	3.49624	4	5.31429	3	2.07589	0	0.75487	0
T07_59M_b01_lo0032_WES	Bladder	WES	59	4.26437	0	3.86458	0	4.75641	0	1.39736	0
T07_59M_b01_lo0034_WES	Bladder	WES	59	2.22059	0	4.35577	0	0	0	1.0942	0
T07_59M_b01_lo0041_WES	Bladder	WES	59	2.625	0	4.77273	0	0	0	0	0
T07_59M_b01_lo0042_WES	Bladder	WES	59	3.11667	0	7.33333	0	0	0	0.382413	0
T07_59M_b01_lo0043_WES	Bladder	WES	59	4.40546	4	5.02222	0	3.72016	0	0.520438	0
T07_59M_b01_lo0044_WES	Bladder	WES	59	2.8141	0	0	0	4.57292	0	1.46987	0
T07_59M_b01_lo0045_WES	Bladder	WES	59	1.47181	0	0.938808	0	2.05523	0	1.50845	11
T07_59M_b01_lo0046_WES	Bladder	WES	59	2.63889	0	2.47396	0	2.82738	0	0.776144	0
T07_59M_b01_lo0053_WES	Bladder	WES	59	2.62195	0	1.59259	0	3.87387	0	0.714286	0
T07_59M_b01_lo0056_WES	Bladder	WES	59	6.83333	3	0	0	12.6154	3	0	0
T07_59M_b01_lo0057_WES	Bladder	WES	59	6.93333	0	4.95238	0	11.5556	0	0.619048	0
T07_59M_b01_lo0058_WES	Bladder	WES	59	3	0	3	0	3	0	0.55	0
T07_59M_b01_lo0062_WES	Bladder	WES	59	4.32051	0	5.61667	0	3.51042	0	1.05313	0
T07_59M_b01_lo0090_WES	Bladder	WES	59	2.23022	7	1.91468	0	2.48631	0	1.42102	13
T07_59M_b02_lo0004_WES	Bladder	WES	59	3.67742	0	2.23529	0	5.42857	0	0.254181	0
T07_59M_b02_lo0005_WES	Bladder	WES	59	1.79412	0	0	0	3.21053	0	1.16933	0
T07_59M_b02_lo0006_WES	Bladder	WES	59	3.39108	0	5.20949	0	1.99697	0	0.907713	0
T07_59M_b02_lo0007_WES	Bladder	WES	59	5.16667	5	3.02439	0	8	4	0.837838	0
T07_59M_b02_lo0009_WES	Bladder	WES	59		0		0		0	NA	0
T07_59M_b02_lo0012_WES	Bladder	WES	59		0		0		0	NA	0
T07_59M_b02_lo0013_WES	Bladder	WES	59	2.79798	0	8.39394	0	0	0	0.763085	0
T07_59M_b02_lo0023_WES	Bladder	WES	59	2.21494	0	4.659	0	0	0	0.739659	0
T08_61F_b01_lo0075_WES	Bladder	WES	61	7.66667	0	0	0	11.5	0	0	0
T08_61F_b01_lo0076_WES	Bladder	WES	61	4.01368	5	5.22995	3	2.7395	0	1.00929	0
T08_61F_b01_lo0081_WES	Bladder	WES	61	3.95047	4	2.61719	0	5.98214	0	0.880255	0
T08_61F_b01_lo0082_WES	Bladder	WES	61	1.42585	0	1.94074	0	1.12688	0	1.27805	0
T08_61F_b01_lo0087_WES	Bladder	WES	61	3.64286	0	5.66667	0	2.125	0	0.544	0
T08_61F_b01_lo0094_WES	Bladder	WES	61	3.12281	0	5.93333	0	2.11905	0	0.361789	0
T08_61F_b01_lo0096_WES	Bladder	WES	61	1.42	0	1.5975	0	1.278	0	1.09418	0
T08_61F_b01_lo0099_WES	Bladder	WES	61	1.09868	0	0	0	1.89773	0	0.698745	0
T08_61F_b01_lo0103_WES	Bladder	WES	61	3.22689	0	6.09524	0	1.66234	0	0.870748	0
T08_61F_b01_lo0129_WES	Bladder	WES	61	4.89796	2	2.72109	0	8.16327	0	1.16618	0
T08_61F_b01_lo0143_WES	Bladder	WES	61	6.25	0	0	0	12.5	0	0	0
T08_61F_b01_lo0150_WES	Bladder	WES	61	3.23611	0	4.85417	0	0	0	0.502155	0
T08_61F_b01_lo0152_WES	Bladder	WES	61	5.54348	0	5.79545	0	5.3125	0	1.13839	0
T08_61F_b01_lo0165_WES	Bladder	WES	61	0.927044	0	0	0	1.40381	0	1.34982	0
T08_61F_b01_lo0171_WES	Bladder	WES	61		0		0		0	NA	0
T08_61F_b01_lo0174_WES	Bladder	WES	61	1.94872	0	4.22222	0	0	0	0	0
T08_61F_b01_lo0179_WES	Bladder	WES	61	2.70833	0	5.41667	0	0	0	0	0
T08_61F_b01_lo0181_WES	Bladder	WES	61	2.21882	0	1.81904	0	2.49275	0	1.34251	0
T08_61F_b01_lo0182_WES	Bladder	WES	61	2.85185	0	0	0	5.13333	0	1.14498	0
T08_61F_b01_lo0183_WES	Bladder	WES	61	2.39014	0	1.68903	0	3.01613	0	1.47374	0
T08_61F_b01_lo0184_WES	Bladder	WES	61	3.81818	0	2.9697	0	4.45455	0	0.923222	0
T08_61F_b01_lo0186_WES	Bladder	WES	61	3.19728	3	4.7	0	2.16092	0	1.37945	0
T08_61F_b01_lo0187_WES	Bladder	WES	61	0	0	0	0	0	0	2.29825	0
T08_61F_b01_lo0191_WES	Bladder	WES	61	1.61979	0	1.69022	0	1.555	0	1.65426	0
T08_61F_b01_lo0197_WES	Bladder	WES	61	15.6667	0	0	0	23.5	0	0	0
T08_61F_b01_lo0199_WES	Bladder	WES	61	0	0	0	0	0	0	0	0
T08_61F_b01_lo0200_WES	Bladder	WES	61	0	0	0	0	0	0	1.625	0
T08_61F_b01_lo0205_WES	Bladder	WES	61	0	0	0	0	0	0	0.666667	0
T09_61M_b01_lo0014_WES	Bladder	WES	61	0	0	0	0	0	0	0	0
T09_61M_b01_lo0015_WES	Bladder	WES	61	5.34375	2	6.33333	0	4.95652	0	0.581633	0
T09_61M_b01_lo0016_WES	Bladder	WES	61	3.44781	3	1.6254	0	5.50538	0	0.917563	0
T09_61M_b01_lo0017_WES	Bladder	WES	61	3.7549	4	1.66522	0	5.47143	3	1.25345	0
T09_61M_b01_lo0018_WES	Bladder	WES	61	3.98276	0	8.25	0	0	0	1.05963	0
T09_61M_b01_lo0019_WES	Bladder	WES	61	4.89011	4	6.06818	3	3.78723	0	0.333333	0
T09_61M_b01_lo0021_WES	Bladder	WES	61	4.71053	0	0	0	8.95	0	1.0407	0
T09_61M_b02_lo0011_WES	Bladder	WES	61	1.91005	0	2.07471	0	1.76961	0	1.17208	0
T09_61M_b02_lo0014_WES	Bladder	WES	61	4.54348	0	6.53125	0	3.48333	0	0.53866	0
T09_61M_b03_lo0024_WES	Bladder	WES	61	7.42188	4	14.8438	5	0	0	0.519126	0
T09_61M_b03_lo0027_WES	Bladder	WES	61	3.96364	0	7.26667	0	0	0	0.411321	0
T09_61M_b03_lo0028_WES	Bladder	WES	61	4.97656	4	5.30833	0	4.7775	0	0.829967	0
T09_61M_b03_lo0029_WES	Bladder	WES	61	2.62069	0	0	0	4	0	1.21925	0
T09_61M_b03_lo0033_WES	Bladder	WES	61	6.5	0	13	0	0	0	1.28713	0
T09_61M_b03_lo0034_WES	Bladder	WES	61	1.97034	0	2.00431	0	1.9375	0	1.13415	0
T09_61M_b03_lo0040_WES	Bladder	WES	61	6.925	3	15.9808	3	0	0	0.524621	0
T09_61M_b04_lo0001_WES	Bladder	WES	61	6.4	3	7.52	3	4.42353	0	0	0
T09_61M_b04_lo0002_WES	Bladder	WES	61	4.0084	3	5.3797	0	2.27143	0	0.293719	0
T09_61M_b04_lo0003_WES	Bladder	WES	61	12.1875	0	24.375	0	0	0	1.02632	0
T09_61M_b04_lo0005_WES	Bladder	WES	61	6.53913	0	12.5333	0	4.42353	0	0.424859	0
T09_61M_b04_lo0006_WES	Bladder	WES	61	6.86538	0	16.2273	2	0	0	0.575806	0
T09_61M_b04_lo0008_WES	Bladder	WES	61	4.26829	5	5.98291	3	2.71318	0	0.643856	0
T09_61M_b04_lo0009_WES	Bladder	WES	61		0		0		0	NA	0
T09_61M_b04_lo0010_WES	Bladder	WES	61	6.55556	0	8.42857	0	5.36364	0	0.710843	0
T09_61M_b04_lo0011_WES	Bladder	WES	61	11.1667	0	22.3333	0	0	0	0	0
T09_61M_b04_lo0012_WES	Bladder	WES	61	8.01923	3	10.6923	0	5.34615	0	0	0
T09_61M_b04_lo0013_WES	Bladder	WES	61	0.685452	0	1.46499	0	0	0	1.55009	0
T09_61M_b04_lo0020_WES	Bladder	WES	61	2.58197	0	0	0	4.375	0	1.10915	0
T09_61M_b05_lo0001_WES	Bladder	WES	61	0	0	0	0	0	0	2	0
T09_61M_b05_lo0002_WES	Bladder	WES	61	7.4375	0	0	0	13.7308	0	1.05	0
T09_61M_b05_lo0007_WES	Bladder	WES	61	3.94697	0	0	0	7.23611	0	0.670528	0
T09_61M_b05_lo0010_WES	Bladder	WES	61	2.87778	0	7.84848	0	0	0	1.3385	0
T09_61M_b05_lo0011_WES	Bladder	WES	61	3.01849	4	3.28483	0	2.79211	0	1.11684	0
T09_61M_b05_lo0012_WES	Bladder	WES	61	1.96562	0	0.689492	0	3.12086	0	1.42122	0
T09_61M_b05_lo0013_WES	Bladder	WES	61	2.55051	0	0	0	4.0508	0	1.20813	0
T09_61M_b05_lo0014_WES	Bladder	WES	61	1.65472	0	1.10314	0	2.20629	0	1.35969	0
T09_61M_b05_lo0023_WES	Bladder	WES	61	0	0	0	0	0	0	0	0
T09_61M_b05_lo0024_WES	Bladder	WES	61	0	0		0	0	0	2	0
T09_61M_b06_lo0001_WES	Bladder	WES	61	0	0	0	0	0	0	0.759036	0
T10_68F_b01_lo0002_WES	Bladder	WES	68	5.2437	11	4	0	6.08451	8	0.838835	0
T10_68F_b01_lo0003_WES	Bladder	WES	68	3.90323	0	9.30769	0	0	0	1.21608	0
T10_68F_b01_lo0004_WES	Bladder	WES	68	4.78838	6	7.19436	4	2.60795	0	0.59048	0
T10_68F_b01_lo0005_WES	Bladder	WES	68	0	0	0	0	0	0	1.81684	0
T10_68F_b01_lo0006_WES	Bladder	WES	68	4.71429	7	5.97143	4	3.73214	0	0.164957	0
T10_68F_b01_lo0009_WES	Bladder	WES	68	3.93366	6	2.80563	0	5.18431	4	0.886536	0
T10_68F_b01_lo0010_WES	Bladder	WES	68	4.72075	9	4.90588	5	4.54909	5	0.587324	0
T10_68F_b01_lo0011_WES	Bladder	WES	68	3.26389	3	4.27273	0	2.41026	0	0.873606	0
T10_68F_b01_lo0012_WES	Bladder	WES	68	3.62447	7	4.78615	5	2.44	0	0.919919	0
T10_68F_b01_lo0013_WES	Bladder	WES	68	2.31797	0	2.68015	0	2.04202	0	1.37124	0
T10_68F_b01_lo0014_WES	Bladder	WES	68	3.75815	7	3.84167	0	3.69391	4	0.827153	0
T10_68F_b01_lo0015_WES	Bladder	WES	68	5.10368	5	9.26721	5	0	0	0.853086	0
T10_68F_b01_lo0016_WES	Bladder	WES	68	4.96585	5	6.3625	3	4.072	0	0.780077	0
T10_68F_b01_lo0017_WES	Bladder	WES	68	4.11912	8	6.16264	7	2.18607	0	0.928253	0
T10_68F_b01_lo0019_WES	Bladder	WES	68	4.15695	8	2.88799	0	5.87912	5	0.733435	0
T10_68F_b01_lo0020_WES	Bladder	WES	68	3.77308	8	3.53561	0	3.99678	4	0.814946	0
T10_68F_b01_lo0021_WES	Bladder	WES	68	4.87457	8	5.92703	4	4.13952	4	0.460555	0
T10_68F_b01_lo0022_WES	Bladder	WES	68	1.25865	0	0.545983	0	1.86834	0	1.65216	22
T10_68F_b01_lo0023_WES	Bladder	WES	68	3.94615	4	2.74038	0	5.05917	3	0.488385	0
T10_68F_b01_lo0026_WES	Bladder	WES	68	2.2622	0	2.53921	0	2.03969	0	1.69357	0
T10_68F_b01_lo0028_WES	Bladder	WES	68	3.27465	3	4.22727	0	2.44737	0	0.591102	0
T10_68F_b01_lo0029_WES	Bladder	WES	68	5.15315	3	3.97222	0	5.72	0	0.429429	0
T10_68F_b01_lo0030_WES	Bladder	WES	68	1.54566	0	3.22381	0	0	0	1.26983	0
T10_68F_b01_lo0031_WES	Bladder	WES	68	3.68478	0	7.0625	3	0	0	0.826829	0
T10_68F_b01_lo0032_WES	Bladder	WES	68	4.635	5	9.50769	5	0	0	0.870423	0
T10_68F_b01_lo0033_WES	Bladder	WES	68	3.15288	6	3.2356	0	3.05525	0	0.910335	0
T10_68F_b01_lo0035_WES	Bladder	WES	68	4.03012	13	3.93529	7	4.14241	6	0.658076	0
T10_68F_b01_lo0036_WES	Bladder	WES	68	3.20776	7	2.88205	0	3.46914	4	0.66363	0
T10_68F_b01_lo0037_WES	Bladder	WES	68	4.89583	4	7.83333	3	1.95833	0	0.383673	0
T10_68F_b01_lo0038_WES	Bladder	WES	68	6.29103	6	4.02874	0	8.11343	4	0.710233	0
T10_68F_b01_lo0040_WES	Bladder	WES	68	3.33333	5	3.53741	0	3.09524	0	0.955882	0
T10_68F_b01_lo0045_WES	Bladder	WES	68		0		0		0	NA	0
T10_68F_b01_lo0046_WES	Bladder	WES	68		0		0		0	NA	0
T11_69F_b02_lo0033_WES	Bladder	WES	69	1.47381	0	1.52463	0	1.42627	0	1.01144	0
T11_69F_b02_lo0034_WES	Bladder	WES	69	5.43434	0	8.15152	0	0	0	0.681876	0
T11_69F_b02_lo0035_WES	Bladder	WES	69	4.8375	0	19.35	0	0	0	1.49565	0
T11_69F_b02_lo0036_WES	Bladder	WES	69	4.39286	0	6.83333	0	2.5625	0	0.825503	0
T11_69F_b02_lo0038_WES	Bladder	WES	69	5.1224	6	4.05288	0	5.7269	4	0.633263	0
T11_69F_b02_lo0039_WES	Bladder	WES	69	8.85714	0	15.5	0	0	0	0.984127	0
T11_69F_b02_lo0041_WES	Bladder	WES	69	6.83571	3	3.75294	0	11.6	0	0.449296	0
T11_69F_b02_lo0042_WES	Bladder	WES	69	6.77395	7	5.02273	0	8.56589	4	0.672141	0
T11_69F_b02_lo0043_WES	Bladder	WES	69	6.54726	6	5.52941	0	7.59596	3	0.350093	0
T11_69F_b03_lo0002_WES	Bladder	WES	69	2.1891	0	2.29045	0	2.09634	0	1.55438	0
T11_69F_b03_lo0003_WES	Bladder	WES	69	3.5914	4	4.84058	3	2.36879	0	0.84557	0
T11_69F_b03_lo0004_WES	Bladder	WES	69	4.76359	9	3.77011	0	5.60805	6	0.845788	0
T11_69F_b03_lo0005_WES	Bladder	WES	69	4.56329	5	4.29167	0	4.7907	3	0.311492	0
T11_69F_b03_lo0006_WES	Bladder	WES	69	4.89474	0	10.3333	0	0	0	0	0
T11_69F_b05_lo0001_WES	Bladder	WES	69	4.71552	3	9.11667	4	0	0	0.833841	0
T11_69F_b05_lo0002_WES	Bladder	WES	69	4.08889	6	4.47222	3	3.76608	0	0.588128	0
T11_69F_b05_lo0003_WES	Bladder	WES	69	3.46625	5	1.04158	0	5.6636	5	0.927374	0
T11_69F_b05_lo0004_WES	Bladder	WES	69	3.55708	3	6.33333	3	0	0	1.1034	0
T11_69F_b05_lo0005_WES	Bladder	WES	69	8.3	2	9.22222	0	7.54545	0	0	0
T11_69F_b05_lo0007_WES	Bladder	WES	69	4.91667	2	0	0	9.48214	3	0.632143	0
T11_69F_b05_lo0049_WES	Bladder	WES	69	3.42666	8	2.57199	0	4.22984	5	0.964497	0
T11_69F_b05_lo0050_WES	Bladder	WES	69	4.95768	6	5.37862	3	4.59785	3	0.283931	0
T11_69F_b05_lo0051_WES	Bladder	WES	69	4.12705	5	1.47222	0	6.45513	4	0.519072	0
T11_69F_b05_lo0052_WES	Bladder	WES	69	3.19697	4	3.51667	0	2.93056	0	0.678021	0
T11_69F_b05_lo0053_WES	Bladder	WES	69	4.43333	3	2.55769	0	5.86765	0	0.423567	0
T11_69F_b05_lo0054_WES	Bladder	WES	69	3.00115	3	2.65816	0	3.28361	0	1.09916	0
T11_69F_b05_lo0055_WES	Bladder	WES	69	4.60194	5	7.59615	4	1.54902	0	0.645777	0
T11_69F_b05_lo0056_WES	Bladder	WES	69	3.45083	4	5.59398	3	1.36264	0	0.883261	0
T11_69F_b05_lo0073_WES	Bladder	WES	69	2.45649	0	2.81203	0	2.18076	0	0.85898	0
T11_69F_b05_lo0074_WES	Bladder	WES	69	3.12842	0	6.3234	3	0	0	0.834831	0
T11_69F_b05_lo0075_WES	Bladder	WES	69	0	0	0	0	0	0	0.824074	0
T11_69F_b05_lo0076_WES	Bladder	WES	69	4.5	4	3.96	0	4.95	0	0.471429	0
T11_69F_b05_lo0077_WES	Bladder	WES	69	4.52087	4	8.0084	4	1.64879	0	0.731202	0
T11_69F_b05_lo0078_WES	Bladder	WES	69	1.66202	0	4.25893	0	0	0	1.27968	0
T11_69F_b05_lo0079_WES	Bladder	WES	69	3.76623	4	7.96703	4	0	0	0.948746	0
T12_70M_b01_lo0001_WES	Bladder	WES	70	2.86806	5	2.56522	0	3.14667	0	0.984825	0
T12_70M_b01_lo0002_WES	Bladder	WES	70	3.54508	7	3.4879	0	3.60417	4	0.833512	0
T12_70M_b01_lo0004_WES	Bladder	WES	70	0	0	0	0	0	0	1.86034	0
T12_70M_b01_lo0005_WES	Bladder	WES	70	2.74691	6	2.72147	0	2.77282	0	1.13775	0
T12_70M_b01_lo0009_WES	Bladder	WES	70	3.19167	5	2.69718	0	3.70048	0	0.956305	0
T12_70M_b01_lo0011_WES	Bladder	WES	70	2.43975	5	1.80902	0	3.08515	0	0.95244	0
T12_70M_b01_lo0012_WES	Bladder	WES	70	3.20261	0	5.73099	3	0	0	1.05207	0
T12_70M_b01_lo0015_WES	Bladder	WES	70	2.75619	0	1.12959	0	4.30655	0	0.955683	0
T12_70M_b01_lo0017_WES	Bladder	WES	70	2.40121	0	2.52331	0	2.29038	0	0.881439	0
T12_70M_b02_lo0003_WES	Bladder	WES	70	3.52911	4	5.12801	3	1.57045	0	0.628182	0
T12_70M_b02_lo0004_WES	Bladder	WES	70	1.68721	0	1.75952	0	1.62061	0	1.08358	0
T12_70M_b02_lo0005_WES	Bladder	WES	70	8.45209	4	5.21212	0	10.0073	4	0.560109	0
T12_70M_b02_lo0007_WES	Bladder	WES	70	3.98876	4	5.07143	0	3.02128	0	0.208211	0
T12_70M_b02_lo0008_WES	Bladder	WES	70	2.36975	5	2.17227	0	2.60672	0	1.38235	0
T12_70M_b03_lo0004_WES	Bladder	WES	70	4.36667	5	3.93	0	4.9125	0	1.17226	0
T12_70M_b03_lo0005_WES	Bladder	WES	70	1.77716	0	2.42105	0	1.16009	0	1.03502	0
T12_70M_b03_lo0007_WES	Bladder	WES	70	13.625	2	18.1667	0	10.9	0	0	0
T12_70M_b03_lo0009_WES	Bladder	WES	70	3.05	3	3.32727	0	2.71111	0	0.674033	0
T12_70M_b03_lo0010_WES	Bladder	WES	70	2.91859	0	2.03693	0	3.72468	0	1.06564	0
T12_70M_b03_lo0011_WES	Bladder	WES	70	2.34231	0	2.46559	0	2.23077	0	0.987968	0
T12_70M_b03_lo0012_WES	Bladder	WES	70	2.39744	0	5.19444	0	0	0	0.996802	0
T12_70M_b03_lo0013_WES	Bladder	WES	70	4.3759	8	7.29746	8	0.950627	0	0.593929	0
T12_70M_b03_lo0014_WES	Bladder	WES	70	1.79415	0	2.81938	0	0.858071	0	1.18266	0
T12_70M_b03_lo0015_WES	Bladder	WES	70	11.1933	4	11.1933	0	11.1933	0	0.813187	0
T12_70M_b03_lo0017_WES	Bladder	WES	70	2.66409	0	2.24026	0	3.28571	0	1.13955	0
T12_70M_b03_lo0018_WES	Bladder	WES	70	2.92197	6	3.05984	0	2.82031	0	1.20208	0
T12_70M_b03_lo0021_WES	Bladder	WES	70	2.37829	6	1.86127	0	2.91882	0	1.1591	0
T12_70M_b03_lo0025_WES	Bladder	WES	70	2.78419	5	3.38489	0	2.14867	0	1.45759	0
T12_70M_b03_lo0026_WES	Bladder	WES	70	0.772171	0	1.29487	0	0	0	0.548913	0
T12_70M_b03_lo0027_WES	Bladder	WES	70	2.29826	0	1.98126	0	2.73602	0	0.736622	0
T12_70M_b03_lo0028_WES	Bladder	WES	70	3.58866	4	3.14923	0	4.17061	0	1.08289	0
T12_70M_b04_lo0002_WES	Bladder	WES	70	2.14167	0	3.05952	0	1.64744	0	0.549145	0
T12_70M_b04_lo0003_WES	Bladder	WES	70	3.40982	6	4.49856	5	2.29765	0	0.486525	0
T12_70M_b04_lo0004_WES	Bladder	WES	70	2.48948	0	3.50519	0	1.15302	0	1.2015	0
T12_70M_b04_lo0005_WES	Bladder	WES	70	1.22849	0	1.77954	0	0.758647	0	1.24767	0
T12_70M_b04_lo0007_WES	Bladder	WES	70	2.7098	0	1.09857	0	5.30179	0	0.395913	0
T12_70M_b04_lo0009_WES	Bladder	WES	70	5.28571	2	0	0	9.86667	3	1.02778	0
T12_70M_b04_lo0011_WES	Bladder	WES	70	2.55338	0	2.60444	0	2.50427	0	1.61052	0
T12_70M_b04_lo0012_WES	Bladder	WES	70	11.95	3	11.381	0	12.2564	2	0	0
T12_70M_b05_lo0003_WES	Bladder	WES	70	3.12125	5	3.18539	0	3.05965	0	1.14831	0
T12_70M_b05_lo0006_WES	Bladder	WES	70	8.2	4	8.2	0	8.2	3	0.413445	0
T12_70M_b05_lo0007_WES	Bladder	WES	70	2.58731	7	2.75015	0	2.41567	0	1.17695	0
T12_70M_b05_lo0008_WES	Bladder	WES	70	2.90881	4	2.79009	0	3.0381	0	1.23166	0
T12_70M_b08_lo0005_WES	Bladder	WES	70	4.36364	0	5.14286	0	3.78947	0	0.896266	0
T12_70M_b08_lo0009_WES	Bladder	WES	70	3.32895	0	7.02778	0	0	0	1.59454	0
T12_70M_b08_lo0010_WES	Bladder	WES	70	3.67333	0	0	0	6.80247	3	0.236379	0
T12_70M_b08_lo0013_WES	Bladder	WES	70	3.40253	0	0	0	6.89231	0	0.437785	0
T12_70M_b08_lo0015_WES	Bladder	WES	70	3.07451	3	2.54959	0	3.56364	0	0.592257	0
T13_71F_b01_lo0025_WES	Bladder	WES	71	2.05072	0	2.54955	0	1.47396	0	1.13655	0
T13_71F_b01_lo0026_WES	Bladder	WES	71	3.26244	6	2.31575	0	4.32273	4	0.575086	0
T13_71F_b01_lo0028_WES	Bladder	WES	71	2.97066	6	1.3278	0	4.59507	5	1.11527	0
T13_71F_b01_lo0030_WES	Bladder	WES	71	5.42857	2	14.25	3	0	0	0.493506	0
T13_71F_b02_lo0001_WES	Bladder	WES	71	4.76709	10	3.45129	0	6.25833	7	0.645633	0
T13_71F_b02_lo0002_WES	Bladder	WES	71	3.47913	4	1.05099	0	6.46761	4	0.708033	0
T13_71F_b02_lo0004_WES	Bladder	WES	71	2.2094	0	2.29778	0	2.12757	0	0.945588	0
T13_71F_b02_lo0007_WES	Bladder	WES	71	3.03876	7	3.5166	4	2.61274	0	1.03265	0
T13_71F_b02_lo0008_WES	Bladder	WES	71	3.20248	6	1.89377	0	4.16097	5	0.95608	0
T13_71F_b02_lo0009_WES	Bladder	WES	71	1.7697	0	1.49744	0	2.16296	0	1.35765	0
T13_71F_b06_lo0001_WES	Bladder	WES	71	2.56754	6	2.53932	0	2.59639	0	1.24013	0
T13_71F_b06_lo0003_WES	Bladder	WES	71	3.9325	4	2.98748	0	4.67133	3	1.05296	0
T13_71F_b06_lo0004_WES	Bladder	WES	71	4.3218	7	5.04211	3	3.87854	4	0.567805	0
T13_71F_b06_lo0005_WES	Bladder	WES	71	4.06977	5	6.57895	4	2.08333	0	0.885827	0
T13_71F_b06_lo0009_WES	Bladder	WES	71	3.94841	4	5.16883	0	2.91575	0	0.902494	0
T13_71F_b06_lo0010_WES	Bladder	WES	71	2.60357	0	3.65414	0	1.65306	0	0.342013	0
T13_71F_b06_lo0012_WES	Bladder	WES	71	5.53061	3	2.94565	0	7.81731	3	0.797059	0
T13_71F_b06_lo0013_WES	Bladder	WES	71	2.28125	0	2.3725	0	2.19676	0	0.555621	0
T13_71F_b06_lo0058_WES	Bladder	WES	71	4.71895	5	2.71089	0	7.49481	3	0.886563	0
T13_71F_b06_lo0059_WES	Bladder	WES	71	1.75126	0	1.73504	0	1.76778	0	1.19913	0
T13_71F_b06_lo0061_WES	Bladder	WES	71	2.59447	7	3.1049	5	2.10907	0	0.871392	0
T13_71F_b06_lo0062_WES	Bladder	WES	71	2.69663	9	3.15328	6	2.21538	0	0.802111	0
T13_71F_b06_lo0064_WES	Bladder	WES	71	5.18841	2	0	0	8.83951	3	1.14633	0
T13_71F_b06_lo0066_WES	Bladder	WES	71	4.89818	5	4.08182	0	5.44242	3	0.4461	0
T13_71F_b06_lo0067_WES	Bladder	WES	71	4.24194	4	5.44138	0	3.18788	0	0.623715	0
T13_71F_b06_lo0068_WES	Bladder	WES	71	4.15475	9	4.96839	6	3.37986	0	0.703904	0
T13_71F_b06_lo0069_WES	Bladder	WES	71	2.55295	5	3.38757	0	2.0483	0	0.695344	0
T13_71F_b09_lo0037_WES	Bladder	WES	71	1.93789	0	0.832	0	2.90233	0	1.63649	9
T13_71F_b09_lo0038_WES	Bladder	WES	71	3.29158	0	3.39444	0	3.19477	0	1.31398	0
T13_71F_b09_lo0039_WES	Bladder	WES	71	3.36023	4	2.23356	0	5.06275	0	0.973605	0
T13_71F_b09_lo0043_WES	Bladder	WES	71	3.60219	7	5.64461	6	1.58937	0	0.846193	0
T13_71F_b09_lo0044_WES	Bladder	WES	71	3.43787	6	4.0081	4	2.77895	0	0.863282	0
T13_71F_b09_lo0045_WES	Bladder	WES	71	6.85	0	15.8077	0	0	0	1.0873	0
T13_71F_b09_lo0046_WES	Bladder	WES	71	3.05016	4	3.93131	0	2.10606	0	1.27768	0
T13_71F_b09_lo0047_WES	Bladder	WES	71	1.18738	0	0	0	2.34432	0	1.33581	0
T13_71F_b09_lo0048_WES	Bladder	WES	71	2.91209	0	1.89286	0	3.98496	0	1.18304	0
T14_75F_b01_lo0002_WES	Bladder	WES	75	3.78784	4	6.07256	3	2.16142	0	0.974953	0
T14_75F_b01_lo0003_WES	Bladder	WES	75	3.65223	7	4.08386	5	3.15245	0	0.444776	0
T14_75F_b01_lo0004_WES	Bladder	WES	75	3.22523	5	2.72762	0	3.73646	0	0.992583	0
T14_75F_b01_lo0006_WES	Bladder	WES	75	4.11224	5	2.68667	0	5.59722	3	1.09066	0
T14_75F_b01_lo0007_WES	Bladder	WES	75	2.08852	5	1.73145	0	2.42143	0	0.707683	0
T14_75F_b01_lo0009_WES	Bladder	WES	75	3.44086	7	3.85542	4	3.1068	0	0.928433	0
T14_75F_b01_lo0011_WES	Bladder	WES	75		0		0		0	NA	0
T14_75F_b01_lo0012_WES	Bladder	WES	75		0		0		0	NA	0
T14_75F_b01_lo0016_WES	Bladder	WES	75	1.59083	0	1.34226	0	1.95238	0	1.04884	0
T14_75F_b01_lo0017_WES	Bladder	WES	75	3.04251	9	2.05451	0	4.15167	7	0.993402	0
T14_75F_b01_lo0018_WES	Bladder	WES	75	4.47317	8	2.36439	0	7.24094	6	0.771795	0
T14_75F_b01_lo0019_WES	Bladder	WES	75	2.87987	4	2.20434	0	3.40099	0	1.07174	0
T14_75F_b01_lo0021_WES	Bladder	WES	75		0		0		0	NA	0
T14_75F_b01_lo0022_WES	Bladder	WES	75	4.71876	11	4.69164	6	4.74619	6	0.57733	0
T14_75F_b01_lo0026_WES	Bladder	WES	75	2.67586	6	2.54469	0	2.82129	0	0.888465	0
T14_75F_b01_lo0027_WES	Bladder	WES	75	3.02072	8	4.31645	7	1.58939	0	0.953475	0
T14_75F_b01_lo0028_WES	Bladder	WES	75	2.84986	8	3.44007	5	2.37456	0	0.864637	0
T14_75F_b01_lo0029_WES	Bladder	WES	75	4.11301	6	3.92107	0	4.32471	0	0.837358	0
T14_75F_b01_lo0030_WES	Bladder	WES	75	3.24205	9	2.57323	0	3.87085	6	0.857744	0
T14_75F_b01_lo0031_WES	Bladder	WES	75	3.79236	7	5.67894	6	2.13636	0	0.781596	0
T14_75F_b01_lo0032_WES	Bladder	WES	75	3.36765	5	2.88655	0	3.84874	0	0.652645	0
T14_75F_b01_lo0033_WES	Bladder	WES	75	3.06207	5	1.83851	0	4.17293	4	1.05089	0
T14_75F_b01_lo0034_WES	Bladder	WES	75	4.26606	5	5.84906	3	2.76786	0	0.812937	0
T14_75F_b01_lo0035_WES	Bladder	WES	75	2.67009	7	1.81185	0	3.66105	5	0.888197	0
T14_75F_b01_lo0036_WES	Bladder	WES	75	3.96066	3	7.248	3	1.67778	0	0.999527	0
T14_75F_b01_lo0038_WES	Bladder	WES	75	2.99312	4	1.74599	0	4.65597	3	1.23873	0
T14_75F_b01_lo0040_WES	Bladder	WES	75		0		0		0	NA	0
T14_75F_b02_lo0001_WES	Bladder	WES	75	4.87619	6	6.20606	3	3.79259	0	0.684035	0
T14_75F_b02_lo0002_WES	Bladder	WES	75	0.627451	0	1.22099	0	0	0	1.45731	0
T14_75F_b02_lo0004_WES	Bladder	WES	75	2.06571	0	2.44019	0	1.58058	0	1.09005	0
T14_75F_b02_lo0005_WES	Bladder	WES	75	2.11773	0	1.06643	0	2.81035	0	1.15321	0
T14_75F_b02_lo0007_WES	Bladder	WES	75	2.36697	0	3.45536	0	1.21698	0	1.11381	0
T14_75F_b02_lo0008_WES	Bladder	WES	75	3.7619	0	7.9	0	0	0	1.57371	0
T14_75F_b02_lo0009_WES	Bladder	WES	75	3.51087	6	3.51087	0	3.51087	4	1.08549	0
T14_75F_b02_lo0010_WES	Bladder	WES	75	1.95871	0	2.00687	0	1.9128	0	1.09548	0
T14_75F_b02_lo0011_WES	Bladder	WES	75	4.45098	4	4.2037	0	4.63265	0	0.359462	0
T14_75F_b02_lo0012_WES	Bladder	WES	75	2.67375	4	2.87052	0	2.44984	0	1.03114	0
T14_75F_b02_lo0014_WES	Bladder	WES	75	6.00608	3	9.62338	3	2.82286	0	0.312263	0
T14_75F_b02_lo0016_WES	Bladder	WES	75	3.87395	0	3.99134	0	3.65873	0	0.6686	0
T15_78F_b09_lo0007_WES	Bladder	WES	78	5.52703	2	0	0	10.7632	3	0.368468	0
T15_78F_b09_lo0010_WES	Bladder	WES	78	4.46032	2	3.12222	0	5.67677	0	1.124	0
T15_78F_b09_lo0016_WES	Bladder	WES	78	3.23566	5	2.42125	0	3.73869	4	0.633597	0
T15_78F_b09_lo0019_WES	Bladder	WES	78	3.34452	6	3.84	4	2.88	0	0.716418	0
T15_78F_b09_lo0020_WES	Bladder	WES	78	3.51539	9	5.54584	7	1.6753	0	0.891844	0
T15_78F_b10_lo0001_WES	Bladder	WES	78	2.79857	0	4.52341	3	1.10824	0	0.881551	0
T15_78F_b10_lo0002_WES	Bladder	WES	78	2.99014	4	2.86957	0	3.12128	0	0.992919	0
T15_78F_b10_lo0016_WES	Bladder	WES	78	2.05035	0	2.11649	0	1.98822	0	0.963099	0
T15_78F_b10_lo0017_WES	Bladder	WES	78	2.11198	0	1.01375	0	3.30571	4	1.26221	0
T15_78F_b10_lo0041_WES	Bladder	WES	78	4.06527	7	4.72608	4	3.46045	0	0.437001	0
T15_78F_b10_lo0042_WES	Bladder	WES	78	0	0	0	0	0	0	1.93292	0
T15_78F_b10_lo0044_WES	Bladder	WES	78	1.93195	0	0.951908	0	2.9414	0	1.29387	0
T15_78F_b10_lo0045_WES	Bladder	WES	78	4.78677	9	6.3461	6	3.34739	0	0.7387	0
T15_78F_b10_lo0046_WES	Bladder	WES	78	4.30408	0	3.515	0	4.84828	0	1.04925	0
T15_78F_b10_lo0047_WES	Bladder	WES	78	3.96667	0	0	0	4.76	0	1.05778	0
T15_78F_b10_lo0049_WES	Bladder	WES	78	1.28375	0	1.67563	0	0.950357	0	1.39498	0
T15_78F_b10_lo0050_WES	Bladder	WES	78	2.4519	6	2.6118	0	2.31044	0	0.525215	0
T15_78F_b10_lo0051_WES	Bladder	WES	78	2.46753	0	1.72727	0	3.1405	0	0.803383	0
T15_78F_b10_lo0052_WES	Bladder	WES	78	5.75	0	5.22727	0	6.38889	0	0.898438	0
T15_78F_b10_lo0053_WES	Bladder	WES	78	2.52885	0	0	0	3.87398	0	1.12991	0
P10U2	Bladder	WES	82	0	0		0	0	0	1.4898	0
P10U4	Bladder	WES	83		0		0		0	NA	0
P10U5	Bladder	WES	90	0	0	0	0	0	0	1.86957	0
P11U	Bladder	WES	63	2.53333	0	0	0	4.75	0	0.974359	0
P12U	Bladder	WES	73	2.675	0	3.56667	0	1.78333	0	0	0
P14U1	Bladder	WES	68	6.95652	3	0	0	12.3077	3	0	0
P14U2	Bladder	WES	69	4.57407	0	0	0	8.51724	0	0	0
P14U6	Bladder	WES	82	6	0	0	0	12	0	0	0
P15U	Bladder	WES	77	3.27133	17	2.89145	7	3.64789	10	1.26365	0
P16U	Bladder	WES	78	1.94649	31	0.381136	0	3.38443	41	1.51807	59
P17U	Bladder	WES	82		0		0		0	NA	0
P18U	Bladder	WES	61		0		0		0	NA	0
P19U	Bladder	WES	67	2.54762	0	1.78333	0	3.24242	0	0.955357	0
P1U1	Bladder	WES	70		0		0		0	NA	0
P1U2	Bladder	WES	70	0	0	0	0	0	0	0.875	0
P1U3	Bladder	WES	70	4.30345	3	8.6069	4	0	0	0	0
P1U4	Bladder	WES	70	0	0	0	0	0	0	1.53448	0
P1U5	Bladder	WES	70	0	0	0	0	0	0	1.0188	0
P1U6	Bladder	WES	70	0	0	0	0	0	0	0	0
P1U7	Bladder	WES	70	2.92857	0	0	0	5.125	0	1.4386	0
P1U8	Bladder	WES	70	2.7963	0	0	0	5.59259	0	0	0
P20U	Bladder	WES	65	4.4849	11	2.67824	0	6.14225	8	0.902113	0
P21U	Bladder	WES	54	3.0303	101	2.74963	43	3.30685	58	0.695816	0
P22U	Bladder	WES	57	3.85744	130	3.58419	56	4.10323	74	0.88053	0
P23U	Bladder	WES	69	2.05	0	0	0	4.1	0	1.41379	0
P24U	Bladder	WES	64		0		0		0	NA	0
P25U	Bladder	WES	82	1.90756	0	2.49451	0	1.29714	0	0.426692	0
P26U	Bladder	WES	77	2.65119	9	3.26545	6	1.98057	0	0.951922	0
P27U	Bladder	WES	70	24	0	0	0	48	0	0	0
P28U	Bladder	WES	78		0		0		0	0	0
P29U	Bladder	WES	77		0		0		0	NA	0
P30U	Bladder	WES	65	3.21429	0	5.29412	0	0	0	0	0
P31U	Bladder	WES	70	3.85382	3	6.21429	3	1.80124	0	0.552381	0
P32U	Bladder	WES	51	4.09	3	2.72667	0	4.908	0	0.834694	0
P33U	Bladder	WES	68	2.89706	0	5.47222	0	0	0	1.10674	0
P34U	Bladder	WES	63	5.75	0	7.66667	0	0	0	1.15	0
P35U	Bladder	WES	68	1.43274	0	0	0	2.52836	5	1.59193	16
P36U	Bladder	WES	58	4.39815	4	5.27778	0	3.51852	0	0	0
P37U	Bladder	WES	74	0	0	0	0	0	0	0	0
P38U	Bladder	WES	75	3.08696	0	4.17647	0	2.44828	0	0.8875	0
P39U	Bladder	WES	68	3.76744	0	8.1	3	0	0	0.54	0
P3U1	Bladder	WES	69	5.57143	0	9.75	0	0	0	0	0
P3U2	Bladder	WES	69	2.37028	0	0	0	4.3319	0	1.25267	0
P3U3	Bladder	WES	69	3.12291	14	2.62237	5	3.57824	9	1.23357	0
P3U5	Bladder	WES	69	3.64727	39	1.52504	0	5.66334	35	1.0646	0
P3U6	Bladder	WES	69	3.55302	18	3.04009	7	4.00332	11	1.16882	0
P3U7	Bladder	WES	69	0	0	0	0	0	0	2.16484	0
P40U	Bladder	WES	63	3.3125	0	0	0	5.3	0	0.84127	0
P41U	Bladder	WES	40	0	0	0	0	0	0	1.28571	0
P42U	Bladder	WES	55	2	0	3.41176	0	0	0	0	0
P43U	Bladder	WES	86	4.03748	96	3.99906	48	4.07665	48	0.357996	0
P44U	Bladder	WES	70	3.67754	68	2.96211	24	4.32607	45	0.588822	0
P45U	Bladder	WES	71	1.41667	0	2.64444	0	0	0	1.23958	0
P46U	Bladder	WES	62	1.08075	0	0	0	1.91209	0	1.44518	0
P47U	Bladder	WES	61	2.22247	12	1.76658	0	2.55172	9	1.26627	0
P48U	Bladder	WES	65	4.28125	0	9.78571	0	0	0	0	0
P49U	Bladder	WES	47	0	0	0	0	0	0	0	0
P4U1	Bladder	WES	82	2.91429	34	2.22408	10	3.54828	24	1.34113	28
P4U2	Bladder	WES	82	3.78232	10	3.03247	0	4.47372	6	1.08066	0
P4U4	Bladder	WES	82	3.89855	13	4.12032	7	3.69943	7	1.0168	0
P50U	Bladder	WES	74	1.99375	0	4.69118	0	0	0	0.802852	0
P51U	Bladder	WES	66	3.21785	8	3.41073	0	3.09291	5	1.3578	0
P52U	Bladder	WES	78	2.48571	0	2.61654	0	2.36735	0	0.671815	0
P53U	Bladder	WES	34	4.08333	0	0	0	6.125	0	0	0
P54U	Bladder	WES	83	6.94444	7	7.46269	3	6.49351	3	0.403551	0
P55U	Bladder	WES	70		0		0		0	NA	0
P56U	Bladder	WES	65	2.65	0	4.96875	0	0	0	0	0
P58U	Bladder	WES	76	2.32051	0	0	0	3.77083	0	0	0
P59U	Bladder	WES	55	4.81373	0	5.27957	0	4.42342	0	0	0
P5U1	Bladder	WES	61		0		0		0	NA	0
P5U2	Bladder	WES	61	3.18966	0	2.5	0	3.7	0	0.806686	0
P5U3	Bladder	WES	61	2.29167	0	0	0	3.92857	0	0	0
P5U4	Bladder	WES	61		0		0		0	NA	0
P5U5	Bladder	WES	61		0		0		0	NA	0
P5U6	Bladder	WES	61	0	0	0	0	0	0	0	0
P5U7	Bladder	WES	61	4.3	0	0	0	8.6	0	0	0
P5U8	Bladder	WES	61		0		0		0	NA	0
P60U	Bladder	WES	62	8.33333	0	0	0	10	0	0	0
P61U	Bladder	WES	67	3.40385	0	4.91667	0	2.60294	0	0.650735	0
P62U	Bladder	WES	70	5.14456	23	5.82313	15	4.25256	8	0.487254	0
P63U	Bladder	WES	66	2.79365	14	1.66893	0	3.73841	12	1.0742	0
P64U	Bladder	WES	63	0	0	0	0	0	0	0	0
P65U	Bladder	WES	84	5.44826	1456	2.27649	167	7.55095	1289	0.447273	0
P66U	Bladder	WES	79	7.7037	2	6.93333	0	8.66667	0	0	0
P67U	Bladder	WES	63	1.9451	0	2.3619	0	1.65333	0	1.15888	0
P68U	Bladder	WES	76	1.69872	0	0	0	2.76042	0	1.05159	0
P69U	Bladder	WES	79	5.04545	2	3.26471	0	6.9375	0	0.513889	0
P6U1	Bladder	WES	54	3.12773	3	1.30623	0	4.80168	3	1.09212	0
P6U2	Bladder	WES	54	5.06302	244	5.66724	135	4.50089	109	0.727563	0
P6U5	Bladder	WES	54	4.05922	32	2.02213	0	5.84291	27	1.06491	0
P6U6	Bladder	WES	54	2.06298	5	0.833402	0	3.26856	6	1.04948	0
P80U	Bladder	WES	67	1.6217	38	1.03062	0	2.16042	37	1.56702	96
P81U	Bladder	WES	77	1.08	0	0	0	1.8	0	1.8144	0
P82U	Bladder	WES	68	5.6087	0	7.16667	0	4.60714	0	0	0
P83U	Bladder	WES	65	2.1236	0	0	0	4.97368	0	0.870968	0
P85U	Bladder	WES	74	4.67797	3	4.92857	0	4.45161	0	0.370968	0
P87U	Bladder	WES	70	10.75	0	0	0	25.8	0	0	0
P89U	Bladder	WES	82	1.83048	8	1.71178	0	1.93799	0	1.19735	0
P8U1	Bladder	WES	49	0	0	0	0	0	0	2.11765	0
P8U2	Bladder	WES	49	3.82997	4	3.18182	0	4.43182	0	0.620455	0
P8U3	Bladder	WES	49	0.768182	0	0	0	1.39669	0	1.63636	0
P8U4	Bladder	WES	49	1.5646	0	0	0	2.84656	8	1.71442	23
P8U5	Bladder	WES	49	1.35802	0	3.66667	0	0	0	1.87075	0
P8U6	Bladder	WES	49	0	0	0	0	0	0	0	0
P90U	Bladder	WES	67	2.5625	0	0	0	6.83333	0	0	0
P91U	Bladder	WES	76	3.19891	6	2.9081	0	3.36728	4	0.956327	0
P92U	Bladder	WES	49	0	0	0	0	0	0	0	0
P93U	Bladder	WES	63	1.68056	0	0	0	2.52083	0	0.731855	0
P94U	Bladder	WES	63	3.21385	0	4.77175	0	1.94429	0	0.669573	0
P97U	Bladder	WES	63	4.43382	0	6.28125	0	2.79167	0	0.534574	0
P9U1	Bladder	WES	67	1.73514	10	0.470465	0	2.81687	14	1.53188	29
P9U2	Bladder	WES	67	1.56829	0	0.471421	0	2.56168	0	1.40918	0
P9U3	Bladder	WES	67	0	0	0	0	0	0	2.62857	0
P9U4	Bladder	WES	67	0	0	0	0	0	0	0	0
P9U5	Bladder	WES	67	0	0	0	0	0	0	1.91613	0
P9U6	Bladder	WES	67	0	0	0	0	0	0	1.1131	0
ZS19U	Bladder	WES	68	3.00931	25	2.99038	12	3.02747	13	1.10473	0
ZS20U	Bladder	WES	41	1.92727	0	3.73021	0	0	0	1.34909	0
ZS21U	Bladder	WES	64	5.35714	0	9.375	0	0	0	1.2931	0
ZS23U	Bladder	WES	50	3.23596	6	3.34884	0	3.13043	0	0.64574	0
ZS24U	Bladder	WES	63	2.29326	0	1.12843	0	3.49627	0	1.46795	0
ZS25U	Bladder	WES	64	2.42222	0	5.58974	0	0	0	0	0
ZS27U	Bladder	WES	77	1.74893	0	0.965321	0	2.51432	0	1.27984	0
ZS28U	Bladder	WES	59	5.07584	8	4.24768	3	5.83416	5	0.382492	0
ZS2U	Bladder	WES	64	0	0	0	0	0	0	1.46516	0
ZS31U	Bladder	WES	76	2.02174	0	0	0	3.1	0	1.22368	0
ZS32U	Bladder	WES	71	1.33333	0	0	0	2.66667	0	0.888889	0
ZS33U	Bladder	WES	78	3.32	0	5.92857	0	0	0	0	0
ZS35U	Bladder	WES	79		0		0		0	NA	0
ZS39U	Bladder	WES	51	3.06494	5	1.97608	0	3.75455	4	1.0021	0
ZS3U	Bladder	WES	41	4.08333	3	4.39744	0	3.81111	0	0.376096	0
ZS41U	Bladder	WES	70		0		0		0	NA	0
ZS42U	Bladder	WES	54	7.76	2	16.1667	2	0	0	0	0
ZS43U	Bladder	WES	72	2.33828	0	1.48635	0	3.27759	0	1.15079	0
ZS45U	Bladder	WES	60	2.41667	0	0	0	5.8	0	0.568627	0
ZS46U	Bladder	WES	58	1.28352	0	2.60714	0	0	0	1.15074	0
ZS47U	Bladder	WES	81	2.26667	0	1.51111	0	3.02222	0	0.412121	0
ZS48U	Bladder	WES	61	19	0	19	0		0	0	0
ZS49U	Bladder	WES	71	4.7	0	11.75	0	2.9375	0	0.47	0
ZS4U	Bladder	WES	61	1.39474	0	3.3125	0	0	0	1.10417	0
ZS50U	Bladder	WES	75	2.62394	7	2.01434	0	3.17258	5	1.19455	0
ZS52U	Bladder	WES	80		0		0		0	NA	0
ZS54U	Bladder	WES	82	1.29094	0	0.882143	0	1.68027	0	1.44868	0
ZS55U	Bladder	WES	65		0		0		0	NA	0
ZS56U	Bladder	WES	60	2.90116	10	2.8466	5	2.95063	5	0.736706	0
ZS57U	Bladder	WES	57	2.89474	0	5.5	0	0	0	0	0
ZS8U	Bladder	WES	60	4	0	9.33333	0	0	0	0	0
340-13	Blood	WGS		6.1693	20	7.31471	13	4.89246	7	0.581754	0
340-14	Blood	WGS		5.10345	10	5.48148	7	4.48485	3	0.965948	0
340-15	Blood	WGS		4.67856	13	7.08405	10	2.31762	0	0.692488	0
340-2	Blood	WGS		6.93585	33	7.73831	21	5.94882	12	0.781936	0
340-3	Blood	WGS		6.41509	14	8.94096	12	3.34443	3	0.708207	0
340-4	Blood	WGS		4.34583	11	6.51875	8	2.37045	0	0.905382	0
340-5	Blood	WGS		4.35345	14	5.09175	8	3.68546	6	0.693777	0
347HB1-1	Blood	WGS		7.00468	18	5.27939	7	9.27893	11	0.514787	0
347HB1-10	Blood	WGS		7.52465	30	8.57303	19	6.35833	12	0.860085	0
347HB1-11	Blood	WGS		4.76488	9	6.93074	7	2.59903	0	0.510295	0
347HB1-12	Blood	WGS		4.57944	23	4.82899	13	4.28956	10	1.1523	0
347HB1-13	Blood	WGS		6.1625	12	8.11646	8	4.29942	4	0.828571	0
347HB1-15	Blood	WGS		7.63849	12	9.66502	11	3.38276	0	0.360635	0
347HB1-16	Blood	WGS		4.93205	15	7.75283	12	2.44312	0	0.703423	0
347HB1-18	Blood	WGS		7.89516	48	10.43	37	4.61237	11	0.56672	0
347HB1-19	Blood	WGS		6.32129	18	7.06014	10	5.54725	7	0.740221	0
347HB1-2	Blood	WGS		7.4445	16	10.3987	13	3.73286	3	0.282134	0
347HB1-20	Blood	WGS		6.4823	9	7.94274	4	5.62101	5	0.67571	0
347HB1-21	Blood	WGS		5.56404	12	9.39054	12	1.52496	0	0.587553	0
347HB1-22	Blood	WGS		3.97687	9	5.04256	6	2.79533	0	0.794964	0
347HB1-23	Blood	WGS		6.50179	9	7.63846	5	5.51667	4	0.719565	0
347HB1-25	Blood	WGS		4.15703	13	6.74154	12	1.49048	0	0.675962	0
347HB1-27	Blood	WGS		5.01114	17	8.59053	16	1.43176	0	0.554476	0
347HB1-3	Blood	WGS		5.43024	10	5.71721	6	5.07371	4	0.689259	0
347HB1-4	Blood	WGS		8.44322	18	10.4045	12	6.25388	6	0.571555	0
347HB1-5	Blood	WGS		7.52554	19	10.1222	13	5.19388	6	0.634558	0
347HB1-6	Blood	WGS		4.5294	27	5.28549	15	3.87171	12	1.29914	25
347HB1-7	Blood	WGS		5.94268	17	7.2963	11	4.41987	5	0.845359	0
347HB1-8	Blood	WGS		6.76426	23	8.54708	16	4.77305	7	0.581067	0
347HB1-9	Blood	WGS		3.98788	5	4.82051	4	2.78519	0	0.745225	0
348HB2-1	Blood	WGS		5.05405	18	7.16286	14	2.83126	4	0.746359	0
348HB2-10	Blood	WGS		8.12192	18	11.0675	14	4.51607	4	0.49935	0
348HB2-11	Blood	WGS		4.44521	8	3.94512	4	5.09048	4	0.891833	0
348HB2-12	Blood	WGS		4.81924	10	5.81731	7	3.78125	4	0.492137	0
348HB2-13	Blood	WGS		5.02126	20	6.63922	14	3.30812	6	0.54408	0
348HB2-14	Blood	WGS		7.45996	42	9.74264	31	4.75458	11	0.340062	0
348HB2-15	Blood	WGS		7.18135	31	7.84951	18	6.41667	13	0.550874	0
348HB2-16	Blood	WGS		7.27414	36	9.95957	25	4.72571	11	0.443655	0
348HB2-17	Blood	WGS		7.72007	17	11.4115	14	3.4884	3	0.390777	0
348HB2-18	Blood	WGS		4.30182	14	5.70588	10	2.88297	4	0.823611	0
348HB2-19	Blood	WGS		4.80835	17	6.04938	12	3.53813	6	0.708817	0
348HB2-2	Blood	WGS		6.11141	17	8.63103	12	3.63524	4	0.561252	0
348HB2-20	Blood	WGS		5.98872	14	7.11475	11	3.9546	3	0.70276	0
348HB2-21	Blood	WGS		5.21337	12	4.26755	5	6.4676	7	0.75009	0
348HB2-22	Blood	WGS		4.78043	13	5.47262	9	3.88059	4	0.616554	0
348HB2-24	Blood	WGS		5.33926	12	6.27438	8	4.11321	4	0.865278	0
348HB2-3	Blood	WGS		7.69584	36	10.5656	25	4.85539	10	0.597586	0
348HB2-4	Blood	WGS		4.46702	11	3.9279	5	5.17769	6	0.841693	0
348HB2-5	Blood	WGS		7.15534	54	7.92847	31	6.33206	23	0.533837	0
348HB2-6	Blood	WGS		5.43949	16	7.06959	9	4.13007	6	0.883265	0
348HB2-7	Blood	WGS		4.85471	14	6.57408	11	2.88971	3	0.852035	0
348HB2-8	Blood	WGS		4.46197	10	5.00967	6	3.95722	4	0.790544	0
348HB2-9	Blood	WGS		5.83555	12	10.1731	10	2.27651	0	0.723176	0
HAP1_D_PB_MPP1	Blood	WGS		4.49642	65	5.89897	43	3.24332	22	0.799184	0
HAP1_D_PB_MPP2	Blood	WGS		3.83114	59	4.62481	38	3.04683	21	0.770725	0
HAP2_D_PB_MPP1	Blood	WGS		4.32645	65	5.44327	44	3.15957	21	0.651781	0
HAP2_D_PB_MPP2	Blood	WGS		3.84436	58	5.92473	50	1.82297	9	0.742525	0
HAP2_D_PB_MPP3	Blood	WGS		3.94094	57	5.22806	40	2.67463	16	0.739108	0
BMH1_TG001_3_P11_A01	Blood	WGS	63	5.177	106	6.82442	78	3.34176	28	0.691784	0
BMH1_TG001_3_P11_A02	Blood	WGS	63	4.27961	106	5.83172	83	2.51684	23	0.777561	0
BMH1_TG001_3_P11_A03	Blood	WGS	63	4.79943	112	6.46206	82	3.06241	30	0.729274	0
BMH1_TG001_3_P11_A04	Blood	WGS	63	4.77191	92	6.35743	66	3.1562	26	0.663574	0
BMH1_TG001_3_P11_A05	Blood	WGS	63	4.46129	88	5.03254	53	3.84794	35	0.654328	0
BMH1_TG001_3_P11_A06	Blood	WGS	63	4.57143	90	6.13406	66	2.93223	24	0.633339	0
BMH1_TG001_3_P11_A07	Blood	WGS	63	5.02052	110	5.56874	65	4.42692	45	0.585573	0
BMH1_TG001_3_P11_A08	Blood	WGS	63	4.79224	110	5.9746	77	3.45418	33	0.636032	0
BMH1_TG001_3_P11_A09	Blood	WGS	63	4.75175	95	6.47939	67	3.13904	28	0.639236	0
BMH1_TG001_3_P11_A10	Blood	WGS	63	4.55986	75	5.96062	51	3.23492	24	0.681091	0
BMH1_TG001_3_P11_A11	Blood	WGS	63	4.21442	84	5.02825	54	3.33936	29	0.636164	0
BMH1_TG001_3_P11_A12	Blood	WGS	63	5.39516	108	7.30648	79	3.44347	30	0.523458	0
BMH1_TG001_3_P11_B01	Blood	WGS	63	4.4317	65	6.12343	50	2.62126	15	0.76464	0
BMH1_TG001_3_P11_B02	Blood	WGS	63	4.78325	81	5.96053	55	3.51166	26	0.686319	0
BMH1_TG001_3_P11_B03	Blood	WGS	63	4.38693	105	5.70015	74	3.0239	31	0.688968	0
BMH1_TG001_3_P11_B04	Blood	WGS	63	5.06928	103	6.37551	72	3.60804	31	0.70372	0
BMH1_TG001_3_P11_B05	Blood	WGS	63	4.8668	86	6.54051	66	2.92241	20	0.672694	0
BMH1_TG001_3_P11_B06	Blood	WGS	63	4.00307	69	4.61774	42	3.38985	27	0.662638	0
BMH1_TG001_3_P11_B08	Blood	WGS	63	4.80762	105	6.71943	83	2.67588	22	0.702902	0
BMH1_TG001_3_P11_B09	Blood	WGS	63	5.27152	105	6.24963	67	4.19867	37	0.723024	0
BMH1_TG001_3_P11_B10	Blood	WGS	63	4.30143	96	5.18185	65	3.27659	31	0.682022	0
BMH1_TG001_3_P11_B11	Blood	WGS	63	4.81081	95	5.36006	55	4.2591	41	0.66505	0
BMH1_TG001_3_P11_B12	Blood	WGS	63	4.69834	80	5.85811	56	3.36568	24	0.704484	0
BMH1_TG001_3_P11_C01	Blood	WGS	63	5.30593	96	6.50206	65	3.9435	31	0.682209	0
BMH1_TG001_3_P11_C02	Blood	WGS	63	4.90428	90	6.56834	67	3.08706	23	0.636564	0
BMH1_TG001_3_P11_C03	Blood	WGS	63	4.39485	100	5.40029	66	3.36057	34	0.721247	0
BMH1_TG001_3_P11_C04	Blood	WGS	63	4.71441	80	6.5866	59	2.90693	21	0.641828	0
BMH1_TG001_3_P11_C05	Blood	WGS	63	5.30489	97	6.9684	69	3.59059	29	0.54809	0
BMH1_TG001_3_P11_C06	Blood	WGS	63	4.89443	99	5.87511	66	3.78521	33	0.594098	0
BMH1_TG001_3_P11_C07	Blood	WGS	63	4.86025	90	6.7018	67	2.96634	23	0.619152	0
BMH1_TG001_3_P11_C08	Blood	WGS	63	4.5818	95	5.70697	64	3.37484	30	0.649855	0
BMH1_TG001_3_P11_C09	Blood	WGS	63	3.73121	72	5.38003	57	2.14467	15	0.716831	0
BMH1_TG001_3_P11_C10	Blood	WGS	63	4.64226	104	5.95327	74	3.1888	30	0.668737	0
BMH1_TG001_3_P11_C11	Blood	WGS	63	4.33388	115	5.01004	72	3.59397	43	0.646255	0
BMH1_TG001_3_P11_C12	Blood	WGS	63	4.76059	86	5.83929	58	3.57517	28	0.650883	0
BMH1_TG001_3_P11_D01	Blood	WGS	63	4.41489	76	5.5012	47	3.43216	28	0.628856	0
BMH1_TG001_3_P11_D02	Blood	WGS	63	4.85433	92	6.14386	61	3.57904	31	0.659969	0
BMH1_TG001_3_P11_D03	Blood	WGS	63	5.0775	118	6.16218	84	3.69403	34	0.619969	0
BMH1_TG001_3_P11_D04	Blood	WGS	63	4.79767	102	5.71651	66	3.80036	36	0.69869	0
BMH1_TG001_3_P11_D05	Blood	WGS	63	4.40008	102	5.27937	63	3.54681	39	0.765483	0
BMH1_TG001_3_P11_D06	Blood	WGS	63	5.03586	99	5.60929	56	4.47976	43	0.744406	0
BMH1_TG001_3_P11_D07	Blood	WGS	63	5.60016	118	7.21333	87	3.67154	31	0.51414	0
BMH1_TG001_3_P11_D08	Blood	WGS	63	5.27611	82	7.28821	59	3.36298	23	0.66105	0
BMH1_TG001_3_P11_D09	Blood	WGS	63	5.0908	108	6.5196	74	3.62162	34	0.654517	0
BMH1_TG001_3_P11_D10	Blood	WGS	63	5.36104	99	6.25315	64	4.33843	35	0.625394	0
BMH1_TG001_3_P11_D11	Blood	WGS	63	5.10497	88	5.91076	54	4.26511	34	0.675898	0
BMH1_TG001_3_P11_D12	Blood	WGS	63	4.07988	67	5.53296	52	2.49327	16	0.709847	0
BMH1_TG001_3_P11_E01	Blood	WGS	63	4.65988	95	5.90002	66	3.33955	29	0.720837	0
BMH1_TG001_3_P11_E02	Blood	WGS	63	4.62148	76	6.14784	58	2.86724	18	0.65943	0
BMH1_TG001_3_P11_E03	Blood	WGS	63	5.43334	130	6.53516	85	4.22578	45	0.60208	0
BMH1_TG001_3_P11_E04	Blood	WGS	63	4.10072	82	4.95004	53	3.22987	29	0.720928	0
BMH1_TG001_3_P11_E05	Blood	WGS	63	5.32116	111	7.32815	85	3.10541	26	0.681263	0
BMH1_TG001_3_P11_E06	Blood	WGS	63	4.52215	86	5.98401	62	2.96829	23	0.698354	0
BMH1_TG001_3_P11_E07	Blood	WGS	63	5.00912	106	6.81567	79	3.06919	26	0.640359	0
BMH1_TG001_3_P11_E08	Blood	WGS	63	4.00204	74	4.82163	50	3.0845	24	0.716919	0
BMH1_TG001_3_P11_E09	Blood	WGS	63	4.67814	96	5.57593	64	3.63936	32	0.649208	0
BMH1_TG001_3_P11_E10	Blood	WGS	63	5.7879	75	7.29671	51	4.19033	24	0.718925	0
BMH1_TG001_3_P11_E11	Blood	WGS	63	4.25278	82	5.83431	64	2.50789	18	0.735662	0
BMH1_TG001_3_P11_E12	Blood	WGS	63	4.50542	75	6.28991	60	2.53864	16	0.645183	0
BMH1_TG001_3_P11_F01	Blood	WGS	63	4.5139	79	5.73116	54	3.28732	26	0.690681	0
BMH1_TG001_3_P11_F02	Blood	WGS	63	4.25399	90	5.75151	65	2.7851	25	0.627825	0
BMH1_TG001_3_P11_F03	Blood	WGS	63	4.57976	85	6.37156	68	2.52534	17	0.601245	0
BMH1_TG001_3_P11_F04	Blood	WGS	63	5.12082	104	6.80611	78	3.16943	25	0.629557	0
BMH1_TG001_3_P11_F05	Blood	WGS	63	5.13317	126	6.4944	85	3.73516	41	0.680447	0
BMH1_TG001_3_P11_F06	Blood	WGS	63	4.48108	105	5.52086	70	3.39431	35	0.668585	0
BMH1_TG001_3_P11_F07	Blood	WGS	63	5.46715	105	6.83682	73	3.91626	32	0.600452	0
BMH1_TG001_3_P11_F08	Blood	WGS	63	5.45526	116	6.44851	75	4.33422	41	0.615826	0
BMH1_TG001_3_P11_F09	Blood	WGS	63	5.36232	116	6.63384	79	3.95303	37	0.659985	0
BMH1_TG001_3_P11_F10	Blood	WGS	63	5.37492	112	6.43127	70	4.29148	41	0.559388	0
BMH1_TG001_3_P11_F11	Blood	WGS	63	4.58346	85	5.34092	55	3.71065	30	0.681631	0
BMH1_TG001_3_P11_F12	Blood	WGS	63	4.27995	92	5.27625	62	3.22733	30	0.712978	0
BMH1_TG001_3_P11_G01	Blood	WGS	63	5.29478	109	6.63345	73	3.88873	36	0.591707	0
BMH1_TG001_3_P11_G02	Blood	WGS	63	4.84883	102	5.49136	62	4.15217	40	0.686947	0
BMH1_TG001_3_P11_G03	Blood	WGS	63	5.05083	111	6.21759	76	3.72546	35	0.622186	0
BMH1_TG001_3_P11_G04	Blood	WGS	63	3.82362	55	4.39821	36	3.14798	19	0.652082	0
BMH1_TG001_3_P11_G05	Blood	WGS	63	5.39347	109	6.18755	67	4.53185	42	0.613974	0
BMH1_TG001_3_P11_G06	Blood	WGS	63	5.46627	105	6.64911	69	4.2042	37	0.636332	0
BMH1_TG001_3_P11_G07	Blood	WGS	63	4.58549	104	5.75163	67	3.48488	37	0.7235	0
BMH1_TG001_3_P11_G08	Blood	WGS	63	4.72782	77	6.11547	58	3.07024	20	0.626541	0
BMH1_TG001_3_P11_G09	Blood	WGS	63	4.77841	117	6.13056	81	3.36628	36	0.663848	0
BMH1_TG001_3_P11_G10	Blood	WGS	63	5.4802	92	7.08073	64	3.75822	27	0.58198	0
BMH1_TG001_3_P11_G11	Blood	WGS	63	4.96422	108	6.46625	74	3.49341	34	0.689206	0
BMH1_TG001_3_P11_G12	Blood	WGS	63	4.17408	52	4.73202	31	3.60279	21	0.67154	0
BMH1_TG001_3_P11_H01	Blood	WGS	63	4.77623	95	6.65329	76	2.63884	19	0.69796	0
BMH1_TG001_3_P11_H02	Blood	WGS	63	5.45833	130	6.8236	91	3.86648	39	0.656077	0
BMH1_TG001_3_P11_H03	Blood	WGS	63	4.3571	73	5.15787	46	3.53409	27	0.716401	0
BMH1_TG001_3_P11_H04	Blood	WGS	63	4.72392	128	5.66728	84	3.68199	44	0.696468	0
BMH1_TG001_3_P11_H05	Blood	WGS	63	5.00249	84	6.31199	57	3.62163	27	0.685442	0
BMH1_TG001_3_P11_H06	Blood	WGS	63	4.73978	91	6.22503	65	3.15358	25	0.709224	0
BMH1_TG001_3_P11_H07	Blood	WGS	63	4.37871	89	5.41832	61	3.22022	28	0.593708	0
BMH1_TG001_3_P11_H08	Blood	WGS	63	5.81914	108	7.10973	71	4.40656	36	0.483058	0
BMH1_TG001_3_P11_H09	Blood	WGS	63	4.40841	108	5.68979	74	3.13682	34	0.690178	0
BMH1_TG001_3_P11_H10	Blood	WGS	63	4.37413	96	5.84468	73	2.73655	23	0.621744	0
BMH1_TG001_3_P11_H11	Blood	WGS	63	5.18467	112	6.74357	82	3.41975	30	0.628964	0
BMH1_TG001_3_P11_H12	Blood	WGS	63	4.52267	82	5.67857	54	3.36389	27	0.726288	0
BMH1_TG001_3_P12_A01	Blood	WGS	63	4.73441	99	6.538	74	2.93083	26	0.560017	0
BMH1_TG001_3_P12_A02	Blood	WGS	63	4.86544	121	6.2249	86	3.36588	35	0.667679	0
BMH1_TG001_3_P12_A03	Blood	WGS	63	4.46968	54	4.54434	28	4.39326	26	0.717258	0
BMH1_TG001_3_P12_A04	Blood	WGS	63	4.84491	66	6.16233	45	3.4654	21	0.687546	0
BMH1_TG001_3_P12_A05	Blood	WGS	63	5.21482	115	6.52059	77	3.84201	38	0.616346	0
BMH1_TG001_3_P12_A06	Blood	WGS	63	4.50907	123	6.07412	90	2.89685	33	0.704158	0
BMH1_TG001_3_P12_A07	Blood	WGS	63	4.38917	124	5.25304	80	3.47632	44	0.722107	0
BMH1_TG001_3_P12_A08	Blood	WGS	63	4.5337	55	4.73067	31	4.30804	24	0.690735	0
BMH1_TG001_3_P12_A09	Blood	WGS	63	5.06278	119	5.98866	75	4.0832	44	0.613003	0
BMH1_TG001_3_P12_A10	Blood	WGS	63	4.32648	86	5.33085	56	3.32212	30	0.749212	0
BMH1_TG001_3_P12_A11	Blood	WGS	63	4.65326	119	6.05691	88	3.01009	30	0.685194	0
BMH1_TG001_3_P12_A12	Blood	WGS	63	5.02078	112	6.38124	79	3.49719	33	0.590461	0
BMH1_TG001_3_P12_B01	Blood	WGS	63	3.82667	90	4.60472	59	3.014	31	0.694386	0
BMH1_TG001_3_P12_B02	Blood	WGS	63	5.33509	115	6.81337	81	3.70866	34	0.646768	0
BMH1_TG001_3_P12_B03	Blood	WGS	63	4.96038	143	6.44392	100	3.43195	43	0.62397	0
BMH1_TG001_3_P12_B04	Blood	WGS	63	5.67115	135	7.4053	93	3.90676	42	0.57753	0
BMH1_TG001_3_P12_B05	Blood	WGS	63	4.19027	49	5.53419	36	2.73116	13	0.704601	0
BMH1_TG001_3_P12_B06	Blood	WGS	63	4.67734	115	6.15091	82	3.14101	33	0.720155	0
BMH1_TG001_3_P12_B07	Blood	WGS	63	5.06489	104	7.2104	81	2.85032	23	0.646977	0
BMH1_TG001_3_P12_B08	Blood	WGS	63	4.51695	64	5.58182	45	3.25284	19	0.68368	0
BMH1_TG001_3_P12_B09	Blood	WGS	63	4.78509	89	7.0901	72	2.42245	16	0.626036	0
BMH1_TG001_3_P12_B10	Blood	WGS	63	5.11325	100	6.43965	66	3.78968	34	0.629487	0
BMH1_TG001_3_P12_B11	Blood	WGS	63	5.02095	111	6.38616	75	3.61664	35	0.707604	0
BMH1_TG001_3_P12_B12	Blood	WGS	63	4.69135	98	5.07478	57	4.26741	41	0.681184	0
BMH1_TG001_3_P12_C01	Blood	WGS	63	5.14603	120	6.66812	85	3.51062	35	0.598375	0
BMH1_TG001_3_P12_C02	Blood	WGS	63	4.51961	84	5.79536	59	3.17742	25	0.76992	0
BMH1_TG001_3_P12_C03	Blood	WGS	63	5.50759	65	7.04196	42	4.06198	23	0.67253	0
BMH1_TG001_3_P12_C04	Blood	WGS	63	4.55013	69	5.31499	43	3.736	26	0.718889	0
BMH1_TG001_3_P12_C05	Blood	WGS	63	4.72496	114	5.75852	76	3.60255	38	0.585985	0
BMH1_TG001_3_P12_C06	Blood	WGS	63	4.3203	117	5.13312	77	3.39793	40	0.740178	0
BMH1_TG001_3_P12_C08	Blood	WGS	63	5.02677	101	6.62854	73	3.30808	28	0.625356	0
BMH1_TG001_3_P12_C09	Blood	WGS	63	4.52547	104	5.4186	69	3.51924	35	0.70278	0
BMH1_TG001_3_P12_C10	Blood	WGS	63	5.37945	90	6.64299	60	4.02167	30	0.691855	0
BMH1_TG001_3_P12_C11	Blood	WGS	63	4.69134	113	5.86552	75	3.49134	38	0.637074	0
BMH1_TG001_3_P12_C12	Blood	WGS	63	4.9301	107	6.43877	82	3.05407	25	0.665357	0
BMH1_TG001_3_P12_D02	Blood	WGS	63	5.09186	127	6.4603	90	3.55628	37	0.605287	0
BMH1_TG001_3_P12_D03	Blood	WGS	63	5.08014	118	6.78735	85	3.30918	33	0.587741	0
BMH1_TG001_3_P12_D05	Blood	WGS	63	5.75815	101	6.92138	62	4.63616	39	0.644947	0
BMH1_TG001_3_P12_D07	Blood	WGS	63	4.10556	88	5.27634	61	2.92023	27	0.75042	0
BMH1_TG001_3_P12_D08	Blood	WGS	63	4.71146	94	5.91352	63	3.46616	31	0.671672	0
BMH1_TG001_3_P12_D09	Blood	WGS	63	4.66549	98	6.928	81	2.29357	17	0.647808	0
BMH1_TG001_3_P12_D11	Blood	WGS	63	4.44329	87	5.23539	55	3.60124	32	0.620508	0
BMH1_TG001_3_P12_D12	Blood	WGS	63	5.04084	121	6.65185	88	3.317	34	0.679476	0
BMH1_TG001_3_P12_E01	Blood	WGS	63	4.59659	67	5.35545	42	3.75758	24	0.786004	0
BMH1_TG001_3_P12_E02	Blood	WGS	63	5.25501	100	7.06612	71	3.43052	28	0.723461	0
BMH1_TG001_3_P12_E03	Blood	WGS	63	4.78558	86	6.44249	63	3.05335	23	0.659306	0
BMH1_TG001_3_P12_E04	Blood	WGS	63	4.86325	73	7.34187	65	1.95357	8	0.698876	0
BMH1_TG001_3_P12_E05	Blood	WGS	63	4.6486	114	5.81999	80	3.30453	33	0.669317	0
BMH1_TG001_3_P12_E07	Blood	WGS	63	4.61695	97	6.22979	71	2.99088	27	0.686106	0
BMH1_TG001_3_P12_E08	Blood	WGS	63	4.11376	36	4.44818	19	3.80297	17	0.789025	0
BMH1_TG001_3_P12_E09	Blood	WGS	63	5.21125	112	6.30623	75	3.98088	37	0.55691	0
BMH1_TG001_3_P12_E10	Blood	WGS	63	4.62493	97	5.9258	67	3.27191	30	0.651964	0
BMH1_TG001_3_P12_E11	Blood	WGS	63	4.71777	103	6.1567	77	3.04111	26	0.651172	0
BMH1_TG001_3_P12_E12	Blood	WGS	63	4.2012	93	5.17376	60	3.25725	33	0.705767	0
BMH1_TG001_3_P12_F01	Blood	WGS	63	4.34289	93	5.57829	65	3.06578	28	0.741524	0
BMH1_TG001_3_P12_F02	Blood	WGS	63	4.63017	100	6.03317	69	3.21838	30	0.69721	0
BMH1_TG001_3_P12_F03	Blood	WGS	63	5.16726	102	6.01397	65	4.20518	37	0.725256	0
BMH1_TG001_3_P12_F04	Blood	WGS	63	4.63144	82	5.91714	59	3.18588	23	0.645835	0
BMH1_TG001_3_P12_F05	Blood	WGS	63	5.39084	133	7.3444	97	3.403	36	0.625468	0
BMH1_TG001_3_P12_F06	Blood	WGS	63	4.27413	93	5.1737	61	3.30392	31	0.774962	0
BMH1_TG001_3_P12_F07	Blood	WGS	63	4.38655	93	5.86336	71	2.70962	22	0.679665	0
BMH1_TG001_3_P12_F08	Blood	WGS	63	4.07012	91	5.46218	68	2.58963	23	0.676613	0
BMH1_TG001_3_P12_F09	Blood	WGS	63	4.85585	77	6.21363	56	3.2633	21	0.696917	0
BMH1_TG001_3_P12_F10	Blood	WGS	63	4.79525	110	5.95937	72	3.61409	38	0.748942	0
BMH1_TG001_3_P12_F11	Blood	WGS	63	4.85543	58	6.06235	39	3.57047	19	0.651994	0
BMH1_TG001_3_P12_F12	Blood	WGS	63	4.3145	103	5.85469	76	2.7372	27	0.691339	0
BMH1_TG001_3_P12_G01	Blood	WGS	63	4.48484	82	5.64841	59	3.09415	22	0.654582	0
BMH1_TG001_3_P12_G03	Blood	WGS	63	4.54696	119	6.03381	87	2.9855	33	0.685919	0
BMH1_TG001_3_P12_G04	Blood	WGS	63	5.21808	97	6.61549	70	3.54044	27	0.633201	0
BMH1_TG001_3_P12_G05	Blood	WGS	63	4.24632	86	5.2663	58	3.19895	29	0.734782	0
BMH1_TG001_3_P12_G06	Blood	WGS	63	4.90238	105	6.59879	79	3.03923	26	0.660919	0
BMH1_TG001_3_P12_G07	Blood	WGS	63	4.23048	53	5.38541	36	3.07127	17	0.841167	0
BMH1_TG001_3_P12_G08	Blood	WGS	63	5.01261	103	6.04045	66	3.9505	37	0.659665	0
BMH1_TG001_3_P12_G09	Blood	WGS	63	4.0297	73	4.98908	49	3.03936	24	0.734259	0
BMH1_TG001_3_P12_G10	Blood	WGS	63	4.72085	109	5.8899	73	3.49865	36	0.661297	0
BMH1_TG001_3_P12_G11	Blood	WGS	63	4.0398	93	4.71076	61	3.26207	32	0.766474	0
BMH1_TG001_3_P12_G12	Blood	WGS	63	5.47909	49	7.82519	39	2.88458	10	0.631888	0
BMH1_TG001_3_P12_H01	Blood	WGS	63	4.26556	81	4.88524	52	3.55138	29	0.702582	0
BMH1_TG001_3_P12_H02	Blood	WGS	63	4.64056	107	5.6988	72	3.48993	35	0.69527	0
BMH1_TG001_3_P12_H04	Blood	WGS	63	4.1625	77	5.05832	47	3.33326	29	0.717539	0
BMH1_TG001_3_P12_H05	Blood	WGS	63	4.38562	89	5.40595	60	3.27124	28	0.704513	0
BMH1_TG001_3_P12_H06	Blood	WGS	63	4.64009	82	6.11847	59	3.09863	23	0.702319	0
BMH1_TG001_3_P12_H07	Blood	WGS	63	3.88699	68	4.79704	47	2.87972	21	0.796751	0
BMH1_TG001_3_P12_H08	Blood	WGS	63	5.45675	124	6.57875	86	4.07903	38	0.638301	0
BMH1_TG001_3_P12_H09	Blood	WGS	63	4.74655	82	6.84532	63	2.70262	19	0.700905	0
BMH1_TG001_3_P12_H10	Blood	WGS	63	4.87239	88	6.19027	60	3.49767	28	0.686287	0
BMH1_TG001_3_P12_H11	Blood	WGS	63	4.60676	112	5.85175	77	3.30063	35	0.694045	0
BMH1_TG001_3_P12_H12	Blood	WGS	63	4.85577	101	6.3868	72	3.26956	29	0.669154	0
BMH1_TG001_P31_A01	Blood	WGS	63	4.42804	84	5.92465	60	2.9418	24	0.653801	0
BMH1_TG001_P31_A02	Blood	WGS	63	4.461	79	5.87668	55	3.09438	24	0.724356	0
BMH1_TG001_P31_A03	Blood	WGS	63	4.68849	105	6.06997	72	3.31004	33	0.710645	0
BMH1_TG001_P31_A05	Blood	WGS	63	4.96151	108	6.16951	77	3.49667	31	0.644784	0
BMH1_TG001_P31_A06	Blood	WGS	63	4.34995	105	5.87573	74	2.91606	31	0.651419	0
BMH1_TG001_P31_A07	Blood	WGS	63	5.25684	138	6.76339	99	3.57656	40	0.605935	0
BMH1_TG001_P31_A08	Blood	WGS	63	5.37596	117	6.68034	78	3.99565	39	0.633648	0
BMH1_TG001_P31_A09	Blood	WGS	63	4.73868	73	5.19016	41	4.28596	32	0.661689	0
BMH1_TG001_P31_A10	Blood	WGS	63	5.08189	125	6.39198	93	3.41039	33	0.62585	0
BMH1_TG001_P31_A11	Blood	WGS	63	4.72144	122	5.67538	81	3.66291	41	0.727275	0
BMH1_TG001_P31_A12	Blood	WGS	63	4.60091	88	5.75383	60	3.36893	28	0.682889	0
BMH1_TG001_P31_B01	Blood	WGS	63	4.72168	116	6.49705	85	2.98576	31	0.686958	0
BMH1_TG001_P31_B02	Blood	WGS	63	4.67058	97	5.49091	64	3.70989	33	0.691431	0
BMH1_TG001_P31_B03	Blood	WGS	63	4.73757	94	6.40439	70	2.96089	24	0.681256	0
BMH1_TG001_P31_B04	Blood	WGS	63	5.52036	111	7.28382	83	3.49157	29	0.61763	0
BMH1_TG001_P31_B05	Blood	WGS	63	5.09543	133	6.77817	98	3.24344	35	0.640318	0
BMH1_TG001_P31_B06	Blood	WGS	63	5.2144	133	6.49729	90	3.83171	43	0.649893	0
BMH1_TG001_P31_B07	Blood	WGS	63	4.60388	88	5.6247	58	3.55389	31	0.810441	0
BMH1_TG001_P31_B08	Blood	WGS	63	4.96669	122	5.16569	65	4.76549	58	0.639504	0
BMH1_TG001_P31_B09	Blood	WGS	63	4.69068	93	5.73051	59	3.65313	33	0.643235	0
BMH1_TG001_P31_B11	Blood	WGS	63	4.96019	123	6.15169	82	3.70453	41	0.638797	0
BMH1_TG001_P31_B12	Blood	WGS	63	5.22334	119	7.00139	87	3.35346	32	0.547945	0
BMH1_TG001_P31_C01	Blood	WGS	63	4.81741	137	6.47415	106	2.89089	31	0.680495	0
BMH1_TG001_P31_C02	Blood	WGS	63	3.83068	66	5.73144	57	1.78658	9	0.740682	0
BMH1_TG001_P31_C03	Blood	WGS	63	5.05998	116	6.49086	82	3.50055	34	0.624699	0
BMH1_TG001_P31_C04	Blood	WGS	63	4.71631	102	5.94345	69	3.45615	33	0.747212	0
BMH1_TG001_P31_C05	Blood	WGS	63	4.80765	105	6.38987	74	3.21533	30	0.67035	0
BMH1_TG001_P31_C06	Blood	WGS	63	4.34832	92	5.10295	55	3.62337	37	0.746501	0
BMH1_TG001_P31_C07	Blood	WGS	63	4.21339	101	5.79115	77	2.55408	24	0.718775	0
BMH1_TG001_P31_C08	Blood	WGS	63	5.28812	124	6.55282	86	3.81539	38	0.617431	0
BMH1_TG001_P31_C09	Blood	WGS	63	4.23021	102	4.86887	64	3.52379	38	0.648722	0
BMH1_TG001_P31_C10	Blood	WGS	63	4.41067	113	5.32664	75	3.41127	38	0.745869	0
BMH1_TG001_P31_C11	Blood	WGS	63	4.22968	92	5.51455	61	3.07653	31	0.576853	0
BMH1_TG001_P31_C12	Blood	WGS	63	4.83472	115	6.65636	85	3.00638	30	0.715797	0
BMH1_TG001_P31_D01	Blood	WGS	63	4.63214	128	5.946	89	3.25702	39	0.561341	0
BMH1_TG001_P31_D02	Blood	WGS	63	5.3312	117	6.78452	82	3.73223	35	0.613336	0
BMH1_TG001_P31_D03	Blood	WGS	63	4.66169	106	5.843	71	3.44078	35	0.761592	0
BMH1_TG001_P31_D04	Blood	WGS	63	5.10165	103	6.15275	64	4.05561	38	0.654738	0
BMH1_TG001_P31_D05	Blood	WGS	63	4.5338	89	5.98663	62	3.09117	26	0.694023	0
BMH1_TG001_P31_D06	Blood	WGS	63	5.01765	105	6.7301	79	3.09212	26	0.707743	0
BMH1_TG001_P31_D07	Blood	WGS	63	4.13991	51	6.28211	40	2.22399	10	0.735136	0
BMH1_TG001_P31_D08	Blood	WGS	63	4.8983	128	6.32583	94	3.23148	34	0.684328	0
BMH1_TG001_P31_D09	Blood	WGS	63	3.88087	62	5.49226	48	2.2931	14	0.769372	0
BMH1_TG001_P31_D10	Blood	WGS	63	4.94195	152	6.24001	103	3.57623	48	0.660823	0
BMH1_TG001_P31_D11	Blood	WGS	63	5.06564	105	5.91957	66	4.15504	39	0.632859	0
BMH1_TG001_P31_D12	Blood	WGS	63	4.5264	117	6.1575	92	2.61874	25	0.685268	0
BMH1_TG001_P31_E01	Blood	WGS	63	4.42734	105	5.90995	78	2.81073	26	0.720789	0
BMH1_TG001_P31_E02	Blood	WGS	63	5.24949	90	6.74581	62	3.68097	28	0.580242	0
BMH1_TG001_P31_E03	Blood	WGS	63	4.39558	104	5.4821	70	3.24373	33	0.687411	0
BMH1_TG001_P31_E04	Blood	WGS	63	4.53945	110	5.66254	77	3.2793	33	0.610808	0
BMH1_TG001_P31_E05	Blood	WGS	63	4.68045	95	5.62818	66	3.52293	29	0.678216	0
BMH1_TG001_P31_E06	Blood	WGS	63	4.8754	101	6.4087	73	3.24627	28	0.588997	0
BMH1_TG001_P31_E07	Blood	WGS	63	4.45652	89	5.37842	59	3.4627	31	0.739704	0
BMH1_TG001_P31_E08	Blood	WGS	63	5.57265	106	6.65849	65	4.51649	41	0.548277	0
BMH1_TG001_P31_E09	Blood	WGS	63	3.87593	67	4.05993	36	3.68507	31	0.715269	0
BMH1_TG001_P31_E10	Blood	WGS	63	4.4073	90	5.48156	62	3.23288	28	0.73812	0
BMH1_TG001_P31_E11	Blood	WGS	63	4.23776	69	5.64133	52	2.68122	17	0.605631	0
BMH1_TG001_P31_E12	Blood	WGS	63	4.55509	33	5.95358	23	3.09912	9	0.620714	0
BMH1_TG001_P31_F02	Blood	WGS	63	4.49359	61	5.76708	40	3.32044	21	0.647423	0
BMH1_TG001_P31_F03	Blood	WGS	63	5.22572	112	6.76802	84	3.38302	29	0.647625	0
BMH1_TG001_P31_F04	Blood	WGS	63	5.07918	93	7.05172	72	2.9287	21	0.537791	0
BMH1_TG001_P31_F05	Blood	WGS	63	4.69439	98	5.63021	65	3.65193	33	0.6318	0
BMH1_TG001_P31_F06	Blood	WGS	63	4.15159	96	4.67475	58	3.59056	38	0.717669	0
BMH1_TG001_P31_F07	Blood	WGS	63	4.30381	78	5.44917	55	3.06897	24	0.723079	0
BMH1_TG001_P31_F08	Blood	WGS	63	4.32201	50	5.64311	37	2.83087	13	0.61085	0
BMH1_TG001_P31_F09	Blood	WGS	63	4.5448	110	5.38685	69	3.67327	41	0.648886	0
BMH1_TG001_P31_F10	Blood	WGS	63	4.89494	104	5.49409	61	4.28786	44	0.701063	0
BMH1_TG001_P31_F11	Blood	WGS	63	4.71604	109	5.95283	74	3.42395	35	0.74035	0
BMH1_TG001_P31_F12	Blood	WGS	63	4.80833	127	5.99855	82	3.66034	45	0.625499	0
BMH1_TG001_P31_G02	Blood	WGS	63	4.57853	98	5.70032	72	3.1564	26	0.600607	0
BMH1_TG001_P31_G04	Blood	WGS	63	4.55767	78	5.73431	54	3.30009	24	0.638428	0
BMH1_TG001_P31_G05	Blood	WGS	63	4.88756	102	6.49659	71	3.31848	31	0.56153	0
BMH1_TG001_P31_G06	Blood	WGS	63	4.27767	94	5.53632	68	2.90653	26	0.661423	0
BMH1_TG001_P31_G07	Blood	WGS	63	4.74998	85	6.31195	63	3.04015	22	0.701129	0
BMH1_TG001_P31_G08	Blood	WGS	63	4.57462	120	5.94393	86	3.10235	34	0.717587	0
BMH1_TG001_P31_G09	Blood	WGS	63	5.24028	117	6.47811	84	3.71325	34	0.576325	0
BMH1_TG001_P31_G10	Blood	WGS	63	4.21342	73	4.82537	41	3.66424	32	0.731895	0
BMH1_TG001_P31_G11	Blood	WGS	63	4.6438	126	6.45157	98	2.67081	28	0.718648	0
BMH1_TG001_P31_G12	Blood	WGS	63	4.41125	80	5.31923	52	3.44596	28	0.713706	0
BMH1_TG001_P31_H01	Blood	WGS	63	4.70514	76	6.5676	57	2.84269	19	0.637147	0
BMH1_TG001_P31_H02	Blood	WGS	63	4.33784	78	5.91937	59	2.69109	19	0.788059	0
BMH1_TG001_P31_H03	Blood	WGS	63	5.05308	96	6.19643	67	3.69098	29	0.679473	0
BMH1_TG001_P31_H05	Blood	WGS	63	4.34653	47	4.81789	25	3.92302	22	0.7523	0
BMH1_TG001_P31_H06	Blood	WGS	63	4.97708	91	6.23536	67	3.3747	24	0.655624	0
BMH1_TG001_P31_H07	Blood	WGS	63	4.5715	96	5.75921	67	3.27066	29	0.65404	0
BMH1_TG001_P31_H08	Blood	WGS	63	4.53181	90	6.06223	63	3.06274	27	0.686689	0
BMH1_TG001_P31_H09	Blood	WGS	63	4.90305	113	6.49346	84	3.13514	29	0.70152	0
BMH1_TG001_P31_H10	Blood	WGS	63	5.34203	124	6.6911	88	3.7411	36	0.650881	0
BMH1_TG001_P31_H11	Blood	WGS	63	4.61076	107	5.09366	61	4.11644	45	0.660021	0
BMH1_TG001_P31_H12	Blood	WGS	63	4.45975	102	6.72014	88	2.03209	15	0.662446	0
BMH1_TG001_P32_A01	Blood	WGS	63	5.88704	133	7.47354	90	4.22241	43	0.596959	0
BMH1_TG001_P32_A02	Blood	WGS	63	4.5476	79	5.9359	59	2.92729	20	0.701781	0
BMH1_TG001_P32_A03	Blood	WGS	63	4.16584	101	4.89179	65	3.36334	36	0.695502	0
BMH1_TG001_P32_A04	Blood	WGS	63	4.92661	113	6.70296	83	3.09801	30	0.689271	0
BMH1_TG001_P32_A05	Blood	WGS	63	5.34533	128	6.55862	89	3.89164	39	0.702991	0
BMH1_TG001_P32_A06	Blood	WGS	63	5.48201	109	6.93269	72	4.03469	37	0.6138	0
BMH1_TG001_P32_A07	Blood	WGS	63	4.4002	102	5.16749	65	3.58194	37	0.698505	0
BMH1_TG001_P32_A08	Blood	WGS	63	4.33541	94	5.7858	70	2.75109	24	0.672994	0
BMH1_TG001_P32_A09	Blood	WGS	63	4.70803	93	6.04715	64	3.32514	29	0.685771	0
BMH1_TG001_P32_A10	Blood	WGS	63	4.67243	88	5.40111	56	3.84091	32	0.64779	0
BMH1_TG001_P32_A11	Blood	WGS	63	4.2735	98	5.39537	67	3.11784	31	0.65253	0
BMH1_TG001_P32_B01	Blood	WGS	63	4.53842	107	5.65541	76	3.23296	31	0.662779	0
BMH1_TG001_P32_B02	Blood	WGS	63	4.77498	109	5.82164	74	3.59954	35	0.766773	0
BMH1_TG001_P32_B03	Blood	WGS	63	4.75587	94	6.33177	68	3.10735	26	0.664275	0
BMH1_TG001_P32_B04	Blood	WGS	63	4.56723	105	5.40589	66	3.70504	39	0.719148	0
BMH1_TG001_P32_B05	Blood	WGS	63	4.5202	64	5.40435	41	3.59996	23	0.71936	0
BMH1_TG001_P32_B06	Blood	WGS	63	4.79502	105	6.2335	75	3.26909	31	0.763211	0
BMH1_TG001_P32_B07	Blood	WGS	63	5.42624	92	7.17317	67	3.51728	25	0.667168	0
BMH1_TG001_P32_B08	Blood	WGS	63	4.92072	99	6.54735	69	3.3135	29	0.672072	0
BMH1_TG001_P32_B09	Blood	WGS	63	3.71792	45	4.73692	31	2.72422	15	0.794468	0
BMH1_TG001_P32_B10	Blood	WGS	63	5.12021	146	6.51378	99	3.69665	47	0.680243	0
BMH1_TG001_P32_B11	Blood	WGS	63	5.20145	106	6.57612	76	3.56541	30	0.619458	0
BMH1_TG001_P32_C01	Blood	WGS	63	4.60849	117	5.70223	79	3.43661	38	0.655701	0
BMH1_TG001_P32_C02	Blood	WGS	63	4.47875	78	5.91486	57	2.95444	21	0.696336	0
BMH1_TG001_P32_C03	Blood	WGS	63	4.33308	103	5.45168	71	3.14035	32	0.648249	0
BMH1_TG001_P32_C04	Blood	WGS	63	4.59743	102	5.67612	70	3.38303	32	0.658684	0
BMH1_TG001_P32_C05	Blood	WGS	63	3.58945	71	4.36862	49	2.71713	22	0.753304	0
BMH1_TG001_P32_C06	Blood	WGS	63	4.55232	108	5.70428	73	3.35859	35	0.685892	0
BMH1_TG001_P32_C07	Blood	WGS	63	4.30081	45	5.14317	27	3.49084	17	0.649097	0
BMH1_TG001_P32_C08	Blood	WGS	63	4.88794	91	6.0801	64	3.5366	28	0.575324	0
BMH1_TG001_P32_C09	Blood	WGS	63	5.10623	141	6.47655	97	3.63295	43	0.649714	0
BMH1_TG001_P32_C10	Blood	WGS	63	4.66813	92	5.80329	63	3.42593	29	0.707385	0
BMH1_TG001_P32_C11	Blood	WGS	63	4.34715	84	5.60352	60	2.98845	24	0.698116	0
BMH1_TG001_P32_D01	Blood	WGS	63	4.88827	101	6.58145	78	2.91621	23	0.656113	0
BMH1_TG001_P32_D02	Blood	WGS	63	4.66871	109	5.88076	76	3.32662	33	0.728614	0
BMH1_TG001_P32_D03	Blood	WGS	63	5.03117	123	6.35036	88	3.49167	35	0.607193	0
BMH1_TG001_P32_D04	Blood	WGS	63	4.53219	125	6.16305	96	2.76043	30	0.753459	0
BMH1_TG001_P32_D05	Blood	WGS	63	4.79497	98	5.38659	55	4.23072	43	0.645895	0
BMH1_TG001_P32_D06	Blood	WGS	63	5.01463	121	5.8971	72	4.16697	49	0.66146	0
BMH1_TG001_P32_D07	Blood	WGS	63	4.93922	124	6.15192	80	3.77905	45	0.632139	0
BMH1_TG001_P32_D08	Blood	WGS	63	4.65777	90	5.69194	61	3.50754	29	0.651525	0
BMH1_TG001_P32_D09	Blood	WGS	63	4.41843	101	5.60059	71	3.11737	30	0.648181	0
BMH1_TG001_P32_D10	Blood	WGS	63	4.59576	110	6.08566	79	3.02981	30	0.618427	0
BMH1_TG001_P32_D11	Blood	WGS	63	4.58144	103	6.48329	80	2.61321	23	0.691961	0
BMH1_TG001_P32_E01	Blood	WGS	63	4.83178	104	5.62066	66	3.95994	38	0.67311	0
BMH1_TG001_P32_E02	Blood	WGS	63	4.64526	105	5.89325	71	3.39728	35	0.617495	0
BMH1_TG001_P32_E03	Blood	WGS	63	3.99772	93	4.86539	62	3.06952	31	0.712437	0
BMH1_TG001_P32_E04	Blood	WGS	63	4.69841	86	5.94105	57	3.45267	28	0.71861	0
BMH1_TG001_P32_E05	Blood	WGS	63	5.58336	101	7.52708	74	3.5391	27	0.5828	0
BMH1_TG001_P32_E06	Blood	WGS	63	4.39253	84	5.24552	52	3.56746	32	0.688517	0
BMH1_TG001_P32_E07	Blood	WGS	63	4.8915	64	6.08097	42	3.71838	23	0.681815	0
BMH1_TG001_P32_E08	Blood	WGS	63	4.52102	113	5.74086	82	3.10232	31	0.585346	0
BMH1_TG001_P32_E09	Blood	WGS	63	5.3753	108	6.53698	69	4.18075	39	0.533124	0
BMH1_TG001_P32_E10	Blood	WGS	63	4.47527	81	6.07517	60	2.81015	21	0.655558	0
BMH1_TG001_P32_E11	Blood	WGS	63	4.96281	94	6.05214	63	3.77704	32	0.667124	0
BMH1_TG001_P32_F01	Blood	WGS	63	4.61313	99	5.72557	66	3.46666	33	0.650999	0
BMH1_TG001_P32_F02	Blood	WGS	63	5.11997	115	6.29237	78	3.80226	37	0.594717	0
BMH1_TG001_P32_F03	Blood	WGS	63	5.07279	96	6.98996	69	3.2318	27	0.61706	0
BMH1_TG001_P32_F04	Blood	WGS	63	4.44744	81	5.69441	62	2.87404	20	0.662624	0
BMH1_TG001_P32_F05	Blood	WGS	63	4.28281	74	4.79831	43	3.76303	31	0.769143	0
BMH1_TG001_P32_F06	Blood	WGS	63	4.56061	98	6.00173	73	2.90284	24	0.629698	0
BMH1_TG001_P32_F07	Blood	WGS	63	4.22198	97	4.80503	57	3.64327	40	0.663353	0
BMH1_TG001_P32_F08	Blood	WGS	63	4.57821	107	6.05146	78	3.02277	29	0.67548	0
BMH1_TG001_P32_F09	Blood	WGS	63	5.26861	90	6.69001	62	3.7415	28	0.638735	0
BMH1_TG001_P32_F10	Blood	WGS	63	4.19539	88	5.72428	67	2.56395	21	0.68229	0
BMH1_TG001_P32_F11	Blood	WGS	63	4.24446	91	5.59474	69	2.68767	22	0.768796	0
BMH1_TG001_P32_G01	Blood	WGS	63	4.47867	71	5.31316	46	3.56643	25	0.784058	0
BMH1_TG001_P32_G02	Blood	WGS	63	4.23703	92	5.67767	70	2.62156	22	0.678616	0
BMH1_TG001_P32_G03	Blood	WGS	63	4.3599	80	6.51056	63	2.40238	18	0.721371	0
BMH1_TG001_P32_G04	Blood	WGS	63	4.36364	59	5.40748	42	3.16516	18	0.692654	0
BMH1_TG001_P32_G05	Blood	WGS	63	5.36053	116	6.72586	80	3.83571	35	0.651503	0
BMH1_TG001_P32_G06	Blood	WGS	63	4.70718	119	5.86761	83	3.39187	36	0.577495	0
BMH1_TG001_P32_G07	Blood	WGS	63	5.10196	112	6.61506	77	3.55874	35	0.64908	0
BMH1_TG001_P32_G08	Blood	WGS	63	4.96383	98	6.53072	69	3.39358	30	0.61428	0
BMH1_TG001_P32_G09	Blood	WGS	63	4.53849	100	5.69314	71	3.20677	29	0.645571	0
BMH1_TG001_P32_G10	Blood	WGS	63	5.21405	113	6.59184	77	3.75607	36	0.541998	0
BMH1_TG001_P32_G11	Blood	WGS	63	4.47553	106	5.69817	78	3.04654	29	0.740455	0
BMH1_TG001_P32_H01	Blood	WGS	63	5.56962	121	7.30103	86	3.72786	35	0.553745	0
BMH1_TG001_P32_H02	Blood	WGS	63	4.35896	106	5.85347	83	2.60719	23	0.70673	0
BMH1_TG001_P32_H03	Blood	WGS	63	4.81148	124	6.16294	84	3.45754	40	0.648171	0
BMH1_TG001_P32_H04	Blood	WGS	63	5.07218	121	5.91912	74	4.2079	47	0.619379	0
BMH1_TG001_P32_H05	Blood	WGS	63	4.62061	100	5.42991	64	3.73456	36	0.722244	0
BMH1_TG001_P32_H06	Blood	WGS	63	5.32725	97	6.48939	62	4.16793	36	0.680253	0
BMH1_TG001_P32_H07	Blood	WGS	63	4.94469	112	5.70117	74	3.99139	37	0.662142	0
BMH1_TG001_P32_H08	Blood	WGS	63	4.61788	83	5.89227	54	3.43878	29	0.679432	0
BMH1_TG001_P32_H09	Blood	WGS	63	4.70949	97	6.15565	68	3.24103	29	0.674091	0
BMH1_TG001_P32_H10	Blood	WGS	63	4.35345	65	5.82976	47	2.87258	18	0.728095	0
BMH1_TG001_P32_H11	Blood	WGS	63	5.01285	128	6.59595	92	3.34529	36	0.726207	0
PD40315aa	Blood	WGS	0	9.15682	15	10.7727	8	7.83471	7	0.193522	0
PD40315ab	Blood	WGS	0	7.87106	12	8.41515	7	7.24638	5	0.0910857	0
PD40315ac	Blood	WGS	0	7.76105	14	13.0757	9	4.62678	5	0.32079	0
PD40315ad	Blood	WGS	0	6.96244	20	7.01396	9	6.91587	10	0.320865	0
PD40315ae	Blood	WGS	0	6.95052	15	6.69034	8	7.26852	7	0.181713	0
PD40315af	Blood	WGS	0	7.82799	15	9.63618	10	5.82432	5	0.340442	0
PD40315ag	Blood	WGS	0	6.17273	6	6.74783	3	5.54286	2	0.214365	0
PD40315ah	Blood	WGS	0	6.11406	11	7.96765	8	4.01333	3	0.437818	0
PD40315ai	Blood	WGS	0	6.44131	14	7.35	8	5.55787	6	0.191193	0
PD40315aj	Blood	WGS	0	9.73065	12	11.9762	7	7.48512	4	0.417312	0
PD40315ak	Blood	WGS	0	8.725	10	14.2773	8	3.17273	0	0.215432	0
PD40315al	Blood	WGS	0	4.96058	12	6.06293	8	3.63776	4	0.230794	0
PD40315am	Blood	WGS	0	6.79835	14	3.20155	3	10.8684	11	0.278302	0
PD40315an	Blood	WGS	0	5.46284	11	4.125	4	6.66346	8	0.360938	0
PD40315ao	Blood	WGS	0	6.6813	6	7.24691	4	5.59048	0	0.279524	0
PD40315ap	Blood	WGS	0	6.21176	9	9.216	7	3.32308	0	0.317647	0
PD40315aq	Blood	WGS	0	7.35116	21	10.3544	13	5.22819	8	0.581901	0
PD40315ar	Blood	WGS	0	9.87097	7	11.9531	5	7.65	3	0	0
PD40315as	Blood	WGS	0	8.38196	9	8.68132	4	8.10256	4	0.353566	0
PD40315at	Blood	WGS	0	8.41551	10	19.4412	9	2.36918	0	0.575583	0
PD40315au	Blood	WGS	0	8.16667	13	9.36765	8	6.84946	5	0.248343	0
PD40315av	Blood	WGS	0	7.40104	6	11.2778	5	2.41667	0	0.168325	0
PD40315aw	Blood	WGS	0	7.64077	14	7.06192	7	8.32298	7	0.338726	0
PD40315ax	Blood	WGS	0	8.18246	14	9.71667	7	7.06667	7	0.106777	0
PD40315ay	Blood	WGS	0	7.51339	8	11.0724	5	4.57337	2	0.525281	0
PD40315az	Blood	WGS	0	5.30272	11	5.33565	7	5.25943	5	0.460661	0
PD40315ba	Blood	WGS	0	9.92308	5	12.3487	4	7.12426	2	0.494388	0
PD40315bb	Blood	WGS	0	7.57543	13	9.20595	10	5.0942	3	0.342593	0
PD40315bc	Blood	WGS	0	6.73568	14	5.89372	7	7.85829	7	0.471917	0
PD40315bd	Blood	WGS	0	6.78125	12	9	8	4.69697	4	0.338182	0
PD40315be	Blood	WGS	0	5.9199	8	8.85294	6	3.33882	0	0.417353	0
PD40315bf	Blood	WGS	0	8.97143	11	11.0824	5	7.536	5	0.329371	0
PD40315bg	Blood	WGS	0	8.6795	15	8.40921	7	8.93478	8	0.266048	0
PD40315bh	Blood	WGS	0	9.86704	12	13.4596	6	7.52403	5	0.41203	0
PD40315bi	Blood	WGS	0	8.66905	10	12.2593	7	4.86765	2	0.178533	0
PD40315bj	Blood	WGS	0	6.57407	14	7.96857	9	5.08961	5	0.629851	0
PD40315bk	Blood	WGS	0	10.4029	10	15.199	8	4.2987	0	0.487482	0
PD40315bl	Blood	WGS	0	6.33851	11	8.03069	9	3.72332	0	0.26769	0
PD40315bm	Blood	WGS	0	7	7	9.3587	5	3.98611	0	0.501748	0
PD40315bn	Blood	WGS	0	8.64157	9	10.1538	5	7.06355	3	0.159903	0
PD40315bo	Blood	WGS	0	7.79121	14	8.57033	10	6.49267	4	0.320814	0
PD40315bp	Blood	WGS	0	7.96364	10	8.76	5	7.3	5	0.22884	0
PD40315bq	Blood	WGS	0	6.28261	7	6.94712	4	5.41875	2	0.541199	0
PD40315br	Blood	WGS	0	7.9561	6	10.9647	4	5.825	2	0.410573	0
PD40315bs	Blood	WGS	0	10.7273	6	15.3247	5	6.12987	0	0.374752	0
PD40315bt	Blood	WGS	0	13.3043	12	19.0062	9	6.65217	3	0.263743	0
PD40315bu	Blood	WGS	0	7.0919	11	8.33174	7	5.72807	4	0.469193	0
PD40315bv	Blood	WGS	0	9.71486	13	13.2068	9	5.84874	3	0.134233	0
PD40315bw	Blood	WGS	0	7.57212	8	13.8158	7	1.64062	0	0.401786	0
PD40315bx	Blood	WGS	0	8.12864	12	12.0415	8	5.12879	4	0.394522	0
PD40315by	Blood	WGS	0	6.95008	11	8.24845	7	5.55184	4	0.178759	0
PD40315bz	Blood	WGS	0	9.16287	15	10.6114	9	7.6676	6	0.350972	0
PD40315ca	Blood	WGS	0	6.83333	11	8.10989	7	5.45858	4	0.487988	0
PD40315cb	Blood	WGS	0	5.15278	6	6.21094	4	3.61364	0	0.552083	0
PD40315cc	Blood	WGS	0	10.2794	8	14.9359	5	7.39683	3	0	0
PD40315cd	Blood	WGS	0	7.8621	11	7.34626	6	8.56364	5	0.547547	0
PD40315ce	Blood	WGS	0	11.5175	11	11.5175	5	11.5175	5	0.161186	0
PD40315cf	Blood	WGS	0	8.79329	12	9.52381	7	7.83208	4	0.775555	0
PD40315cg	Blood	WGS	0	7.45	6	6.7218	3	8.70779	3	0.423831	0
PD40315ch	Blood	WGS	0	6.45665	14	7.59606	7	5.69704	7	0.716395	0
PD40315ci	Blood	WGS	0	8.75817	13	8.69777	7	8.82824	6	0.127135	0
PD40315cj	Blood	WGS	0	7.41098	6	6.55078	3	8.22059	4	0.5862	0
PD40315ck	Blood	WGS	0	9.39394	9	10.3333	5	8.61111	4	0.392405	0
PD40315cl	Blood	WGS	0	8.87574	16	9.89011	8	8.05009	8	0.239885	0
PD40315cm	Blood	WGS	0	8.7468	11	8.13179	6	9.78261	4	0.718336	0
PD40315cn	Blood	WGS	0	9.49687	13	9.56471	5	9.44662	7	0.236166	0
PD40315co	Blood	WGS	0	9.48214	8	7.86667	3	11.3462	5	0.274419	0
PD40315cp	Blood	WGS	0	8.76984	9	13.5306	8	2.10476	0	0.162739	0
PD40315cq2	Blood	WGS	0	3.976	5	3.45405	0	4.48421	3	0.734483	0
PD40315cr	Blood	WGS	0	9.33333	7	10.1111	3	8.92157	4	0.26963	0
PD40315cs	Blood	WGS	0	6.5	5	6.35556	3	6.80952	2	0	0
PD40315ct	Blood	WGS	0	7.10638	7	5.01	2	9.48864	4	0.523183	0
PD40315cu	Blood	WGS	0	6.59167	10	7.91	5	5.65	5	0.418253	0
PD40315cv	Blood	WGS	0	5.61429	7	6.4532	5	4.45578	2	0.539628	0
PD40315cw	Blood	WGS	0	7.45701	7	7.92308	4	6.79121	3	0.178047	0
PD40315cy2	Blood	WGS	0	8.44444	11	12.16	7	5.24138	3	0.22093	0
PD40315cz	Blood	WGS	0	4.85714	6	4.3871	3	5.44	3	0.656371	0
PD40315da	Blood	WGS	0	7.76894	12	6.14685	5	9.68595	7	0.2718	0
PD40315db	Blood	WGS	0	8.28947	6	4.73684	0	11.8421	5	0.238095	0
PD40315dc	Blood	WGS	0	8.84848	7	7.96364	3	9.48052	4	0	0
PD40315dd	Blood	WGS	0	6.61905	8	6.95	5	6.17778	3	0.289583	0
PD40315de	Blood	WGS	0	6.28992	9	9.48849	8	2.49903	0	0.537211	0
PD40315df2	Blood	WGS	0	7.72115	15	10.9591	10	5.00832	5	0.477597	0
PD40315dg	Blood	WGS	0	8.57143	9	6.68571	3	10.5564	5	0.156942	0
PD40315dh	Blood	WGS	0	12.5125	6	17.875	7	0	0	0	0
PD40315di2	Blood	WGS	0	6.25432	14	7.55166	11	4.01347	3	0.327023	0
PD40315dj	Blood	WGS	0	6.42222	3	4.94017	0	9.1746	2	0.930757	0
PD40315dk	Blood	WGS	0	6.27733	6	8.51923	3	5.2426	3	0.611245	0
PD40315dl	Blood	WGS	0	7.38784	11	10.2451	10	2.9156	0	0.266106	0
PD40315dm	Blood	WGS	0	5.57692	4	8.92308	4	2.23077	0	1.2798	0
PD40315dn	Blood	WGS	0	9.95238	5	14.9286	5	3.73214	0	1.022	0
PD40315do	Blood	WGS	0	8.58065	6	8.14286	3	8.94118	4	0.452381	0
PD40315dp	Blood	WGS	0	6.7381	13	7.27714	8	6.06429	5	0.430964	0
PD40315dq	Blood	WGS	0	7.10134	9	5.97492	3	8.12216	5	0.370241	0
PD40315dr2	Blood	WGS	0	10.1333	8	21.3333	8	1.94872	0	0.363202	0
PD40315ds2	Blood	WGS	0	8.304	8	8.7873	4	7.95402	4	0.429814	0
PD40315dt	Blood	WGS	0	7.368	8	8.89855	4	6.0642	3	0.398701	0
PD40315du	Blood	WGS	0	5.32639	6	6.39167	4	4.16848	2	1.04649	0
PD40315dv2	Blood	WGS	0	8.22414	11	9.17308	5	7.45312	5	0.128641	0
PD40315dw	Blood	WGS	0	5.07602	10	5.51111	7	4.38384	3	0.134699	0
PD40315dx	Blood	WGS	0	6.61905	9	7.94286	5	5.51587	4	0.215604	0
PD40315dy	Blood	WGS	0	4.22596	5	6.31466	4	1.59239	0	0.532727	0
PD40315dz	Blood	WGS	0	5.33801	6	6.58586	4	3.62222	0	0.52847	0
PD40315ea2	Blood	WGS	0	8.01449	16	4.55144	4	11.3302	12	0.303429	0
PD40315eb	Blood	WGS	0	9.08333	5	6.05556	0	12.1111	4	0.903814	0
PD40315ec	Blood	WGS	0	7.3125	8	9.20833	5	5.17969	2	0.134756	0
PD40315ed	Blood	WGS	0	7.8827	5	11.9786	5	2.90909	0	0.873976	0
PD40315ee	Blood	WGS	0	7.40789	7	8.445	5	5.41346	0	0.401378	0
PD40315ef	Blood	WGS	0	8.51389	9	11.3519	5	6.19192	3	0.451067	0
PD40315eg	Blood	WGS	0	7.49123	6	7.07246	3	8.13333	3	0.492929	0
PD40315eh	Blood	WGS	0	7.78322	8	9.98846	6	4.39053	0	0.322468	0
PD40315ei2	Blood	WGS	0	6.61818	6	11.8182	5	3.15152	0	0.6107	0
PD40315ej2	Blood	WGS	0	10.0714	11	11.75	6	8.39286	4	0.150729	0
PD40315ek	Blood	WGS	0	10.2286	4	13.9481	3	5.68254	0	0.315697	0
PD40315el	Blood	WGS	0	10.22	6	17.885	7	0	0	0.425833	0
PD40315em	Blood	WGS	0	6.96441	12	9.78333	9	4.04828	3	0.200341	0
PD40315en2	Blood	WGS	0	6.60729	7	7.53231	5	4.8284	0	0.468427	0
PD40315eo2	Blood	WGS	0	7.55952	8	9.33824	6	4.53571	0	0.452065	0
PD40315ep	Blood	WGS	0	6.20821	4	8.97802	4	2.77891	0	0.622476	0
PD40315eq2	Blood	WGS	0	7.14076	9	15.3065	7	2.94754	0	0.620357	0
PD40315er	Blood	WGS	0	9.3763	9	9.25128	4	9.46154	5	0.324227	0
PD40315es	Blood	WGS	0	7.25086	11	6.86212	6	7.764	5	0.499228	0
PD40315et	Blood	WGS	0	5.72346	16	5.52453	7	5.91515	8	0.516402	0
PD40315eu	Blood	WGS	0	11.3061	4	14.8393	3	6.59524	0	0.338217	0
PD40315ev	Blood	WGS	0	6.58333	6	6.14444	3	7.27632	3	0.357235	0
PD40315ew	Blood	WGS	0	6.75	5	9.6	4	4.23529	0	0.339623	0
PD40315ey	Blood	WGS	0	13.9375	6	13.9375	3	13.9375	4	0.237234	0
PD40315ez	Blood	WGS	0	10.2359	7	12.7949	4	8.52991	4	0.621613	0
PD40315fa	Blood	WGS	0	6.58824	7	11.6263	5	2.86445	0	0.72134	0
PD40315fb	Blood	WGS	0	8.06417	7	12.2403	5	5.14091	2	0.194731	0
PD40315fc	Blood	WGS	0	5.98077	10	7.97436	7	3.98718	3	0.527119	0
PD40315fd	Blood	WGS	0	6.81283	11	6.91765	6	6.6945	5	0.239365	0
PD40315fe	Blood	WGS	0	6.9	6	6.08824	3	7.66667	3	0.434874	0
PD40315ff	Blood	WGS	0	11.1016	8	14.8022	6	7.4011	3	0.165256	0
PD40315fg	Blood	WGS	0	8.85	13	11.5893	10	5.36364	3	0.218519	0
PD40315fh	Blood	WGS	0	7.19623	15	9.09524	10	5.41844	6	0.212134	0
PD40315fi	Blood	WGS	0	10.8571	7	16.2857	6	5.42857	0	0.467213	0
PD40315fj	Blood	WGS	0	6.49912	9	9.45326	7	3.54497	0	0.374249	0
PD40315fk	Blood	WGS	0	7.65085	12	6.97578	6	8.47059	6	0.132353	0
PD40315fl	Blood	WGS	0	5.96591	12	6.65188	8	4.74308	3	0.396694	0
PD40315fm	Blood	WGS	0	8.7193	11	4.87255	2	11.8333	8	0.234988	0
PD40315fn	Blood	WGS	0	9.04828	14	11.2457	11	5.70435	3	0.109699	0
PD40315fo	Blood	WGS	0	6.4308	8	8.09804	6	3.73756	0	0.385621	0
PD40315fp	Blood	WGS	0	7.90152	6	11.4615	5	2.75926	0	0.551852	0
PD40315fq	Blood	WGS	0	5.90389	12	4.65564	5	7.18885	8	0.375455	0
PD40315fr	Blood	WGS	0	8.4	3	7	2	14	0	0.414815	0
PD40315fs2	Blood	WGS	0	6.98529	4	6.33333	2	7.5	3	0	0
PD40315ft2	Blood	WGS	0	8.86531	11	10.7259	7	6.58182	3	0.312968	0
PD40315fu2	Blood	WGS	0	4.85294	2	9.16667	3	0	0	1.04265	0
PD40315fv	Blood	WGS	0	6.37165	9	8.10938	5	5.06836	4	0.264796	0
PD40315fw	Blood	WGS	0	8.3125	6	15.5455	4	5.13	2	0	0
PD40315fx	Blood	WGS	0	6.53846	14	5.39423	5	7.49199	9	0.423077	0
PD40315fy	Blood	WGS	0	6.72837	8	6.94196	4	6.47917	3	0.541812	0
PD40315fz2	Blood	WGS	0	6.28406	7	6.02222	3	6.5697	3	0.569029	0
PD40315ga2	Blood	WGS	0	7.44792	4	8.9375	4	4.46875	0	0.253546	0
PD40315gb	Blood	WGS	0	8.4488	12	12.2206	11	2.96257	0	0.235294	0
PD40315gc	Blood	WGS	0	6.44444	4	6.14118	3	6.96	2	0.195506	0
PD40315gd	Blood	WGS	0	8.97321	9	8.97321	4	8.97321	4	0.444035	0
PD40315ge	Blood	WGS	0	9.48333	8	8.12857	3	10.3455	5	0.434351	0
PD40315gf	Blood	WGS	0	8.46711	8	9.625	6	5.95833	0	0.17439	0
PD40315gg	Blood	WGS	0	7.75641	9	7.26	5	8.64286	4	0.497942	0
PD40315gh2	Blood	WGS	0	7.86316	8	14.7556	7	1.66	0	0	0
PD40315gj	Blood	WGS	0	7.28	6	12.2353	5	3.61739	0	0	0
PD40315gk	Blood	WGS	0	7.98916	10	11.3439	7	4.46667	2	0.241116	0
PD40315gl	Blood	WGS	0	5.9375	7	8.04435	5	3.325	0	0.27801	0
PD40315gm	Blood	WGS	0	5.67619	5	5.84314	2	5.51852	2	0.285441	0
PD40315gn	Blood	WGS	0	9.15508	7	17.686	5	5.0751	2	0.196511	0
PD40315gp	Blood	WGS	0	7.75232	7	8.36898	4	6.90441	3	0.643768	0
PD40315gq	Blood	WGS	0	7.34911	5	10.6154	4	4.54945	0	0.321678	0
PD40315gr	Blood	WGS	0	8.64253	9	12.0995	6	5.18552	2	0.376726	0
PD40315gs	Blood	WGS	0	6.86217	4	9.11688	3	5.00535	0	0.706149	0
PD40315gt	Blood	WGS	0	9.09375	5	17.3214	5	2.69444	0	0.260753	0
PD40315gu	Blood	WGS	0	6.17527	8	6.06971	4	6.3125	3	0.129887	0
PD40315gv	Blood	WGS	0	6.4381	7	5.63333	4	8.45	3	0.44087	0
PD40315gw2	Blood	WGS	0	7.12843	9	10.5159	6	4.55862	3	0.748706	0
PD40315gx	Blood	WGS	0	8.3499	11	8.37205	6	8.32421	5	0.54707	0
PD40315gy	Blood	WGS	0	11.3	2	9.41667	0	14.125	0	1.02727	0
PD40315gz	Blood	WGS	0	9.42647	10	11.4757	6	7.18207	3	0.379589	0
PD40315ha	Blood	WGS	0	6.50405	6	5.04396	2	8.30769	4	0.341137	0
PD40315hb2	Blood	WGS	0	10.7832	5	14.6023	5	4.67273	0	0.181113	0
PD40315hc	Blood	WGS	0	8.49333	7	8.56183	4	8.38158	3	0.343581	0
PD40315hd	Blood	WGS	0	7.96429	8	9.29167	5	6.19444	3	0	0
PD40315he	Blood	WGS	0	10.3702	15	14.0303	10	7.01515	5	0.0878725	0
PD40315hf	Blood	WGS	0	9.27083	4	8.34375	2	10.0125	3	0.50188	0
PD40315hg	Blood	WGS	0	10.6154	5	15.7265	4	6.43357	2	0.866562	0
PD40315hh	Blood	WGS	0	6.6039	8	5.97884	3	7.20663	4	0.312846	0
PD40315hi	Blood	WGS	0	8.7963	4	8.63636	3	9.04762	2	0.439815	0
PD40315hj	Blood	WGS	0	7.05263	14	10.7864	12	2.82105	0	0.236071	0
PD40315hk	Blood	WGS	0	10.1635	6	11.6154	3	9.29231	4	0.331868	0
PD40315hl	Blood	WGS	0	10.8667	4	9.87879	2	12.0741	2	0.362222	0
PD40315hm	Blood	WGS	0	7.84069	12	8.96078	8	6.40056	4	0.250068	0
PD40315hn	Blood	WGS	0	7.97	16	10.5663	13	4.28495	3	0.177585	0
PD40315hp	Blood	WGS	0	9.45455	4	13	3	5.2	0	0.382353	0
PD40315hq	Blood	WGS	0	8.03333	4	8.03333	3	8.03333	0	0.587805	0
PD40315hr	Blood	WGS	0	10.3958	5	11.0889	4	9.24074	2	0.559417	0
PD40315hs	Blood	WGS	0	6.46774	6	7.6381	3	5.37054	2	0.632991	0
PD40315ht	Blood	WGS	0	2.92347	3	4.775	3	1.146	0	1.18477	0
PD40315hv	Blood	WGS	0	6	7	7.8	4	4.33333	2	0.336207	0
PD40315hw	Blood	WGS	0	7.71	8	11.1049	6	3.72464	0	0.39845	0
PD40315hx	Blood	WGS	0	9.76623	4	13.4286	2	7.67347	2	0.875776	0
PD40315hy	Blood	WGS	0	5.33333	8	6.31579	4	4.61538	4	0.631579	0
PD40315ia	Blood	WGS	0	6.22041	7	7.16165	4	5.10268	2	0.16199	0
PD40315ib	Blood	WGS	0	7.77778	4	8.48485	3	6.91358	2	0.23569	0
PD40315ic	Blood	WGS	0	7.48387	6	11.0476	5	4.14286	0	1.06422	0
PD40315id	Blood	WGS	0	8.39181	12	6.83333	4	9.60938	8	0.249392	0
PD40315ie	Blood	WGS	0	6.17378	8	6.25	3	6.11413	4	0.373341	0
PD40315if	Blood	WGS	0	8.42563	12	11.0737	7	6.38866	5	0.314593	0
PD40315ig	Blood	WGS	0	6.25143	7	9.37714	5	3.12571	0	0.583156	0
PD40315ih	Blood	WGS	0	5.59524	5	6.81159	3	4.12281	0	0.946055	0
PD40315ii	Blood	WGS	0	10.6294	9	9.35385	4	11.6923	5	0.465623	0
PD40315ij	Blood	WGS	0	7.04762	6	9.39683	4	5.28571	2	0.587302	0
PD40315ik	Blood	WGS	0	9.50617	13	13.285	9	5.55556	3	0.23595	0
PD40315il	Blood	WGS	0	12.2581	9	8.94118	4	16.2857	6	0.598425	0
PD40315in	Blood	WGS	0	6.77778	2	0	0	9.38462	2	0.785408	0
PD40315y	Blood	WGS	0	7.59722	12	7.59722	4	7.59722	8	0.107003	0
PD40315z	Blood	WGS	0	7.03596	13	7.38398	7	6.67634	6	0.629624	0
PD40521wt	Blood	WGS	29	5.00483	63	6.48363	44	3.47733	19	0.620531	0
PD40521wu	Blood	WGS	29	5.32757	60	6.55738	41	3.95738	19	0.611095	0
PD40521wv	Blood	WGS	29	4.68365	76	6.18135	59	2.87663	18	0.669468	0
PD40521ww	Blood	WGS	29	5.00792	71	6.09735	45	3.92573	26	0.763571	0
PD40521wx	Blood	WGS	29	4.82752	57	6.50554	44	2.88963	13	0.75735	0
PD40521wy	Blood	WGS	29	4.68314	80	4.75665	43	4.60311	38	0.653438	0
PD40521wz	Blood	WGS	29	4.74798	72	5.59814	47	3.78447	25	0.670345	0
PD40521xa	Blood	WGS	29	5.51077	71	6.37899	46	4.46602	25	0.642605	0
PD40521xb	Blood	WGS	29	4.8672	71	6.17757	49	3.43447	21	0.782058	0
PD40521xc	Blood	WGS	29	4.86179	73	6.36379	51	3.37029	23	0.568751	0
PD40521xd	Blood	WGS	29	5.61784	88	7.54806	62	3.68127	25	0.638844	0
PD40521xe	Blood	WGS	29	5.02386	70	7.23997	53	2.90411	17	0.611344	0
PD40521xf	Blood	WGS	29	4.51702	41	5.21334	27	3.64565	14	0.564285	0
PD40521xg	Blood	WGS	29	4.41781	52	5.2892	36	3.35912	16	0.666958	0
PD40521xh	Blood	WGS	29	4.80932	40	6.22969	29	3.3031	12	0.748536	0
PD40521xi	Blood	WGS	29	5.44224	82	6.928	53	4.03158	29	0.551344	0
PD40521xj	Blood	WGS	29	5.21504	53	6.77297	36	3.67247	17	0.660625	0
PD40521xk	Blood	WGS	29	4.72226	68	5.83004	42	3.6983	26	0.576057	0
PD40521xl	Blood	WGS	29	4.75982	51	6.06792	35	3.37204	15	0.677428	0
PD40521xm	Blood	WGS	29	5.06956	59	5.46682	35	4.59133	23	0.573342	0
PD40521xn	Blood	WGS	29	4.65657	63	7.03388	55	1.97991	8	0.591474	0
PD40521xo	Blood	WGS	29	5.30972	82	6.31386	55	4.12517	27	0.691042	0
PD40521xp	Blood	WGS	29	4.33367	34	5.6259	23	3.09115	11	0.783294	0
PD40521xq	Blood	WGS	29	4.07092	70	5.41811	51	2.67444	19	0.646807	0
PD40521xr	Blood	WGS	29	4.61244	51	5.84118	36	3.20142	14	0.688882	0
PD41048b_lo0049	Blood	WGS	48	5.39063	61	6.59813	43	3.88125	18	0.599836	0
PD41048b_lo0050	Blood	WGS	48	5.12061	111	6.01477	71	4.1348	40	0.706388	0
PD41048b_lo0053	Blood	WGS	48	5.02773	100	6.16497	67	3.7861	33	0.740144	0
PD41048b_lo0054	Blood	WGS	48	6.28225	98	7.98191	66	4.52116	32	0.478188	0
PD41048b_lo0055	Blood	WGS	48	5.7455	91	7.36422	62	4.05618	29	0.638188	0
PD41048b_lo0056	Blood	WGS	48	5.2861	82	6.69054	60	3.58623	22	0.597651	0
PD41048b_lo0057	Blood	WGS	48	5.54509	103	6.9125	69	4.08908	34	0.615156	0
PD41048b_lo0058	Blood	WGS	48	5.35366	81	6.56383	53	4.11562	29	0.680949	0
PD41048b_lo0059	Blood	WGS	48	6.33246	139	7.97372	91	4.68748	48	0.543647	0
PD41048b_lo0061	Blood	WGS	48	5.62527	111	7.38565	78	3.80935	33	0.618618	0
PD41048b_lo0062	Blood	WGS	48	6.05915	110	6.91018	68	5.11937	43	0.587811	0
PD41048b_lo0065	Blood	WGS	48	5.62981	72	6.6604	46	4.49235	26	0.651801	0
PD41048b_lo0066	Blood	WGS	48	6.01712	127	7.1321	82	4.7734	45	0.597879	0
PD41048b_lo0067	Blood	WGS	48	6.00684	110	8.38569	80	3.68602	30	0.671627	0
PD41048b_lo0069	Blood	WGS	48	5.51063	110	7.94209	90	2.73182	20	0.619095	0
PD41048b_lo0070	Blood	WGS	48	4.96998	82	6.41338	57	3.5028	26	0.626744	0
PD41048b_lo0072	Blood	WGS	48	5.84436	81	7.65286	55	4.10024	26	0.587056	0
PD41048b_lo0073	Blood	WGS	48	5.98651	105	6.91692	68	4.88258	37	0.575219	0
PD41048b_lo0074	Blood	WGS	48	5.54515	101	6.31189	60	4.75626	41	0.610698	0
PD41048b_lo0075	Blood	WGS	48	6.06055	126	7.35135	83	4.63884	43	0.551741	0
PD41048b_lo0079	Blood	WGS	48	5.44875	93	6.62453	65	3.97902	28	0.656477	0
PD41048b_lo0080	Blood	WGS	48	5.91868	91	7.52231	64	4.11531	27	0.564592	0
PD41048b_lo0081	Blood	WGS	48	5.14041	89	6.38183	59	3.85883	30	0.557477	0
PD41048b_lo0082	Blood	WGS	48	5.65117	90	7.41586	67	3.53477	22	0.628168	0
PD41048b_lo0088	Blood	WGS	48	6.17564	83	7.77455	56	4.48791	27	0.610087	0
PD41048b_lo0089	Blood	WGS	48	5.36086	100	7.22071	72	3.44801	28	0.623396	0
PD41048b_lo0090	Blood	WGS	48	5.29542	93	6.62304	65	3.80793	29	0.600768	0
PD41048b_lo0095	Blood	WGS	48	5.48645	60	6.2797	34	4.72219	25	0.572468	0
PD41048b_lo0097	Blood	WGS	48	5.28415	95	5.80521	55	4.71683	39	0.654095	0
PD41048b_lo0098	Blood	WGS	48	5.9474	147	7.18314	99	4.5087	48	0.522071	0
PD41048b_lo0099	Blood	WGS	48	5.54713	123	6.8515	81	4.17443	42	0.633603	0
PD41048b_lo0100	Blood	WGS	48	6.68161	90	9.09224	64	4.2791	26	0.570882	0
PD41048b_lo0101	Blood	WGS	48	5.63973	105	7.74078	78	3.48259	28	0.574937	0
PD41048b_lo0102	Blood	WGS	48	6.1732	84	8.22068	64	3.68903	20	0.520522	0
PD41048b_lo0103	Blood	WGS	48	5.32305	93	7.22083	67	3.42527	26	0.615641	0
PD41048b_lo0104	Blood	WGS	48	5.82282	113	6.44277	69	5.09227	44	0.507349	0
PD41048b_lo0105	Blood	WGS	48	5.66732	76	8.32749	63	2.63596	12	0.60112	0
PD41048b_lo0106	Blood	WGS	48	5.41208	86	5.72114	49	5.06839	38	0.603774	0
PD41048b_lo0108	Blood	WGS	48	5.7848	83	7.275	61	3.85267	21	0.569793	0
PD41048b_lo0109	Blood	WGS	48	5.74533	82	6.92563	46	4.76986	36	0.519063	0
PD41048b_lo0110	Blood	WGS	48	5.0033	97	6.61636	67	3.43027	30	0.684598	0
PD41048b_lo0111	Blood	WGS	48	5.56006	82	7.19034	58	3.80739	24	0.655468	0
PD41048b_lo0112	Blood	WGS	48	5.7712	79	8.21164	59	3.42176	21	0.654394	0
PD41048b_lo0114	Blood	WGS	48	5.49938	101	7.07319	75	3.57633	26	0.572373	0
PD41048b_lo0115	Blood	WGS	48	5.47569	90	6.89365	66	3.69993	24	0.575898	0
PD41048b_lo0116	Blood	WGS	48	5.97277	79	8.10841	62	3.35703	17	0.578035	0
PD41048b_lo0117	Blood	WGS	48	5.68219	73	8.44252	58	2.93166	15	0.552495	0
PD41048b_lo0119	Blood	WGS	48	5.03892	91	5.91056	55	4.17444	36	0.646639	0
PD41048b_lo0120	Blood	WGS	48	5.39247	94	6.85566	62	3.93336	31	0.598148	0
PD41048b_lo0121	Blood	WGS	48	6.42747	89	8.13218	61	4.52878	27	0.441265	0
PD41048b_lo0122	Blood	WGS	48	5.82303	109	7.70379	82	3.63053	28	0.514034	0
PD41048b_lo0123	Blood	WGS	48	5.67224	134	7.12988	94	4.01527	41	0.489284	0
PD41048b_lo0124	Blood	WGS	48	5.19675	103	6.63667	74	3.55847	29	0.572985	0
PD41048b_lo0125	Blood	WGS	48	6.07631	74	8.5526	55	3.64973	20	0.648544	0
PD41048b_lo0126	Blood	WGS	48	5.86752	108	7.38005	73	4.22999	34	0.566099	0
PD41048b_lo0127	Blood	WGS	48	6.1193	110	7.43419	73	4.67292	38	0.560701	0
PD41048b_lo0128	Blood	WGS	48	4.81673	80	5.67811	51	3.8808	29	0.516909	0
PD41048b_lo0130	Blood	WGS	48	5.97298	94	8.13204	70	3.634	24	0.568357	0
PD41048b_lo0131	Blood	WGS	48	5.59969	99	7.23011	70	3.81358	29	0.49196	0
PD41048b_lo0132	Blood	WGS	48	5.69268	135	7.20977	92	4.08076	43	0.52404	0
PD41048b_lo0133	Blood	WGS	48	6.52947	62	8.52221	44	4.32896	18	0.515323	0
PD41048b_lo0134	Blood	WGS	48	5.7905	122	7.23302	85	4.12741	37	0.531429	0
PD41048b_lo0135	Blood	WGS	48	5.20695	97	6.71438	67	3.63465	30	0.594591	0
PD41048b_lo0136	Blood	WGS	48	6.01199	119	7.66832	84	4.13062	35	0.615089	0
PD41048b_lo0137	Blood	WGS	48	5.2484	87	6.71604	59	3.78502	29	0.541293	0
PD41048b_lo0138	Blood	WGS	48	4.70457	108	5.89711	74	3.42161	34	0.682353	0
PD41048b_lo0139	Blood	WGS	48	5.66489	122	7.1329	85	4.00115	37	0.535515	0
PD41048b_lo0140	Blood	WGS	48	5.63803	77	6.50329	47	4.69298	29	0.600892	0
PD41048b_lo0141	Blood	WGS	48	5.67028	91	7.83008	65	3.56381	25	0.5466	0
PD41048b_lo0142	Blood	WGS	48	4.3177	76	5.61156	58	2.77389	19	0.714812	0
PD41048b_lo0143	Blood	WGS	48	5.56131	83	6.99311	59	3.85806	24	0.646286	0
PD41048b_lo0144	Blood	WGS	48	5.84506	120	7.28819	80	4.31647	40	0.558461	0
PD41048b_lo0145	Blood	WGS	48	5.36025	111	7.18501	81	3.4467	31	0.666236	0
PD41048b_lo0146	Blood	WGS	48	5.96241	106	7.75692	73	4.10656	33	0.578478	0
PD41048b_lo0147	Blood	WGS	48	5.94343	120	7.25188	75	4.66008	45	0.579208	0
PD41048b_lo0148	Blood	WGS	48	6.20437	47	7.19273	28	5.24365	19	0.62623	0
PD41048b_lo0149	Blood	WGS	48	4.75454	66	6.33073	46	3.19298	19	0.555355	0
PD41048b_lo0150	Blood	WGS	48	5.46409	91	7.2293	67	3.46455	23	0.480532	0
PD41048b_lo0151	Blood	WGS	48	6.68669	105	8.22292	69	5.03524	36	0.496814	0
PD41048b_lo0152	Blood	WGS	48	5.68116	87	7.43329	61	3.86098	26	0.651745	0
PD41048b_lo0156	Blood	WGS	48	4.87995	74	6.20762	47	3.68658	27	0.679061	0
PD41048b_lo0157	Blood	WGS	48	5.9306	77	7.3485	54	4.27924	24	0.515949	0
PD41048b_lo0158	Blood	WGS	48	4.88573	70	6.36102	49	3.37321	21	0.561676	0
PD41048b_lo0159	Blood	WGS	48	5.77498	112	7.79063	87	3.32044	24	0.60779	0
PD41048b_lo0160	Blood	WGS	48	5.42765	81	7.03728	56	3.77634	25	0.660767	0
PD41048b_lo0161	Blood	WGS	48	5.3498	67	6.78839	47	3.77739	21	0.544653	0
PD41048b_lo0162	Blood	WGS	48	6.22876	105	8.33912	75	4.05051	30	0.651309	0
PD41048b_lo0163	Blood	WGS	48	5.89195	93	7.87007	70	3.61831	23	0.496133	0
PD41048b_lo0164	Blood	WGS	48	5.08415	73	6.24787	47	3.91686	26	0.700277	0
PD41048b_lo0165	Blood	WGS	48	5.66287	80	6.33766	45	5.01915	35	0.638194	0
PD41048b_lo0166	Blood	WGS	48	5.89088	71	6.69132	43	4.99466	27	0.539408	0
PD41048b_lo0167	Blood	WGS	48	5.52192	104	7.06357	72	3.87134	32	0.63003	0
PD41048b_lo0168	Blood	WGS	48	5.37864	86	6.54451	52	4.33242	35	0.553466	0
PD41048b_lo0169	Blood	WGS	48	5.79882	67	6.60509	41	4.92446	26	0.674055	0
PD41048b_lo0170	Blood	WGS	48	6.09661	111	7.48122	75	4.51587	36	0.5853	0
PD41048b_lo0171	Blood	WGS	48	5.70792	101	7.43758	74	3.72032	27	0.604812	0
PD41048b_lo0175	Blood	WGS	48	5.57579	98	6.3295	61	4.73078	38	0.56926	0
PD41048b_lo0176	Blood	WGS	48	5.23665	75	5.49686	43	4.94004	33	0.598077	0
PD41048b_lo0177	Blood	WGS	48	5.48198	90	7.47542	72	3.01248	18	0.493381	0
PD41048b_lo0178	Blood	WGS	48	4.95028	82	6.20947	57	3.55117	25	0.562345	0
PD41048b_lo0179	Blood	WGS	48	6.04729	98	8.12126	72	3.82331	27	0.596027	0
PD41048b_lo0180	Blood	WGS	48	4.6973	72	6.18783	50	3.23583	22	0.569521	0
PD41048b_lo0181	Blood	WGS	48	5.30753	93	6.32721	57	4.30399	36	0.605723	0
PD41048b_lo0183	Blood	WGS	48	5.34256	61	6.34399	41	4.11758	20	0.609498	0
PD41048b_lo0184	Blood	WGS	48	5.38493	89	7.11404	62	3.65583	27	0.601387	0
PD41048b_lo0185	Blood	WGS	48	5.2434	83	5.91089	49	4.55385	34	0.583588	0
PD41048b_lo0186	Blood	WGS	48	5.57063	85	7.38665	61	3.64343	24	0.705781	0
PD41048b_lo0187	Blood	WGS	48	5.16297	91	7.10533	70	3.05148	22	0.611615	0
PD41048b_lo0188	Blood	WGS	48	4.72561	59	6.06581	43	3.15141	16	0.663191	0
PD41048b_lo0189	Blood	WGS	48	5.7006	82	6.74299	51	4.62755	31	0.608415	0
PD41048b_lo0190	Blood	WGS	48	5.72724	103	7.38371	72	3.96804	31	0.62045	0
PD41048b_lo0191	Blood	WGS	48	4.56366	55	6.24014	43	2.65153	12	0.578874	0
PD41048b_lo0192	Blood	WGS	48	5.9885	109	7.94221	82	3.68535	27	0.590847	0
PD41048b_lo0193	Blood	WGS	48	5.47173	104	6.77354	73	3.89965	30	0.646798	0
PD41048b_lo0194	Blood	WGS	48	5.41255	83	7.23879	61	3.43041	22	0.547754	0
PD41048b_lo0195	Blood	WGS	48	5.78877	93	6.98138	62	4.4274	31	0.485009	0
PD41048b_lo0196	Blood	WGS	48	5.1874	89	7.21651	66	3.13234	22	0.583466	0
PD41048b_lo0197	Blood	WGS	48	5.33341	80	5.91568	45	4.75859	35	0.580419	0
PD41048b_lo0198	Blood	WGS	48	5.58456	83	7.95082	64	3.1446	19	0.565753	0
PD41048b_lo0200	Blood	WGS	48	4.77115	93	5.81783	59	3.75156	34	0.669366	0
PD41048b_lo0202	Blood	WGS	48	6.42783	115	8.94234	83	3.94506	31	0.580207	0
PD41048b_lo0204	Blood	WGS	48	5.69363	89	6.87357	58	4.40742	31	0.602914	0
PD41048b_lo0205	Blood	WGS	48	5.35758	76	6.44951	52	4.00235	23	0.564994	0
PD41048b_lo0206	Blood	WGS	48	5.49432	101	6.72339	69	4.06219	32	0.480469	0
PD41048b_lo0219	Blood	WGS	48	5.71237	106	6.9965	72	4.23015	34	0.589767	0
PD41048b_lo0235	Blood	WGS	48	5.02185	82	6.11658	55	3.78116	26	0.719728	0
PD41048b_lo0236	Blood	WGS	48	6.10774	108	7.94208	75	4.17787	33	0.553791	0
PD41048b_lo0237	Blood	WGS	48	5.4428	89	7.07206	66	3.50166	23	0.578501	0
PD41048b_lo0238	Blood	WGS	48	5.43006	109	6.89165	77	3.76071	32	0.592432	0
PD41048b_lo0239	Blood	WGS	48	4.60866	63	5.9364	46	3.0888	17	0.729122	0
PD41048b_lo0240	Blood	WGS	48	5.56373	84	6.93215	56	4.11481	28	0.630533	0
PD41048b_lo0241	Blood	WGS	48	5.17321	102	6.71605	72	3.50427	29	0.627616	0
PD41048b_lo0242	Blood	WGS	48	5.56381	107	6.99161	72	4.07611	35	0.593527	0
PD41048b_lo0243	Blood	WGS	48	5.62247	86	7.14506	63	3.78331	24	0.611254	0
PD41048b_lo0244	Blood	WGS	48	5.40718	95	6.88607	66	3.82559	30	0.622118	0
PD41048b_lo0245	Blood	WGS	48	4.72945	88	6.15059	59	3.39153	29	0.691862	0
PD41048b_lo0246	Blood	WGS	48	5.26977	96	6.4172	63	4.01699	32	0.641619	0
PD41048b_lo0247	Blood	WGS	48	5.98149	97	7.6547	68	4.16198	30	0.635452	0
PD41048b_lo0248	Blood	WGS	48	5.80368	112	7.48059	79	3.96529	33	0.648509	0
PD41048b_lo0249	Blood	WGS	48	5.88908	96	7.35119	69	4.08399	27	0.637741	0
PD41048b_lo0250	Blood	WGS	48	5.42572	98	6.04307	56	4.80517	42	0.553752	0
PD41048b_lo0251	Blood	WGS	48	5.37862	105	6.73247	72	3.91066	33	0.570256	0
PD41048b_lo0252	Blood	WGS	48	5.98431	102	7.521	67	4.4592	36	0.629157	0
PD41048b_lo0253	Blood	WGS	48	4.75125	83	6.08574	56	3.42648	27	0.594549	0
PD41048b_lo0254	Blood	WGS	48	6.30477	116	7.62746	76	4.86546	41	0.601657	0
PD41048b_lo0255	Blood	WGS	48	5.58861	94	7.21646	67	3.75391	26	0.563398	0
PD41048b_lo0256	Blood	WGS	48	5.91135	106	6.71009	68	4.93273	38	0.598834	0
PD41048b_lo0257	Blood	WGS	48	5.84689	108	7.25014	70	4.42964	38	0.561101	0
PD41048b_lo0258	Blood	WGS	48	6.02867	93	7.27746	62	4.60599	31	0.577368	0
PD41048b_lo0259	Blood	WGS	48	5.25725	96	7.19036	71	3.21044	24	0.617461	0
PD41048b_lo0260	Blood	WGS	48	6.18397	109	7.59484	73	4.61756	36	0.531621	0
PD41048b_lo0261	Blood	WGS	48	5.25396	84	6.86145	66	3.14962	18	0.596526	0
PD41048b_lo0262	Blood	WGS	48	5.55679	107	7.62259	80	3.35529	27	0.610019	0
PD41048b_lo0263	Blood	WGS	48	5.64164	102	7.21584	68	4.0793	34	0.547576	0
PD41048b_lo0264	Blood	WGS	48	5.24982	113	7.62923	88	2.8704	25	0.672839	0
PD41048b_lo0265	Blood	WGS	48	5.05649	100	6.86884	73	3.23991	28	0.658929	0
PD41048b_lo0266	Blood	WGS	48	5.59217	91	7.56693	65	3.6226	26	0.599522	0
PD41048b_lo0267	Blood	WGS	48	5.21121	55	7.15348	45	2.76836	10	0.629233	0
PD41048b_lo0268	Blood	WGS	48	5.64769	98	6.86116	62	4.44373	36	0.673056	0
PD41048b_lo0269	Blood	WGS	48	5.29871	90	6.28489	55	4.30741	35	0.613994	0
PD41048b_lo0270	Blood	WGS	48	5.44143	103	6.79657	72	3.89014	31	0.643802	0
PD41048b_lo0271	Blood	WGS	48	4.77624	89	5.64124	57	3.85039	33	0.72945	0
PD41048b_lo0272	Blood	WGS	48	5.19783	72	7.59567	56	2.87466	16	0.594721	0
PD41048b_lo0273	Blood	WGS	48	5.31551	78	6.50439	50	4.11589	28	0.577324	0
PD41048b_lo0274	Blood	WGS	48	4.77137	104	5.97978	68	3.56557	35	0.578611	0
PD41048b_lo0275	Blood	WGS	48	5.02827	94	6.95756	68	3.18956	26	0.576225	0
PD41048b_lo0276	Blood	WGS	48	5.77021	87	7.81854	64	3.61169	23	0.48792	0
PD41048b_lo0277	Blood	WGS	48	5.12222	119	7.04621	88	3.19049	32	0.624568	0
PD41048b_lo0278	Blood	WGS	48	5.13783	96	6.50885	69	3.54579	27	0.54703	0
PD41048b_lo0279	Blood	WGS	48	5.17792	98	6.87367	69	3.45293	28	0.606706	0
PD41048b_lo0280	Blood	WGS	48	5.17626	94	6.13278	59	4.15402	34	0.629343	0
PD41048b_lo0281	Blood	WGS	48	5.77006	97	7.57096	76	3.4146	21	0.571292	0
PD41048b_lo0282	Blood	WGS	48	5.90488	116	7.97004	81	3.90349	35	0.574674	0
PD41048b_lo0284	Blood	WGS	48	5.1372	99	6.98285	72	3.27359	27	0.571285	0
PD41048b_lo0285	Blood	WGS	48	5.31929	107	6.88514	79	3.49246	29	0.614109	0
PD41048b_lo0286	Blood	WGS	48	5.97925	115	7.78552	83	3.95306	32	0.547701	0
PD41048b_lo0287	Blood	WGS	48	5.409	94	6.48984	63	4.12186	30	0.603125	0
PD41048b_lo0288	Blood	WGS	48	4.78645	116	6.15976	81	3.34128	35	0.627882	0
PD41048b_lo0289	Blood	WGS	48	5.5774	107	6.73256	71	4.28043	36	0.680805	0
PD41048b_lo0290	Blood	WGS	48	5.41882	95	7.20999	70	3.44066	25	0.533665	0
PD41048b_lo0291	Blood	WGS	48	5.44997	111	6.99958	74	3.947	37	0.581598	0
PD41048b_lo0292	Blood	WGS	48	5.16074	94	6.82144	69	3.30094	24	0.625683	0
PD41048b_lo0293	Blood	WGS	48	5.13892	97	6.04116	63	4.0851	33	0.57485	0
PD41048b_lo0294	Blood	WGS	48	6.01228	94	7.22977	61	4.68	33	0.667562	0
PD41048b_lo0295	Blood	WGS	48	5.40405	123	7.24445	87	3.57135	36	0.685834	0
PD41048b_lo0296	Blood	WGS	48	5.12886	89	6.10379	57	4.0946	32	0.680638	0
PD41048b_lo0297	Blood	WGS	48	5.43188	91	6.99478	66	3.64174	25	0.671224	0
PD41048b_lo0298	Blood	WGS	48	4.8096	86	6.2474	56	3.51802	30	0.754042	0
PD41048b_lo0299	Blood	WGS	48	5.32319	84	7.00655	61	3.50923	24	0.537768	0
PD41048b_lo0300	Blood	WGS	48	5.59774	94	7.43613	67	3.72945	28	0.620863	0
PD41048b_lo0301	Blood	WGS	48	5.24875	83	7.6432	68	2.60076	15	0.639539	0
PD41048b_lo0302	Blood	WGS	48	5.3298	80	6.4548	52	4.09932	27	0.639915	0
PD41048b_lo0303	Blood	WGS	48	6.0118	134	7.69821	94	4.1564	40	0.543546	0
PD41048b_lo0304	Blood	WGS	48	5.83025	83	7.5331	56	4.10636	26	0.607837	0
PD41048b_lo0305	Blood	WGS	48	5.09008	101	6.65626	71	3.46126	30	0.662427	0
PD41048b_lo0306	Blood	WGS	48	5.91348	106	7.71322	69	4.27267	37	0.519487	0
PD41048b_lo0307	Blood	WGS	48	4.2286	86	5.15888	57	3.24072	29	0.703311	0
PD41048b_lo0308	Blood	WGS	48	5.16775	118	6.76951	78	3.68304	39	0.602746	0
PD41048b_lo0309	Blood	WGS	48	5.27006	92	6.61519	59	3.95942	32	0.614251	0
PD41048b_lo0310	Blood	WGS	48	5.66264	103	7.05455	71	4.07409	32	0.587813	0
PD41048b_lo0311	Blood	WGS	48	4.93895	87	6.52966	62	3.30587	25	0.610552	0
PD41048b_lo0312	Blood	WGS	48	4.71639	95	6.52907	73	2.80374	23	0.709302	0
PD41048b_lo0313	Blood	WGS	48	5.71589	105	7.17412	73	4.04991	32	0.631784	0
PD41048b_lo0314	Blood	WGS	48	5.58332	120	7.16415	83	3.92179	37	0.598863	0
PD41048b_lo0315	Blood	WGS	48	5.40075	112	7.20926	84	3.38925	29	0.564412	0
PD41048b_lo0316	Blood	WGS	48	6.27747	109	7.59379	70	4.87933	39	0.542894	0
PD41048b_lo0317	Blood	WGS	48	4.27626	52	5.67027	40	2.61701	12	0.7363	0
PD41048b_lo0318	Blood	WGS	48	5.50311	86	6.94864	62	3.73201	23	0.581252	0
PD41048b_lo0319	Blood	WGS	48	5.22404	99	6.84059	71	3.50522	29	0.628669	0
PD41048b_lo0320	Blood	WGS	48	4.98541	86	5.85774	54	4.06936	32	0.623558	0
PD41048b_lo0321	Blood	WGS	48	6.08346	101	7.93651	74	3.92157	27	0.54071	0
PD41048b_lo0322	Blood	WGS	48	5.62567	97	6.58006	60	4.61457	37	0.61641	0
PD41048b_lo0323	Blood	WGS	48	4.85061	81	6.55931	59	3.08987	22	0.663188	0
PD41048b_lo0324	Blood	WGS	48	4.96491	95	6.37678	67	3.45438	28	0.662348	0
PD41048b_lo0325	Blood	WGS	48	6.45189	108	8.25916	77	4.35525	31	0.475095	0
PD41048b_lo0326	Blood	WGS	48	4.9418	50	4.73629	25	5.17352	25	0.627062	0
PD41048b_lo0327	Blood	WGS	48	6.16454	108	6.80647	60	5.54417	48	0.569297	0
PD41048b_lo0328	Blood	WGS	48	5.42626	102	6.98126	75	3.54715	27	0.581301	0
PD41048b_lo0329	Blood	WGS	48	5.5638	98	6.80241	67	4.11876	31	0.607456	0
PD41048b_lo0330	Blood	WGS	48	5.30886	114	5.61798	64	4.97026	50	0.618931	0
PD41048b_lo0331	Blood	WGS	48	5.22012	77	7.00099	57	3.24496	19	0.557574	0
PD41048b_lo0332	Blood	WGS	48	5.34215	83	6.52334	55	4.05292	28	0.673278	0
PD41048b_lo0333	Blood	WGS	48	5.45614	97	6.10438	58	4.75877	39	0.582355	0
PD41048b_lo0335	Blood	WGS	48	5.97563	97	7.14934	59	4.81512	37	0.56911	0
PD41048b_lo0336	Blood	WGS	48	5.25768	85	6.24291	52	4.28308	33	0.601285	0
PD41048b_lo0337	Blood	WGS	48	5.82704	109	7.20069	74	4.29516	35	0.540956	0
PD41048b_lo0338	Blood	WGS	48	4.96496	93	5.38703	54	4.5079	40	0.672223	0
PD41048b_lo0339	Blood	WGS	48	5.09256	88	6.19948	58	3.89339	30	0.573537	0
PD41048b_lo0340	Blood	WGS	48	5.57252	94	6.88159	67	3.97748	28	0.700669	0
PD41048b_lo0341	Blood	WGS	48	5.94227	82	8.25983	64	3.26624	17	0.611164	0
PD41048b_lo0342	Blood	WGS	48	5.48511	109	6.72858	71	4.19744	38	0.613535	0
PD41048b_lo0343	Blood	WGS	48	5.18681	99	5.82395	60	4.4929	40	0.541114	0
PD41048b_lo0344	Blood	WGS	48	4.22007	48	5.30267	32	3.16879	16	0.804448	0
PD41048b_lo0345	Blood	WGS	48	5.50502	101	6.90937	68	4.01958	33	0.567814	0
PD41048b_lo0346	Blood	WGS	48	5.3206	91	5.96984	55	4.60244	36	0.584178	0
PD41048b_lo0347	Blood	WGS	48	5.44915	106	6.75948	69	4.12675	37	0.559726	0
PD41048b_lo0348	Blood	WGS	48	5.31281	69	7.00101	49	3.56353	20	0.537669	0
PD41048b_lo0349	Blood	WGS	48	4.95161	93	6.09702	61	3.75425	32	0.672706	0
PD41048b_lo0350	Blood	WGS	48	5.94692	87	7.21671	54	4.70511	33	0.548721	0
PD41048b_lo0351	Blood	WGS	48	5.52496	102	6.64452	63	4.4222	39	0.591182	0
PD41048b_lo0352	Blood	WGS	48	5.24594	71	6.72342	54	3.37626	18	0.674741	0
PD41048b_lo0353	Blood	WGS	48	5.3534	107	7.21242	78	3.37458	28	0.548613	0
PD41048b_lo0354	Blood	WGS	48	4.94812	70	6.96012	56	2.7233	15	0.666391	0
PD41048b_lo0355	Blood	WGS	48	4.51178	83	5.77883	63	2.93442	20	0.741302	0
PD41048b_lo0356	Blood	WGS	48	5.69115	92	7.48876	64	3.87826	28	0.537196	0
PD41048b_lo0357	Blood	WGS	48	4.53515	77	6.14523	58	2.82985	19	0.649714	0
PD41048b_lo0358	Blood	WGS	48	5.61347	109	6.66982	74	4.31959	35	0.646574	0
PD41048b_lo0359	Blood	WGS	48	5.21344	85	6.26197	56	4.02511	29	0.625286	0
PD41048b_lo0360	Blood	WGS	48	4.87295	76	6.35101	51	3.4376	24	0.508656	0
PD41048b_lo0361	Blood	WGS	48	5.54083	50	7.22538	36	3.65643	14	0.649114	0
PD41048b_lo0363	Blood	WGS	48	5.33496	70	6.46571	47	4.02198	23	0.676776	0
PD41048b_lo0364	Blood	WGS	48	5.58587	80	7.19227	53	4.05226	27	0.629675	0
PD41048b_lo0365	Blood	WGS	48	4.96381	65	5.75807	40	4.13431	25	0.712072	0
PD41048b_lo0366	Blood	WGS	48	5.9137	114	7.14064	76	4.51916	38	0.566226	0
PD41048b_lo0367	Blood	WGS	48	5.60939	78	6.94063	53	4.12346	25	0.618096	0
PD41048b_lo0368	Blood	WGS	48	5.67549	108	7.94962	84	3.18018	24	0.640118	0
PD41048b_lo0369	Blood	WGS	48	5.90309	91	7.53544	62	4.23353	30	0.600478	0
PD41048b_lo0370	Blood	WGS	48	5.22553	74	6.65599	48	3.87077	26	0.621845	0
PD41048b_lo0372	Blood	WGS	48	5.55583	104	6.7956	68	4.23937	36	0.596048	0
PD41048b_lo0373	Blood	WGS	48	5.3609	91	6.65497	66	3.70715	25	0.691869	0
PD41048b_lo0374	Blood	WGS	48	5.60953	84	6.88942	56	4.22925	28	0.664631	0
PD41048b_lo0375	Blood	WGS	48	5.32589	84	6.5487	56	3.99517	28	0.623481	0
PD41048b_lo0378	Blood	WGS	48	5.23747	80	6.56911	54	3.82109	26	0.623164	0
PD41048b_lo0379	Blood	WGS	48	5.22518	71	6.73058	51	3.53223	20	0.577799	0
PD41048b_lo0380	Blood	WGS	48	6.07913	99	7.70769	65	4.44209	33	0.519373	0
PD41048b_lo0381	Blood	WGS	48	4.45279	45	6.11386	35	2.59913	10	0.664125	0
PD41048b_lo0382	Blood	WGS	48	5.19896	94	6.67085	65	3.66324	29	0.598329	0
PD41048b_lo0383	Blood	WGS	48	5.6865	110	6.96088	74	4.25957	36	0.616604	0
PD41048b_lo0384	Blood	WGS	48	5.71493	97	6.9907	63	4.38673	34	0.563982	0
PD41048b_lo0385	Blood	WGS	48	5.3662	89	6.48755	58	4.1337	30	0.599184	0
PD41048b_lo0386	Blood	WGS	48	5.61017	104	7.92399	75	3.44647	28	0.585701	0
PD41048b_lo0387	Blood	WGS	48	5.15369	89	6.63101	58	3.81101	32	0.61174	0
PD41048b_lo0388	Blood	WGS	48	5.77141	104	6.71007	65	4.75941	39	0.585833	0
PD41048b_lo0389	Blood	WGS	48	5.39786	87	6.71717	60	3.9355	28	0.588789	0
PD41048b_lo0390	Blood	WGS	48	4.94497	49	5.58223	30	4.20492	18	0.589527	0
PD41048b_lo0391	Blood	WGS	48	4.83624	106	6.79502	85	2.61723	21	0.666929	0
PD41048b_lo0393	Blood	WGS	48	6.04507	94	7.67569	67	4.15645	27	0.586008	0
PD41048b_lo0394	Blood	WGS	48	5.25802	98	5.92392	58	4.5552	40	0.670052	0
PD41048b_lo0395	Blood	WGS	48	4.71685	87	6.28258	67	2.87063	20	0.668693	0
PD41048b_lo0397	Blood	WGS	48	5.82849	89	6.81	55	4.81837	35	0.62297	0
PD41048b_lo0398	Blood	WGS	48	5.62098	95	6.70253	60	4.51283	36	0.617823	0
PD41048b_lo0399	Blood	WGS	48	5.52973	102	7.53559	76	3.38605	26	0.59725	0
PD41048b_lo0400	Blood	WGS	48	5.37707	103	6.92427	70	3.79623	32	0.535466	0
PD41048b_lo0401	Blood	WGS	48	5.84933	86	7.85952	63	3.71275	23	0.582734	0
PD41048b_lo0402	Blood	WGS	48	6.1561	105	7.69318	70	4.54259	35	0.503944	0
PD41048b_lo0403	Blood	WGS	48	5.63546	90	6.38033	56	4.77909	34	0.590116	0
PD41048b_lo0404	Blood	WGS	48	5.70114	127	7.3217	92	3.82939	35	0.542162	0
PD41048b_lo0405	Blood	WGS	48	6.46662	96	6.57758	49	6.35359	46	0.54386	0
PD41048b_lo0406	Blood	WGS	48	5.48443	102	6.77464	69	4.06075	33	0.67865	0
PD41048b_lo0407	Blood	WGS	48	5.53447	85	6.68427	58	4.17722	27	0.522882	0
PD41048b_lo0408	Blood	WGS	48	5.14537	68	7.10975	52	3.0227	16	0.624609	0
PD41048b_lo0409	Blood	WGS	48	5.19743	78	6.08599	48	4.28341	30	0.580882	0
PD41048b_lo0410	Blood	WGS	48	4.95087	73	6.43203	52	3.31756	20	0.68208	0
PD41048b_lo0411	Blood	WGS	48	5.35355	102	6.46836	70	3.99342	31	0.635056	0
PD41048b_lo0412	Blood	WGS	48	4.95551	86	5.87527	54	4.00723	32	0.636015	0
PD41048b_lo0413	Blood	WGS	48	5.41599	100	7.0245	71	3.6715	29	0.523802	0
PD41048b_lo0414	Blood	WGS	48	5.36375	78	6.5921	55	3.85686	23	0.591101	0
PD41048b_lo0415	Blood	WGS	48	5.18695	114	6.13442	74	4.12827	40	0.614548	0
PD41048b_lo0416	Blood	WGS	48	5.77579	106	6.6082	64	4.87776	41	0.522637	0
PD41048b_lo0417	Blood	WGS	48	5.15463	95	6.12713	58	4.21302	37	0.618541	0
PD41048b_lo0418	Blood	WGS	48	5.53097	100	6.93989	67	4.06721	33	0.550948	0
PD41048b_lo0419	Blood	WGS	48	6.2305	115	8.14322	82	4.1167	33	0.486783	0
PD41048b_lo0420	Blood	WGS	48	6.02685	88	8.84365	71	3.04381	17	0.569885	0
PD41048b_lo0421	Blood	WGS	48	5.50807	85	7.43951	64	3.35777	21	0.681086	0
PD41048b_lo0422	Blood	WGS	48	5.79603	89	8.07739	64	3.60807	25	0.551267	0
PD41048b_lo0423	Blood	WGS	48	5.33693	98	6.61371	65	3.98922	33	0.586056	0
PD41048b_lo0424	Blood	WGS	48	5.84421	109	7.44503	73	4.22181	36	0.541676	0
PD41048b_lo0425	Blood	WGS	48	4.77198	97	5.65649	61	3.86035	36	0.585831	0
PD41048b_sc0001	Blood	WGS	48	5.0678	92	6.53014	64	3.50016	27	0.697585	0
PD41048b_sc0003	Blood	WGS	48	5.59507	127	7.17236	89	3.86279	38	0.60867	0
PD41048b_sc0004	Blood	WGS	48	5.13261	97	6.80742	72	3.2932	26	0.597057	0
PD41048b_sc0006	Blood	WGS	48	4.96359	90	5.82592	58	3.99981	32	0.770695	0
PD41048b_sc0007	Blood	WGS	48	5.43358	107	6.94439	75	3.75965	32	0.582642	0
PD41048b_sc0009	Blood	WGS	48	6.31978	130	7.70391	86	4.77541	43	0.546845	0
PD41048b_sc0010	Blood	WGS	48	5.11461	117	6.67368	85	3.36677	32	0.670562	0
PD41048b_sc0011	Blood	WGS	48	4.82813	85	6.09264	61	3.33984	24	0.712406	0
PD41048b_sc0012	Blood	WGS	48	5.58032	109	7.15695	74	3.97717	35	0.676539	0
PD41048b_sc0013	Blood	WGS	48	5.96251	108	7.76961	75	4.09908	33	0.651564	0
PD41048b_sc0014	Blood	WGS	48	4.84644	110	5.64314	68	4.00781	42	0.660787	0
PD41048b_sc0015	Blood	WGS	48	5.66347	122	7.11015	86	3.97747	36	0.600283	0
PD41048b_sc0016	Blood	WGS	48	4.84163	70	5.92047	46	3.71375	24	0.667405	0
PD41048b_sc0017	Blood	WGS	48	5.22034	106	6.81108	70	3.75337	36	0.618081	0
PD41048b_sc0018	Blood	WGS	48	5.76275	108	7.09243	70	4.42024	39	0.567639	0
PD41048b_sc0019	Blood	WGS	48	5.65747	58	6.98262	38	4.3211	21	0.6919	0
PD41048b_sc0020	Blood	WGS	48	5.04783	81	6.47764	55	3.60936	26	0.66319	0
PD41048b_sc0022	Blood	WGS	48	6.04314	122	7.30824	79	4.69768	43	0.535139	0
PD41048b_sc0023	Blood	WGS	48	5.00531	79	5.65083	47	4.33349	32	0.735821	0
PD41048b_sc0024	Blood	WGS	48	5.44961	78	6.8007	57	3.69368	20	0.644551	0
PD41048b_sc0025	Blood	WGS	48	5.27395	114	6.56451	74	4.00532	41	0.569785	0
PD41048b_sc0027	Blood	WGS	48	6.07962	132	7.72303	89	4.38143	43	0.533916	0
PD41048b_sc0028	Blood	WGS	48	5.81607	126	7.86694	98	3.362	28	0.562505	0
PD41048b_sc0029	Blood	WGS	48	4.97853	97	6.58337	70	3.29149	27	0.532801	0
PD41048b_sc0030	Blood	WGS	48	5.89505	90	7.16842	59	4.48539	30	0.457864	0
PD41048b_sc0031	Blood	WGS	48	5.88916	115	7.43325	81	4.07898	33	0.566015	0
PD41048b_sc0034	Blood	WGS	48	5.65399	72	8.05736	57	3.00538	15	0.62874	0
PD41048b_sc0035	Blood	WGS	48	5.42118	101	6.72872	70	3.93012	31	0.607332	0
PD41048b_sc0036	Blood	WGS	48	5.09241	66	6.26885	45	3.7919	21	0.658049	0
PD41048b_sc0037	Blood	WGS	48	4.48416	33	5.89092	27	2.646	7	0.628852	0
PD41048b_sc0038	Blood	WGS	48	4.66527	75	5.8228	50	3.50424	26	0.644825	0
PD41048b_sc0040	Blood	WGS	48	5.95339	102	7.66007	74	3.97323	28	0.580851	0
PD41048b_sc0041	Blood	WGS	48	5.52585	124	7.14364	92	3.5634	32	0.573783	0
PD41048b_sc0042	Blood	WGS	48	5.38184	112	6.80144	77	3.84506	35	0.584502	0
PD41048b_sc0044	Blood	WGS	48	5.72613	111	7.28934	78	4.00737	34	0.488632	0
PD41048b_sc0045	Blood	WGS	48	6.18217	83	7.34555	51	5.01146	32	0.558974	0
PD41048b_sc0046	Blood	WGS	48	4.98212	110	7.01957	87	2.77972	24	0.558143	0
PD41048b_sc0047	Blood	WGS	48	5.61178	93	7.25323	64	3.92596	29	0.655147	0
PD41048b_sc0048	Blood	WGS	48	5.68362	46	5.6405	26	5.73802	21	0.650309	0
PD41048b_sc0049	Blood	WGS	48	5.28429	66	7.07134	46	3.51014	19	0.685407	0
PD41048b_sc0050	Blood	WGS	48	4.94017	112	5.74649	72	4.01532	40	0.619198	0
PD41048b_sc0052	Blood	WGS	48	4.67548	101	6.03948	68	3.35393	33	0.572068	0
PD41048b_sc0053	Blood	WGS	48	5.51765	103	6.35648	65	4.56996	38	0.566879	0
PD41048b_sc0054	Blood	WGS	48	5.73037	125	7.16388	82	4.27812	43	0.564634	0
PD41048b_sc0056	Blood	WGS	48	4.64893	42	6.42655	36	2.2337	6	0.579366	0
PD41048b_sc0057	Blood	WGS	48	4.74007	84	6.10598	58	3.37086	27	0.693736	0
PD41048b_sc0058	Blood	WGS	48	5.58154	81	6.96698	55	4.09317	26	0.663674	0
PD41048b_sc0060	Blood	WGS	48	5.1281	49	6.52946	33	3.71477	16	0.574467	0
PD41048b_sc0061	Blood	WGS	48	5.70721	122	7.31556	87	3.876	35	0.618902	0
PD41048b_sc0063	Blood	WGS	48	5.83395	122	7.06692	82	4.39166	39	0.49446	0
PD41048b_sc0065	Blood	WGS	48	5.97542	103	7.00301	64	4.87951	39	0.587908	0
PD41048b_sc0066	Blood	WGS	48	5.81607	114	6.67164	70	4.89659	45	0.582089	0
PD41048b_sc0067	Blood	WGS	48	5.58303	106	6.76739	67	4.37365	39	0.517385	0
PD41048b_sc0068	Blood	WGS	48	5.55352	97	7.40878	74	3.31953	22	0.562664	0
PD45517a	Blood	WGS	0	6.7513	10	10.0466	9	2.55731	0	0.843913	0
PD45517aa	Blood	WGS	0	7.13228	14	11.2333	11	3.40404	3	0.464187	0
PD45517ac	Blood	WGS	0	5.59848	11	8.36847	11	1.05571	0	0.452449	0
PD45517ad	Blood	WGS	0	6.09231	13	6.30239	7	5.89578	7	0.263609	0
PD45517ah	Blood	WGS	0	7.6225	9	11.0526	7	3.40081	0	0.437728	0
PD45517ai	Blood	WGS	0	7.18125	8	9.92963	6	3.64762	0	0.419726	0
PD45517aj	Blood	WGS	0	6.63429	23	7.27692	9	6.25455	13	0.304245	0
PD45517ak	Blood	WGS	0	6.28375	9	9.14	7	3.4275	0	0.153562	0
PD45517al	Blood	WGS	0	9.28904	11	11.65	6	7.23602	4	0.157752	0
PD45517ap	Blood	WGS	0	6.16412	9	6.97354	5	5.41051	4	0.724972	0
PD45517aq	Blood	WGS	0	6.73636	11	7.89231	8	5.06667	3	0.345455	0
PD45517ar	Blood	WGS	0	6.19799	8	7.70053	5	4.4582	2	0.2403	0
PD45517as	Blood	WGS	0	6.11897	12	9.05357	9	3.38	3	0.223348	0
PD45517at	Blood	WGS	0	5.61869	14	6.1723	8	5.10371	6	0.502835	0
PD45517ax	Blood	WGS	0	6.91724	15	9.72582	13	2.94649	0	0.426176	0
PD45517ay	Blood	WGS	0	6.19126	9	5.72222	5	6.86667	4	0.417427	0
PD45517az	Blood	WGS	0	7.34062	10	6.48421	4	8.10526	6	0.351131	0
PD45517b_lo0001	Blood	WGS	0	8.5848	11	8.39817	4	8.72326	6	0.624769	0
PD45517b_lo0002	Blood	WGS	0	6.50595	14	8.09143	11	4.425	4	0.562649	0
PD45517b_lo0003	Blood	WGS	0	7.05882	14	9.67742	9	4.86486	5	0.32491	0
PD45517b_lo0004	Blood	WGS	0	5.62879	10	6.77214	6	4.5527	4	0.345903	0
PD45517b_lo0005	Blood	WGS	0	6.375	14	9.14062	12	3.21429	3	0.276639	0
PD45517b_lo0009	Blood	WGS	0	7.41099	14	9.72692	8	5.67404	6	0.330848	0
PD45517b_lo0010	Blood	WGS	0	7.4026	16	8.4375	8	6.66667	9	0.472441	0
PD45517b_lo0011	Blood	WGS	0	7.56481	16	10.0086	8	6.20192	8	0.551956	0
PD45517b_lo0012	Blood	WGS	0	6.07168	17	7.26	8	5.3546	9	0.443455	0
PD45517b_lo0013	Blood	WGS	0	6.11458	11	6.94675	7	5.13112	4	0.537546	0
PD45517b_lo0016	Blood	WGS	0	7.01111	10	9.34815	7	4.67407	3	0.34145	0
PD45517b_lo0017	Blood	WGS	0	9.28571	12	10.9091	7	7.5	4	0.306122	0
PD45517b_lo0018	Blood	WGS	0	8.05844	15	9.48052	9	6.63636	6	0.273477	0
PD45517b_lo0019	Blood	WGS	0	5.58133	11	7.43077	8	3.57778	3	0.658824	0
PD45517b_lo0020	Blood	WGS	0	5.83929	10	8.29348	6	4.12879	4	0.473913	0
PD45517b_lo0021	Blood	WGS	0	9.12121	6	13.7968	5	4.9378	0	0.581518	0
PD45517b_lo0024	Blood	WGS	0	8.48828	15	11.3322	8	6.61943	7	0.335768	0
PD45517b_lo0025	Blood	WGS	0	6.2339	10	9.75227	6	4.14189	4	0.65914	0
PD45517b_lo0026	Blood	WGS	0	6.73732	11	7.07266	7	6.26225	4	0.129564	0
PD45517b_lo0027	Blood	WGS	0	8.22854	17	8.16667	9	8.29839	8	0.17644	0
PD45517b_lo0028	Blood	WGS	0	7.02586	15	9.13362	12	4.39116	4	0.459457	0
PD45517b_lo0029	Blood	WGS	0	6.37143	18	8.29767	11	4.86545	7	0.503955	0
PD45517b_lo0032	Blood	WGS	0	10.6209	16	10.0519	8	11.2582	8	0.304604	0
PD45517b_lo0033	Blood	WGS	0	4.69619	10	4.87681	5	4.55169	5	0.656494	0
PD45517b_lo0034	Blood	WGS	0	4.44602	9	6.14359	7	2.55983	0	0.409937	0
PD45517b_lo0035	Blood	WGS	0	5.89898	12	7.90405	7	4.40803	5	0.442163	0
PD45517b_lo0036	Blood	WGS	0	5.37549	13	6.48993	8	4.40333	5	0.309044	0
PD45517b_lo0037	Blood	WGS	0	7.06757	9	10.7676	6	3.9225	2	0.202713	0
PD45517b_lo0040	Blood	WGS	0	5.96651	10	7.84785	7	4.03292	3	0.702509	0
PD45517b_lo0041	Blood	WGS	0	5.56117	14	6.02941	8	5.00581	6	0.410913	0
PD45517b_lo0042	Blood	WGS	0	5.41429	6	6.76786	4	3.60952	0	0.443794	0
PD45517b_lo0043	Blood	WGS	0	9.9537	9	11.9444	7	5.97222	0	0.545685	0
PD45517b_lo0044	Blood	WGS	0	7.25614	7	12.1647	6	3.28254	0	0.399228	0
PD45517b_lo0045	Blood	WGS	0	8.60507	9	9.89583	6	6.59722	3	0.16916	0
PD45517b_lo0048	Blood	WGS	0	12.5478	12	13.2193	8	11.2609	4	0.0875197	0
PD45517b_lo0049	Blood	WGS	0	5.77143	12	7.59658	10	3.47527	3	0.497449	0
PD45517b_lo0050	Blood	WGS	0	6.07713	11	7.8609	8	4.02309	3	0.426887	0
PD45517b_lo0051	Blood	WGS	0	8.32749	14	7.41667	8	9.88889	6	0.338082	0
PD45517b_lo0052	Blood	WGS	0	5.94777	13	8.29714	11	3.21595	3	0.414526	0
PD45517b_lo0053	Blood	WGS	0	11.8954	13	13.1092	8	10.1961	5	0.238041	0
PD45517b_lo0055	Blood	WGS	0	6.51316	9	10.6579	8	2.36842	0	0.350259	0
PD45517b_lo0056	Blood	WGS	0	7.01299	8	7.21805	3	6.85714	4	0.620556	0
PD45517b_lo0057	Blood	WGS	0	11.5361	10	15.016	8	5.64706	0	0.361041	0
PD45517b_lo0058	Blood	WGS	0	6.29293	12	7.62857	8	4.78495	4	0.323636	0
PD45517b_lo0059	Blood	WGS	0	6.96011	12	7.22781	6	6.71154	6	0.826036	0
PD45517b_lo0060	Blood	WGS	0	5.65204	10	5.46364	5	5.8539	5	0.41235	0
PD45517b_lo0061	Blood	WGS	0	5.35238	10	2.31276	0	7.26098	9	0.835631	0
PD45517b_lo0063	Blood	WGS	0	8.96154	8	13.2065	6	4.21719	0	0.165954	0
PD45517b_lo0064	Blood	WGS	0	5.44286	12	7.43415	9	3.54419	4	0.170756	0
PD45517b_lo0065	Blood	WGS	0	5.89691	18	5.6	12	6.5	7	0.455	0
PD45517b_lo0066	Blood	WGS	0	8.81481	9	10.0211	5	7.46667	3	0.515989	0
PD45517b_lo0067	Blood	WGS	0	6.61677	14	9.32364	11	3.53655	3	0.344161	0
PD45517b_lo0068	Blood	WGS	0	6.99406	9	8.62336	6	5.25614	3	0.359462	0
PD45517b_lo0069	Blood	WGS	0	5.95	6	4.5	2	7.84615	3	0.392308	0
PD45517b_lo0071	Blood	WGS	0	7.20192	13	11.1458	9	4.21734	4	0.25168	0
PD45517b_lo0072	Blood	WGS	0	9.0224	14	12.0056	9	6.38012	5	0.552734	0
PD45517b_lo0073	Blood	WGS	0	9.98601	11	13.5613	9	4.30769	0	0	0
PD45517b_lo0074	Blood	WGS	0	6.00128	11	5.70751	5	6.27826	6	0.518865	0
PD45517b_lo0075	Blood	WGS	0	6.81888	9	3.645	0	10.125	7	0.453358	0
PD45517b_lo0076	Blood	WGS	0	5.93645	8	4.31174	2	7.07977	6	0.359312	0
PD45517b_lo0077	Blood	WGS	0	7.43815	12	7.20202	5	7.62567	7	0.100338	0
PD45517b_lo0079	Blood	WGS	0	6.93598	9	8.53125	5	5.41667	3	0.276092	0
PD45517b_lo0080	Blood	WGS	0	6.2967	7	8.52679	4	4.3852	2	0.840998	0
PD45517b_lo0081	Blood	WGS	0	8.58647	11	11.4486	7	5.72431	3	0.622683	0
PD45517b_lo0082	Blood	WGS	0	6.30348	9	5.9692	4	6.61204	5	0.432812	0
PD45517b_lo0083	Blood	WGS	0	8.77397	19	9.9125	12	7.39394	7	0	0
PD45517b_lo0084	Blood	WGS	0	11.1	5	11.1	3	11.1	3	0.707006	0
PD45517b_lo0085	Blood	WGS	0	5.54784	12	6.91346	8	4.27976	5	0.287141	0
PD45517b_lo0087	Blood	WGS	0	8.09384	14	8.41463	10	7.46753	4	0.307487	0
PD45517b_lo0088	Blood	WGS	0	4.65714	5	5.58857	3	3.49286	0	0.812292	0
PD45517b_lo0089	Blood	WGS	0	9.31884	16	11.5682	11	6.70957	5	0.270547	0
PD45517b_lo0090	Blood	WGS	0	6.40523	7	8.40686	6	2.40196	0	0.748663	0
PD45517b_lo0091	Blood	WGS	0	3.84722	0	6.29545	2	0	0	0.532692	0
PD45517b_lo0092	Blood	WGS	0	7.13684	5	8.60952	4	5.31765	0	0.418519	0
PD45517b_lo0093	Blood	WGS	0	7.21111	9	6.84058	5	7.71242	4	0.231033	0
PD45517b_lo0095	Blood	WGS	0	9.71429	5	9.71429	3	9.71429	3	0.237347	0
PD45517b_lo0096	Blood	WGS	0	3.82845	8	6.43048	7	1.84145	0	0.687226	0
PD45517b_lo0097	Blood	WGS	0	7.02174	12	7.86435	6	6.34222	6	0.382135	0
PD45517b_lo0098	Blood	WGS	0	9.00455	12	10.0672	8	7.56684	4	0.575984	0
PD45517b_lo0099	Blood	WGS	0	9.72527	5	14.0476	4	6.02041	2	0	0
PD45517b_lo0100	Blood	WGS	0	6.47387	17	7.17375	9	5.89841	8	0.47825	0
PD45517b_lo0101	Blood	WGS	0	8.90278	14	12.2413	10	5.56424	4	0.178651	0
PD45517b_lo0102	Blood	WGS	0	5.35	15	6.08269	9	4.4985	5	0.424603	0
PD45517b_lo0103	Blood	WGS	0	8.50616	11	8.96964	6	7.93233	4	0.427126	0
PD45517b_lo0104	Blood	WGS	0	5.16164	10	4.3814	5	6.28	5	0.425763	0
PD45517b_lo0105	Blood	WGS	0	6.16515	11	6.58947	7	5.58929	4	0.355682	0
PD45517b_lo0106	Blood	WGS	0	5.85882	8	7.32353	5	4.50679	3	0.372383	0
PD45517b_lo0107	Blood	WGS	0	7.08678	4	3.89773	0	15.5909	3	0.371212	0
PD45517b_lo0108	Blood	WGS	0	7.9968	12	11.8179	11	2.72	0	0.508487	0
PD45517b_lo0109	Blood	WGS	0	7.55315	11	9.87719	8	4.9386	3	0.108541	0
PD45517b_lo0110	Blood	WGS	0	6.7173	14	6.82267	6	6.64545	8	0.3655	0
PD45517b_lo0111	Blood	WGS	0	5.59722	11	6.88889	6	4.59259	5	0.129167	0
PD45517b_lo0126	Blood	WGS	0	5.36868	7	2.97794	0	7.33032	5	0.697274	0
PD45517b_lo0127	Blood	WGS	0	6.50833	11	7.50962	8	5.00641	3	0.356621	0
PD45517b_lo0128	Blood	WGS	0	7.10078	7	7.63333	4	6.36111	3	0.366987	0
PD45517b_lo0131	Blood	WGS	0	5.94726	14	4.17215	5	8.46979	9	0.549503	0
PD45517b_lo0132	Blood	WGS	0	6.23377	13	8.39161	9	4.36364	5	0.642972	0
PD45517b_lo0133	Blood	WGS	0	6.82407	9	11.1667	6	4.06061	3	0.124535	0
PD45517b_lo0135	Blood	WGS	0	9.62567	9	12.4567	5	7.84314	4	0.521267	0
PD45517b_lo0137	Blood	WGS	0	6.57285	12	9.2629	9	3.80808	3	0.504011	0
PD45517b_lo0140	Blood	WGS	0	8.34568	18	7.82407	9	8.9418	9	0.233264	0
PD45517b_lo0141	Blood	WGS	0	6.4127	17	6.27329	8	6.55844	8	0.522564	0
PD45517b_lo0142	Blood	WGS	0	10.8136	14	12.923	10	7.46353	3	0.337447	0
[truncated: 8,627 more rows]

## Sheet: S7c
Spearman correlation of rCg (rCg→rTg), yCg (yCg→yTg), and yCh (yCh→yTh) MEML versus nCg (nCg→nTg) MEML, including P value, P value following Benjamini-Hochberg Correction, and analysis parameters.
Tissue	Experiment	Motif 1	Motif 2	Spearman_coefficient	P_value	BH corrected P value	Info
Adipose tissue	WGS	nCg	rCg	1	0.0166667	0.0173913	Inclduing MEML=0
Adipose tissue	WGS	nCg	rCg	1	0.0166667	0.0173913	Excluding MEML=0
Appendix	WGS	nCg	rCg	0.993985	6.18339e-06	7.42007e-06	Inclduing MEML=0
Appendix	WGS	nCg	rCg	0.993985	6.18339e-06	7.42007e-06	Excluding MEML=0
Bladder	WGS	nCg	rCg	0.970897	9.44311e-66	2.06031e-65	Inclduing MEML=0
Bladder	WGS	nCg	rCg	0.978755	1.17237e-61	2.34473e-61	Excluding MEML=0
Bladder	WES	nCg	rCg	0.513471	4.40189e-50	8.80378e-50	Inclduing MEML=0
Bladder	WES	nCg	rCg	0.757797	4.02919e-25	7.25254e-25	Excluding MEML=0
Blood	WGS	nCg	rCg	0.984104	0	0	Inclduing MEML=0
Blood	WGS	nCg	rCg	0.983887	0	0	Excluding MEML=0
Bone marrow	WGS	nCg	rCg	0.976	0	0	Inclduing MEML=0
Bone marrow	WGS	nCg	rCg	0.975795	0	0	Excluding MEML=0
Brain	WGS	nCg	rCg	0.92211	1.25764e-211	5.03057e-211	Inclduing MEML=0
Brain	WGS	nCg	rCg	0.954785	2.09494e-185	8.37976e-185	Excluding MEML=0
Breast	WGS	nCg	rCg	0.976423	2.09709e-72	5.03301e-72	Inclduing MEML=0
Breast	WGS	nCg	rCg	0.974141	4.60876e-67	1.00555e-66	Excluding MEML=0
Colon	WGS	nCg	rCg	0.986434	0	0	Inclduing MEML=0
Colon	WGS	nCg	rCg	0.998208	0	0	Excluding MEML=0
Colon	WES	nCg	rCg	0.957414	1.2285e-153	1.2285e-152	Inclduing MEML=0
Colon	WES	nCg	rCg	0.943746	8.98688e-93	8.0882e-92	Excluding MEML=0
Dermis	WGS	nCg	rCg	0.288948	7.36782e-09	9.30672e-09	Inclduing MEML=0
Dermis	WGS	nCg	rCg	0.799301	1.97023e-67	4.72854e-67	Excluding MEML=0
Epidermis	WGS	nCg	rCg	-0.158933	0.604027	0.604027	Inclduing MEML=0
Epidermis	WGS	nCg	rCg	0.964286	0.00277778	0.0030303	Excluding MEML=0
Epidermis	WES	nCg	rCg	-0.11136	0.355196	0.355196	Inclduing MEML=0
Esophagus	WGS	nCg	rCg	0.968667	1.77749e-18	2.84399e-18	Inclduing MEML=0
Esophagus	WGS	nCg	rCg	0.961444	4.25327e-16	6.3799e-16	Excluding MEML=0
Esophagus	WES	nCg	rCg	0.617653	2.00347e-22	2.8621e-22	Inclduing MEML=0
Esophagus	WES	nCg	rCg	0.614758	2.4469e-08	3.67035e-08	Excluding MEML=0
Heart	WGS	nCg	rCg	0.794234	0.000692027	0.000754939	Inclduing MEML=0
Heart	WGS	nCg	rCg	1	0.0833333	0.0833333	Excluding MEML=0
Kidney	WGS	nCg	rCg	0.968659	6.36209e-21	1.09064e-20	Inclduing MEML=0
Kidney	WGS	nCg	rCg	0.973075	4.26675e-18	6.82679e-18	Excluding MEML=0
Liver	WGS	nCg	rCg	0.953387	8.52432e-162	2.92263e-161	Inclduing MEML=0
Liver	WGS	nCg	rCg	0.97332	3.08772e-152	1.05865e-151	Excluding MEML=0
Liver	WES	nCg	rCg	0.382644	4.53758e-10	5.04176e-10	Inclduing MEML=0
Liver	WES	nCg	rCg	0.360945	0.0643577	0.0724024	Excluding MEML=0
Lung	WGS	nCg	rCg	0.980672	0	0	Inclduing MEML=0
Lung	WGS	nCg	rCg	0.979825	1.26221e-291	6.0586e-291	Excluding MEML=0
Lung	WES	nCg	rCg	0.531215	3.39427e-11	4.24283e-11	Inclduing MEML=0
Lung	WES	nCg	rCg	0.557073	0.0201797	0.0259453	Excluding MEML=0
Pancreas	WGS	nCg	rCg	0.980626	1.78682e-13	2.52257e-13	Inclduing MEML=0
Pancreas	WGS	nCg	rCg	0.975664	1.27127e-10	1.69502e-10	Excluding MEML=0
Pancreas	WES	nCg	rCg	0.627867	2.23846e-28	3.73077e-28	Inclduing MEML=0
Pancreas	WES	nCg	rCg	0.0747018	0.837499	0.837499	Excluding MEML=0
Placenta	WGS	nCg	rCg	0.899165	8.03377e-53	1.60675e-52	Inclduing MEML=0
Placenta	WGS	nCg	rCg	0.89769	6.78827e-50	1.25322e-49	Excluding MEML=0
Prostate	WGS	nCg	rCg	0.980974	1.96671e-16	2.95007e-16	Inclduing MEML=0
Prostate	WGS	nCg	rCg	0.978255	3.90055e-15	5.50666e-15	Excluding MEML=0
Rectum	WES	nCg	rCg	0.944439	5.7108e-87	2.00278e-86	Inclduing MEML=0
Rectum	WES	nCg	rCg	0.908564	6.95429e-52	2.08629e-51	Excluding MEML=0
Small intestine	WGS	nCg	rCg	0.997839	0	0	Inclduing MEML=0
Small intestine	WGS	nCg	rCg	0.997839	0	0	Excluding MEML=0
Small intestine	WES	nCg	rCg	0.921514	8.47119e-74	2.1178e-73	Inclduing MEML=0
Small intestine	WES	nCg	rCg	0.863567	2.24811e-41	5.05824e-41	Excluding MEML=0
Spleen	WGS	nCg	rCg	0.982609	1.7897e-73	4.77253e-73	Inclduing MEML=0
Spleen	WGS	nCg	rCg	0.982609	1.7897e-73	4.77253e-73	Excluding MEML=0
Stomach	WGS	nCg	rCg	0.938499	1.89974e-05	2.17113e-05	Inclduing MEML=0
Stomach	WGS	nCg	rCg	0.938499	1.89974e-05	2.17113e-05	Excluding MEML=0
Stomach	WES	nCg	rCg	0.850119	6.00833e-87	2.00278e-86	Inclduing MEML=0
Stomach	WES	nCg	rCg	0.791143	3.71194e-53	1.67037e-52	Excluding MEML=0
Testis	WGS	nCg	rCg	0.924482	5.5845e-100	1.67535e-99	Inclduing MEML=0
Testis	WGS	nCg	rCg	0.904182	6.82945e-80	2.04884e-79	Excluding MEML=0
Thyroid	WGS	nCg	rCg	0.914235	6.68535e-13	8.9138e-13	Inclduing MEML=0
Thyroid	WGS	nCg	rCg	0.894209	7.48712e-10	9.45742e-10	Excluding MEML=0
Tonsil	WGS	nCg	rCg	0.946249	3.48076e-24	6.42602e-24	Inclduing MEML=0
Tonsil	WGS	nCg	rCg	0.946249	3.48076e-24	5.96702e-24	Excluding MEML=0
Adipose tissue	WGS	nCg	yCg	0.9	0.0833333	0.0833333	Inclduing MEML=0
Adipose tissue	WGS	nCg	yCg	0.9	0.0833333	0.0833333	Excluding MEML=0
Appendix	WGS	nCg	yCg	0.938699	9.28272e-10	1.11393e-09	Inclduing MEML=0
Appendix	WGS	nCg	yCg	0.938699	9.28272e-10	1.17255e-09	Excluding MEML=0
Bladder	WGS	nCg	yCg	0.971271	4.89205e-66	1.06736e-65	Inclduing MEML=0
Bladder	WGS	nCg	yCg	0.958033	2.37251e-47	4.74502e-47	Excluding MEML=0
Bladder	WES	nCg	yCg	0.604556	1.48794e-73	7.4397e-73	Inclduing MEML=0
Bladder	WES	nCg	yCg	0.881606	1.51728e-44	6.82777e-44	Excluding MEML=0
Blood	WGS	nCg	yCg	0.953579	0	0	Inclduing MEML=0
Blood	WGS	nCg	yCg	0.9516	0	0	Excluding MEML=0
Bone marrow	WGS	nCg	yCg	0.906722	0	0	Inclduing MEML=0
Bone marrow	WGS	nCg	yCg	0.903494	0	0	Excluding MEML=0
Brain	WGS	nCg	yCg	0.888711	3.50225e-174	1.20077e-173	Inclduing MEML=0
Brain	WGS	nCg	yCg	0.926946	8.84917e-153	3.034e-152	Excluding MEML=0
Breast	WGS	nCg	yCg	0.939341	4.50962e-51	8.32546e-51	Inclduing MEML=0
Breast	WGS	nCg	yCg	0.926506	1.5527e-42	2.86652e-42	Excluding MEML=0
Colon	WGS	nCg	yCg	0.978415	0	0	Inclduing MEML=0
Colon	WGS	nCg	yCg	0.993199	0	0	Excluding MEML=0
Colon	WES	nCg	yCg	0.880637	3.73388e-93	3.73388e-92	Inclduing MEML=0
Colon	WES	nCg	yCg	0.931638	2.67856e-64	2.4107e-63	Excluding MEML=0
Dermis	WGS	nCg	yCg	0.878705	2.20731e-125	6.62193e-125	Inclduing MEML=0
Dermis	WGS	nCg	yCg	0.868939	2.70024e-116	8.10073e-116	Excluding MEML=0
Epidermis	WGS	nCg	yCg	0.895604	0	0	Inclduing MEML=0
Epidermis	WGS	nCg	yCg	0.895604	0	0	Excluding MEML=0
Epidermis	WES	nCg	yCg	0.926297	5.81276e-31	9.68794e-31	Inclduing MEML=0
Esophagus	WGS	nCg	yCg	0.981358	1.33801e-21	2.14082e-21	Inclduing MEML=0
Esophagus	WGS	nCg	yCg	0.979412	3.44737e-18	5.5158e-18	Excluding MEML=0
Esophagus	WES	nCg	yCg	0.517205	4.46195e-15	6.37421e-15	Inclduing MEML=0
Esophagus	WES	nCg	yCg	0.336952	0.0513349	0.0577518	Excluding MEML=0
Heart	WGS	nCg	yCg	0.944572	3.71308e-07	4.24352e-07	Inclduing MEML=0
Heart	WGS	nCg	yCg	0.9	0.0833333	0.0833333	Excluding MEML=0
Kidney	WGS	nCg	yCg	0.89885	5.30389e-13	7.07185e-13	Inclduing MEML=0
Kidney	WGS	nCg	yCg	0.920237	4.27203e-12	5.69604e-12	Excluding MEML=0
Liver	WGS	nCg	yCg	0.913883	3.21582e-122	8.57552e-122	Inclduing MEML=0
Liver	WGS	nCg	yCg	0.889726	3.4624e-76	9.23308e-76	Excluding MEML=0
Liver	WES	nCg	yCg	0.345694	2.27358e-08	2.84198e-08	Inclduing MEML=0
Liver	WES	nCg	yCg	0.631507	0.0065474	0.00841809	Excluding MEML=0
Lung	WGS	nCg	yCg	0.957805	3.55167e-244	1.42067e-243	Inclduing MEML=0
Lung	WGS	nCg	yCg	0.948622	5.32201e-200	2.12881e-199	Excluding MEML=0
Lung	WES	nCg	yCg	0.322606	0.000135613	0.000150681	Inclduing MEML=0
Lung	WES	nCg	yCg	0.528474	0.0946736	0.0946736	Excluding MEML=0
Pancreas	WGS	nCg	yCg	0.872027	1.14293e-06	1.24683e-06	Inclduing MEML=0
Pancreas	WGS	nCg	yCg	0.78757	0.000292266	0.000334018	Excluding MEML=0
Pancreas	WES	nCg	yCg	0.133021	0.0370687	0.0370687	Inclduing MEML=0
Placenta	WGS	nCg	yCg	0.854389	3.32199e-42	5.69484e-42	Inclduing MEML=0
Placenta	WGS	nCg	yCg	0.831512	1.18598e-31	2.03311e-31	Excluding MEML=0
Prostate	WGS	nCg	yCg	0.966148	7.81474e-14	1.10326e-13	Inclduing MEML=0
Prostate	WGS	nCg	yCg	0.96131	1.15593e-12	1.63191e-12	Excluding MEML=0
Rectum	WES	nCg	yCg	0.855571	3.31984e-52	1.10661e-51	Inclduing MEML=0
Rectum	WES	nCg	yCg	0.793017	4.03403e-24	6.05105e-24	Excluding MEML=0
Small intestine	WGS	nCg	yCg	0.993214	0	0	Inclduing MEML=0
Small intestine	WGS	nCg	yCg	0.992981	0	0	Excluding MEML=0
Small intestine	WES	nCg	yCg	0.835197	2.5923e-47	6.48076e-47	Inclduing MEML=0
Small intestine	WES	nCg	yCg	0.780927	1.98071e-24	3.56528e-24	Excluding MEML=0
Spleen	WGS	nCg	yCg	0.952293	2.59054e-52	5.18107e-52	Inclduing MEML=0
Spleen	WGS	nCg	yCg	0.952293	2.59054e-52	5.65208e-52	Excluding MEML=0
Stomach	WGS	nCg	yCg	0.874718	0.000424756	0.000443224	Inclduing MEML=0
Stomach	WGS	nCg	yCg	0.874718	0.000424756	0.00046337	Excluding MEML=0
Stomach	WES	nCg	yCg	0.655936	3.82252e-39	7.64504e-39	Inclduing MEML=0
Stomach	WES	nCg	yCg	0.772431	2.23634e-31	6.70901e-31	Excluding MEML=0
Testis	WGS	nCg	yCg	0.905733	3.36467e-89	8.07522e-89	Inclduing MEML=0
Testis	WGS	nCg	yCg	0.901666	9.53462e-75	2.28831e-74	Excluding MEML=0
Thyroid	WGS	nCg	yCg	0.909625	1.38582e-12	1.75051e-12	Inclduing MEML=0
Thyroid	WGS	nCg	yCg	0.86143	3.21902e-08	3.86282e-08	Excluding MEML=0
Tonsil	WGS	nCg	yCg	0.885677	6.18382e-17	9.27573e-17	Inclduing MEML=0
Tonsil	WGS	nCg	yCg	0.873629	2.3378e-15	3.5067e-15	Excluding MEML=0
Epidermis	WES	nCg	yCg	0.943608	1.09427e-24	2.4621e-24	Excluding MEML=0
Dermis	WGS	nCg	yCh	0.59818	7.9582e-39	1.59164e-38	Inclduing MEML=0
Epidermis	WES	nCg	yCh	0.857272	1.42032e-21	1.42032e-21	Inclduing MEML=0
Epidermis	WGS	nCg	yCh	0.898664	2.97365e-05	2.97365e-05	Inclduing MEML=0
Dermis	WGS	nCg	yCh	0.654613	7.52848e-32	1.5057e-31	Excluding MEML=0
Epidermis	WES	nCg	yCh	0.871559	8.78777e-17	8.78777e-17	Excluding MEML=0
Epidermis	WGS	nCg	yCh	0.904762	0.00456349	0.00456349	Excluding MEML=0

## Sheet: S7d
Mean and median nCg (nCg→nTg), rCg (rCg→rTg), and yCg (yCg→yTg) motif MEML count for 636 donors with known age.
Tissue	Donor ID	Age	Experiment	Motif	Mean MEML	Median MEML
Adipose tissue	PD28690	78	WGS	nCg	100.4	100
Adipose tissue	PD28690	78	WGS	rCg	65.2	70
Adipose tissue	PD28690	78	WGS	yCg	35	30
Appendix	PD28690	78	WGS	nCg	1354.45	1268.5
Appendix	PD28690	78	WGS	rCg	904.4	869.5
Appendix	PD28690	78	WGS	yCg	450.05	406.5
Bladder	C01_49M	49	WES	nCg	0	0
Bladder	C02_61F	61	WES	nCg	4	5
Bladder	C03_67M	67	WES	nCg	8.58333	9
Bladder	C04_72M	72	WES	nCg	3.58824	3
Bladder	C05_75M	75	WES	nCg	4.57143	5
Bladder	P1	70	WES	nCg	0.375	0
Bladder	P10	85	WES	nCg	0	0
Bladder	P11	63	WES	nCg	0	0
Bladder	P12	73	WES	nCg	0	0
Bladder	P14	73	WES	nCg	1	0
Bladder	P15	77	WES	nCg	17	17
Bladder	P16	78	WES	nCg	31	31
Bladder	P17	82	WES	nCg	0	0
Bladder	P18	61	WES	nCg	0	0
Bladder	P19	67	WES	nCg	0	0
Bladder	P20	65	WES	nCg	11	11
Bladder	P21	54	WES	nCg	101	101
Bladder	P22	57	WES	nCg	130	130
Bladder	P23	69	WES	nCg	0	0
Bladder	P24	64	WES	nCg	0	0
Bladder	P25	82	WES	nCg	0	0
Bladder	P26	77	WES	nCg	9	9
Bladder	P27	70	WES	nCg	0	0
Bladder	P28	78	WES	nCg	0	0
Bladder	P29	77	WES	nCg	0	0
Bladder	P3	69	WES	nCg	11.8333	7
Bladder	P30	65	WES	nCg	0	0
Bladder	P31	70	WES	nCg	3	3
Bladder	P32	51	WES	nCg	3	3
Bladder	P33	68	WES	nCg	0	0
Bladder	P34	63	WES	nCg	0	0
Bladder	P35	68	WES	nCg	0	0
Bladder	P36	58	WES	nCg	4	4
Bladder	P37	74	WES	nCg	0	0
Bladder	P38	75	WES	nCg	0	0
Bladder	P39	68	WES	nCg	0	0
Bladder	P4	82	WES	nCg	19	13
Bladder	P40	63	WES	nCg	0	0
Bladder	P41	40	WES	nCg	0	0
Bladder	P42	55	WES	nCg	0	0
Bladder	P43	86	WES	nCg	96	96
Bladder	P44	70	WES	nCg	68	68
Bladder	P45	71	WES	nCg	0	0
Bladder	P46	62	WES	nCg	0	0
Bladder	P47	61	WES	nCg	12	12
Bladder	P48	65	WES	nCg	0	0
Bladder	P49	47	WES	nCg	0	0
Bladder	P5	61	WES	nCg	0	0
Bladder	P50	74	WES	nCg	0	0
Bladder	P51	66	WES	nCg	8	8
Bladder	P52	78	WES	nCg	0	0
Bladder	P53	34	WES	nCg	0	0
Bladder	P54	83	WES	nCg	7	7
Bladder	P55	70	WES	nCg	0	0
Bladder	P56	65	WES	nCg	0	0
Bladder	P58	76	WES	nCg	0	0
Bladder	P59	55	WES	nCg	0	0
Bladder	P6	54	WES	nCg	71	18.5
Bladder	P60	62	WES	nCg	0	0
Bladder	P61	67	WES	nCg	0	0
Bladder	P62	70	WES	nCg	23	23
Bladder	P63	66	WES	nCg	14	14
Bladder	P64	63	WES	nCg	0	0
Bladder	P65	84	WES	nCg	1456	1456
Bladder	P66	79	WES	nCg	2	2
Bladder	P67	63	WES	nCg	0	0
Bladder	P68	76	WES	nCg	0	0
Bladder	P69	79	WES	nCg	2	2
Bladder	P8	49	WES	nCg	0.666667	0
Bladder	P80	67	WES	nCg	38	38
Bladder	P81	77	WES	nCg	0	0
Bladder	P82	68	WES	nCg	0	0
Bladder	P83	65	WES	nCg	0	0
Bladder	P85	74	WES	nCg	3	3
Bladder	P87	70	WES	nCg	0	0
Bladder	P89	82	WES	nCg	8	8
Bladder	P9	67	WES	nCg	1.66667	0
Bladder	P90	67	WES	nCg	0	0
Bladder	P91	76	WES	nCg	6	6
Bladder	P92	49	WES	nCg	0	0
Bladder	P93	63	WES	nCg	0	0
Bladder	P94	63	WES	nCg	0	0
Bladder	P97	63	WES	nCg	0	0
Bladder	T01_25F	25	WES	nCg	0.659091	0
Bladder	T02_35F	35	WES	nCg	0.233333	0
Bladder	T03_53F	53	WES	nCg	4.66667	4
Bladder	T04_55M	55	WES	nCg	2.76316	3
Bladder	T05_58M	58	WES	nCg	3.35	4
Bladder	T06_59M	59	WES	nCg	1.36667	0
Bladder	T07_59M	59	WES	nCg	1.125	0
Bladder	T08_61F	61	WES	nCg	0.5	0
Bladder	T09_61M	61	WES	nCg	1.07692	0
Bladder	T10_68F	68	WES	nCg	4.66667	5
Bladder	T11_69F	69	WES	nCg	3.17143	3
Bladder	T12_70M	70	WES	nCg	2.54167	2.5
Bladder	T13_71F	71	WES	nCg	3.80556	4
Bladder	T14_75F	75	WES	nCg	4.12821	5
Bladder	T15_78F	78	WES	nCg	2.5	0
Bladder	ZS19	68	WES	nCg	25	25
Bladder	ZS2	64	WES	nCg	0	0
Bladder	ZS20	41	WES	nCg	0	0
Bladder	ZS21	64	WES	nCg	0	0
Bladder	ZS23	50	WES	nCg	6	6
Bladder	ZS24	63	WES	nCg	0	0
Bladder	ZS25	64	WES	nCg	0	0
Bladder	ZS27	77	WES	nCg	0	0
Bladder	ZS28	59	WES	nCg	8	8
Bladder	ZS3	41	WES	nCg	3	3
Bladder	ZS31	76	WES	nCg	0	0
Bladder	ZS32	71	WES	nCg	0	0
Bladder	ZS33	78	WES	nCg	0	0
Bladder	ZS35	79	WES	nCg	0	0
Bladder	ZS39	51	WES	nCg	5	5
Bladder	ZS4	61	WES	nCg	0	0
Bladder	ZS41	70	WES	nCg	0	0
Bladder	ZS42	54	WES	nCg	2	2
Bladder	ZS43	72	WES	nCg	0	0
Bladder	ZS45	60	WES	nCg	0	0
Bladder	ZS46	58	WES	nCg	0	0
Bladder	ZS47	81	WES	nCg	0	0
Bladder	ZS48	61	WES	nCg	0	0
Bladder	ZS49	71	WES	nCg	0	0
Bladder	ZS50	75	WES	nCg	7	7
Bladder	ZS52	80	WES	nCg	0	0
Bladder	ZS54	82	WES	nCg	0	0
Bladder	ZS55	65	WES	nCg	0	0
Bladder	ZS56	60	WES	nCg	10	10
Bladder	ZS57	57	WES	nCg	0	0
Bladder	ZS8	60	WES	nCg	0	0
Bladder	C01_49M	49	WES	rCg	0	0
Bladder	C02_61F	61	WES	rCg	2.23077	0
Bladder	C03_67M	67	WES	rCg	1.08333	0
Bladder	C04_72M	72	WES	rCg	1.08824	0
Bladder	C05_75M	75	WES	rCg	2.57143	1.5
Bladder	P1	70	WES	rCg	0.5	0
Bladder	P10	85	WES	rCg	0	0
Bladder	P11	63	WES	rCg	0	0
Bladder	P12	73	WES	rCg	0	0
Bladder	P14	73	WES	rCg	0	0
Bladder	P15	77	WES	rCg	7	7
Bladder	P16	78	WES	rCg	0	0
Bladder	P17	82	WES	rCg	0	0
Bladder	P18	61	WES	rCg	0	0
Bladder	P19	67	WES	rCg	0	0
Bladder	P20	65	WES	rCg	0	0
Bladder	P21	54	WES	rCg	43	43
Bladder	P22	57	WES	rCg	56	56
Bladder	P23	69	WES	rCg	0	0
Bladder	P24	64	WES	rCg	0	0
Bladder	P25	82	WES	rCg	0	0
Bladder	P26	77	WES	rCg	6	6
Bladder	P27	70	WES	rCg	0	0
Bladder	P28	78	WES	rCg	0	0
Bladder	P29	77	WES	rCg	0	0
Bladder	P3	69	WES	rCg	2	0
Bladder	P30	65	WES	rCg	0	0
Bladder	P31	70	WES	rCg	3	3
Bladder	P32	51	WES	rCg	0	0
Bladder	P33	68	WES	rCg	0	0
Bladder	P34	63	WES	rCg	0	0
Bladder	P35	68	WES	rCg	0	0
Bladder	P36	58	WES	rCg	0	0
Bladder	P37	74	WES	rCg	0	0
Bladder	P38	75	WES	rCg	0	0
Bladder	P39	68	WES	rCg	3	3
Bladder	P4	82	WES	rCg	5.66667	7
Bladder	P40	63	WES	rCg	0	0
Bladder	P41	40	WES	rCg	0	0
Bladder	P42	55	WES	rCg	0	0
Bladder	P43	86	WES	rCg	48	48
Bladder	P44	70	WES	rCg	24	24
Bladder	P45	71	WES	rCg	0	0
Bladder	P46	62	WES	rCg	0	0
Bladder	P47	61	WES	rCg	0	0
Bladder	P48	65	WES	rCg	0	0
Bladder	P49	47	WES	rCg	0	0
Bladder	P5	61	WES	rCg	0	0
Bladder	P50	74	WES	rCg	0	0
Bladder	P51	66	WES	rCg	0	0
Bladder	P52	78	WES	rCg	0	0
Bladder	P53	34	WES	rCg	0	0
Bladder	P54	83	WES	rCg	3	3
Bladder	P55	70	WES	rCg	0	0
Bladder	P56	65	WES	rCg	0	0
Bladder	P58	76	WES	rCg	0	0
Bladder	P59	55	WES	rCg	0	0
Bladder	P6	54	WES	rCg	33.75	0
Bladder	P60	62	WES	rCg	0	0
Bladder	P61	67	WES	rCg	0	0
Bladder	P62	70	WES	rCg	15	15
Bladder	P63	66	WES	rCg	0	0
Bladder	P64	63	WES	rCg	0	0
Bladder	P65	84	WES	rCg	167	167
Bladder	P66	79	WES	rCg	0	0
Bladder	P67	63	WES	rCg	0	0
Bladder	P68	76	WES	rCg	0	0
Bladder	P69	79	WES	rCg	0	0
Bladder	P8	49	WES	rCg	0	0
Bladder	P80	67	WES	rCg	0	0
Bladder	P81	77	WES	rCg	0	0
Bladder	P82	68	WES	rCg	0	0
Bladder	P83	65	WES	rCg	0	0
Bladder	P85	74	WES	rCg	0	0
Bladder	P87	70	WES	rCg	0	0
Bladder	P89	82	WES	rCg	0	0
Bladder	P9	67	WES	rCg	0	0
Bladder	P90	67	WES	rCg	0	0
Bladder	P91	76	WES	rCg	0	0
Bladder	P92	49	WES	rCg	0	0
Bladder	P93	63	WES	rCg	0	0
Bladder	P94	63	WES	rCg	0	0
Bladder	P97	63	WES	rCg	0	0
Bladder	T01_25F	25	WES	rCg	0.363636	0
Bladder	T02_35F	35	WES	rCg	0.0666667	0
Bladder	T03_53F	53	WES	rCg	1.56667	0
Bladder	T04_55M	55	WES	rCg	0.736842	0
Bladder	T05_58M	58	WES	rCg	1.15	0
Bladder	T06_59M	59	WES	rCg	0.333333	0
Bladder	T07_59M	59	WES	rCg	0.09375	0
Bladder	T08_61F	61	WES	rCg	0.107143	0
Bladder	T09_61M	61	WES	rCg	0.487179	0
Bladder	T10_68F	68	WES	rCg	1.66667	0
Bladder	T11_69F	69	WES	rCg	0.971429	0
Bladder	T12_70M	70	WES	rCg	0.395833	0
Bladder	T13_71F	71	WES	rCg	1.13889	0
Bladder	T14_75F	75	WES	rCg	1.23077	0
Bladder	T15_78F	78	WES	rCg	1.2	0
Bladder	ZS19	68	WES	rCg	12	12
Bladder	ZS2	64	WES	rCg	0	0
Bladder	ZS20	41	WES	rCg	0	0
Bladder	ZS21	64	WES	rCg	0	0
Bladder	ZS23	50	WES	rCg	0	0
Bladder	ZS24	63	WES	rCg	0	0
Bladder	ZS25	64	WES	rCg	0	0
Bladder	ZS27	77	WES	rCg	0	0
Bladder	ZS28	59	WES	rCg	3	3
Bladder	ZS3	41	WES	rCg	0	0
Bladder	ZS31	76	WES	rCg	0	0
Bladder	ZS32	71	WES	rCg	0	0
Bladder	ZS33	78	WES	rCg	0	0
Bladder	ZS35	79	WES	rCg	0	0
Bladder	ZS39	51	WES	rCg	0	0
Bladder	ZS4	61	WES	rCg	0	0
Bladder	ZS41	70	WES	rCg	0	0
Bladder	ZS42	54	WES	rCg	2	2
Bladder	ZS43	72	WES	rCg	0	0
Bladder	ZS45	60	WES	rCg	0	0
Bladder	ZS46	58	WES	rCg	0	0
Bladder	ZS47	81	WES	rCg	0	0
Bladder	ZS48	61	WES	rCg	0	0
Bladder	ZS49	71	WES	rCg	0	0
Bladder	ZS50	75	WES	rCg	0	0
Bladder	ZS52	80	WES	rCg	0	0
Bladder	ZS54	82	WES	rCg	0	0
Bladder	ZS55	65	WES	rCg	0	0
Bladder	ZS56	60	WES	rCg	5	5
Bladder	ZS57	57	WES	rCg	0	0
Bladder	ZS8	60	WES	rCg	0	0
Bladder	C01_49M	49	WES	yCg	0	0
Bladder	C02_61F	61	WES	yCg	1.07692	0
Bladder	C03_67M	67	WES	yCg	4.83333	4
Bladder	C04_72M	72	WES	yCg	1.23529	0
Bladder	C05_75M	75	WES	yCg	1.07143	0
Bladder	P1	70	WES	yCg	0	0
Bladder	P10	85	WES	yCg	0	0
Bladder	P11	63	WES	yCg	0	0
Bladder	P12	73	WES	yCg	0	0
Bladder	P14	73	WES	yCg	1	0
Bladder	P15	77	WES	yCg	10	10
Bladder	P16	78	WES	yCg	41	41
Bladder	P17	82	WES	yCg	0	0
Bladder	P18	61	WES	yCg	0	0
Bladder	P19	67	WES	yCg	0	0
Bladder	P20	65	WES	yCg	8	8
Bladder	P21	54	WES	yCg	58	58
Bladder	P22	57	WES	yCg	74	74
Bladder	P23	69	WES	yCg	0	0
Bladder	P24	64	WES	yCg	0	0
Bladder	P25	82	WES	yCg	0	0
Bladder	P26	77	WES	yCg	0	0
Bladder	P27	70	WES	yCg	0	0
Bladder	P28	78	WES	yCg	0	0
Bladder	P29	77	WES	yCg	0	0
Bladder	P3	69	WES	yCg	9.16667	4.5
Bladder	P30	65	WES	yCg	0	0
Bladder	P31	70	WES	yCg	0	0
Bladder	P32	51	WES	yCg	0	0
Bladder	P33	68	WES	yCg	0	0
Bladder	P34	63	WES	yCg	0	0
Bladder	P35	68	WES	yCg	5	5
Bladder	P36	58	WES	yCg	0	0
Bladder	P37	74	WES	yCg	0	0
Bladder	P38	75	WES	yCg	0	0
Bladder	P39	68	WES	yCg	0	0
Bladder	P4	82	WES	yCg	12.3333	7
Bladder	P40	63	WES	yCg	0	0
Bladder	P41	40	WES	yCg	0	0
Bladder	P42	55	WES	yCg	0	0
Bladder	P43	86	WES	yCg	48	48
Bladder	P44	70	WES	yCg	45	45
Bladder	P45	71	WES	yCg	0	0
Bladder	P46	62	WES	yCg	0	0
Bladder	P47	61	WES	yCg	9	9
Bladder	P48	65	WES	yCg	0	0
Bladder	P49	47	WES	yCg	0	0
Bladder	P5	61	WES	yCg	0	0
Bladder	P50	74	WES	yCg	0	0
Bladder	P51	66	WES	yCg	5	5
Bladder	P52	78	WES	yCg	0	0
Bladder	P53	34	WES	yCg	0	0
Bladder	P54	83	WES	yCg	3	3
Bladder	P55	70	WES	yCg	0	0
Bladder	P56	65	WES	yCg	0	0
Bladder	P58	76	WES	yCg	0	0
Bladder	P59	55	WES	yCg	0	0
Bladder	P6	54	WES	yCg	36.25	16.5
Bladder	P60	62	WES	yCg	0	0
Bladder	P61	67	WES	yCg	0	0
Bladder	P62	70	WES	yCg	8	8
Bladder	P63	66	WES	yCg	12	12
Bladder	P64	63	WES	yCg	0	0
Bladder	P65	84	WES	yCg	1289	1289
Bladder	P66	79	WES	yCg	0	0
Bladder	P67	63	WES	yCg	0	0
Bladder	P68	76	WES	yCg	0	0
Bladder	P69	79	WES	yCg	0	0
Bladder	P8	49	WES	yCg	1.33333	0
Bladder	P80	67	WES	yCg	37	37
Bladder	P81	77	WES	yCg	0	0
Bladder	P82	68	WES	yCg	0	0
Bladder	P83	65	WES	yCg	0	0
Bladder	P85	74	WES	yCg	0	0
Bladder	P87	70	WES	yCg	0	0
Bladder	P89	82	WES	yCg	0	0
Bladder	P9	67	WES	yCg	2.33333	0
Bladder	P90	67	WES	yCg	0	0
Bladder	P91	76	WES	yCg	4	4
Bladder	P92	49	WES	yCg	0	0
Bladder	P93	63	WES	yCg	0	0
Bladder	P94	63	WES	yCg	0	0
Bladder	P97	63	WES	yCg	0	0
Bladder	T01_25F	25	WES	yCg	0.0454545	0
Bladder	T02_35F	35	WES	yCg	0	0
Bladder	T03_53F	53	WES	yCg	1.73333	0
Bladder	T04_55M	55	WES	yCg	1.13158	0
Bladder	T05_58M	58	WES	yCg	0.75	0
Bladder	T06_59M	59	WES	yCg	0.8	0
Bladder	T07_59M	59	WES	yCg	0.21875	0
Bladder	T08_61F	61	WES	yCg	0	0
Bladder	T09_61M	61	WES	yCg	0.0769231	0
Bladder	T10_68F	68	WES	yCg	1.54545	0
Bladder	T11_69F	69	WES	yCg	1.14286	0
Bladder	T12_70M	70	WES	yCg	0.395833	0
Bladder	T13_71F	71	WES	yCg	1.22222	0
Bladder	T14_75F	75	WES	yCg	1.12821	0
Bladder	T15_78F	78	WES	yCg	0.55	0
Bladder	ZS19	68	WES	yCg	13	13
Bladder	ZS2	64	WES	yCg	0	0
Bladder	ZS20	41	WES	yCg	0	0
Bladder	ZS21	64	WES	yCg	0	0
Bladder	ZS23	50	WES	yCg	0	0
Bladder	ZS24	63	WES	yCg	0	0
Bladder	ZS25	64	WES	yCg	0	0
Bladder	ZS27	77	WES	yCg	0	0
Bladder	ZS28	59	WES	yCg	5	5
Bladder	ZS3	41	WES	yCg	0	0
Bladder	ZS31	76	WES	yCg	0	0
Bladder	ZS32	71	WES	yCg	0	0
Bladder	ZS33	78	WES	yCg	0	0
Bladder	ZS35	79	WES	yCg	0	0
Bladder	ZS39	51	WES	yCg	4	4
Bladder	ZS4	61	WES	yCg	0	0
Bladder	ZS41	70	WES	yCg	0	0
Bladder	ZS42	54	WES	yCg	0	0
Bladder	ZS43	72	WES	yCg	0	0
Bladder	ZS45	60	WES	yCg	0	0
Bladder	ZS46	58	WES	yCg	0	0
Bladder	ZS47	81	WES	yCg	0	0
Bladder	ZS48	61	WES	yCg	0	0
Bladder	ZS49	71	WES	yCg	0	0
Bladder	ZS50	75	WES	yCg	5	5
Bladder	ZS52	80	WES	yCg	0	0
Bladder	ZS54	82	WES	yCg	0	0
Bladder	ZS55	65	WES	yCg	0	0
Bladder	ZS56	60	WES	yCg	5	5
Bladder	ZS57	57	WES	yCg	0	0
Bladder	ZS8	60	WES	yCg	0	0
Bladder	C02_61F	61	WGS	nCg	165	194
Bladder	C03_67M	67	WGS	nCg	171.333	142
Bladder	C04_72M	72	WGS	nCg	139.875	132.5
Bladder	C05_75M	75	WGS	nCg	144	144
Bladder	P7	73	WGS	nCg	5.33333	5.5
Bladder	P70	66	WGS	nCg	0	0
Bladder	P71	33	WGS	nCg	0	0
Bladder	P74	93	WGS	nCg	7	7
Bladder	PD28690	78	WGS	nCg	12.6364	11
Bladder	PD39461	35	WGS	nCg	22	22
Bladder	PD39462	78	WGS	nCg	11.5	11.5
Bladder	PD40794	53	WGS	nCg	23	23
Bladder	PD40842	25	WGS	nCg	6.5	6.5
Bladder	PD40843	69	WGS	nCg	40	40
Bladder	PD41525	70	WGS	nCg	25	25
Bladder	PD42031	61	WGS	nCg	21	21
Bladder	T01_25F	25	WGS	nCg	34	34
Bladder	T02_35F	35	WGS	nCg	26.5	26.5
Bladder	T03_53F	53	WGS	nCg	182	176
Bladder	T04_55M	55	WGS	nCg	97.3333	101
Bladder	T05_58M	58	WGS	nCg	92	92
Bladder	T06_59M	59	WGS	nCg	53.6667	57
Bladder	T07_59M	59	WGS	nCg	97	97
Bladder	T08_61F	61	WGS	nCg	37.7222	38.5
Bladder	T09_61M	61	WGS	nCg	51.5	51.5
Bladder	T10_68F	68	WGS	nCg	115.5	115.5
Bladder	T11_69F	69	WGS	nCg	106.25	74.5
Bladder	T12_70M	70	WGS	nCg	108	108
Bladder	T13_71F	71	WGS	nCg	126	121
Bladder	T14_75F	75	WGS	nCg	86	86
Bladder	T15_78F	78	WGS	nCg	105.667	109.5
Bladder	C02_61F	61	WGS	rCg	92	108
Bladder	C03_67M	67	WGS	rCg	87.6667	83
Bladder	C04_72M	72	WGS	rCg	79.375	71.5
Bladder	C05_75M	75	WGS	rCg	92	92
Bladder	P7	73	WGS	rCg	2.33333	2
Bladder	P70	66	WGS	rCg	0	0
Bladder	P71	33	WGS	rCg	0.5	0
Bladder	P74	93	WGS	rCg	4	4
Bladder	PD28690	78	WGS	rCg	6.63636	8
Bladder	PD39461	35	WGS	rCg	16	16
Bladder	PD39462	78	WGS	rCg	9	9
Bladder	PD40794	53	WGS	rCg	16	16
Bladder	PD40842	25	WGS	rCg	4	4
Bladder	PD40843	69	WGS	rCg	31	31
Bladder	PD41525	70	WGS	rCg	15	15
Bladder	PD42031	61	WGS	rCg	15	15
Bladder	T01_25F	25	WGS	rCg	21	21
Bladder	T02_35F	35	WGS	rCg	17	17
Bladder	T03_53F	53	WGS	rCg	87.2	87
Bladder	T04_55M	55	WGS	rCg	58.6667	61
Bladder	T05_58M	58	WGS	rCg	52.5	52.5
Bladder	T06_59M	59	WGS	rCg	30	33
Bladder	T07_59M	59	WGS	rCg	47.5	47.5
Bladder	T08_61F	61	WGS	rCg	18.1111	22
Bladder	T09_61M	61	WGS	rCg	31	31
Bladder	T10_68F	68	WGS	rCg	72.5	72.5
Bladder	T11_69F	69	WGS	rCg	66.75	45.5
Bladder	T12_70M	70	WGS	rCg	56.5	56.5
Bladder	T13_71F	71	WGS	rCg	75.6667	72
Bladder	T14_75F	75	WGS	rCg	46.5	46.5
Bladder	T15_78F	78	WGS	rCg	57.6667	60
Bladder	C02_61F	61	WGS	yCg	72.3333	76
Bladder	C03_67M	67	WGS	yCg	83.6667	74
Bladder	C04_72M	72	WGS	yCg	60.375	58
Bladder	C05_75M	75	WGS	yCg	52	52
Bladder	P7	73	WGS	yCg	1	0
Bladder	P70	66	WGS	yCg	0	0
Bladder	P71	33	WGS	yCg	0	0
Bladder	P74	93	WGS	yCg	0	0
Bladder	PD28690	78	WGS	yCg	4.63636	5
Bladder	PD39461	35	WGS	yCg	6	6
Bladder	PD39462	78	WGS	yCg	0	0
Bladder	PD40794	53	WGS	yCg	7	7
Bladder	PD40842	25	WGS	yCg	2.5	2.5
Bladder	PD40843	69	WGS	yCg	9	9
Bladder	PD41525	70	WGS	yCg	10	10
Bladder	PD42031	61	WGS	yCg	6	6
Bladder	T01_25F	25	WGS	yCg	13.5	13.5
Bladder	T02_35F	35	WGS	yCg	9.5	9.5
Bladder	T03_53F	53	WGS	yCg	94.8	89
Bladder	T04_55M	55	WGS	yCg	39	40
Bladder	T05_58M	58	WGS	yCg	40	40
Bladder	T06_59M	59	WGS	yCg	23.3333	24
Bladder	T07_59M	59	WGS	yCg	49.5	49.5
Bladder	T08_61F	61	WGS	yCg	19.6111	17
Bladder	T09_61M	61	WGS	yCg	20	20
Bladder	T10_68F	68	WGS	yCg	43.5	43.5
Bladder	T11_69F	69	WGS	yCg	39.5	30
Bladder	T12_70M	70	WGS	yCg	51.5	51.5
Bladder	T13_71F	71	WGS	yCg	51	42
Bladder	T14_75F	75	WGS	yCg	39.5	39.5
Bladder	T15_78F	78	WGS	yCg	47.8333	48.5
Blood	10817	0	WGS	nCg	5	5
Blood	A11365	75	WGS	nCg	22	22.5
Blood	A12851	73	WGS	nCg	29.25	29
Blood	A13589	71	WGS	nCg	26.25	25.5
Blood	A19505	70	WGS	nCg	30	35
Blood	A19552	97	WGS	nCg	37.5	34.5
Blood	A19553	101	WGS	nCg	69.25	75
Blood	A19554	106	WGS	nCg	38	36
Blood	A20061	97	WGS	nCg	53	46
Blood	AX001	63	WGS	nCg	130.623	113
Blood	BM	59	WGS	nCg	110.156	109.5
Blood	CB001	0	WGS	nCg	9.78138	9
Blood	CB002	0	WGS	nCg	9.90769	9
Blood	CB112	0	WGS	nCg	16.3333	14
Blood	CB151223	0	WGS	nCg	9.75	9
Blood	CB70007	0	WGS	nCg	6.25	6.5
Blood	CB_PTA	0	WGS	nCg	0.6	0
Blood	F1	30	WGS	nCg	17.25	17
Blood	F2	52	WGS	nCg	60.75	27
Blood	KX001	29	WGS	nCg	108.471	104
Blood	KX002	38	WGS	nCg	235.55	152
Blood	KX003	81	WGS	nCg	286.286	303
Blood	M1	27	WGS	nCg	21	21.5
Blood	M2	62	WGS	nCg	27	27.5
Blood	PD43976	59	WGS	nCg	51	51
Blood	PD43979	20	WGS	nCg	29	29
Blood	PD43980	36	WGS	nCg	26	26
Blood	PD43981	54	WGS	nCg	60.5	60.5
Blood	PD43982	63	WGS	nCg	40.5	40.5
Blood	PD43983	75	WGS	nCg	55	55
Blood	PD43984	80	WGS	nCg	45	45
Blood	PD43987	50	WGS	nCg	36	36
Blood	PD43988	65	WGS	nCg	46	46
Blood	PD47269	0	WGS	nCg	6	6
Blood	PD48442	0	WGS	nCg	7.33333	8
Blood	PMCCB15	0	WGS	nCg	7.5	7.5
Blood	SX001	48	WGS	nCg	93.8232	94
Blood	cb1	0	WGS	nCg	0	0
Blood	10817	0	WGS	rCg	0	0
Blood	A11365	75	WGS	rCg	13.75	12.5
Blood	A12851	73	WGS	rCg	20.75	21
Blood	A13589	71	WGS	rCg	19.5	19
Blood	A19505	70	WGS	rCg	20.25	22
Blood	A19552	97	WGS	rCg	21.25	16.5
Blood	A19553	101	WGS	rCg	42.5	48.5
Blood	A19554	106	WGS	rCg	23.5	23.5
Blood	A20061	97	WGS	rCg	32.75	29.5
Blood	AX001	63	WGS	rCg	88.7534	77
Blood	BM	59	WGS	rCg	77.9375	77
Blood	CB001	0	WGS	rCg	5.88259	5
Blood	CB002	0	WGS	rCg	6.18718	6
Blood	CB112	0	WGS	rCg	10.3333	8
Blood	CB151223	0	WGS	rCg	4.25	4
Blood	CB70007	0	WGS	rCg	2.5	2
Blood	CB_PTA	0	WGS	rCg	0	0
Blood	F1	30	WGS	rCg	10.5	10.5
Blood	F2	52	WGS	rCg	31.75	17.5
Blood	KX001	29	WGS	rCg	72.7767	69
Blood	KX002	38	WGS	rCg	127.9	98.5
Blood	KX003	81	WGS	rCg	189.286	207
Blood	M1	27	WGS	rCg	14	14.5
Blood	M2	62	WGS	rCg	17	15.5
Blood	PD43976	59	WGS	rCg	36.2	34
Blood	PD43979	20	WGS	rCg	20	20
Blood	PD43980	36	WGS	rCg	19	19
Blood	PD43981	54	WGS	rCg	43.5	43.5
Blood	PD43982	63	WGS	rCg	29	29
Blood	PD43983	75	WGS	rCg	38	38
Blood	PD43984	80	WGS	rCg	31	31
Blood	PD43987	50	WGS	rCg	26	26
Blood	PD43988	65	WGS	rCg	28	28
Blood	PD47269	0	WGS	rCg	4	4
Blood	PD48442	0	WGS	rCg	5.66667	5.5
Blood	PMCCB15	0	WGS	rCg	5	4.5
Blood	SX001	48	WGS	rCg	64.3315	65
Blood	cb1	0	WGS	rCg	0	0
Blood	10817	0	WGS	yCg	4	4
Blood	A11365	75	WGS	yCg	8.25	7.5
Blood	A12851	73	WGS	yCg	8.25	7
Blood	A13589	71	WGS	yCg	5.5	6.5
Blood	A19505	70	WGS	yCg	9.25	11.5
Blood	A19552	97	WGS	yCg	16.5	16.5
Blood	A19553	101	WGS	yCg	26.75	27
Blood	A19554	106	WGS	yCg	15	13.5
Blood	A20061	97	WGS	yCg	20.5	19
Blood	AX001	63	WGS	yCg	41.8867	35
Blood	BM	59	WGS	yCg	32.2188	30.5
Blood	CB001	0	WGS	yCg	3.46964	3
Blood	CB002	0	WGS	yCg	3.3359	3
Blood	CB112	0	WGS	yCg	6	6
Blood	CB151223	0	WGS	yCg	4.75	5
Blood	CB70007	0	WGS	yCg	1.25	0
Blood	CB_PTA	0	WGS	yCg	0.4	0
Blood	F1	30	WGS	yCg	5.25	5
Blood	F2	52	WGS	yCg	28.5	9
Blood	KX001	29	WGS	yCg	35.6602	35
Blood	KX002	38	WGS	yCg	107.7	58
Blood	KX003	81	WGS	yCg	97	103
Blood	M1	27	WGS	yCg	6	7.5
Blood	M2	62	WGS	yCg	10.25	11
Blood	PD43976	59	WGS	yCg	14.8	15
Blood	PD43979	20	WGS	yCg	9	9
Blood	PD43980	36	WGS	yCg	8	8
Blood	PD43981	54	WGS	yCg	16.5	16.5
Blood	PD43982	63	WGS	yCg	11.5	11.5
Blood	PD43983	75	WGS	yCg	18	18
Blood	PD43984	80	WGS	yCg	14	14
Blood	PD43987	50	WGS	yCg	10	10
Blood	PD43988	65	WGS	yCg	18	18
Blood	PD47269	0	WGS	yCg	3	3
Blood	PD48442	0	WGS	yCg	1.66667	1.5
Blood	PMCCB15	0	WGS	yCg	3.25	3.5
Blood	SX001	48	WGS	yCg	29.4917	29
Blood	cb1	0	WGS	yCg	0	0
Bone marrow	AC	33	WGS	nCg	4.8	5
Bone marrow	AC41	33	WGS	nCg	6.5	6.5
Bone marrow	AC63	33	WGS	nCg	14	14
Bone marrow	ACC55	33	WGS	nCg	17	17
Bone marrow	BCH	26	WGS	nCg	6.5	6.5
Bone marrow	BM	59	WGS	nCg	98.8704	106.5
Bone marrow	HSCT1	7	WGS	nCg	11.5	11.5
Bone marrow	HSCT2	14	WGS	nCg	8.5	8.5
Bone marrow	HSCT3	13	WGS	nCg	10.2	11
Bone marrow	HSCT4	8	WGS	nCg	20.6667	20
Bone marrow	KX001	29	WGS	nCg	52.3703	51
Bone marrow	KX002	38	WGS	nCg	69.3462	70
Bone marrow	KX003	81	WGS	nCg	186.154	149
Bone marrow	KX004	78	WGS	nCg	90.082	84
Bone marrow	KX008	76	WGS	nCg	107.801	119
Bone marrow	AC	33	WGS	rCg	2.7	4
Bone marrow	AC41	33	WGS	rCg	3.5	3.5
Bone marrow	AC63	33	WGS	rCg	8.5	8.5
Bone marrow	ACC55	33	WGS	rCg	10	10
Bone marrow	BCH	26	WGS	rCg	5.5	5.5
Bone marrow	BM	59	WGS	rCg	68.6296	74
Bone marrow	HSCT1	7	WGS	rCg	8	8
Bone marrow	HSCT2	14	WGS	rCg	6.5	6.5
Bone marrow	HSCT3	13	WGS	rCg	6.2	5
Bone marrow	HSCT4	8	WGS	rCg	14	12
Bone marrow	KX001	29	WGS	rCg	36.131	35
Bone marrow	KX002	38	WGS	rCg	47.6436	48
Bone marrow	KX003	81	WGS	rCg	123.462	98
Bone marrow	KX004	78	WGS	rCg	61.5455	57
Bone marrow	KX008	76	WGS	rCg	73.5913	80
Bone marrow	AC	33	WGS	yCg	1.2	0
Bone marrow	AC41	33	WGS	yCg	2	2
Bone marrow	AC63	33	WGS	yCg	4	4
Bone marrow	ACC55	33	WGS	yCg	7	7
Bone marrow	BCH	26	WGS	yCg	0	0
Bone marrow	BM	59	WGS	yCg	30.1481	31
Bone marrow	HSCT1	7	WGS	yCg	2	2
Bone marrow	HSCT2	14	WGS	yCg	0	0
Bone marrow	HSCT3	13	WGS	yCg	4	5
Bone marrow	HSCT4	8	WGS	yCg	6.33333	7
Bone marrow	KX001	29	WGS	yCg	16.2519	16
Bone marrow	KX002	38	WGS	yCg	21.6846	22
Bone marrow	KX003	81	WGS	yCg	62.6923	50
Bone marrow	KX004	78	WGS	yCg	28.5055	27
Bone marrow	KX008	76	WGS	yCg	34.1717	36
Brain	1278	0.4	WGS	nCg	4	3.5
Brain	1465	17.5	WGS	nCg	8.52941	0
Brain	190106	67	WGS	nCg	34	34
Brain	301159	51	WGS	nCg	16	16
Brain	4638	15.1	WGS	nCg	9.58824	4
Brain	4643	42.2	WGS	nCg	26.5882	12
Brain	4976	104	WGS	nCg	23.75	17
Brain	5087	44.9	WGS	nCg	30.5909	13.5
Brain	5171	79.2	WGS	nCg	6.76923	7
Brain	5219	77	WGS	nCg	59.25	28
Brain	5451	57	WGS	nCg	13.4375	7.5
Brain	5511	80.2	WGS	nCg	5	6
Brain	5532	18.4	WGS	nCg	3.33333	5
Brain	5559	19.8	WGS	nCg	12.8889	6
Brain	5572	70	WGS	nCg	29.1667	25.5
Brain	5657	82.0839	WGS	nCg	44.4194	12
Brain	5666	65	WGS	nCg	28	28.5
Brain	5817	0.6	WGS	nCg	5.84615	4
Brain	5823	82.7	WGS	nCg	53.5	19
Brain	5840	75.3	WGS	nCg	5.72727	7
Brain	5871	2	WGS	nCg	13.3333	16
Brain	5943	69	WGS	nCg	20.5625	16
Brain	936	49.2	WGS	nCg	24	20
Brain	Brain A	15	WGS	nCg	57.9	57.5
Brain	Brain B	17	WGS	nCg	50.8125	49.5
Brain	Brain C	42	WGS	nCg	50.7	52.5
Brain	GliaLC-4	82	WGS	nCg	107.3	96.5
Brain	GliaLC-5	0.4	WGS	nCg	12	12.5
Brain	GliaLC-6	79	WGS	nCg	71	71
Brain	LIBD105	61.34	WGS	nCg	4	4
Brain	LIBD113	49.74	WGS	nCg	10	10
Brain	LIBD122	57.27	WGS	nCg	7	7
Brain	LIBD77	51.23	WGS	nCg	5	5
Brain	LIBD83	47.83	WGS	nCg	5	5
Brain	LIBD87	40.08	WGS	nCg	10	10
Brain	LIBD96	52.92	WGS	nCg	21	21
Brain	LIBD99	66.03	WGS	nCg	11	11
Brain	NC1	44	WGS	nCg	7	7
Brain	NC10	63	WGS	nCg	9	9
Brain	NC12	21	WGS	nCg	18	18
Brain	NC16	63	WGS	nCg	6	6
Brain	NC18	38	WGS	nCg	6	6
Brain	NC19	66	WGS	nCg	8	8
Brain	NC2	52	WGS	nCg	4	4
Brain	NC20	93	WGS	nCg	6	6
Brain	NC21	54	WGS	nCg	0	0
Brain	NC22	91	WGS	nCg	6	6
Brain	NC23	74	WGS	nCg	6	6
Brain	NC3	41	WGS	nCg	4	4
Brain	NC7	62	WGS	nCg	58	58
Brain	NC8	70	WGS	nCg	6	6
Brain	PD43272	68	WGS	nCg	60	60
Brain	PD43273	73	WGS	nCg	65	65
Brain	PD43274	49	WGS	nCg	44	44
Brain	PD43275	27	WGS	nCg	44	44
Brain	PD43276	37	WGS	nCg	39	39
Brain	PD43277	64	WGS	nCg	60	60
Brain	PD43279	93	WGS	nCg	73	73
Brain	PD43280	65	WGS	nCg	46	46
Brain	PD43283	64	WGS	nCg	38	38
Brain	PD43284	84	WGS	nCg	62	62
Brain	PD43285	74	WGS	nCg	53	53
Brain	PD43288	100	WGS	nCg	57	57
Brain	S275	0.40274	WGS	nCg	25.1667	26
Brain	S316	0.287671	WGS	nCg	15.7273	15
Brain	S320	0.326027	WGS	nCg	15.5714	14.5
Brain	UMB1024	14	WGS	nCg	7	7
Brain	UMB1465	17	WGS	nCg	8	8
Brain	UMB1474	50	WGS	nCg	11	11
Brain	UMB1499	4	WGS	nCg	3	3
Brain	UMB1712	20	WGS	nCg	10	10
Brain	UMB4548	20	WGS	nCg	12	12
Brain	UMB4638	15	WGS	nCg	11	11
Brain	UMB4643	42	WGS	nCg	14	14
Brain	UMB4672	22	WGS	nCg	9	9
Brain	UMB4842	47	WGS	nCg	17	17
Brain	UMB5161	10	WGS	nCg	4	4
Brain	UMB5171	79	WGS	nCg	104.444	92
Brain	UMB5238	32	WGS	nCg	3	3
Brain	UMB5391	8	WGS	nCg	7	7
Brain	UMB5871	2	WGS	nCg	18.6	19.5
Brain	UMB818	27	WGS	nCg	21	21
Brain	UMB914	20	WGS	nCg	11	11
Brain	UMBN4915	49	WGS	nCg	7.72727	8
Brain	UMBN4916	19	WGS	nCg	2.8	3
Brain	UMBN5219	76	WGS	nCg	10.1818	10
Brain	1278	0.4	WGS	rCg	2.61111	1
Brain	1465	17.5	WGS	rCg	5.94118	0
Brain	190106	67	WGS	rCg	16.5	16.5
Brain	301159	51	WGS	rCg	5.5	5.5
Brain	4638	15.1	WGS	rCg	6.58824	2
Brain	4643	42.2	WGS	rCg	15.8235	5
Brain	4976	104	WGS	rCg	10.5	8
Brain	5087	44.9	WGS	rCg	19.6818	7
Brain	5171	79.2	WGS	rCg	1.69231	0
Brain	5219	77	WGS	rCg	39.3333	13.5
Brain	5451	57	WGS	rCg	7.75	4
Brain	5511	80.2	WGS	rCg	0	0
Brain	5532	18.4	WGS	rCg	1.88889	3
Brain	5559	19.8	WGS	rCg	8.66667	0
Brain	5572	70	WGS	rCg	9	9.5
Brain	5657	82.0839	WGS	rCg	28.5161	6
Brain	5666	65	WGS	rCg	9.83333	10
Brain	5817	0.6	WGS	rCg	3.61538	0
Brain	5823	82.7	WGS	rCg	34.6364	9
Brain	5840	75.3	WGS	rCg	1.63636	0
Brain	5871	2	WGS	rCg	9.66667	11
Brain	5943	69	WGS	rCg	8.75	7.5
Brain	936	49.2	WGS	rCg	14	8
Brain	Brain A	15	WGS	rCg	28.2	28
Brain	Brain B	17	WGS	rCg	20.125	21
Brain	Brain C	42	WGS	rCg	20.8	21.5
Brain	GliaLC-4	82	WGS	rCg	72.3	63
Brain	GliaLC-5	0.4	WGS	rCg	7.1	7
Brain	GliaLC-6	79	WGS	rCg	35	35
Brain	LIBD105	61.34	WGS	rCg	0	0
Brain	LIBD113	49.74	WGS	rCg	7	7
Brain	LIBD122	57.27	WGS	rCg	3	3
Brain	LIBD77	51.23	WGS	rCg	0	0
Brain	LIBD83	47.83	WGS	rCg	2	2
Brain	LIBD87	40.08	WGS	rCg	6	6
Brain	LIBD96	52.92	WGS	rCg	11	11
Brain	LIBD99	66.03	WGS	rCg	8	8
Brain	NC1	44	WGS	rCg	4	4
Brain	NC10	63	WGS	rCg	5	5
Brain	NC12	21	WGS	rCg	11	11
Brain	NC16	63	WGS	rCg	0	0
Brain	NC18	38	WGS	rCg	5	5
Brain	NC19	66	WGS	rCg	2	2
Brain	NC2	52	WGS	rCg	5	5
Brain	NC20	93	WGS	rCg	4	4
Brain	NC21	54	WGS	rCg	0	0
Brain	NC22	91	WGS	rCg	5	5
Brain	NC23	74	WGS	rCg	3	3
Brain	NC3	41	WGS	rCg	0	0
Brain	NC7	62	WGS	rCg	39	39
Brain	NC8	70	WGS	rCg	4	4
Brain	PD43272	68	WGS	rCg	41	41
Brain	PD43273	73	WGS	rCg	30	30
Brain	PD43274	49	WGS	rCg	24	24
Brain	PD43275	27	WGS	rCg	28	28
Brain	PD43276	37	WGS	rCg	22	22
Brain	PD43277	64	WGS	rCg	27	27
Brain	PD43279	93	WGS	rCg	37	37
Brain	PD43280	65	WGS	rCg	22	22
Brain	PD43283	64	WGS	rCg	18	18
Brain	PD43284	84	WGS	rCg	38	38
Brain	PD43285	74	WGS	rCg	21	21
Brain	PD43288	100	WGS	rCg	32	32
Brain	S275	0.40274	WGS	rCg	15.3333	14
Brain	S316	0.287671	WGS	rCg	9.36364	10
Brain	S320	0.326027	WGS	rCg	10.4286	9.5
Brain	UMB1024	14	WGS	rCg	3	3
Brain	UMB1465	17	WGS	rCg	4	4
Brain	UMB1474	50	WGS	rCg	4	4
Brain	UMB1499	4	WGS	rCg	4	4
Brain	UMB1712	20	WGS	rCg	7	7
Brain	UMB4548	20	WGS	rCg	7	7
Brain	UMB4638	15	WGS	rCg	6	6
Brain	UMB4643	42	WGS	rCg	10	10
Brain	UMB4672	22	WGS	rCg	0	0
Brain	UMB4842	47	WGS	rCg	10	10
Brain	UMB5161	10	WGS	rCg	0	0
Brain	UMB5171	79	WGS	rCg	64.7778	70
Brain	UMB5238	32	WGS	rCg	0	0
Brain	UMB5391	8	WGS	rCg	5	5
Brain	UMB5871	2	WGS	rCg	10.9	11
Brain	UMB818	27	WGS	rCg	17	17
Brain	UMB914	20	WGS	rCg	7	7
Brain	UMBN4915	49	WGS	rCg	2.54545	3
Brain	UMBN4916	19	WGS	rCg	0.4	0
Brain	UMBN5219	76	WGS	rCg	4.36364	4
Brain	1278	0.4	WGS	yCg	1.22222	0
Brain	1465	17.5	WGS	yCg	2.35294	0
Brain	190106	67	WGS	yCg	17.5	17.5
Brain	301159	51	WGS	yCg	10.5	10.5
Brain	4638	15.1	WGS	yCg	2.58824	0
Brain	4643	42.2	WGS	yCg	10.0588	7
Brain	4976	104	WGS	yCg	12.4375	10.5
Brain	5087	44.9	WGS	yCg	10.3636	7.5
Brain	5171	79.2	WGS	yCg	3.38462	4
Brain	5219	77	WGS	yCg	19.8333	14.5
Brain	5451	57	WGS	yCg	5.1875	5
Brain	5511	80.2	WGS	yCg	4.66667	4
Brain	5532	18.4	WGS	yCg	0.333333	0
Brain	5559	19.8	WGS	yCg	3.5	3
Brain	5572	70	WGS	yCg	19	16
Brain	5657	82.0839	WGS	yCg	15.5161	8
Brain	5666	65	WGS	yCg	18	18.5
Brain	5817	0.6	WGS	yCg	1.46154	0
Brain	5823	82.7	WGS	yCg	18.4545	11
Brain	5840	75.3	WGS	yCg	3.18182	4
Brain	5871	2	WGS	yCg	3	0
Brain	5943	69	WGS	yCg	10.8125	8
Brain	936	49.2	WGS	yCg	9	9
Brain	Brain A	15	WGS	yCg	29.8	32
Brain	Brain B	17	WGS	yCg	30.3125	29
Brain	Brain C	42	WGS	yCg	29	29.5
Brain	GliaLC-4	82	WGS	yCg	35.3	36.5
Brain	GliaLC-5	0.4	WGS	yCg	3.4	2.5
Brain	GliaLC-6	79	WGS	yCg	36	36
Brain	LIBD105	61.34	WGS	yCg	2	2
Brain	LIBD113	49.74	WGS	yCg	0	0
Brain	LIBD122	57.27	WGS	yCg	4	4
Brain	LIBD77	51.23	WGS	yCg	4	4
Brain	LIBD83	47.83	WGS	yCg	3	3
Brain	LIBD87	40.08	WGS	yCg	4	4
Brain	LIBD96	52.92	WGS	yCg	10	10
Brain	LIBD99	66.03	WGS	yCg	3	3
Brain	NC1	44	WGS	yCg	4	4
Brain	NC10	63	WGS	yCg	4	4
Brain	NC12	21	WGS	yCg	7	7
Brain	NC16	63	WGS	yCg	5	5
Brain	NC18	38	WGS	yCg	0	0
Brain	NC19	66	WGS	yCg	5	5
Brain	NC2	52	WGS	yCg	0	0
Brain	NC20	93	WGS	yCg	0	0
Brain	NC21	54	WGS	yCg	0	0
Brain	NC22	91	WGS	yCg	0	0
Brain	NC23	74	WGS	yCg	3	3
Brain	NC3	41	WGS	yCg	3	3
Brain	NC7	62	WGS	yCg	19	19
Brain	NC8	70	WGS	yCg	0	0
Brain	PD43272	68	WGS	yCg	19	19
Brain	PD43273	73	WGS	yCg	35	35
Brain	PD43274	49	WGS	yCg	21	21
Brain	PD43275	27	WGS	yCg	16	16
Brain	PD43276	37	WGS	yCg	18	18
Brain	PD43277	64	WGS	yCg	33	33
Brain	PD43279	93	WGS	yCg	36	36
Brain	PD43280	65	WGS	yCg	24	24
Brain	PD43283	64	WGS	yCg	20	20
Brain	PD43284	84	WGS	yCg	24	24
Brain	PD43285	74	WGS	yCg	32	32
Brain	PD43288	100	WGS	yCg	25	25
Brain	S275	0.40274	WGS	yCg	10	10
Brain	S316	0.287671	WGS	yCg	6.36364	6
Brain	S320	0.326027	WGS	yCg	5.28571	5.5
Brain	UMB1024	14	WGS	yCg	4	4
Brain	UMB1465	17	WGS	yCg	4	4
Brain	UMB1474	50	WGS	yCg	7	7
Brain	UMB1499	4	WGS	yCg	0	0
Brain	UMB1712	20	WGS	yCg	3	3
Brain	UMB4548	20	WGS	yCg	5	5
Brain	UMB4638	15	WGS	yCg	5	5
Brain	UMB4643	42	WGS	yCg	4	4
Brain	UMB4672	22	WGS	yCg	6	6
Brain	UMB4842	47	WGS	yCg	7	7
Brain	UMB5161	10	WGS	yCg	2	2
Brain	UMB5171	79	WGS	yCg	39.8889	41
Brain	UMB5238	32	WGS	yCg	2	2
Brain	UMB5391	8	WGS	yCg	0	0
Brain	UMB5871	2	WGS	yCg	6.1	7.5
Brain	UMB818	27	WGS	yCg	3	3
Brain	UMB914	20	WGS	yCg	3	3
Brain	UMBN4915	49	WGS	yCg	4.45455	5
Brain	UMBN4916	19	WGS	yCg	2	2.5
Brain	UMBN5219	76	WGS	yCg	5.54545	6
Breast	HV011	36	WGS	nCg	102.5	102.5
Breast	HV021	30	WGS	nCg	75	75
Breast	HV119	34	WGS	nCg	51	51
Breast	HV187	32	WGS	nCg	19	19
Breast	HV190	37	WGS	nCg	84	84
Breast	HV203	22	WGS	nCg	48.5	38
Breast	HV217	32	WGS	nCg	62	62
Breast	HV319	35	WGS	nCg	55.25	54
Breast	KU1018	83	WGS	nCg	103.5	103.5
Breast	KU1020	43	WGS	nCg	72.5	72.5
Breast	KU1025	73	WGS	nCg	95.8	93
Breast	KU1026	71	WGS	nCg	83.4	88
Breast	KU1035	50	WGS	nCg	111.5	111.5
Breast	KU1037	76	WGS	nCg	77	77
Breast	KU1038	53	WGS	nCg	103.667	101.5
Breast	KU1040	79	WGS	nCg	92.2	88
Breast	KU1045	71	WGS	nCg	107.4	108
Breast	KU1047	29	WGS	nCg	68	68
Breast	KU1056	68	WGS	nCg	115.2	116
Breast	KU1057	61	WGS	nCg	90.75	94
Breast	KU1058	46	WGS	nCg	85.5	84
Breast	KU1160	59	WGS	nCg	94	94
Breast	KU1171	45	WGS	nCg	76.25	78.5
Breast	M01	28	WGS	nCg	15.25	12.5
Breast	M10	46	WGS	nCg	10	10
Breast	M20	43	WGS	nCg	19.5	18.5
Breast	M22	35	WGS	nCg	17	16
Breast	M25	33	WGS	nCg	11	11.5
Breast	M26	47	WGS	nCg	12	13.5
Breast	M31	48	WGS	nCg	11	9
Breast	hTERT-IMEC	33	WGS	nCg	6.75	8.5
Breast	HV011	36	WGS	rCg	65	65
Breast	HV021	30	WGS	rCg	50	50
Breast	HV119	34	WGS	rCg	31	31
Breast	HV187	32	WGS	rCg	11	11
Breast	HV190	37	WGS	rCg	49	49
Breast	HV203	22	WGS	rCg	29.1667	25
Breast	HV217	32	WGS	rCg	43	43
Breast	HV319	35	WGS	rCg	35.5	37
Breast	KU1018	83	WGS	rCg	67	67
Breast	KU1020	43	WGS	rCg	56	56
Breast	KU1025	73	WGS	rCg	64	64
Breast	KU1026	71	WGS	rCg	56.8	60
Breast	KU1035	50	WGS	rCg	70.5	70.5
Breast	KU1037	76	WGS	rCg	55	55
Breast	KU1038	53	WGS	rCg	70.1667	69.5
Breast	KU1040	79	WGS	rCg	59	56
Breast	KU1045	71	WGS	rCg	75.2	76
Breast	KU1047	29	WGS	rCg	46.3333	46
Breast	KU1056	68	WGS	rCg	81	80
Breast	KU1057	61	WGS	rCg	62.25	65.5
Breast	KU1058	46	WGS	rCg	61	57.5
Breast	KU1160	59	WGS	rCg	65	65
Breast	KU1171	45	WGS	rCg	47.25	47.5
Breast	M01	28	WGS	rCg	8.75	6.5
Breast	M10	46	WGS	rCg	5.75	7.5
Breast	M20	43	WGS	rCg	10.875	11.5
Breast	M22	35	WGS	rCg	11	11
Breast	M25	33	WGS	rCg	7.25	7
Breast	M26	47	WGS	rCg	9.25	9.5
Breast	M31	48	WGS	rCg	3.33333	3
Breast	hTERT-IMEC	33	WGS	rCg	3.75	4.5
Breast	HV011	36	WGS	yCg	37	37
Breast	HV021	30	WGS	yCg	25	25
Breast	HV119	34	WGS	yCg	19	19
Breast	HV187	32	WGS	yCg	7	7
Breast	HV190	37	WGS	yCg	35	35
Breast	HV203	22	WGS	yCg	18.8333	13.5
Breast	HV217	32	WGS	yCg	19	19
Breast	HV319	35	WGS	yCg	20	19.5
Breast	KU1018	83	WGS	yCg	36	36
Breast	KU1020	43	WGS	yCg	16.5	16.5
Breast	KU1025	73	WGS	yCg	31.8	32
Breast	KU1026	71	WGS	yCg	26.8	26
Breast	KU1035	50	WGS	yCg	41	41
Breast	KU1037	76	WGS	yCg	22	22
Breast	KU1038	53	WGS	yCg	33.5	33
Breast	KU1040	79	WGS	yCg	33.2	32
Breast	KU1045	71	WGS	yCg	32.2	32
Breast	KU1047	29	WGS	yCg	21.3333	22
Breast	KU1056	68	WGS	yCg	33.8	34
Breast	KU1057	61	WGS	yCg	28.25	28.5
Breast	KU1058	46	WGS	yCg	24.5	25.5
Breast	KU1160	59	WGS	yCg	29	29
Breast	KU1171	45	WGS	yCg	29	28
Breast	M01	28	WGS	yCg	6.5	6
Breast	M10	46	WGS	yCg	2.75	2
Breast	M20	43	WGS	yCg	8.5	9.5
Breast	M22	35	WGS	yCg	5.66667	7.5
Breast	M25	33	WGS	yCg	3	4
Breast	M26	47	WGS	yCg	2.25	2
Breast	M31	48	WGS	yCg	6.66667	7
Breast	hTERT-IMEC	33	WGS	yCg	3	2.5
Colon	H01	57	WES	nCg	7.66667	6
Colon	H02	48	WES	nCg	7	8
Colon	H03	44	WES	nCg	5.33333	6
Colon	H04	50	WES	nCg	8.33333	8
Colon	H05	65	WES	nCg	6	6
Colon	H06	75	WES	nCg	8.5	8.5
Colon	H11	67	WES	nCg	9.5	9.5
Colon	H12	58	WES	nCg	5.5	5.5
Colon	H13	57	WES	nCg	15	15
Colon	H14	77	WES	nCg	10.5	10.5
Colon	H19	32	WES	nCg	6	6
Colon	H20	22	WES	nCg	5	5
Colon	PN1	87	WES	nCg	6.68	6
Colon	PN2	87	WES	nCg	3.22449	2
Colon	PN7	87	WES	nCg	2.38776	0
Colon	PN8	85	WES	nCg	22.32	22
Colon	PN9	93	WES	nCg	33.1667	35
Colon	UC02N	54	WES	nCg	12	12
Colon	UC03N	61	WES	nCg	12	12
Colon	UC04N	45	WES	nCg	9	9
Colon	UC06N	43	WES	nCg	6	6
Colon	UC09T	43	WES	nCg	10.5	10.5
Colon	UC14T	74	WES	nCg	7	7
Colon	UC15N	38	WES	nCg	6	6
Colon	UC21N	36	WES	nCg	8	8
Colon	UC22N	48	WES	nCg	16	16
Colon	UC23N	38	WES	nCg	9	9
Colon	UC36N	29	WES	nCg	5	5
Colon	UC38N	58	WES	nCg	11	11
Colon	UC50N	50	WES	nCg	7	7
Colon	UC52N	34	WES	nCg	5	5
Colon	H01	57	WES	rCg	3	4
Colon	H02	48	WES	rCg	4	4
Colon	H03	44	WES	rCg	2.33333	3
Colon	H04	50	WES	rCg	5	6
Colon	H05	65	WES	rCg	3.5	3.5
Colon	H06	75	WES	rCg	5	5
Colon	H11	67	WES	rCg	4	4
Colon	H12	58	WES	rCg	4.5	4.5
Colon	H13	57	WES	rCg	11	11
Colon	H14	77	WES	rCg	5.5	5.5
Colon	H19	32	WES	rCg	5	5
Colon	H20	22	WES	rCg	3.5	3.5
Colon	PN1	87	WES	rCg	3.88	3.5
Colon	PN2	87	WES	rCg	1.85714	0
Colon	PN7	87	WES	rCg	1.08163	0
Colon	PN8	85	WES	rCg	12.3	12
Colon	PN9	93	WES	rCg	20.2143	21
Colon	UC02N	54	WES	rCg	9	9
Colon	UC03N	61	WES	rCg	6	6
Colon	UC04N	45	WES	rCg	5	5
Colon	UC06N	43	WES	rCg	4	4
Colon	UC09T	43	WES	rCg	7	7
Colon	UC14T	74	WES	rCg	4	4
Colon	UC15N	38	WES	rCg	3	3
Colon	UC21N	36	WES	rCg	7	7
Colon	UC22N	48	WES	rCg	7	7
Colon	UC23N	38	WES	rCg	5	5
Colon	UC36N	29	WES	rCg	0	0
Colon	UC38N	58	WES	rCg	9	9
Colon	UC50N	50	WES	rCg	5	5
Colon	UC52N	34	WES	rCg	4	4
Colon	H01	57	WES	yCg	3.66667	4
Colon	H02	48	WES	yCg	2.66667	4
Colon	H03	44	WES	yCg	2.33333	3
Colon	H04	50	WES	yCg	3	4
Colon	H05	65	WES	yCg	2	2
Colon	H06	75	WES	yCg	4	4
Colon	H11	67	WES	yCg	4.5	4.5
Colon	H12	58	WES	yCg	0	0
Colon	H13	57	WES	yCg	3.5	3.5
Colon	H14	77	WES	yCg	3	3
Colon	H19	32	WES	yCg	0	0
Colon	H20	22	WES	yCg	0	0
Colon	PN1	87	WES	yCg	2.1	0
Colon	PN2	87	WES	yCg	0.897959	0
Colon	PN7	87	WES	yCg	0.795918	0
Colon	PN8	85	WES	yCg	9.9	11
Colon	PN9	93	WES	yCg	12.7381	14.5
Colon	UC02N	54	WES	yCg	3	3
Colon	UC03N	61	WES	yCg	6	6
Colon	UC04N	45	WES	yCg	4	4
Colon	UC06N	43	WES	yCg	0	0
Colon	UC09T	43	WES	yCg	2	2
Colon	UC14T	74	WES	yCg	3	3
Colon	UC15N	38	WES	yCg	3	3
Colon	UC21N	36	WES	yCg	0	0
Colon	UC22N	48	WES	yCg	9	9
Colon	UC23N	38	WES	yCg	4	4
Colon	UC36N	29	WES	yCg	4	4
Colon	UC38N	58	WES	yCg	0	0
Colon	UC50N	50	WES	yCg	0	0
Colon	UC52N	34	WES	yCg	0	0
Colon	300	15	WGS	nCg	127.5	127.5
Colon	312	11	WGS	nCg	54.6667	51
Colon	HLS	60	WGS	nCg	662	976
Colon	O132	67	WGS	nCg	845.833	760.5
Colon	O162	72	WGS	nCg	899.5	886
Colon	O174	66	WGS	nCg	577.444	651
Colon	O176	68	WGS	nCg	753	758
Colon	O187	60	WGS	nCg	1097	1100
Colon	O189	62	WGS	nCg	1096.17	1129.5
Colon	O193	71	WGS	nCg	993	958
Colon	O208	68	WGS	nCg	838.667	789.5
Colon	O225	66	WGS	nCg	640.875	680.5
Colon	O232	62	WGS	nCg	652.625	616.5
Colon	O244	68	WGS	nCg	778.286	771
Colon	O251	71	WGS	nCg	885.375	869.5
Colon	O311	68	WGS	nCg	881	914
Colon	O325	62	WGS	nCg	594	540.5
Colon	O333	68	WGS	nCg	743	761.5
Colon	O340	72	WGS	nCg	784.429	750
Colon	O342	62	WGS	nCg	714.833	756
Colon	O395	60	WGS	nCg	431.167	412.5
Colon	O401	62	WGS	nCg	513.667	519.5
Colon	O438	62	WGS	nCg	618.25	605
Colon	OO10	60	WGS	nCg	579.091	628
Colon	OO13	60	WGS	nCg	659.222	673
Colon	OO23	66	WGS	nCg	748.5	726
Colon	OO35	66	WGS	nCg	759	768
Colon	OO39	68	WGS	nCg	942	938.5
Colon	OO82	64	WGS	nCg	1043.64	1134
Colon	OO94	66	WGS	nCg	774.4	801
Colon	OO99	66	WGS	nCg	736	743
Colon	OOO7	64	WGS	nCg	860.75	849.5
Colon	OOO8	64	WGS	nCg	622.5	603
Colon	PD21928	66.4	WGS	nCg	10.8	11
Colon	PD23549	64	WGS	nCg	14.4	16
Colon	PD26636	56	WGS	nCg	12.2	9
Colon	PD28690	78.5	WGS	nCg	991.05	1170.5
Colon	PD34199	67	WGS	nCg	95.142	0
Colon	PD34200	54	WGS	nCg	250.203	0
Colon	PD34201	38	WGS	nCg	125.113	0
Colon	PD34202	13	WGS	nCg	129.286	169
Colon	PD37266	67	WGS	nCg	70.1812	0
Colon	PD37449	36	WGS	nCg	67.8671	0
Colon	PD37590	55	WGS	nCg	516.173	638.5
Colon	PD40745/PD42564	46	WGS	nCg	626.667	623
Colon	PD40746/PD42568	71	WGS	nCg	752	752
Colon	PD40840	68	WGS	nCg	123.8	152
Colon	PD42563	38	WGS	nCg	593.333	612
Colon	PD42565/PD43851	47	WGS	nCg	563.875	537
Colon	PD42566	48	WGS	nCg	585.5	585.5
Colon	PD43850	54	WGS	nCg	663.071	716.5
Colon	PD47737	69	WGS	nCg	83.5	83.5
Colon	STE0116	15	WGS	nCg	15.5	15.5
Colon	STE0120	9	WGS	nCg	14.3333	14
Colon	patient1	59	WGS	nCg	321.5	321.5
Colon	patient10	51	WGS	nCg	843.667	811
Colon	patient29	48	WGS	nCg	1049.5	1049.5
Colon	patient3	27	WGS	nCg	300.5	300.5
Colon	patient30	40	WGS	nCg	933.727	924
Colon	patient35	66	WGS	nCg	1105.25	1167.5
Colon	patient36	61	WGS	nCg	1383.33	1412
Colon	patient4	26	WGS	nCg	380.667	371
Colon	patient41	42	WGS	nCg	829	835.5
Colon	patient44	29	WGS	nCg	372.5	372.5
Colon	patient51	61	WGS	nCg	1188	1183
Colon	patient54	50	WGS	nCg	738	733
Colon	300	15	WGS	rCg	86.5	86.5
Colon	312	11	WGS	rCg	34.6667	35
Colon	HLS	60	WGS	rCg	442.909	657
Colon	O132	67	WGS	rCg	555.833	504
Colon	O162	72	WGS	rCg	604.75	586.5
Colon	O174	66	WGS	rCg	391.667	443
Colon	O176	68	WGS	rCg	493.857	498
Colon	O187	60	WGS	rCg	736.5	746
Colon	O189	62	WGS	rCg	745.5	758.5
Colon	O193	71	WGS	rCg	655.778	625
Colon	O208	68	WGS	rCg	555.5	542
Colon	O225	66	WGS	rCg	421.375	441.5
Colon	O232	62	WGS	rCg	440.25	417
Colon	O244	68	WGS	rCg	511.714	499
Colon	O251	71	WGS	rCg	604.75	596
Colon	O311	68	WGS	rCg	595.5	621
Colon	O325	62	WGS	rCg	407.25	369.5
Colon	O333	68	WGS	rCg	495.4	505
Colon	O340	72	WGS	rCg	515.857	505
Colon	O342	62	WGS	rCg	476.333	516.5
Colon	O395	60	WGS	rCg	285	281
Colon	O401	62	WGS	rCg	332.5	329
Colon	O438	62	WGS	rCg	401.5	391
Colon	OO10	60	WGS	rCg	391.455	424
Colon	OO13	60	WGS	rCg	433.667	445
Colon	OO23	66	WGS	rCg	487.5	491.5
Colon	OO35	66	WGS	rCg	514.333	539
Colon	OO39	68	WGS	rCg	627.25	622.5
Colon	OO82	64	WGS	rCg	692.091	765
Colon	OO94	66	WGS	rCg	523.2	532.5
Colon	OO99	66	WGS	rCg	497.375	506
Colon	OOO7	64	WGS	rCg	566.75	548.5
Colon	OOO8	64	WGS	rCg	408.5	392.5
Colon	PD21928	66.4	WGS	rCg	7	8
Colon	PD23549	64	WGS	rCg	10.2	12
Colon	PD26636	56	WGS	rCg	7.4	6
Colon	PD28690	78.5	WGS	rCg	650.3	789
Colon	PD34199	67	WGS	rCg	63.8125	0
Colon	PD34200	54	WGS	rCg	166.568	0
Colon	PD34201	38	WGS	rCg	83.869	0
Colon	PD34202	13	WGS	rCg	85.8571	117
Colon	PD37266	67	WGS	rCg	46.2617	0
Colon	PD37449	36	WGS	rCg	43.7832	0
Colon	PD37590	55	WGS	rCg	346.808	415.5
Colon	PD40745/PD42564	46	WGS	rCg	417	418
Colon	PD40746/PD42568	71	WGS	rCg	513	513
Colon	PD40840	68	WGS	rCg	80	97
Colon	PD42563	38	WGS	rCg	398.333	399
Colon	PD42565/PD43851	47	WGS	rCg	373.062	359
Colon	PD42566	48	WGS	rCg	387	387
Colon	PD43850	54	WGS	rCg	439.571	485.5
Colon	PD47737	69	WGS	rCg	52	52
Colon	STE0116	15	WGS	rCg	9.5	9.5
Colon	STE0120	9	WGS	rCg	9.66667	9
Colon	patient1	59	WGS	rCg	214.5	214.5
Colon	patient10	51	WGS	rCg	572.333	535
Colon	patient29	48	WGS	rCg	650.5	650.5
Colon	patient3	27	WGS	rCg	187.5	187.5
Colon	patient30	40	WGS	rCg	617.909	619
Colon	patient35	66	WGS	rCg	736.5	785.5
Colon	patient36	61	WGS	rCg	893.5	910.5
Colon	patient4	26	WGS	rCg	231.667	223
Colon	patient41	42	WGS	rCg	549.25	550
Colon	patient44	29	WGS	rCg	253.5	253.5
Colon	patient51	61	WGS	rCg	772	783
Colon	patient54	50	WGS	rCg	496	497
Colon	300	15	WGS	yCg	42	42
Colon	312	11	WGS	yCg	20	21
Colon	HLS	60	WGS	yCg	218.818	319
Colon	O132	67	WGS	yCg	290	256.5
Colon	O162	72	WGS	yCg	294.75	299.5
Colon	O174	66	WGS	yCg	185.889	203
Colon	O176	68	WGS	yCg	259.143	255
Colon	O187	60	WGS	yCg	360.333	371.5
Colon	O189	62	WGS	yCg	350.667	366
Colon	O193	71	WGS	yCg	337.111	326
Colon	O208	68	WGS	yCg	283.333	252
Colon	O225	66	WGS	yCg	219.625	236
Colon	O232	62	WGS	yCg	212.375	199.5
Colon	O244	68	WGS	yCg	266.571	272
Colon	O251	71	WGS	yCg	280.625	276.5
Colon	O311	68	WGS	yCg	286	293.5
Colon	O325	62	WGS	yCg	186.875	171.5
Colon	O333	68	WGS	yCg	247.4	256.5
Colon	O340	72	WGS	yCg	268.429	245
Colon	O342	62	WGS	yCg	238.5	239.5
Colon	O395	60	WGS	yCg	146.167	145
Colon	O401	62	WGS	yCg	181.167	190.5
Colon	O438	62	WGS	yCg	216.5	214
Colon	OO10	60	WGS	yCg	187.727	199
Colon	OO13	60	WGS	yCg	225.444	225
Colon	OO23	66	WGS	yCg	261	234.5
Colon	OO35	66	WGS	yCg	245	230
Colon	OO39	68	WGS	yCg	314.75	313.5
Colon	OO82	64	WGS	yCg	351.636	362
Colon	OO94	66	WGS	yCg	251.1	256
Colon	OO99	66	WGS	yCg	238.5	235.5
Colon	OOO7	64	WGS	yCg	294.25	302
Colon	OOO8	64	WGS	yCg	213.75	210.5
Colon	PD21928	66.4	WGS	yCg	3.6	3
Colon	PD23549	64	WGS	yCg	3.8	4
Colon	PD26636	56	WGS	yCg	4	5
Colon	PD28690	78.5	WGS	yCg	340.8	393.5
Colon	PD34199	67	WGS	yCg	31.3011	0
Colon	PD34200	54	WGS	yCg	83.5678	0
Colon	PD34201	38	WGS	yCg	41.1845	0
Colon	PD34202	13	WGS	yCg	43.4286	52
Colon	PD37266	67	WGS	yCg	23.8591	0
Colon	PD37449	36	WGS	yCg	23.9301	0
Colon	PD37590	55	WGS	yCg	169.173	223.5
Colon	PD40745/PD42564	46	WGS	yCg	209.333	215
Colon	PD40746/PD42568	71	WGS	yCg	238.5	238.5
Colon	PD40840	68	WGS	yCg	43.6	51
Colon	PD42563	38	WGS	yCg	195	196
Colon	PD42565/PD43851	47	WGS	yCg	190.812	190.5
Colon	PD42566	48	WGS	yCg	199	199
Colon	PD43850	54	WGS	yCg	223.5	222.5
Colon	PD47737	69	WGS	yCg	31	31
Colon	STE0116	15	WGS	yCg	5.5	5.5
Colon	STE0120	9	WGS	yCg	4.33333	4
Colon	patient1	59	WGS	yCg	106.5	106.5
Colon	patient10	51	WGS	yCg	271.333	276
Colon	patient29	48	WGS	yCg	399	399
Colon	patient3	27	WGS	yCg	113	113
Colon	patient30	40	WGS	yCg	315.727	305
Colon	patient35	66	WGS	yCg	368.75	380.5
Colon	patient36	61	WGS	yCg	489.833	501.5
Colon	patient4	26	WGS	yCg	149.333	150
Colon	patient41	42	WGS	yCg	279.5	285
Colon	patient44	29	WGS	yCg	119	119
Colon	patient51	61	WGS	yCg	416.333	401
Colon	patient54	50	WGS	yCg	242	236
Dermis	D1	62	WGS	nCg	40.4444	41
Dermis	D2	58	WGS	nCg	55.5	42
Dermis	IL	6	WGS	nCg	9.5	8
Dermis	NS_1	63	WGS	nCg	67	67
Dermis	NS_10	42	WGS	nCg	47	47
Dermis	NS_11	74	WGS	nCg	54	54
Dermis	NS_12	73	WGS	nCg	66.5	66.5
Dermis	NS_13	77	WGS	nCg	60	60
Dermis	NS_14	62	WGS	nCg	36	36
Dermis	NS_15	70	WGS	nCg	56.5	56.5
Dermis	NS_16	62	WGS	nCg	58	58
Dermis	NS_17	40	WGS	nCg	43	43
Dermis	NS_18	41	WGS	nCg	40	40
Dermis	NS_19	27	WGS	nCg	38.5	38.5
Dermis	NS_2	63	WGS	nCg	53.5	53.5
Dermis	NS_3	63	WGS	nCg	44	44
Dermis	NS_4	44	WGS	nCg	52.5	52.5
Dermis	NS_5	76	WGS	nCg	63	63
Dermis	NS_6	77	WGS	nCg	48.5	48.5
Dermis	NS_7	48	WGS	nCg	41	41
Dermis	NS_8	72	WGS	nCg	33	33
Dermis	NS_9	82	WGS	nCg	95	95
Dermis	PD28690	78	WGS	nCg	66	60
Dermis	PD42565/PD43851	47	WGS	nCg	38	38
Dermis	PD43850	54	WGS	nCg	57	57
Dermis	PF2	22	WGS	nCg	15	15
Dermis	S7EPC	57	WGS	nCg	35.3333	13
Dermis	D1	62	WGS	rCg	15.4444	14
Dermis	D2	58	WGS	rCg	0	0
Dermis	IL	6	WGS	rCg	5	5.5
Dermis	NS_1	63	WGS	rCg	47	47
Dermis	NS_10	42	WGS	rCg	17	17
Dermis	NS_11	74	WGS	rCg	37	37
Dermis	NS_12	73	WGS	rCg	30	30
Dermis	NS_13	77	WGS	rCg	0	0
Dermis	NS_14	62	WGS	rCg	23	23
Dermis	NS_15	70	WGS	rCg	39	39
Dermis	NS_16	62	WGS	rCg	41	41
Dermis	NS_17	40	WGS	rCg	8	8
Dermis	NS_18	41	WGS	rCg	25	25
Dermis	NS_19	27	WGS	rCg	23	23
Dermis	NS_2	63	WGS	rCg	25	25
Dermis	NS_3	63	WGS	rCg	14	14
Dermis	NS_4	44	WGS	rCg	0	0
Dermis	NS_5	76	WGS	rCg	42.5	42.5
Dermis	NS_6	77	WGS	rCg	17	17
Dermis	NS_7	48	WGS	rCg	28	28
Dermis	NS_8	72	WGS	rCg	0	0
Dermis	NS_9	82	WGS	rCg	0	0
Dermis	PD28690	78	WGS	rCg	35.3333	31
Dermis	PD42565/PD43851	47	WGS	rCg	25	25
Dermis	PD43850	54	WGS	rCg	26.5	26.5
Dermis	PF2	22	WGS	rCg	10	10
Dermis	S7EPC	57	WGS	rCg	25.6667	8
Dermis	D1	62	WGS	yCg	25.1111	18
Dermis	D2	58	WGS	yCg	105.5	89
Dermis	IL	6	WGS	yCg	3.66667	4
Dermis	NS_1	63	WGS	yCg	20	20
Dermis	NS_10	42	WGS	yCg	30	30
Dermis	NS_11	74	WGS	yCg	18	18
Dermis	NS_12	73	WGS	yCg	31	31
Dermis	NS_13	77	WGS	yCg	71	71
Dermis	NS_14	62	WGS	yCg	13	13
Dermis	NS_15	70	WGS	yCg	17.5	17.5
Dermis	NS_16	62	WGS	yCg	17	17
Dermis	NS_17	40	WGS	yCg	38	38
Dermis	NS_18	41	WGS	yCg	15	15
Dermis	NS_19	27	WGS	yCg	15.5	15.5
Dermis	NS_2	63	WGS	yCg	28.5	28.5
Dermis	NS_3	63	WGS	yCg	30	30
Dermis	NS_4	44	WGS	yCg	91.5	91.5
Dermis	NS_5	76	WGS	yCg	20	20
Dermis	NS_6	77	WGS	yCg	31	31
Dermis	NS_7	48	WGS	yCg	13	13
Dermis	NS_8	72	WGS	yCg	26	26
Dermis	NS_9	82	WGS	yCg	205	205
Dermis	PD28690	78	WGS	yCg	30	28
Dermis	PD42565/PD43851	47	WGS	yCg	13.5	13.5
Dermis	PD43850	54	WGS	yCg	31	31
Dermis	PF2	22	WGS	yCg	5	5
Dermis	S7EPC	57	WGS	yCg	8.66667	5
Epidermis	D04	77	WES	nCg	24.5294	29
Epidermis	D06	64	WES	nCg	25.5385	22
Epidermis	D07	85	WES	nCg	2.16667	1.5
Epidermis	D12	63	WES	nCg	13.75	15
Epidermis	D13	74	WES	nCg	24.5	15.5
Epidermis	patient01	48	WES	nCg	46.3333	49
Epidermis	patient02	44	WES	nCg	9.33333	8
Epidermis	patient03	62	WES	nCg	33.25	32.5
Epidermis	patient04	39	WES	nCg	10.6667	10
Epidermis	patient05	61	WES	nCg	46.3333	44.5
Epidermis	patient06	48	WES	nCg	48	48
Epidermis	patient07	25	WES	nCg	6.33333	7
Epidermis	D04	77	WES	rCg	0	0
Epidermis	D06	64	WES	rCg	0	0
Epidermis	D07	85	WES	rCg	0.666667	0
Epidermis	D12	63	WES	rCg	0	0
Epidermis	D13	74	WES	rCg	0	0
Epidermis	patient01	48	WES	rCg	0	0
Epidermis	patient02	44	WES	rCg	0	0
Epidermis	patient03	62	WES	rCg	0	0
Epidermis	patient04	39	WES	rCg	0	0
Epidermis	patient05	61	WES	rCg	0	0
Epidermis	patient06	48	WES	rCg	0	0
Epidermis	patient07	25	WES	rCg	0	0
Epidermis	D04	77	WES	yCg	41.4118	44
Epidermis	D06	64	WES	yCg	46.5385	40
Epidermis	D07	85	WES	yCg	2.5	0
Epidermis	D12	63	WES	yCg	23.5	24
Epidermis	D13	74	WES	yCg	53.375	43.5
Epidermis	patient01	48	WES	yCg	81.6667	79
Epidermis	patient02	44	WES	yCg	11	14
Epidermis	patient03	62	WES	yCg	46.25	43
Epidermis	patient04	39	WES	yCg	7.66667	9
Epidermis	patient05	61	WES	yCg	66.1667	63.5
Epidermis	patient06	48	WES	yCg	70	70
Epidermis	patient07	25	WES	yCg	3.33333	5
Epidermis	D1	62	WGS	nCg	85	85
Epidermis	NS-3	63	WGS	nCg	79	79
Epidermis	NS_1	63	WGS	nCg	46	46
Epidermis	NS_15	70	WGS	nCg	32	32
Epidermis	NS_16	62	WGS	nCg	50	50
Epidermis	NS_8	72	WGS	nCg	23	23
Epidermis	PD42565/PD43851	47	WGS	nCg	90	99.5
Epidermis	PD43850	54	WGS	nCg	90	90
Epidermis	D1	62	WGS	rCg	0	0
Epidermis	NS-3	63	WGS	rCg	0	0
Epidermis	NS_1	63	WGS	rCg	28	28
Epidermis	NS_15	70	WGS	rCg	19	19
Epidermis	NS_16	62	WGS	rCg	29	29
Epidermis	NS_8	72	WGS	rCg	0	0
Epidermis	PD42565/PD43851	47	WGS	rCg	7.5	3.5
Epidermis	PD43850	54	WGS	rCg	47	47
Epidermis	D1	62	WGS	yCg	98	98
Epidermis	NS-3	63	WGS	yCg	96	96
Epidermis	NS_1	63	WGS	yCg	18	18
Epidermis	NS_15	70	WGS	yCg	13	13
Epidermis	NS_16	62	WGS	yCg	21	21
Epidermis	NS_8	72	WGS	yCg	20	20
Epidermis	PD42565/PD43851	47	WGS	yCg	77.1667	81
Epidermis	PD43850	54	WGS	yCg	44	44
Esophagus	PN1	87	WES	nCg	5.04651	5
Esophagus	PN2	87	WES	nCg	2.275	1.5
Esophagus	PN7	87	WES	nCg	4.5	5
Esophagus	PN8	85	WES	nCg	2.625	3.5
Esophagus	PN9	93	WES	nCg	2.59184	3
Esophagus	PN1	87	WES	rCg	1.97674	0
Esophagus	PN2	87	WES	rCg	1.025	0
Esophagus	PN7	87	WES	rCg	2.17857	1.5
Esophagus	PN8	85	WES	rCg	0.975	0
Esophagus	PN9	93	WES	rCg	1.83673	0
Esophagus	PN1	87	WES	yCg	1.55814	0
Esophagus	PN2	87	WES	yCg	0.3	0
Esophagus	PN7	87	WES	yCg	1.28571	0
Esophagus	PN8	85	WES	yCg	0.675	0
Esophagus	PN9	93	WES	yCg	0.22449	0
Esophagus	PD28690	78	WGS	nCg	26.7727	18
Esophagus	PD42565/PD43851	47	WGS	nCg	148.75	166
Esophagus	PD28690	78	WGS	rCg	17.5909	10
Esophagus	PD42565/PD43851	47	WGS	rCg	92.875	103
Esophagus	PD28690	78	WGS	yCg	8.5	7.5
Esophagus	PD42565/PD43851	47	WGS	yCg	55.875	63
Heart	1278	0.4	WGS	nCg	1.4	0
Heart	5657	82.2	WGS	nCg	53.25	53.5
Heart	PD28690	78	WGS	nCg	0	0
Heart	1278	0.4	WGS	rCg	0	0
Heart	5657	82.2	WGS	rCg	36.25	34.5
Heart	PD28690	78	WGS	rCg	0.2	0
Heart	1278	0.4	WGS	yCg	0.6	0
Heart	5657	82.2	WGS	yCg	17.25	16.5
Heart	PD28690	78	WGS	yCg	0	0
Kidney	PD28690	78	WGS	nCg	23.8966	15
Kidney	PD43850	54	WGS	nCg	8.8	7
Kidney	PD28690	78	WGS	rCg	13.2759	9
Kidney	PD43850	54	WGS	rCg	4.2	3
Kidney	PD28690	78	WGS	yCg	10.3793	7
Kidney	PD43850	54	WGS	yCg	4	4
Liver	PN1	87	WES	nCg	0.54	0
Liver	PN2	87	WES	nCg	1.22	0
Liver	PN7	87	WES	nCg	1.68	0
Liver	PN8	85	WES	nCg	2.875	4
Liver	PN9	93	WES	nCg	1.06	0
Liver	PN1	87	WES	rCg	0.42	0
Liver	PN2	87	WES	rCg	0.76	0
Liver	PN7	87	WES	rCg	0.54	0
Liver	PN8	85	WES	rCg	0.395833	0
Liver	PN9	93	WES	rCg	0.88	0
Liver	PN1	87	WES	yCg	0.12	0
Liver	PN2	87	WES	yCg	0.3	0
Liver	PN7	87	WES	yCg	0.36	0
Liver	PN8	85	WES	yCg	0.895833	0
Liver	PN9	93	WES	yCg	0.04	0
Liver	Healthy1	68	WGS	nCg	15.75	13.5
Liver	Healthy14	30	WGS	nCg	17.1667	17.5
Liver	Healthy15	41	WGS	nCg	22	22
Liver	Healthy16	55	WGS	nCg	15	15
Liver	Healthy17	46	WGS	nCg	17	15
Liver	Healthy2	61	WGS	nCg	17.5	17.5
Liver	Healthy3	24	WGS	nCg	15.25	4.5
Liver	Healthy4	55	WGS	nCg	20	20
Liver	LSC	1	WGS	nCg	3.5	2.5
Liver	Lonza1	30	WGS	nCg	12.5	10
Liver	Lonza10	46	WGS	nCg	29	30.5
Liver	Lonza11	1.32666	WGS	nCg	10	13
Liver	Lonza12	36	WGS	nCg	24.5	24.5
Liver	Lonza13	61	WGS	nCg	20.25	19
Liver	Lonza2	56	WGS	nCg	22.6	24
Liver	Lonza3	77	WGS	nCg	32.8	30
Liver	Lonza4	18	WGS	nCg	3.3	0
Liver	Lonza5	0.41697	WGS	nCg	9.09091	10
Liver	Lonza6	51	WGS	nCg	24.75	27
Liver	Lonza7	75	WGS	nCg	15.25	15
Liver	Lonza8	22	WGS	nCg	2.75	2
Liver	PD28690	78	WGS	nCg	24.1364	20
Liver	PD36713	67.2	WGS	nCg	31.7	28
Liver	PD36714	77.1	WGS	nCg	24.9714	16
Liver	PD36715	64.1	WGS	nCg	18.8846	16.5
Liver	PD36717	72.9	WGS	nCg	52.0476	51
Liver	PD36718	49.1	WGS	nCg	13.25	10.5
Liver	PD43850	54	WGS	nCg	38.4	30
Liver	Healthy1	68	WGS	rCg	9.5	7
Liver	Healthy14	30	WGS	rCg	11.8333	10.5
Liver	Healthy15	41	WGS	rCg	11.25	11.5
Liver	Healthy16	55	WGS	rCg	8	8
Liver	Healthy17	46	WGS	rCg	12.5	12
Liver	Healthy2	61	WGS	rCg	8.5	8.5
Liver	Healthy3	24	WGS	rCg	10.25	3.5
Liver	Healthy4	55	WGS	rCg	8	8
Liver	LSC	1	WGS	rCg	0	0
Liver	Lonza1	30	WGS	rCg	6.25	7
Liver	Lonza10	46	WGS	rCg	17.5	19.5
Liver	Lonza11	1.32666	WGS	rCg	2.8	0
Liver	Lonza12	36	WGS	rCg	8.5	8.5
Liver	Lonza13	61	WGS	rCg	8.25	8
Liver	Lonza2	56	WGS	rCg	14.6	17
Liver	Lonza3	77	WGS	rCg	16.4	20
Liver	Lonza4	18	WGS	rCg	1	0
Liver	Lonza5	0.41697	WGS	rCg	3.36364	4
Liver	Lonza6	51	WGS	rCg	13	12.5
Liver	Lonza7	75	WGS	rCg	10.5	11
Liver	Lonza8	22	WGS	rCg	0	0
Liver	PD28690	78	WGS	rCg	14.9545	12
Liver	PD36713	67.2	WGS	rCg	19.2667	15
Liver	PD36714	77.1	WGS	rCg	16.4286	12
Liver	PD36715	64.1	WGS	rCg	12.1538	9
Liver	PD36717	72.9	WGS	rCg	35.4524	35
Liver	PD36718	49.1	WGS	rCg	7.90625	5
Liver	PD43850	54	WGS	rCg	23	22
Liver	Healthy1	68	WGS	yCg	6.25	6
Liver	Healthy14	30	WGS	yCg	5	6
Liver	Healthy15	41	WGS	yCg	10.75	10.5
Liver	Healthy16	55	WGS	yCg	6.5	6.5
Liver	Healthy17	46	WGS	yCg	4.33333	3.5
Liver	Healthy2	61	WGS	yCg	8	8
Liver	Healthy3	24	WGS	yCg	4.5	0
Liver	Healthy4	55	WGS	yCg	10.5	10.5
Liver	LSC	1	WGS	yCg	2	0
Liver	Lonza1	30	WGS	yCg	4.75	5
Liver	Lonza10	46	WGS	yCg	11.75	11
Liver	Lonza11	1.32666	WGS	yCg	6.2	7
Liver	Lonza12	36	WGS	yCg	13.5	13.5
Liver	Lonza13	61	WGS	yCg	8.75	9.5
Liver	Lonza2	56	WGS	yCg	7.2	9
Liver	Lonza3	77	WGS	yCg	15.8	18
Liver	Lonza4	18	WGS	yCg	1.3	0
Liver	Lonza5	0.41697	WGS	yCg	5.09091	6
Liver	Lonza6	51	WGS	yCg	11.5	11.5
Liver	Lonza7	75	WGS	yCg	1.75	0
Liver	Lonza8	22	WGS	yCg	2.25	1.5
Liver	PD28690	78	WGS	yCg	9	7.5
Liver	PD36713	67.2	WGS	yCg	12.1667	12.5
Liver	PD36714	77.1	WGS	yCg	8.37143	7
Liver	PD36715	64.1	WGS	yCg	6.26923	6
Liver	PD36717	72.9	WGS	yCg	16.5952	15.5
Liver	PD36718	49.1	WGS	yCg	4.5	4
Liver	PD43850	54	WGS	yCg	15.6	10
Lung	PN7	87	WES	nCg	1.04255	0
Lung	PN8	85	WES	nCg	0.833333	0
Lung	PN9	93	WES	nCg	1.975	0
Lung	PN7	87	WES	rCg	0.510638	0
Lung	PN8	85	WES	rCg	0.145833	0
Lung	PN9	93	WES	rCg	0.875	0
Lung	PN7	87	WES	yCg	0.446809	0
Lung	PN8	85	WES	yCg	0.25	0
Lung	PN9	93	WES	yCg	0.5	0
Lung	11_Y_M_Lonza	11	WGS	nCg	5.5	5.5
Lung	1265	68	WGS	nCg	13.6667	14
Lung	1274	55	WGS	nCg	5.83333	5
Lung	1276	55	WGS	nCg	17.25	15
Lung	1281	73	WGS	nCg	5	7
Lung	1295	33	WGS	nCg	3	0
Lung	12_Y_M_Lonza	12	WGS	nCg	3	4
Lung	1304	64	WGS	nCg	14.3333	11
Lung	1305	42	WGS	nCg	6.4	7
Lung	1401	45	WGS	nCg	13.3333	14
Lung	1407	25	WGS	nCg	10.5	11.5
Lung	1410	34	WGS	nCg	13	13
Lung	1415	64	WGS	nCg	10.3333	12
Lung	1423	79.25	WGS	nCg	16	15
Lung	PD28690	78	WGS	nCg	26.4091	7
Lung	PD34204	61	WGS	nCg	79.3167	70
Lung	PD34209	75	WGS	nCg	87.7636	87
Lung	PD34210	68	WGS	nCg	94.0889	89
Lung	PD34215	73	WGS	nCg	79.5357	77
Lung	PD37451	80	WGS	nCg	81.5	84
Lung	PD37453	3	WGS	nCg	14.6333	14
Lung	PD37454	59	WGS	nCg	70.0667	63
Lung	PD37455	0.916668	WGS	nCg	12.9259	12
Lung	PD37456	1	WGS	nCg	19.7857	19
Lung	S1235	77	WGS	nCg	13.6667	19
Lung	S1289	44	WGS	nCg	21.5	22.5
Lung	S1296	48	WGS	nCg	3.5	3.5
Lung	S1313	52	WGS	nCg	10.3333	9
Lung	11_Y_M_Lonza	11	WGS	rCg	1.5	1.5
Lung	1265	68	WGS	rCg	7	9
Lung	1274	55	WGS	rCg	1.83333	0
Lung	1276	55	WGS	rCg	9.5	9.5
Lung	1281	73	WGS	rCg	5	6
Lung	1295	33	WGS	rCg	0	0
Lung	12_Y_M_Lonza	12	WGS	rCg	1.33333	0
Lung	1304	64	WGS	rCg	5.66667	0
Lung	1305	42	WGS	rCg	4	5
Lung	1401	45	WGS	rCg	7.33333	8
Lung	1407	25	WGS	rCg	5.5	7
Lung	1410	34	WGS	rCg	7.25	7
Lung	1415	64	WGS	rCg	4.66667	6
Lung	1423	79.25	WGS	rCg	9.5	10
Lung	PD28690	78	WGS	rCg	17.6818	4
Lung	PD34204	61	WGS	rCg	49.3333	43
Lung	PD34209	75	WGS	rCg	56.6364	56
Lung	PD34210	68	WGS	rCg	57.7556	57
Lung	PD34215	73	WGS	rCg	51.4643	50.5
Lung	PD37451	80	WGS	rCg	52.4667	54
Lung	PD37453	3	WGS	rCg	9.13333	9.5
Lung	PD37454	59	WGS	rCg	44.4333	39.5
Lung	PD37455	0.916668	WGS	rCg	7.85185	7
Lung	PD37456	1	WGS	rCg	11.0714	12
Lung	S1235	77	WGS	rCg	7	9
Lung	S1289	44	WGS	rCg	16	17
Lung	S1296	48	WGS	rCg	2.5	0
Lung	S1313	52	WGS	rCg	7.33333	8
Lung	11_Y_M_Lonza	11	WGS	yCg	2	2
Lung	1265	68	WGS	yCg	6	6
Lung	1274	55	WGS	yCg	2.66667	0
Lung	1276	55	WGS	yCg	7	7
Lung	1281	73	WGS	yCg	0	0
Lung	1295	33	WGS	yCg	1.6	0
Lung	12_Y_M_Lonza	12	WGS	yCg	0	0
Lung	1304	64	WGS	yCg	5	6
Lung	1305	42	WGS	yCg	2	0
Lung	1401	45	WGS	yCg	6.33333	5
Lung	1407	25	WGS	yCg	4.75	4.5
Lung	1410	34	WGS	yCg	5.75	5
Lung	1415	64	WGS	yCg	6	7
Lung	1423	79.25	WGS	yCg	6	6.5
Lung	PD28690	78	WGS	yCg	8.40909	2.5
Lung	PD34204	61	WGS	yCg	29.9	27.5
Lung	PD34209	75	WGS	yCg	31.0727	30
Lung	PD34210	68	WGS	yCg	36.4667	34
Lung	PD34215	73	WGS	yCg	28.0357	25.5
Lung	PD37451	80	WGS	yCg	29.0333	29
Lung	PD37453	3	WGS	yCg	5.36667	6
Lung	PD37454	59	WGS	yCg	25.6	24
Lung	PD37455	0.916668	WGS	yCg	4.74074	4
Lung	PD37456	1	WGS	yCg	8.42857	7
Lung	S1235	77	WGS	yCg	7.33333	8
Lung	S1289	44	WGS	yCg	4.75	5.5
Lung	S1296	48	WGS	yCg	1	0
Lung	S1313	52	WGS	yCg	1.66667	0
Pancreas	PN1	87	WES	nCg	0.104167	0
Pancreas	PN2	87	WES	nCg	0.122449	0
Pancreas	PN7	87	WES	nCg	0.16	0
Pancreas	PN8	85	WES	nCg	0.46	0
Pancreas	PN9	93	WES	nCg	0.55102	0
Pancreas	PN1	87	WES	rCg	0	0
Pancreas	PN2	87	WES	rCg	0.0816327	0
Pancreas	PN7	87	WES	rCg	0.06	0
Pancreas	PN8	85	WES	rCg	0.2	0
Pancreas	PN9	93	WES	rCg	0.265306	0
Pancreas	PN1	87	WES	yCg	0.0625	0
Pancreas	PN2	87	WES	yCg	0	0
Pancreas	PN7	87	WES	yCg	0.12	0
Pancreas	PN8	85	WES	yCg	0	0
Pancreas	PN9	93	WES	yCg	0.142857	0
Pancreas	PD42565/PD43851	47	WGS	nCg	13.25	10
Pancreas	PD43850	54	WGS	nCg	37.1333	41
Pancreas	PD42565/PD43851	47	WGS	rCg	5.5	4
Pancreas	PD43850	54	WGS	rCg	23.9333	27
Pancreas	PD42565/PD43851	47	WGS	yCg	6.5	5.5
Pancreas	PD43850	54	WGS	yCg	12.9333	14
Placenta	PD42138	0	WGS	nCg	13	14
Placenta	PD42142	0	WGS	nCg	19.9048	22
Placenta	PD45557	0	WGS	nCg	15.4	15.5
Placenta	PD45566	0	WGS	nCg	14.3913	14
Placenta	PD45567	0	WGS	nCg	15.7826	15
Placenta	PD42138	0	WGS	rCg	8.36842	9
Placenta	PD42142	0	WGS	rCg	12.6667	14
Placenta	PD45557	0	WGS	rCg	8.45	8
Placenta	PD45566	0	WGS	rCg	8.30435	8
Placenta	PD45567	0	WGS	rCg	8.47826	9
Placenta	PD42138	0	WGS	yCg	4.26316	5
Placenta	PD42142	0	WGS	yCg	7.14286	8
Placenta	PD45557	0	WGS	yCg	6.8	6
Placenta	PD45566	0	WGS	yCg	6.21739	6
Placenta	PD45567	0	WGS	yCg	7.21739	6
Prostate	PD28690	78	WGS	nCg	167.167	180
Prostate	PD42565/PD43851	47	WGS	nCg	95.375	77.5
Prostate	PD28690	78	WGS	rCg	112.5	124
Prostate	PD42565/PD43851	47	WGS	rCg	65.625	51.5
Prostate	PD28690	78	WGS	yCg	54.6667	59
Prostate	PD42565/PD43851	47	WGS	yCg	29.75	26
Rectum	PN2	87	WES	nCg	2.63415	0
Rectum	PN7	87	WES	nCg	9.70732	9
Rectum	PN8	85	WES	nCg	19.3469	20
Rectum	PN9	93	WES	nCg	25.7872	24
Rectum	PN2	87	WES	rCg	1.41463	0
Rectum	PN7	87	WES	rCg	5.70732	7
Rectum	PN8	85	WES	rCg	11.5714	11
Rectum	PN9	93	WES	rCg	15.766	15
Rectum	PN2	87	WES	yCg	0.609756	0
Rectum	PN7	87	WES	yCg	2.73171	0
Rectum	PN8	85	WES	yCg	7.18367	8
Rectum	PN9	93	WES	yCg	9.76596	9
Small intestine	PN1	87	WES	nCg	10.1224	10
Small intestine	PN7	87	WES	nCg	4.11765	3
Small intestine	PN8	85	WES	nCg	14.1364	14
Small intestine	PN9	93	WES	nCg	17.94	17.5
Small intestine	PN1	87	WES	rCg	5.79592	6
Small intestine	PN7	87	WES	rCg	2.47059	0
Small intestine	PN8	85	WES	rCg	7.86364	8
Small intestine	PN9	93	WES	rCg	9.78	10
Small intestine	PN1	87	WES	yCg	3.79592	4
Small intestine	PN7	87	WES	yCg	0.911765	0
Small intestine	PN8	85	WES	yCg	5.59091	6
Small intestine	PN9	93	WES	yCg	7.8	8
Small intestine	PD28690	78.1892	WGS	nCg	947.405	1010
Small intestine	PD34200	54	WGS	nCg	502.8	497
Small intestine	PD37266	67	WGS	nCg	437.5	559
Small intestine	PD37449	36	WGS	nCg	435	484
Small intestine	PD41851	80	WGS	nCg	1228.91	1167
Small intestine	PD41852	75	WGS	nCg	1196.36	1201
Small intestine	PD41853	79	WGS	nCg	1035.73	1125
Small intestine	PD42565/PD43851	47	WGS	nCg	711.188	797
Small intestine	PD42833	45	WGS	nCg	609.667	590
Small intestine	PD42834	44	WGS	nCg	708.857	787
Small intestine	PD42835	59	WGS	nCg	677	677
Small intestine	PD43400	77	WGS	nCg	1316.8	1193
Small intestine	PD43401	60	WGS	nCg	489.4	499
Small intestine	PD43402	53	WGS	nCg	850	836.5
Small intestine	PD43403	60	WGS	nCg	1367	1350
Small intestine	PD43850	54	WGS	nCg	731.275	707
Small intestine	PD43851	47	WGS	nCg	718.125	794.5
Small intestine	PD43853	38	WGS	nCg	718.273	667
Small intestine	PD43949	13	WGS	nCg	370.571	369
Small intestine	PD43950	5	WGS	nCg	155.727	152
Small intestine	PD43951	7	WGS	nCg	135.3	132.5
Small intestine	PD43952	9	WGS	nCg	155.286	154
Small intestine	PD43953	4	WGS	nCg	133.429	128
Small intestine	PD43954	5	WGS	nCg	130.857	129
Small intestine	PD45766	50	WGS	nCg	785.286	712
Small intestine	PD45767	73	WGS	nCg	814.692	818
Small intestine	PD45769	74	WGS	nCg	894	825
Small intestine	PD45770	51	WGS	nCg	833.4	826
Small intestine	PD45771	82	WGS	nCg	1550.83	1601
Small intestine	PD45773	65	WGS	nCg	835	835.5
Small intestine	PD45776	74	WGS	nCg	1102.67	1139
Small intestine	PD45778	64	WGS	nCg	997.25	1003
Small intestine	PD52486	19	WGS	nCg	356.111	361
Small intestine	PD52487	23	WGS	nCg	392.6	381
Small intestine	STE0072	3	WGS	nCg	18	19
Small intestine	PD28690	78.1892	WGS	rCg	628.405	667
Small intestine	PD34200	54	WGS	rCg	331.6	329
Small intestine	PD37266	67	WGS	rCg	294.167	369.5
Small intestine	PD37449	36	WGS	rCg	294.5	330
Small intestine	PD41851	80	WGS	rCg	819.091	811
Small intestine	PD41852	75	WGS	rCg	797.273	799
Small intestine	PD41853	79	WGS	rCg	700.273	751
Small intestine	PD42565/PD43851	47	WGS	rCg	477.312	540
Small intestine	PD42833	45	WGS	rCg	415	405.5
Small intestine	PD42834	44	WGS	rCg	469.571	520
Small intestine	PD42835	59	WGS	rCg	453.111	449
Small intestine	PD43400	77	WGS	rCg	909.8	838
Small intestine	PD43401	60	WGS	rCg	341.2	340
Small intestine	PD43402	53	WGS	rCg	567.75	575.5
Small intestine	PD43403	60	WGS	rCg	942.8	909
Small intestine	PD43850	54	WGS	rCg	494.45	482
Small intestine	PD43851	47	WGS	rCg	482.125	539
Small intestine	PD43853	38	WGS	rCg	493	462
Small intestine	PD43949	13	WGS	rCg	246.143	244
Small intestine	PD43950	5	WGS	rCg	99.8182	95
Small intestine	PD43951	7	WGS	rCg	90.2	85
Small intestine	PD43952	9	WGS	rCg	104	105
Small intestine	PD43953	4	WGS	rCg	89.7143	91
Small intestine	PD43954	5	WGS	rCg	81.5714	75
Small intestine	PD45766	50	WGS	rCg	538.286	500
Small intestine	PD45767	73	WGS	rCg	556.538	552
Small intestine	PD45769	74	WGS	rCg	595.8	561
Small intestine	PD45770	51	WGS	rCg	568.8	562
Small intestine	PD45771	82	WGS	rCg	1047.5	1064
Small intestine	PD45773	65	WGS	rCg	567.667	568
Small intestine	PD45776	74	WGS	rCg	754.167	763.5
Small intestine	PD45778	64	WGS	rCg	656.5	656.5
Small intestine	PD52486	19	WGS	rCg	234.222	243
Small intestine	PD52487	23	WGS	rCg	260.8	258
Small intestine	STE0072	3	WGS	rCg	10.2	10
Small intestine	PD28690	78.1892	WGS	yCg	318.973	344
Small intestine	PD34200	54	WGS	yCg	171.2	171
Small intestine	PD37266	67	WGS	yCg	143.5	183.5
Small intestine	PD37449	36	WGS	yCg	140.7	157
Small intestine	PD41851	80	WGS	yCg	410	392
Small intestine	PD41852	75	WGS	yCg	399.273	402
Small intestine	PD41853	79	WGS	yCg	335.364	340
Small intestine	PD42565/PD43851	47	WGS	yCg	233.875	243.5
Small intestine	PD42833	45	WGS	yCg	194.167	190.5
Small intestine	PD42834	44	WGS	yCg	239.571	261
Small intestine	PD42835	59	WGS	yCg	224.111	220
Small intestine	PD43400	77	WGS	yCg	406.8	358
Small intestine	PD43401	60	WGS	yCg	147.8	144
Small intestine	PD43402	53	WGS	yCg	282.167	265.5
Small intestine	PD43403	60	WGS	yCg	424.2	441
Small intestine	PD43850	54	WGS	yCg	236.925	229.5
Small intestine	PD43851	47	WGS	yCg	235.938	245
Small intestine	PD43853	38	WGS	yCg	225.273	205
Small intestine	PD43949	13	WGS	yCg	124.429	124
Small intestine	PD43950	5	WGS	yCg	55.6364	51
Small intestine	PD43951	7	WGS	yCg	45.4	46.5
Small intestine	PD43952	9	WGS	yCg	51.2857	50
Small intestine	PD43953	4	WGS	yCg	43.5714	40
Small intestine	PD43954	5	WGS	yCg	49.1429	50
Small intestine	PD45766	50	WGS	yCg	247.286	219
Small intestine	PD45767	73	WGS	yCg	258.077	266
Small intestine	PD45769	74	WGS	yCg	297.8	300
Small intestine	PD45770	51	WGS	yCg	264.6	259
Small intestine	PD45771	82	WGS	yCg	503.667	515.5
Small intestine	PD45773	65	WGS	yCg	267.333	264
Small intestine	PD45776	74	WGS	yCg	348.667	368
Small intestine	PD45778	64	WGS	yCg	340.75	346.5
Small intestine	PD52486	19	WGS	yCg	121.889	129
Small intestine	PD52487	23	WGS	yCg	131.8	132
Small intestine	STE0072	3	WGS	yCg	8	8
Spleen	KX001	29	WGS	nCg	116.432	105
Spleen	KX002	38	WGS	nCg	203.02	176
Spleen	KX003	81	WGS	nCg	143.833	148
Spleen	KX001	29	WGS	rCg	76.2973	71
Spleen	KX002	38	WGS	rCg	121.059	113
Spleen	KX003	81	WGS	rCg	92.1667	92.5
Spleen	KX001	29	WGS	yCg	40.1081	36
Spleen	KX002	38	WGS	yCg	82.0392	68
Spleen	KX003	81	WGS	yCg	51.5	49.5
Stomach	PN2	87	WES	nCg	4.76	5
Stomach	PN7	87	WES	nCg	16.7922	13
Stomach	PN8	85	WES	nCg	6.65169	7
Stomach	PN9	93	WES	nCg	10.2198	10
Stomach	PN2	87	WES	rCg	3.1	3
Stomach	PN7	87	WES	rCg	10.1688	9
Stomach	PN8	85	WES	rCg	3.08989	4
Stomach	PN9	93	WES	rCg	6.2967	6
Stomach	PN2	87	WES	yCg	0.92	0
Stomach	PN7	87	WES	yCg	5.96104	5
Stomach	PN8	85	WES	yCg	2.37079	0
Stomach	PN9	93	WES	yCg	3.05495	3
Stomach	PD42565/PD43851	47	WGS	nCg	229.857	205
Stomach	PD43850	54	WGS	nCg	204.75	198
Stomach	PD42565/PD43851	47	WGS	rCg	155.286	157
Stomach	PD43850	54	WGS	rCg	138.25	136.5
Stomach	PD42565/PD43851	47	WGS	yCg	74.8571	76
Stomach	PD43850	54	WGS	yCg	66.5	61.5
Testis	PD28690	78	WGS	nCg	26.7857	26
Testis	PD40744	30	WGS	nCg	8.81818	9
Testis	PD40745/PD42564	46	WGS	nCg	18.4118	17
Testis	PD40746/PD42568	71	WGS	nCg	26.5	29
Testis	PD42034	33	WGS	nCg	10.0312	10
Testis	PD42036	28	WGS	nCg	9.5	10
Testis	PD42563	38	WGS	nCg	10.2	9
Testis	PD42565/PD43851	47	WGS	nCg	21.2424	23
Testis	PD42566	48	WGS	nCg	12	13
Testis	PD42569	44	WGS	nCg	15.8	16
Testis	PD43726	82	WGS	nCg	42.7	42.5
Testis	PD43727	60	WGS	nCg	29.875	32
Testis	PD46180	21	WGS	nCg	4.42857	4
Testis	PD46181	73	WGS	nCg	12	12
Testis	PD46269	22	WGS	nCg	9.55556	9
Testis	PD28690	78	WGS	rCg	14.4286	15
Testis	PD40744	30	WGS	rCg	4.81818	5
Testis	PD40745/PD42564	46	WGS	rCg	9.94118	10
Testis	PD40746/PD42568	71	WGS	rCg	15.5833	16.5
Testis	PD42034	33	WGS	rCg	4.8125	4
Testis	PD42036	28	WGS	rCg	6	5.5
Testis	PD42563	38	WGS	rCg	5.13333	5
Testis	PD42565/PD43851	47	WGS	rCg	11.3939	11
Testis	PD42566	48	WGS	rCg	7	8.5
Testis	PD42569	44	WGS	rCg	7.2	8
Testis	PD43726	82	WGS	rCg	23.9	23
Testis	PD43727	60	WGS	rCg	15.75	16.5
Testis	PD46180	21	WGS	rCg	2.57143	2
Testis	PD46181	73	WGS	rCg	5	5
Testis	PD46269	22	WGS	rCg	5.77778	6
Testis	PD28690	78	WGS	yCg	12.4286	11.5
Testis	PD40744	30	WGS	yCg	3.40909	3
Testis	PD40745/PD42564	46	WGS	yCg	8.52941	8.5
Testis	PD40746/PD42568	71	WGS	yCg	10.9167	10.5
Testis	PD42034	33	WGS	yCg	4.96875	4.5
Testis	PD42036	28	WGS	yCg	3.16667	3.5
Testis	PD42563	38	WGS	yCg	5.06667	5
Testis	PD42565/PD43851	47	WGS	yCg	9.78788	10
Testis	PD42566	48	WGS	yCg	4.5	4.5
Testis	PD42569	44	WGS	yCg	8.7	8
Testis	PD43726	82	WGS	yCg	18.8	18.5
Testis	PD43727	60	WGS	yCg	14.25	15
Testis	PD46180	21	WGS	yCg	2.14286	2
Testis	PD46181	73	WGS	yCg	7	7
Testis	PD46269	22	WGS	yCg	3	3
Thyroid	PD28690	78	WGS	nCg	15.7742	9
Thyroid	PD28690	78	WGS	rCg	9.96774	5
Thyroid	PD28690	78	WGS	yCg	5.3871	5
Tonsil	TX001	4	WGS	nCg	46.1795	46
Tonsil	TX002	4	WGS	nCg	54.4444	47
Tonsil	TX001	4	WGS	rCg	30.2821	31
Tonsil	TX002	4	WGS	rCg	36.5556	31
Tonsil	TX001	4	WGS	yCg	15.7949	14
Tonsil	TX002	4	WGS	yCg	17.6667	17

## Sheet: S7e
Spearman correlation between donor age and mean nCg (nCg→nTg), rCg (rCg→rTg), and yCg (yCg→yTg) MEML, including P value, P value following Benjamini-Hochberg Correction, and anlysis parameters. Correlation between donor age and median MEML was also calculated, but not plotted.
Tissue	Motif	Experiment	#n donors	Spearman coefficient_mean	P_value_mean	BH_corrected_P_value_mean	Spearman coefficient_median	P_value_median	BH_corrected_P_value_median	Info
Bladder	nCg	WGS	31	0.110932	0.552446	0.552446	0.113356	0.543739	0.543739	Including MEML=0
Bladder	nCg	WGS	29	0.0202495	0.916963	0.916963	0.0251884	0.896806	0.896806	Excluding MEML=0
Bladder	nCg	WES	129	0.0224142	0.800941	0.901058	0.0768179	0.38689	0.811979	Including MEML=0
Bladder	nCg	WES	57	0.246191	0.0648848	0.583963	0.237493	0.0752629	0.445469	Excluding MEML=0
Blood	nCg	WGS	38	0.672036	3.83459e-06	2.30075e-05	0.678925	2.79206e-06	1.67524e-05	Including MEML=0
Blood	nCg	WGS	37	0.648779	1.40534e-05	5.71474e-05	0.656176	1.03667e-05	6.21999e-05	Excluding MEML=0
Bone marrow	nCg	WGS	15	0.637532	0.0105664	0.011527	0.637532	0.0105664	0.0126797	Including MEML=0
Bone marrow	nCg	WGS	15	0.637532	0.0105664	0.011527	0.637532	0.0105664	0.0126797	Excluding MEML=0
Brain	nCg	WGS	86	0.307794	0.0039399	0.0052532	0.298642	0.00522206	0.00696275	Including MEML=0
Brain	nCg	WGS	85	0.318186	0.00300101	0.00400135	0.308623	0.00405642	0.00540857	Excluding MEML=0
Breast	nCg	WGS	31	0.61384	0.000240009	0.000522052	0.609626	0.000272077	0.000652986	Including MEML=0
Breast	nCg	WGS	31	0.61384	0.000240009	0.000522052	0.609626	0.000272077	0.000652986	Excluding MEML=0
Colon	nCg	WGS	66	0.404669	0.000751321	0.00112698	0.38718	0.00131986	0.00226261	Including MEML=0
Colon	nCg	WGS	66	0.404669	0.000751321	0.00112698	0.38718	0.00131986	0.00226261	Excluding MEML=0
Colon	nCg	WES	31	0.277278	0.131001	0.901058	0.245991	0.182223	0.728893	Including MEML=0
Colon	nCg	WES	31	0.277278	0.131001	0.589506	0.245991	0.182223	0.485929	Excluding MEML=0
Dermis	nCg	WGS	27	0.666973	0.000144992	0.000434976	0.674668	0.000113539	0.000340616	Including MEML=0
Dermis	nCg	WGS	27	0.666973	0.000144992	0.000434976	0.674668	0.000113539	0.000340616	Excluding MEML=0
Epidermis	nCg	WGS	8	-0.93335	0.000703664	0.00112698	-0.939827	0.000520392	0.00104078	Including MEML=0
Epidermis	nCg	WGS	8	-0.93335	0.000703664	0.00112698	-0.939827	0.000520392	0.00104078	Excluding MEML=0
Epidermis	nCg	WES	12	0.00175439	0.995683	0.995683	0.0105079	0.974145	0.974145	Including MEML=0
Epidermis	nCg	WES	12	0.00175439	0.995683	0.995683	0.0105079	0.974145	0.974145	Excluding MEML=0
Esophagus	nCg	WES	5	-0.223607	0.717686	0.901058	-0.229416	0.710482	0.811979	Including MEML=0
Esophagus	nCg	WES	5	-0.223607	0.717686	0.807396	-0.229416	0.710482	0.811979	Excluding MEML=0
Liver	nCg	WGS	28	0.63782	0.000261026	0.000522052	0.537829	0.00315869	0.00473804	Including MEML=0
Liver	nCg	WGS	28	0.63782	0.000261026	0.000522052	0.537829	0.00315869	0.00473804	Excluding MEML=0
Liver	nCg	WES	5	-0.67082	0.21517	0.901058	-0.790569	0.111367	0.728893	Including MEML=0
Liver	nCg	WES	5	-0.67082	0.21517	0.64551	-0.790569	0.111367	0.445469	Excluding MEML=0
Lung	nCg	WGS	28	0.484043	0.00905572	0.0108669	0.408611	0.0308632	0.033669	Including MEML=0
Lung	nCg	WGS	28	0.484043	0.00905572	0.0108669	0.408611	0.0308632	0.033669	Excluding MEML=0
Pancreas	nCg	WES	5	0.223607	0.717686	0.901058				Including MEML=0
Pancreas	nCg	WES	5	0.223607	0.717686	0.807396				Excluding MEML=0
Placenta	nCg	WGS	5							Including MEML=0
Placenta	nCg	WGS	5							Excluding MEML=0
Rectum	nCg	WES	4	0.316228	0.683772	0.901058	0.316228	0.683772	0.811979	Including MEML=0
Rectum	nCg	WES	4	0.316228	0.683772	0.807396	0.316228	0.683772	0.811979	Excluding MEML=0
Small intestine	nCg	WGS	35	0.878179	4.20042e-12	5.0405e-11	0.874816	6.41373e-12	7.69648e-11	Including MEML=0
Small intestine	nCg	WGS	35	0.878179	4.20042e-12	5.0405e-11	0.874816	6.41373e-12	7.69648e-11	Excluding MEML=0
Small intestine	nCg	WES	4	0.316228	0.683772	0.901058	0.316228	0.683772	0.811979	Including MEML=0
Small intestine	nCg	WES	4	0.316228	0.683772	0.807396	0.316228	0.683772	0.811979	Excluding MEML=0
Stomach	nCg	WES	4	0.316228	0.683772	0.901058	0.316228	0.683772	0.811979	Including MEML=0
Stomach	nCg	WES	4	0.316228	0.683772	0.807396	0.316228	0.683772	0.811979	Excluding MEML=0
Testis	nCg	WGS	15	0.881144	1.42868e-05	5.71474e-05	0.850233	5.93917e-05	0.000237567	Including MEML=0
Testis	nCg	WGS	15	0.881144	1.42868e-05	5.71474e-05	0.850233	5.93917e-05	0.000237567	Excluding MEML=0
Bladder	rCg	WGS	31	0.0965233	0.605475	0.605475	0.0823733	0.659548	0.659548	Including MEML=0
Bladder	rCg	WGS	30	0.0973897	0.608666	0.663999	0.0813164	0.669254	0.730096	Excluding MEML=0
Bladder	rCg	WES	129	0.00917276	0.917828	0.917828	0.135778	0.12497	0.749818	Including MEML=0
Bladder	rCg	WES	38	0.3132	0.055533	0.222132	0.322455	0.0483316	0.289989	Excluding MEML=0
Blood	rCg	WGS	38	0.661323	6.18002e-06	3.70801e-05	0.661099	6.2407e-06	3.74442e-05	Including MEML=0
Blood	rCg	WGS	35	0.578506	0.000272395	0.00125651	0.578205	0.000274882	0.00109953	Excluding MEML=0
Bone marrow	rCg	WGS	15	0.63426	0.0111008	0.0190299	0.641467	0.00995059	0.0170581	Including MEML=0
Bone marrow	rCg	WGS	15	0.63426	0.0111008	0.016548	0.641467	0.00995059	0.0149259	Excluding MEML=0
Brain	rCg	WGS	86	0.243821	0.0236802	0.0315736	0.212457	0.0495423	0.0743135	Including MEML=0
Brain	rCg	WGS	77	0.283689	0.012411	0.016548	0.239463	0.0359465	0.0479286	Excluding MEML=0
Breast	rCg	WGS	31	0.604722	0.000314127	0.000942382	0.625265	0.000169288	0.000677152	Including MEML=0
Breast	rCg	WGS	31	0.604722	0.000314127	0.00125651	0.625265	0.000169288	0.00101573	Excluding MEML=0
Colon	rCg	WGS	66	0.404939	0.000744636	0.00178713	0.389454	0.00122873	0.00294895	Including MEML=0
Colon	rCg	WGS	66	0.404939	0.000744636	0.00223391	0.389454	0.00122873	0.00368619	Excluding MEML=0
Colon	rCg	WES	31	0.126322	0.498312	0.807396	0.111181	0.551548	0.820527	Including MEML=0
Colon	rCg	WES	30	0.0381258	0.841463	0.841463	0.0332106	0.861692	1	Excluding MEML=0
Dermis	rCg	WGS	27	0.204236	0.306854	0.368225	0.203378	0.308935	0.370722	Including MEML=0
Dermis	rCg	WGS	22	0.587869	0.00401156	0.00687696	0.584231	0.00430211	0.00737505	Excluding MEML=0
Epidermis	rCg	WGS	8	-0.382745	0.34936	0.38112	-0.382745	0.34936	0.38112	Including MEML=0
Epidermis	rCg	WGS	5	0	1	1	0	1	1	Excluding MEML=0
Epidermis	rCg	WES	12	0.481227	0.113213	0.50946				Including MEML=0
Esophagus	rCg	WES	5	0.447214	0.450185	0.807396	0	1	1	Including MEML=0
Esophagus	rCg	WES	5	0.447214	0.450185	0.781454	0	1	1	Excluding MEML=0
Liver	rCg	WGS	28	0.652102	0.000169941	0.000679763	0.63317	0.000298797	0.00089639	Including MEML=0
Liver	rCg	WGS	26	0.573066	0.00221283	0.00531079	0.549786	0.00361983	0.00723966	Excluding MEML=0
Liver	rCg	WES	5	0.894427	0.0405193	0.364674				Including MEML=0
Liver	rCg	WES	5	0.894427	0.0405193	0.222132				Excluding MEML=0
Lung	rCg	WGS	28	0.428982	0.022734	0.0315736	0.354317	0.0643243	0.0857657	Including MEML=0
Lung	rCg	WGS	27	0.400306	0.0385418	0.0462501	0.3268	0.0961538	0.115385	Excluding MEML=0
Pancreas	rCg	WES	5	0.223607	0.717686	0.807396				Including MEML=0
Pancreas	rCg	WES	4	0.316228	0.683772	0.781454				Excluding MEML=0
Placenta	rCg	WGS	5							Including MEML=0
Placenta	rCg	WGS	5							Excluding MEML=0
Rectum	rCg	WES	4	0.316228	0.683772	0.807396	0.316228	0.683772	0.820527	Including MEML=0
Rectum	rCg	WES	4	0.316228	0.683772	0.781454	0.316228	0.683772	1	Excluding MEML=0
Small intestine	rCg	WGS	35	0.872715	8.30509e-12	9.96611e-11	0.869492	1.22363e-11	1.46836e-10	Including MEML=0
Small intestine	rCg	WGS	35	0.872715	8.30509e-12	9.96611e-11	0.869492	1.22363e-11	1.46836e-10	Excluding MEML=0
Small intestine	rCg	WES	4	0.316228	0.683772	0.807396	0.316228	0.683772	0.820527	Including MEML=0
Small intestine	rCg	WES	4	0.316228	0.683772	0.781454	0.316228	0.683772	1	Excluding MEML=0
Stomach	rCg	WES	4	0.632456	0.367544	0.807396	0.316228	0.683772	0.820527	Including MEML=0
Stomach	rCg	WES	4	0.632456	0.367544	0.781454	0.316228	0.683772	1	Excluding MEML=0
Testis	rCg	WGS	15	0.725	0.00313031	0.00626061	0.730052	0.00200095	0.0040019	Including MEML=0
Testis	rCg	WGS	15	0.725	0.00313031	0.00626061	0.730052	0.00200095	0.00480228	Excluding MEML=0
Bladder	yCg	WGS	31	0.0614949	0.742435	0.742435	0.0402956	0.829593	0.829593	Including MEML=0
Bladder	yCg	WGS	27	0.214024	0.283738	0.283738	0.190448	0.341342	0.341342	Excluding MEML=0
Bladder	yCg	WES	129	0.0267866	0.763162	0.858558	0.0823279	0.353646	0.820285	Including MEML=0
Bladder	yCg	WES	44	0.176209	0.252553	0.90537	0.153737	0.319075	0.820285	Excluding MEML=0
Blood	yCg	WGS	38	0.67246	3.76131e-06	1.50452e-05	0.691825	1.50598e-06	9.03587e-06	Including MEML=0
Blood	yCg	WGS	37	0.649532	1.363e-05	4.089e-05	0.670211	5.68604e-06	2.27441e-05	Excluding MEML=0
Bone marrow	yCg	WGS	15	0.726302	0.00216691	0.00433382	0.692034	0.00425431	0.0072931	Including MEML=0
Bone marrow	yCg	WGS	13	0.74027	0.0038082	0.00571229	0.717922	0.00571838	0.00857756	Excluding MEML=0
Brain	yCg	WGS	86	0.371554	0.00042797	0.00128391	0.3941	0.00017376	0.00052128	Including MEML=0
Brain	yCg	WGS	77	0.500639	3.53868e-06	1.41547e-05	0.505412	2.75658e-06	1.65395e-05	Excluding MEML=0
Breast	yCg	WGS	31	0.518717	0.00279251	0.00478716	0.533313	0.00200593	0.00401186	Including MEML=0
Breast	yCg	WGS	31	0.518717	0.00279251	0.00478716	0.533313	0.00200593	0.00401186	Excluding MEML=0
Colon	yCg	WGS	66	0.396445	0.000983005	0.00235921	0.376897	0.00181269	0.00401186	Including MEML=0
Colon	yCg	WGS	66	0.396445	0.000983005	0.00235921	0.376897	0.00181269	0.00401186	Excluding MEML=0
Colon	yCg	WES	31	0.309972	0.0896939	0.305514	0.191181	0.302894	0.820285	Including MEML=0
Colon	yCg	WES	23	-0.0461355	0.834425	0.90537	-0.100523	0.648128	0.820285	Excluding MEML=0
Dermis	yCg	WGS	27	0.444512	0.0201772	0.0242126	0.434037	0.0236947	0.0315929	Including MEML=0
Dermis	yCg	WGS	27	0.444512	0.0201772	0.0242126	0.434037	0.0236947	0.0315929	Excluding MEML=0
Epidermis	yCg	WGS	8	-0.566306	0.143354	0.156386	-0.566306	0.143354	0.156386	Including MEML=0
Epidermis	yCg	WGS	8	-0.566306	0.143354	0.156386	-0.566306	0.143354	0.156386	Excluding MEML=0
Epidermis	yCg	WES	12	0.038529	0.90537	0.90537	0.0735553	0.820285	0.820285	Including MEML=0
Epidermis	yCg	WES	12	0.038529	0.90537	0.90537	0.0735553	0.820285	0.820285	Excluding MEML=0
Esophagus	yCg	WES	5	-0.447214	0.450185	0.858558				Including MEML=0
Esophagus	yCg	WES	5	-0.447214	0.450185	0.90537				Excluding MEML=0
Liver	yCg	WGS	28	0.480898	0.00958289	0.0127772	0.414997	0.0280956	0.0337147	Including MEML=0
Liver	yCg	WGS	28	0.480898	0.00958289	0.0127772	0.414997	0.0280956	0.0337147	Excluding MEML=0
Liver	yCg	WES	5	-0.894427	0.0405193	0.305514				Including MEML=0
Liver	yCg	WES	5	-0.894427	0.0405193	0.324155				Excluding MEML=0
Lung	yCg	WGS	28	0.507195	0.00587383	0.00881075	0.472734	0.0110727	0.0166091	Including MEML=0
Lung	yCg	WGS	26	0.586886	0.00162367	0.00324735	0.539366	0.00446187	0.00764891	Excluding MEML=0
Pancreas	yCg	WES	5	0.802955	0.101838	0.305514				Including MEML=0
Placenta	yCg	WGS	5							Including MEML=0
Placenta	yCg	WGS	5							Excluding MEML=0
Rectum	yCg	WES	4	0.316228	0.683772	0.858558	0.333333	0.666667	0.820285	Including MEML=0
Rectum	yCg	WES	4	0.316228	0.683772	0.90537	0.333333	0.666667	0.820285	Excluding MEML=0
Small intestine	yCg	WGS	35	0.875236	6.08728e-12	3.65237e-11	0.877049	4.84879e-12	5.81855e-11	Including MEML=0
Small intestine	yCg	WGS	35	0.875236	6.08728e-12	3.65237e-11	0.877049	4.84879e-12	5.81855e-11	Excluding MEML=0
Small intestine	yCg	WES	4	0.316228	0.683772	0.858558	0.316228	0.683772	0.820285	Including MEML=0
Small intestine	yCg	WES	4	0.316228	0.683772	0.90537	0.316228	0.683772	0.820285	Excluding MEML=0
Stomach	yCg	WES	4	0.316228	0.683772	0.858558	0.5	0.5	0.820285	Including MEML=0
Stomach	yCg	WES	4	0.316228	0.683772	0.90537	0.5	0.5	0.820285	Excluding MEML=0
Testis	yCg	WGS	15	0.864286	0	0	0.8712	2.34929e-05	9.39714e-05	Including MEML=0
Testis	yCg	WGS	15	0.864286	0	0	0.8712	2.34929e-05	7.04786e-05	Excluding MEML=0
Dermis	yCh	WGS	27	0.189573	0.343607	0.343607	0.14622	0.466764	0.466764	Including MEML=0
Epidermis	yCh	WES	12	0.0805605	0.803451	0.803451	0.0210526	0.948221	0.948221	Including MEML=0
Epidermis	yCh	WGS	8	-0.555598	0.152784	0.305569	-0.555598	0.152784	0.305569	Including MEML=0
Dermis	yCh	WGS	16	0.122239	0.651997	0.651997	0.125184	0.644122	0.644122	Excluding MEML=0
Epidermis	yCh	WES	11	-0.1959	0.563744	0.563744	-0.223235	0.50937	0.50937	Excluding MEML=0
Epidermis	yCh	WGS	5	-0.7	0.233333	0.466667	-0.7	0.233333	0.466667	Excluding MEML=0
