# Supplementary material for: Motif-Centered Analyses Reveal Universal and Tissue-Specific Mutagenic Mechanisms Operating in the Human Body
Source: bioRxiv. 2026 May 10:2025.10.07.681015. Preprint. [Version 4] doi: 10.1101/2025.10.07.681015 (PMC12934804; doi:10.1101/2025.10.07.681015)
Supplement: Supplement 1 [file media-1.zip › Supplementary_table_S8.xlsx]

## Sheet: Legend
Supplemental Table S8
Prevalence of nCg mutational motif in diseased samples. Contains numeric values underlying Figure 7, Supplementary Figures S7, S10.
S8a	nCg (nCg→nTg), rCg (rCg→rTg), and yCg (yCg→yTg) motif enrichment and MEML count for diseased and healthy samples.
S8b	Spearman correlation of rCg (rCg→rTg) and yCg (yCg→yTg) MEML versus nCg (nCg→nTg) MEML, including P value, P value following Benjamini-Hochberg Correction, and analysis parameters.
S8c	P-values from Wilcoxon Rank Sum test for nCg (nCg→nTg) MEML per donor for every disease tissue against its healthy counterpart with FDR correction for diseases within each age group .
S8d	Multivariable regression analysis for nCg (nCg→nTg) MEML showing β Coefficient, P value, and confidence intervals for each variable.
S8e	Spearman correlation between donor age and mean nCg (nCg→nTg) MEML, including P value, P value following Benjamini-Hochberg Correction, and analysis parameters. Correlation between donor age and median MEML was also calculated, but not plotted.

## Sheet: S8a
nCg (nCg→nTg), rCg (rCg→rTg), and yCg (yCg→yTg) motif enrichment and MEML count for diseased and healthy samples.
Sample	Disease	Tissue	Experiment	Age	nCg_MEML	rCg_MEML	yCg_MEML	nCg_Enrichment	rCg_Enrichment	yCg_Enrichment
1124_PFC_01	Cockayne syndrome	Brain	WGS	4.7	0	0	0	2.15778	2.04421	2.21943
1124_PFC_02	Cockayne syndrome	Brain	WGS	4.7	0	0	0	1.19388	1.17	1.21875
1124_PFC_03	Cockayne syndrome	Brain	WGS	4.7	0	0	0	1.92177	2.45208	1.0304
1286_PFC_01	Cockayne syndrome	Brain	WGS	5.8	4	0	4	2.46661	1.21729	4.18443
1286_PFC_02	Cockayne syndrome	Brain	WGS	5.8	6	0	4	3.46897	2.81154	4.03509
1286_PFC_03	Cockayne syndrome	Brain	WGS	5.8	11	6	6	2.39105	2.57518	2.24649
1286_PFC_04	Cockayne syndrome	Brain	WGS	5.8	0	0	0	1.08566	0.79006	1.39993
1353_180322_P1E03	Alzheimer's disease	Brain	WGS	57	0	0	0	2.02156	1.32203	2.56429
1353_180322_Pp1C02	Alzheimer's disease	Brain	WGS	57	8	6	0	2.71911	3.4218	1.92747
1353_180322_Pp1G05	Alzheimer's disease	Brain	WGS	57	0	0	0	1.8757	2.44322	0.972303
1353_180322_Pp1H01	Alzheimer's disease	Brain	WGS	57	0	0	0	2.00853	3.30292	1.126
1353_180327_Hp1D03	Alzheimer's disease	Brain	WGS	57	10	0	8	2.53584	1.75132	3.18421
1353_180508_Hp2C08	Alzheimer's disease	Brain	WGS	57	7	0	0	2.45696	2.25132	2.65937
1353_180508_Hp2E08	Alzheimer's disease	Brain	WGS	57	0	0	0	1.40629	1.16748	1.62833
1353_180508_Hp2G06	Alzheimer's disease	Brain	WGS	57	0	0	0	0.974414	1.03609	0.919671
1353_180508_Hp2H11	Alzheimer's disease	Brain	WGS	57	14	10	0	3.22135	3.94272	2.40437
1353-181114-Pp2B08	Alzheimer's disease	Brain	WGS	57	0	0	0	1.43491	0	3.32638
1353-181114-Pp2H04	Alzheimer's disease	Brain	WGS	57	7	0	8	1.78129	0.690501	2.94393
1353-181114-Pp2H10	Alzheimer's disease	Brain	WGS	57	10	6	0	2.55707	3.43607	2.03619
1353P_200925A1	Alzheimer's disease	Brain	WGS	57	8	0	6	1.77674	1.45317	2.07005
1353P_200925E1	Alzheimer's disease	Brain	WGS	57	18	11	7	2.83339	3.33984	2.35686
1353P_200925E2	Alzheimer's disease	Brain	WGS	57	16	6	10	2.51824	2.12595	2.91233
1353P_200925E3	Alzheimer's disease	Brain	WGS	57	0	0	0	1.44209	1.34644	1.55236
1456_180403_Hp1D06	Alzheimer's disease	Brain	WGS	81	0	0	0	1.74862	1.76481	1.73273
1456_180403_Hp1D12	Alzheimer's disease	Brain	WGS	81	0	14	0	1.32489	1.93303	0.724221
1456_180403_Hp1E10	Alzheimer's disease	Brain	WGS	81	5	0	0	2.8129	2.27955	3.41156
1456_180403_Hp1G11	Alzheimer's disease	Brain	WGS	81	4	0	0	2.84238	3.44288	2.10728
1456_180403_Hp2G08	Alzheimer's disease	Brain	WGS	81	4	0	0	2.76744	2.79785	2.74506
1456_180508_Pp2B03	Alzheimer's disease	Brain	WGS	81	4	0	4	3.38098	1.28799	5.00887
1456_180508_Pp2B10	Alzheimer's disease	Brain	WGS	81	0	0	0	1.75641	2.14902	1.41237
1456_180508_Pp2D03	Alzheimer's disease	Brain	WGS	81	5	0	0	2.66751	2.64451	2.69091
1456_180508_Pp2D11	Alzheimer's disease	Brain	WGS	81	6	0	5	3.27992	2.36883	4.06085
1456_180508_Pp2E04	Alzheimer's disease	Brain	WGS	81	11	0	7	2.69524	2.26677	3.17543
1647_180713_P2B05	Alzheimer's disease	Brain	WGS	59	0	0	0	1.49277	2.74805	0
1647_180713_P2D11	Alzheimer's disease	Brain	WGS	59	5	0	0	2.21589	2.02775	2.44251
1647_180713_P2G01	Alzheimer's disease	Brain	WGS	59	10	5	5	4.03944	4.0649	4.01786
1647-181116-Hp3C03	Alzheimer's disease	Brain	WGS	59	0	12	0	1.16293	1.66356	0.601648
1647-181116-Hp3C11	Alzheimer's disease	Brain	WGS	59	5	0	0	2.07185	2.23629	1.92995
1647-181116-Hp3E10	Alzheimer's disease	Brain	WGS	59	6	0	0	1.90407	1.79015	1.99474
1647-181116-Hp3G08	Alzheimer's disease	Brain	WGS	59	0	4	0	2.04511	3.04211	1.03122
1647-181116-Hp3H06	Alzheimer's disease	Brain	WGS	59	0	0	0	1.95438	1.97738	1.92088
1647-190108-Pp3B09	Alzheimer's disease	Brain	WGS	59	4	0	3	2.98156	2.10891	3.75935
1647-190108-Pp3B10	Alzheimer's disease	Brain	WGS	59	10	7	0	3.31471	3.94608	2.51114
1647-190108-Pp3C11	Alzheimer's disease	Brain	WGS	59	14	12	0	3.51071	5.13442	1.80155
1647P_201001A5	Alzheimer's disease	Brain	WGS	59	20	13	7	3.38039	3.94018	2.77179
1647P_201001A6	Alzheimer's disease	Brain	WGS	59	19	12	8	3.56268	4.37463	2.89177
1762_PFC_01	Cockayne syndrome	Brain	WGS	4.4	4	0	0	3.42586	3.16892	3.62162
1762_PFC_02	Cockayne syndrome	Brain	WGS	4.4	0	0	0	0.949495	0.913889	0.987988
1762_PFC_03	Cockayne syndrome	Brain	WGS	4.4	0	0	0	1.21556	2.60476	0
1762_PFC_04	Cockayne syndrome	Brain	WGS	4.4	0	0	0	2.46634	1.12465	3.51453
1762_PFC_05	Cockayne syndrome	Brain	WGS	4.4	0	0	0	0.951872	0.951872	0.951872
1762_PFC_06	Cockayne syndrome	Brain	WGS	4.4	0	0	0	1.03043	1.03043	1.03043
1828-181116-Hp2B07	Alzheimer's disease	Brain	WGS	91	6	5	0	3.38699	4.29389	2.38116
1828-181116-Hp2C09	Alzheimer's disease	Brain	WGS	91	15	8	8	3.28738	3.17324	3.41004
1828-181116-Hp2D07	Alzheimer's disease	Brain	WGS	91	7	4	0	3.10066	3.53629	2.70133
1828-181116-Hp2D09	Alzheimer's disease	Brain	WGS	91	10	5	5	4.46419	4.79358	4.21589
1828P_201001G1	Alzheimer's disease	Brain	WGS	91	17	7	10	2.33701	2.07605	2.58555
1828P_201001G2	Alzheimer's disease	Brain	WGS	91	19	8	10	2.38533	2.27661	2.49025
1828P_201001G6	Alzheimer's disease	Brain	WGS	91	26	11	16	3.06613	2.65046	3.48894
1828P_201001H1	Alzheimer's disease	Brain	WGS	91	34	10	24	3.54871	2.57463	4.40981
1995_171201_Pp1G12	Alzheimer's disease	Brain	WGS	89	5	0	0	2.49686	2.24942	2.73778
1995_171201_Pp1H09	Alzheimer's disease	Brain	WGS	89	5	0	4	2.97478	1.75191	4.1271
1995_180413_Hp1A12	Alzheimer's disease	Brain	WGS	89	9	7	0	2.9341	3.9955	1.55614
1995_180413_Hp1B03	Alzheimer's disease	Brain	WGS	89	11	7	4	4.31226	5.91396	3.16819
1995_180601_Pp4D07	Alzheimer's disease	Brain	WGS	89	0	0	0	2.32598	1.23568	3.29514
1995_180601_Pp4G11	Alzheimer's disease	Brain	WGS	89	0	0	0	0.883152	1.45089	0
1995_180604_Hp2A12	Alzheimer's disease	Brain	WGS	89	0	0	0	2.32237	0	3.39423
1995_180604_Hp2G12	Alzheimer's disease	Brain	WGS	89	0	0	0	1.84029	1.72807	1.96809
1995-181114-Pp5E11	Alzheimer's disease	Brain	WGS	89	0	0	0	1.71377	1.71377	1.71377
1995-181114-Pp5G02	Alzheimer's disease	Brain	WGS	89	4	0	0	2.5084	1.78133	3.15158
1995-181114-Pp5H06	Alzheimer's disease	Brain	WGS	89	0	0	0	2.78182	2.26667	3.6
1995-181114-Pp5H08	Alzheimer's disease	Brain	WGS	89	4	0	4	3.73656	1.21186	6.40553
1995P_201001E1	Alzheimer's disease	Brain	WGS	89	21	0	17	2.7872	1.57367	3.9917
1995P_201001E3	Alzheimer's disease	Brain	WGS	89	21	13	9	2.70842	3.04219	2.37795
1995P_201001E5	Alzheimer's disease	Brain	WGS	89	24	10	14	3.27729	2.95225	3.58927
1995P_201001E6	Alzheimer's disease	Brain	WGS	89	24	11	13	3.20069	3.07671	3.31311
2208-181120-Hp1B01	Alzheimer's disease	Brain	WGS	69	13	0	8	2.47311	2.09803	2.85606
2208-181120-Hp1B02	Alzheimer's disease	Brain	WGS	69	15	0	12	2.95627	1.78369	4.1498
2208-181120-Hp1C12	Alzheimer's disease	Brain	WGS	69	13	10	0	3.87069	5.01555	2.65749
2208-181120-Hp1H04	Alzheimer's disease	Brain	WGS	69	12	5	7	2.72142	2.54596	2.90138
2208-181120-Hp1H05	Alzheimer's disease	Brain	WGS	69	8	0	0	1.96324	1.93416	1.99321
2208-181120-Pp1B05	Alzheimer's disease	Brain	WGS	69	12	0	6	2.00445	1.85386	2.18167
2208-181120-Pp1E01	Alzheimer's disease	Brain	WGS	69	9	0	6	3.17463	2.48018	3.84803
2208-181120-Pp1G03	Alzheimer's disease	Brain	WGS	69	14	7	7	3.1799	3.31538	3.06599
2208-181120-Pp1G04	Alzheimer's disease	Brain	WGS	69	0	0	0	1.39253	0.373276	2.28314
2208-181120-Pp1H10	Alzheimer's disease	Brain	WGS	69	11	7	5	2.76136	3.1308	2.40642
2208P_201001C2	Alzheimer's disease	Brain	WGS	69	21	11	10	3.87574	4.07139	3.69803
2208P_201001C3	Alzheimer's disease	Brain	WGS	69	23	6	17	3.63295	2.33504	4.86114
2208P_201001C4	Alzheimer's disease	Brain	WGS	69	19	0	14	3.23079	2.14594	4.32367
2208P_201001C6	Alzheimer's disease	Brain	WGS	69	15	0	13	2.43877	1.52246	3.32937
4556_170602_H1B01	Alzheimer's disease	Brain	WGS	70	5	0	0	2.34341	1.746	2.94879
4556_170602_P1A08	Alzheimer's disease	Brain	WGS	70	9	0	6	3.0417	2.35458	3.72024
4556_170602_P1F05	Alzheimer's disease	Brain	WGS	70	0	12	0	1.25616	1.6	0.894372
4556_170602_P1F07	Alzheimer's disease	Brain	WGS	70	21	23	0	1.44873	2.09537	0.910936
4556_170626_H2A09	Alzheimer's disease	Brain	WGS	70	7	7	0	3.05393	4.70232	0.735014
4556_170626_H2F06	Alzheimer's disease	Brain	WGS	70	3	0	0	2.819	3.31082	2.30531
4556_170626_H2G07	Alzheimer's disease	Brain	WGS	70	9	4	5	2.92067	2.696	3.18618
4556_170626_H2G11	Alzheimer's disease	Brain	WGS	70	18	14	4	4.53723	6.50648	2.68191
4556_170626_P2E02	Alzheimer's disease	Brain	WGS	70	0	4	0	1.90231	3.93673	0
4556_170626_P2F08	Alzheimer's disease	Brain	WGS	70	0	0	0	2.05218	1.98289	2.10742
5105_PFC_01	Cockayne syndrome	Brain	WGS	8.7	0	0	0	0.793214	1.5586	0
5105_PFC_02	Cockayne syndrome	Brain	WGS	8.7	0	0	0	1.25551	2.36615	0
5105_PFC_03	Cockayne syndrome	Brain	WGS	8.7	0	0	0	1.71302	2.51243	1.04685
5105_PFC_04	Cockayne syndrome	Brain	WGS	8.7	0	0	0	0.700071	0.58631	0.868607
5105_PFC_05	Cockayne syndrome	Brain	WGS	8.7	0	0	0	1.70495	0	3.94271
5105_PFC_06	Cockayne syndrome	Brain	WGS	8.7	0	0	0	1.73005	1.73005	1.73005
5222_180601_Pp2B04	Alzheimer's disease	Brain	WGS	80	0	0	3	2.56552	0	6.2
5222_180601_Pp2B12	Alzheimer's disease	Brain	WGS	80	0	0	4	1.69133	0.73481	2.69286
5222_180601_Pp2C01	Alzheimer's disease	Brain	WGS	80	4	0	4	2.14096	1.04372	3.29594
5222_180601_Pp2F05	Alzheimer's disease	Brain	WGS	80	0	0	0	2.17467	1.38534	3.041
5222-181114-Pp3C03	Alzheimer's disease	Brain	WGS	80	5	0	0	3.09524	2.66667	3.68794
5222-181114-Pp3G05	Alzheimer's disease	Brain	WGS	80	5	0	4	2.66887	1.38014	3.875
5316_PFC_01	Xeroderma Pigmentosum	Brain	WGS	44.5	4	0	0	2.37835	2.9799	1.58065
5316_PFC_02	Xeroderma Pigmentosum	Brain	WGS	44.5	4	0	0	3.03632	2.88821	3.20045
5316_PFC_03	Xeroderma Pigmentosum	Brain	WGS	44.5	4	0	0	2.55161	3.21314	2.00203
5379_PFC_01	Xeroderma Pigmentosum	Brain	WGS	24	6	0	3	3.47243	3.24506	3.73405
5379_PFC_02	Xeroderma Pigmentosum	Brain	WGS	24	4	0	3	3.80449	1.42668	6.52198
5379_PFC_03	Xeroderma Pigmentosum	Brain	WGS	24	6	3	3	4.56502	3.87664	5.55065
5379_PFC_04	Xeroderma Pigmentosum	Brain	WGS	24	9	0	7	3.99467	2.53884	5.60037
5379_PFC_05	Xeroderma Pigmentosum	Brain	WGS	24	5	0	0	2.30221	2.27772	2.32723
5379_PFC_06	Xeroderma Pigmentosum	Brain	WGS	24	14	9	5	3.85448	4.70373	3.08789
5416_PFC_01	Xeroderma Pigmentosum	Brain	WGS	45.9	7	4	0	3.41963	3.74359	3.02673
5416_PFC_02	Xeroderma Pigmentosum	Brain	WGS	45.9	7	5	0	3.91837	5.33333	2.56
5416_PFC_03	Xeroderma Pigmentosum	Brain	WGS	45.9	9	5	5	2.87732	2.86059	2.89425
5416_PFC_04	Xeroderma Pigmentosum	Brain	WGS	45.9	0	0	0	2.73796	3.20131	2.24957
5416_PFC_05	Xeroderma Pigmentosum	Brain	WGS	45.9	8	4	4	4.12785	3.99571	4.29842
5416_PFC_06	Xeroderma Pigmentosum	Brain	WGS	45.9	27	17	10	5.18316	5.99528	4.2526
580_PFC_01	Cockayne syndrome	Brain	WGS	8.4	5	0	0	2.47917	2.83633	2.04911
580_PFC_02	Cockayne syndrome	Brain	WGS	8.4	0	0	0	1.73287	0.671929	2.863
580_PFC_03	Cockayne syndrome	Brain	WGS	8.4	0	0	0	1.32202	0.873109	1.77948
580_PFC_04	Cockayne syndrome	Brain	WGS	8.4	0	0	6	1.66923	0.842921	2.36463
682_PFC_01	Cockayne syndrome	Brain	WGS	32.8	0	0	0	1.70096	2.17452	1.24799
682_PFC_02	Cockayne syndrome	Brain	WGS	32.8	6	0	0	2.82029	2.6064	3.01844
682_PFC_03	Cockayne syndrome	Brain	WGS	32.8	4	4	0	2.5	5	0.714286
682_PFC_04	Cockayne syndrome	Brain	WGS	32.8	0	0	0	2.17897	2.25498	2.10792
ABN_3HUF	Autism spectrum disorder	Brain	WGS	23	8	3	5	9.49286	7.38333	11.075
ABN_AZC6	Autism spectrum disorder	Brain	WGS	35	5	5	0	9.65	11.4881	5.36111
ABN_FXMW	Autism spectrum disorder	Brain	WGS	29	3	0	0	4.9	4.52308	5.34545
ABN_JU7U	Autism spectrum disorder	Brain	WGS	25	5	3	3	8.78515	9.0989	8.49231
ABN_KMC3	Autism spectrum disorder	Brain	WGS	49	7	2	5	7.6	5.29286	10.2917
ABN_NF22	Autism spectrum disorder	Brain	WGS	37	3	0	2	10.05	6.7	13.4
ABN_VMGD	Autism spectrum disorder	Brain	WGS	31	3	3	0	5.94427	6.51584	4.70588
ABN_VPSP	Autism spectrum disorder	Brain	WGS	21	7	2	4	7.42222	5.96429	8.69792
ABN_XVTN	Autism spectrum disorder	Brain	WGS	74	9	8	0	7.10976	10.8409	2.78947
ALZ1456BA9-A	Alzheimer's disease	Brain	WGS	81	46	19	27	4.70225	3.94589	5.53872
ALZ1456BA9-B	Alzheimer's disease	Brain	WGS	81	27	11	15	4.12775	4.01269	4.21847
ALZ1456BA9-C	Alzheimer's disease	Brain	WGS	81	42	21	21	4.53306	4.28467	4.81201
ALZ1456BA9-D	Alzheimer's disease	Brain	WGS	81	38	13	25	4.33875	3.34098	5.31085
ALZ1647BA9-A	Alzheimer's disease	Brain	WGS	59	32	19	13	3.89368	4.68733	3.20765
ALZ1647BA9-B	Alzheimer's disease	Brain	WGS	59	23	11	12	3.41547	3.27381	3.56046
ALZ1647BA9-C	Alzheimer's disease	Brain	WGS	59	16	11	5	3.27859	4.11574	2.37341
ALZ1647BA9-D	Alzheimer's disease	Brain	WGS	59	20	6	14	3.4065	2.57029	4.11032
AN02255	Autism spectrum disorder	Brain	WGS	20	6	5	0	8.90909	12.7273	5.09091
AN05983	Autism spectrum disorder	Brain	WGS	24	24	9	15	5.82303	4.60435	7.16093
AN06365	Autism spectrum disorder	Brain	WGS	10	4	5	0	6.60714	10.2778	0
AN09412	Autism spectrum disorder	Brain	WGS	29	0	0	0	2.88889	2	3.3913
AN12434	Autism spectrum disorder	Brain	WGS	18	6	0	4	4.55556	3.60648	5.40972
AN13287	Autism spectrum disorder	Brain	WGS	43	15	10	6	6.72955	8.02439	5.3683
AN13654	Autism spectrum disorder	Brain	WGS	69	11	7	5	5.45598	6.31144	4.62088
AN14067	Autism spectrum disorder	Brain	WGS	38	9	4	5	8.5	7.28571	10.2
AN19923	Autism spectrum disorder	Brain	WGS	49	4	0	0	3.474	3.34038	3.61875
LBR5221	Autism spectrum disorder	Brain	WGS	19	11	8	3	8.37852	9.86087	6.26087
LBR5311	Autism spectrum disorder	Brain	WGS	21	9	3	5	8.19378	6.55502	9.83254
LBR5313	Autism spectrum disorder	Brain	WGS	17	8	5	0	6.29521	7.58654	4.69643
LBR5586	Autism spectrum disorder	Brain	WGS	29	6	3	3	8.89	10.8857	7.81538
LIBD100	Schizophrenia	Brain	WGS	54.03	4	5	0	6.39583	10.6597	0
LIBD107	Schizophrenia	Brain	WGS	60.64	26	18	8	5.18009	6.61994	3.66023
LIBD110	Schizophrenia	Brain	WGS	33.36	3	3	0	5.91515	6.04959	5.54545
LIBD120	Schizophrenia	Brain	WGS	53.65	14	3	11	7.66434	4.21538	10.5385
LIBD123	Schizophrenia	Brain	WGS	55.53	8	4	4	4.8163	4.03365	5.97578
LIBD74	Schizophrenia	Brain	WGS	62.61	7	7	0	10.5069	16.7647	2.90816
LIBD80	Schizophrenia	Brain	WGS	46.06	13	9	4	7.33333	8.10526	6.16
LIBD82	Schizophrenia	Brain	WGS	65.26	340	255	85	8.23407	10.9271	4.98028
LIBD98	Schizophrenia	Brain	WGS	47.75	28	13	15	7.17934	7.13126	7.2223
M3663M	Autism spectrum disorder	Brain	WGS	27	12	7	5	7.69379	7.37469	8.16484
MA1647_p1E05	Alzheimer's disease	Brain	WGS	59	7	0	4	2.79374	2.43875	3.17941
MA1828_p1A09	Alzheimer's disease	Brain	WGS	91	7	0	5	2.58766	2.25553	2.89182
MA1828_p1C06	Alzheimer's disease	Brain	WGS	91	0	4	0	1.93202	2.73899	1.02556
MA1828_p1D06	Alzheimer's disease	Brain	WGS	91	0	0	0	1.53502	0.620402	3.01817
MA1828_p1F01	Alzheimer's disease	Brain	WGS	91	0	0	0	1.54306	1.15789	1.98277
MA1828_p1F03	Alzheimer's disease	Brain	WGS	91	0	0	0	1.19872	0.648399	1.67165
MA1828_p2F10	Alzheimer's disease	Brain	WGS	91	0	0	0	1.29262	1.13227	1.42738
MA1828_p2G02	Alzheimer's disease	Brain	WGS	91	7	0	0	2.45037	2.43505	2.46588
MA1828_p2G10	Alzheimer's disease	Brain	WGS	91	10	8	0	3.03979	4.15272	1.97903
MA1828_p2H02	Alzheimer's disease	Brain	WGS	91	7	0	0	2.24226	2.05348	2.43406
MA1828_p2H11	Alzheimer's disease	Brain	WGS	91	5	0	0	2.1117	2.29239	1.9223
MA2207_A2	Alzheimer's disease	Brain	WGS	83	39	18	21	4.72891	4.29303	5.21795
MA2207_A3	Alzheimer's disease	Brain	WGS	83	22	11	11	2.58545	2.73962	2.4477
MA2207_A5	Alzheimer's disease	Brain	WGS	83	31	14	17	3.60682	3.46528	3.73965
PD43281_neuronsFC-AD	Alzheimer's disease	Brain	WGS	68	47	26	21	5.86237	5.99647	5.71012
PD43282_neuronsFC-AD	Alzheimer's disease	Brain	WGS	76	38	21	17	5.89947	5.98851	5.79688
PD43283_neuronsFC-AD	Alzheimer's disease	Brain	WGS	64	0	0	0
PD43284_neuronsFC-AD	Alzheimer's disease	Brain	WGS	84	0	0	0
PD43285_neuronsFC-AD	Alzheimer's disease	Brain	WGS	74	0	0	0
PD43287_neuronsFC-AD	Alzheimer's disease	Brain	WGS	69	32	11	21	4.79013	3.63033	5.92606
PD43288_neuronsFC-AD	Alzheimer's disease	Brain	WGS	100	0	0	0
PD43289_neuronsFC-AD	Alzheimer's disease	Brain	WGS	69	25	12	12	5.79267	5.71176	5.87589
PD43290_neuronsFC-AD	Alzheimer's disease	Brain	WGS	82	36	23	13	5.51304	6.69371	4.30658
TS1	Tourette syndrome	Brain	WGS	42	4	0	5	8	0	13.7143
TS10	Tourette syndrome	Brain	WGS	63	7	5	0	5.48	8.65263	2.60952
TS12	Tourette syndrome	Brain	WGS	21	7	0	4	5.72632	3.95568	7.82895
TS18	Tourette syndrome	Brain	WGS	37	5	3	0	4.22727	4.42857	3.875
TS19	Tourette syndrome	Brain	WGS	64	6	3	0	4.99785	5.53333	4.42667
TS2	Tourette syndrome	Brain	WGS	52	10	6	4	6.8006	7.42216	6.08696
TS20	Tourette syndrome	Brain	WGS	89	8	5	2	7.56667	9.55789	5.34118
TS22	Tourette syndrome	Brain	WGS	95	6	0	4	5.20952	3.59868	7.1224
TS23	Tourette syndrome	Brain	WGS	72	12	6	6	7.78723	7.03846	8.71429
TS3	Tourette syndrome	Brain	WGS	42	3	0	0	4.9125	4.62353	5.24
TS4	Tourette syndrome	Brain	WGS	35	5	4	0	4.30204	6.27381	1.67302
TS5	Tourette syndrome	Brain	WGS	77	9	6	3	5.329	6.46444	4.0761
TS7	Tourette syndrome	Brain	WGS	62	6	4	3	7.32667	8.37333	6.28
TS8	Tourette syndrome	Brain	WGS	78	10	5	5	5.65333	6.36	5.088
TS9	Tourette syndrome	Brain	WGS	84	82	64	17	6.0119	8.40628	3.28213
UK20119	Autism spectrum disorder	Brain	WGS	50	10	4	5	9.77778	8.39506	11.3333
UK25363	Autism spectrum disorder	Brain	WGS	33	10	4	5	7.69391	7.81734	7.59398
UK28768	Autism spectrum disorder	Brain	WGS	22	10	8	0	9.83529	15.2	3.8
UK45353	Autism spectrum disorder	Brain	WGS	44	7	3	4	4.40678	4.27984	4.51389
UMB1174	Autism spectrum disorder	Brain	WGS	7	16	8	8	7.77981	8.42812	7.22411
UMB1182	Autism spectrum disorder	Brain	WGS	9	7	4	0	4.35	5.11218	3.66667
UMB1349	Autism spectrum disorder	Brain	WGS	5	15	8	7	7.88203	7.26882	8.70853
UMB1445	Autism spectrum disorder	Brain	WGS	45	4	3	0	7.20833	13.84	4.19394
UMB1638	Autism spectrum disorder	Brain	WGS	20	11	5	5	9.41333	9.41333	9.41333
UMB4231	Autism spectrum disorder	Brain	WGS	8	11	7	4	6.06667	6.78788	5.18519
UMB4334	Autism spectrum disorder	Brain	WGS	11	8	6	3	13.7517	14.8977	11.9182
UMB4671	Autism spectrum disorder	Brain	WGS	4	8	0	5	7.3125	4.59375	10.3859
UMB4721	Autism spectrum disorder	Brain	WGS	8	15	10	5	7.80833	10.307	5.40577
UMB4849	Autism spectrum disorder	Brain	WGS	7	6	0	4	8.20833	6.25397	9.38095
UMB4899	Autism spectrum disorder	Brain	WGS	14	8	5	0	6.1375	8.18333	4.09167
UMB4999	Autism spectrum disorder	Brain	WGS	20	0	0	0	4.21212	0	5.83217
UMB5027	Autism spectrum disorder	Brain	WGS	37	15	11	4	6.75781	8.57088	4.35988
UMB5115	Autism spectrum disorder	Brain	WGS	46	12	8	0	4.65	6.34091	3.03261
UMB5144	Autism spectrum disorder	Brain	WGS	7	10	5	5	7.80781	10.3175	6.28019
UMB5176	Autism spectrum disorder	Brain	WGS	22	3	3	0	6.875	13.75	2.75
UMB5222_p1C06	Alzheimer's disease	Brain	WGS	80	5	0	4	2.82531	1.77591	3.51831
UMB5222_p1F08	Alzheimer's disease	Brain	WGS	80	22	15	7	4.45354	6.0954	2.99933
UMB5222_p1H04	Alzheimer's disease	Brain	WGS	80	10	0	7	3.29673	2.30129	4.33958
UMB5222_p1H07	Alzheimer's disease	Brain	WGS	80	12	6	5	2.97892	2.85442	3.1507
UMB5222_p2E10	Alzheimer's disease	Brain	WGS	80	10	5	4	2.7766	2.83104	2.71688
UMB5278	Autism spectrum disorder	Brain	WGS	15	5	3	3	10.125	9	11.5714
UMB5294	Autism spectrum disorder	Brain	WGS	19	10	8	0	5.86735	7.94931	3.28571
UMB5297	Autism spectrum disorder	Brain	WGS	33	10	5	4	10.1103	11.0294	9.19118
UMB5302	Autism spectrum disorder	Brain	WGS	16	13	11	0	5.54955	8.81399	2.62873
UMB5303	Autism spectrum disorder	Brain	WGS	67	3	0	3	6.11765	3.71429	7.8
UMB5340	Autism spectrum disorder	Brain	WGS	53	12	8	5	5.8511	6.28224	5.305
UMB5403	Autism spectrum disorder	Brain	WGS	16	14	8	6	5.87741	5.85082	5.91582
UMB5419	Autism spectrum disorder	Brain	WGS	19	10	7	2	7.85921	9.87273	5.09063
UMB5565	Autism spectrum disorder	Brain	WGS	12	5	3	0	5.66138	8.49206	4.24603
UMB5574	Autism spectrum disorder	Brain	WGS	23	6	0	3	5.15278	4.67647	5.57895
UMB5771	Autism spectrum disorder	Brain	WGS	27	6	3	3	7.53496	7.06133	8.275
UMB5841	Autism spectrum disorder	Brain	WGS	12	4	3	0	5.54412	7.39216	2.77206
UMB5864	Autism spectrum disorder	Brain	WGS	20	12	6	6	7.50167	6.25139	9.37708
UMB5878	Autism spectrum disorder	Brain	WGS	27	3	3	0	4.55238	7.31633	2.13393
UMB5939	Autism spectrum disorder	Brain	WGS	21	5	3	3	7.56429	7.56429	7.56429
UMB797	Autism spectrum disorder	Brain	WGS	9	11	6	5	6.81915	7.84441	5.91692
CAC02_TD	Ulcerative colitis	Colon	WES	45	9	5	4	4.48876	4.67424	4.28472
P10B2_10	Ulcerative colitis	Colon	WGS	51	650	441	209	7.41434	9.4768	5.23662
P10B2_11	Ulcerative colitis	Colon	WGS	51	476	327	148	7.49042	9.50529	5.26032
P10B2_12	Ulcerative colitis	Colon	WGS	51	374	239	135	7.41388	8.58438	6.04104
P10B2_16	Ulcerative colitis	Colon	WGS	51	653	459	194	7.47651	9.68646	5.04252
P10B2_19	Ulcerative colitis	Colon	WGS	51	453	290	163	7.66947	9.31328	5.93306
P10B2_20	Ulcerative colitis	Colon	WGS	51	473	315	157	7.28213	9.17997	5.28747
P11B2_3	Crohn’s disease	Colon	WGS	83	1058	681	377	7.69553	9.46474	5.86264
P11B2_4	Crohn’s disease	Colon	WGS	83	853	566	287	7.61167	9.32849	5.70038
P12B1_1	Ulcerative colitis	Colon	WGS	31	583	402	181	7.25348	8.95877	5.24058
P12B1_10	Ulcerative colitis	Colon	WGS	31	459	282	177	7.32887	8.58896	6.00354
P12B1_11	Ulcerative colitis	Colon	WGS	31	397	249	149	7.76583	9.22165	6.2184
P12B1_13	Ulcerative colitis	Colon	WGS	31	469	307	162	7.16511	8.66636	5.49647
P12B1_14	Ulcerative colitis	Colon	WGS	31	640	413	227	7.74773	9.24667	6.07219
P12B1_15	Ulcerative colitis	Colon	WGS	31	440	270	170	7.68844	8.97103	6.32709
P12B1_16	Ulcerative colitis	Colon	WGS	31	422	270	152	7.74642	9.35943	6.02378
P12B1_21	Ulcerative colitis	Colon	WGS	31	461	308	153	7.61456	9.41777	5.619
P12B1_22	Ulcerative colitis	Colon	WGS	31	399	265	133	7.63526	9.42227	5.66537
P12B1_4	Ulcerative colitis	Colon	WGS	31	365	253	112	7.58447	9.62707	5.29062
P12B1_8	Ulcerative colitis	Colon	WGS	31	435	285	150	7.5374	9.02932	5.82924
P12B2_12	Ulcerative colitis	Colon	WGS	31	421	279	142	8.049	9.81972	6.05241
P12B2_16	Ulcerative colitis	Colon	WGS	31	641	396	245	7.49013	8.66082	6.20359
P12B2_2	Ulcerative colitis	Colon	WGS	31	556	358	199	7.8078	9.25898	6.17126
P12B2_5	Ulcerative colitis	Colon	WGS	31	554	348	206	7.59828	9.00438	6.09229
P12B2_6	Ulcerative colitis	Colon	WGS	31	476	291	185	7.42313	8.58803	6.17602
P12B2_7	Ulcerative colitis	Colon	WGS	31	407	271	136	7.44529	8.92891	5.69586
P12B2_8	Ulcerative colitis	Colon	WGS	31	568	382	186	7.70548	9.6482	5.5923
P12B2_9	Ulcerative colitis	Colon	WGS	31	565	361	204	7.56569	9.0696	5.93488
P13B1_8	Ulcerative colitis	Colon	WGS	31	491	313	178	7.90901	9.49462	6.19969
P13B1_9	Ulcerative colitis	Colon	WGS	31	516	326	190	7.74287	9.07539	6.25544
P13B2_5	Ulcerative colitis	Colon	WGS	31	478	294	185	7.24462	8.48887	5.93889
P13B2_6	Ulcerative colitis	Colon	WGS	31	546	329	216	7.39745	8.54197	6.19703
P14B1_1	Crohn’s disease	Colon	WGS	35	545	364	181	6.98048	8.57237	5.20328
P14B1_2	Crohn’s disease	Colon	WGS	35	562	377	185	7.11029	8.77698	5.24821
P14B1_3	Crohn’s disease	Colon	WGS	35	562	380	182	7.28382	9.04115	5.31465
P15B1_2	Ulcerative colitis	Colon	WGS	58	725	498	227	7.39041	9.41533	5.18151
P15B1_3	Ulcerative colitis	Colon	WGS	58	750	516	234	7.43934	9.51986	5.18482
P15B2_8	Ulcerative colitis	Colon	WGS	58	1010	673	337	7.56126	9.31207	5.61856
P15B2_9	Ulcerative colitis	Colon	WGS	58	1035	685	350	7.54239	9.32002	5.61437
P16B3_1	Ulcerative colitis	Colon	WGS	62	801	504	297	7.55684	8.93937	6.06331
P16B3_2	Ulcerative colitis	Colon	WGS	62	844	521	322	7.57523	8.81401	6.23367
P16B3_3	Ulcerative colitis	Colon	WGS	62	803	504	299	7.5904	9.00781	6.07614
P16B4_5	Ulcerative colitis	Colon	WGS	62	1037	643	395	6.16858	7.27045	5.0191
P16B4_6	Ulcerative colitis	Colon	WGS	62	994	610	384	6.20349	7.3022	5.07424
P17B1_1	Ulcerative colitis	Colon	WGS	44	960	630	330	7.66406	9.34012	5.81903
P17B1_11	Ulcerative colitis	Colon	WGS	44	1027	668	359	7.37531	8.96183	5.65011
P17B1_14	Ulcerative colitis	Colon	WGS	44	1137	756	381	7.41829	8.98028	5.62122
P17B1_16	Ulcerative colitis	Colon	WGS	44	785	515	270	7.70272	9.28283	5.91514
P17B1_2	Ulcerative colitis	Colon	WGS	44	990	660	330	7.50648	9.24647	5.57523
P17B1_4	Ulcerative colitis	Colon	WGS	44	665	431	234	7.48377	9.09178	5.74577
P17B1_5	Ulcerative colitis	Colon	WGS	44	913	602	312	7.43387	9.08314	5.61529
P17B1_6	Ulcerative colitis	Colon	WGS	44	660	437	223	7.32041	9.03433	5.45809
P17B1_7	Ulcerative colitis	Colon	WGS	44	690	450	240	7.14894	8.69464	5.46899
P17B2_1	Ulcerative colitis	Colon	WGS	44	742	480	261	7.11004	8.64318	5.46508
P17B2_10	Ulcerative colitis	Colon	WGS	44	860	559	301	7.18536	8.60285	5.59719
P17B2_11	Ulcerative colitis	Colon	WGS	44	768	520	247	7.37789	9.15369	5.3748
P17B2_14	Ulcerative colitis	Colon	WGS	44	754	520	234	7.62266	9.66403	5.34773
P17B2_15	Ulcerative colitis	Colon	WGS	44	657	430	228	7.34212	8.74799	5.72529
P17B2_16	Ulcerative colitis	Colon	WGS	44	555	370	184	7.15459	8.79999	5.32216
P17B2_18	Ulcerative colitis	Colon	WGS	44	731	477	253	6.77476	8.34633	5.11694
P17B2_19	Ulcerative colitis	Colon	WGS	44	482	313	169	6.79228	8.37006	5.15089
P17B2_2	Ulcerative colitis	Colon	WGS	44	399	247	152	7.01643	8.16216	5.77783
P17B2_3	Ulcerative colitis	Colon	WGS	44	775	502	272	7.23169	8.78285	5.55589
P17B2_5	Ulcerative colitis	Colon	WGS	44	882	580	302	7.32497	9.02146	5.49809
P17B2_6	Ulcerative colitis	Colon	WGS	44	756	494	261	7.21858	8.86836	5.45289
P17B2_7	Ulcerative colitis	Colon	WGS	44	467	294	173	6.79859	8.2409	5.33113
P17B2_8	Ulcerative colitis	Colon	WGS	44	873	581	292	7.08665	8.65239	5.3273
P17B2_9	Ulcerative colitis	Colon	WGS	44	778	512	266	7.2707	8.96751	5.44898
P18B2_14	Crohn’s disease	Colon	WGS	45	362	234	129	8.40645	10.1987	6.46926
P18B2_15	Crohn’s disease	Colon	WGS	45	323	220	103	8.25356	10.5394	5.79185
P18B2_2	Crohn’s disease	Colon	WGS	45	691	447	244	7.91957	9.50238	6.15733
P19B2_1	Crohn’s disease	Colon	WGS	42	404	261	143	7.61686	9.1315	5.9388
P19B2_11	Crohn’s disease	Colon	WGS	42	406	257	150	8.01687	9.7334	6.2468
P1B1_2	Crohn’s disease	Colon	WGS	59	725	486	239	7.18207	8.7768	5.36505
P1B1_3	Crohn’s disease	Colon	WGS	59	754	505	249	7.21732	8.80476	5.39838
P1B1_4	Crohn’s disease	Colon	WGS	59	839	537	302	7.48998	9.09958	5.79618
P1B1_5	Crohn’s disease	Colon	WGS	59	853	552	301	7.50891	9.12577	5.76818
P1B1_6	Crohn’s disease	Colon	WGS	59	764	503	260	7.23911	8.79556	5.50052
P1B2_1	Crohn’s disease	Colon	WGS	59	722	447	275	7.15976	8.45959	5.79905
P1B2_3	Crohn’s disease	Colon	WGS	59	723	462	261	7.82377	9.20443	6.25981
P1B2_4	Crohn’s disease	Colon	WGS	59	745	482	263	7.35773	8.92584	5.66395
P1B3_11	Crohn’s disease	Colon	WGS	59	450	285	165	7.23048	8.26352	6.00258
P1B3_12	Crohn’s disease	Colon	WGS	59	675	446	229	7.32564	9.1713	5.39126
P1B3_13	Crohn’s disease	Colon	WGS	59	502	326	177	7.38875	8.89674	5.72469
P1B3_14	Crohn’s disease	Colon	WGS	59	660	426	234	7.32937	8.85685	5.67513
P1B3_8	Crohn’s disease	Colon	WGS	59	631	408	223	7.32237	9.03329	5.54886
P1B3_9	Crohn’s disease	Colon	WGS	59	793	522	271	7.52743	9.31751	5.61507
P1B4_1	Crohn’s disease	Colon	WGS	59	612	381	231	7.39514	8.51459	6.13305
P1B4_10	Crohn’s disease	Colon	WGS	59	723	491	231	7.32962	9.24093	5.24115
P1B4_11	Crohn’s disease	Colon	WGS	59	521	315	206	7.51877	8.65931	6.31093
P1B4_2	Crohn’s disease	Colon	WGS	59	425	295	130	7.7468	9.58967	5.54277
P1B4_3	Crohn’s disease	Colon	WGS	59	495	312	183	7.33055	8.52841	5.98233
P1B4_4	Crohn’s disease	Colon	WGS	59	347	233	114	7.50614	9.25636	5.53943
P1B4_5	Crohn’s disease	Colon	WGS	59	782	515	267	7.41989	8.94875	5.6821
P1B4_6	Crohn’s disease	Colon	WGS	59	854	572	281	7.25752	9.11974	5.26524
P1B4_7	Crohn’s disease	Colon	WGS	59	873	596	277	7.18207	8.98351	5.15848
P1B4_8	Crohn’s disease	Colon	WGS	59	835	566	269	7.1276	8.82151	5.21064
P22B2_11	Ulcerative colitis	Colon	WGS	58	545	360	185	8.08058	10.1354	5.92966
P22B2_12	Ulcerative colitis	Colon	WGS	58	536	358	178	8.34141	10.5433	6.00848
P22B2_2	Ulcerative colitis	Colon	WGS	58	624	407	216	7.90144	9.7531	5.93417
P22B2_3	Ulcerative colitis	Colon	WGS	58	658	464	195	8.42343	10.8015	5.7042
P22B2_4	Ulcerative colitis	Colon	WGS	58	657	461	196	8.16666	10.4481	5.57091
P22B2_5	Ulcerative colitis	Colon	WGS	58	628	426	202	8.22683	10.4623	5.82452
P24B1_3	Crohn’s disease	Colon	WGS	38	653	429	224	7.65436	9.49555	5.70598
P24B1_4	Crohn’s disease	Colon	WGS	38	1072	725	347	7.69178	9.40414	5.69439
P24B1_5	Crohn’s disease	Colon	WGS	38	793	518	275	7.55991	9.37244	5.65935
P24B1_6	Crohn’s disease	Colon	WGS	38	644	418	225	7.42064	9.1075	5.63147
P24B1_7	Crohn’s disease	Colon	WGS	38	718	477	242	7.65752	9.4456	5.69602
P25B1_2	Ulcerative colitis	Colon	WGS	77	1273	855	418	7.41785	9.19186	5.44831
P25B1_3	Ulcerative colitis	Colon	WGS	77	1153	776	377	7.46047	9.32404	5.42208
P25B1_4	Ulcerative colitis	Colon	WGS	77	1180	774	406	7.21044	8.85803	5.4348
P25B1_5	Ulcerative colitis	Colon	WGS	77	1300	879	421	7.45907	9.30453	5.41056
P26B2_1	Ulcerative colitis	Colon	WGS	70	451	288	163	7.07455	8.3334	5.66201
P26B3_2	Ulcerative colitis	Colon	WGS	70	492	316	176	7.34238	8.78165	5.76009
P26B3_4	Ulcerative colitis	Colon	WGS	70	496	313	183	7.10494	8.48697	5.63705
P28B1a_1	Ulcerative colitis	Colon	WGS	40	645	446	199	7.35612	9.39801	5.11219
P28B1a_2	Ulcerative colitis	Colon	WGS	40	595	396	199	7.40184	9.17971	5.47303
P28B1a_3	Ulcerative colitis	Colon	WGS	40	616	406	209	7.53473	9.36984	5.5835
P28B1a_4	Ulcerative colitis	Colon	WGS	40	681	463	218	7.64429	9.6457	5.4533
P28B1a_5	Ulcerative colitis	Colon	WGS	40	653	441	212	7.75773	9.72154	5.60035
P28B1b_6	Ulcerative colitis	Colon	WGS	40	698	450	248	7.66559	9.22606	5.9579
P28B1b_7	Ulcerative colitis	Colon	WGS	40	676	418	258	7.5894	8.88074	6.2088
P29B2_1	Ulcerative colitis	Colon	WGS	48	757	484	273	8.45162	10.0055	6.70607
P29B2_2	Ulcerative colitis	Colon	WGS	48	784	506	278	8.44891	10.2077	6.52576
P29B2_3	Ulcerative colitis	Colon	WGS	48	627	373	254	8.67315	10.155	7.19894
P29B2_4	Ulcerative colitis	Colon	WGS	48	794	525	269	8.33905	10.1084	6.31794
P29B2_8	Ulcerative colitis	Colon	WGS	48	764	498	266	8.13958	10.0694	6.10496
P29B3_1	Ulcerative colitis	Colon	WGS	48	889	581	308	7.45275	9.17834	5.61674
P29B3_2	Ulcerative colitis	Colon	WGS	48	898	596	301	7.52757	9.3173	5.57752
P29B3_3	Ulcerative colitis	Colon	WGS	48	909	596	312	7.51797	9.30655	5.61948
P29B3_4	Ulcerative colitis	Colon	WGS	48	898	585	312	7.53298	9.28337	5.67945
P29B3_6	Ulcerative colitis	Colon	WGS	48	885	586	299	7.57717	9.5063	5.55444
P2B3_2	Crohn’s disease	Colon	WGS	38	486	338	148	7.65102	9.67023	5.34092
P2B3_3	Crohn’s disease	Colon	WGS	38	498	320	178	7.5271	8.93574	5.94938
P2B3_4	Crohn’s disease	Colon	WGS	38	408	279	129	7.2614	8.77783	5.40114
P30B3_1	Crohn’s disease	Colon	WGS	40	943	624	319	7.86875	9.61205	5.92203
P30B3_2	Crohn’s disease	Colon	WGS	40	947	623	325	7.87291	9.59481	5.96519
P30B3_3	Crohn’s disease	Colon	WGS	40	973	597	376	7.80473	9.01083	6.49406
P30B3_4	Crohn’s disease	Colon	WGS	40	804	548	256	7.68926	9.65995	5.49927
P30B3_5	Crohn’s disease	Colon	WGS	40	956	638	318	7.94984	10.0266	5.75479
P30B3_6	Crohn’s disease	Colon	WGS	40	931	627	304	7.85528	10.0254	5.57995
P30B4_3	Crohn’s disease	Colon	WGS	40	716	494	223	7.69688	9.74202	5.40915
P30B4_4	Crohn’s disease	Colon	WGS	40	711	488	223	7.81667	9.96274	5.47515
P30B4_5	Crohn’s disease	Colon	WGS	40	737	472	264	8.12894	9.49008	6.54123
P30B4_6	Crohn’s disease	Colon	WGS	40	766	502	264	7.9051	9.57659	6.03506
P30B4_7	Crohn’s disease	Colon	WGS	40	526	341	185	7.96049	9.63424	6.12579
P31B1_2	Ulcerative colitis	Colon	WGS	37	473	328	145	7.45969	9.34392	5.27766
P31B1_3	Ulcerative colitis	Colon	WGS	37	477	306	171	7.44767	8.95094	5.81273
P31B1_4	Ulcerative colitis	Colon	WGS	37	450	297	153	7.33661	9.04933	5.48309
P31B1_5	Ulcerative colitis	Colon	WGS	37	468	308	160	7.43217	9.31634	5.48099
P33B1_1	Crohn’s disease	Colon	WGS	31	1442	858	583	7.52189	8.49208	6.47822
P33B1_2	Crohn’s disease	Colon	WGS	31	1390	839	551	7.61854	8.63056	6.50636
P33B1_3	Crohn’s disease	Colon	WGS	31	1201	740	461	7.43681	8.58672	6.17655
P33B1_4	Crohn’s disease	Colon	WGS	31	1204	741	463	7.42551	8.51973	6.21272
P33B2a_1	Crohn’s disease	Colon	WGS	31	786	522	264	7.74224	9.40637	5.84813
P33B2a_2	Crohn’s disease	Colon	WGS	31	488	312	177	7.05854	8.53384	5.50364
P33B2a_3	Crohn’s disease	Colon	WGS	31	502	331	170	7.47448	9.1838	5.60104
P33B2b_4	Crohn’s disease	Colon	WGS	31	633	419	214	7.44521	9.26666	5.49886
P33B2b_5	Crohn’s disease	Colon	WGS	31	333	216	118	7.21142	8.93823	5.43842
P33B2b_6	Crohn’s disease	Colon	WGS	31	658	418	240	7.40808	8.89603	5.82555
P33B3a_1	Crohn’s disease	Colon	WGS	31	730	458	273	6.90639	8.10027	5.60704
P33B3a_2	Crohn’s disease	Colon	WGS	31	670	416	254	7.1482	8.38025	5.83034
P33B3a_3	Crohn’s disease	Colon	WGS	31	657	414	244	7.04103	8.34655	5.64022
P33B3a_4	Crohn’s disease	Colon	WGS	31	737	464	274	7.09921	8.43171	5.67765
P33B3a_5	Crohn’s disease	Colon	WGS	31	771	493	278	7.37511	8.70524	5.88103
P33B3b_6	Crohn’s disease	Colon	WGS	31	704	454	249	6.99459	8.37637	5.46844
P33B3b_7	Crohn’s disease	Colon	WGS	31	727	466	260	7.13348	8.43043	5.67258
P34B2_1	Ulcerative colitis	Colon	WGS	22	418	253	166	9.09744	10.6507	7.4998
P34B2_2	Ulcerative colitis	Colon	WGS	22	401	241	160	8.81443	10.1993	7.37013
P34B2_3	Ulcerative colitis	Colon	WGS	22	407	241	166	9.12629	10.2791	7.88378
P34B2_4	Ulcerative colitis	Colon	WGS	22	424	249	175	9.11431	10.1791	7.9646
P34B2_6	Ulcerative colitis	Colon	WGS	22	377	225	152	9.24327	10.4616	7.92289
P35B2a_1	Ulcerative colitis	Colon	WGS	66	1781	1104	677	8.88388	10.4059	7.23906
P35B2a_3	Ulcerative colitis	Colon	WGS	66	1803	1121	682	8.66611	10.223	7.00221
P35B2a_4	Ulcerative colitis	Colon	WGS	66	1823	1126	697	8.74261	10.2486	7.13026
P35B2b_10	Ulcerative colitis	Colon	WGS	66	1753	1090	663	7.59465	8.82285	6.2427
P35B2b_5	Ulcerative colitis	Colon	WGS	66	1622	1012	610	7.61816	8.87096	6.23441
P35B2b_6	Ulcerative colitis	Colon	WGS	66	1434	896	538	7.76829	9.02087	6.37068
P35B2b_7	Ulcerative colitis	Colon	WGS	66	1694	1052	642	7.60619	8.82066	6.26584
P35B2b_9	Ulcerative colitis	Colon	WGS	66	1794	1120	673	7.53431	8.75185	6.17992
P36B2a_1	Ulcerative colitis	Colon	WGS	61	2401	1360	1040	7.67932	8.285	7.02439
P36B2a_10	Ulcerative colitis	Colon	WGS	61	2333	1306	1027	7.54271	8.06364	6.98182
P36B2a_2	Ulcerative colitis	Colon	WGS	61	2398	1373	1025	7.48219	8.11421	6.79286
P36B2a_3	Ulcerative colitis	Colon	WGS	61	2365	1340	1025	7.56671	8.13149	6.95047
P36B2a_4	Ulcerative colitis	Colon	WGS	61	2468	1414	1054	7.72465	8.31276	7.07008
P36B2a_5	Ulcerative colitis	Colon	WGS	61	2309	1319	990	7.57736	8.20415	6.89419
P36B2a_6	Ulcerative colitis	Colon	WGS	61	2346	1300	1046	7.58835	8.03478	7.10654
P36B2a_7	Ulcerative colitis	Colon	WGS	61	2266	1278	988	7.48074	8.03561	6.88068
P36B2a_8	Ulcerative colitis	Colon	WGS	61	2281	1283	998	7.486	8.04042	6.89009
P36B2a_9	Ulcerative colitis	Colon	WGS	61	2287	1279	1007	7.52449	8.03732	6.97184
P36B2b_11	Ulcerative colitis	Colon	WGS	61	1986	1245	741	7.50116	8.75872	6.11002
P36B2b_12	Ulcerative colitis	Colon	WGS	61	1917	1203	714	7.49038	8.73616	6.10584
P36B2b_13	Ulcerative colitis	Colon	WGS	61	2006	1252	754	7.58587	8.8245	6.21559
P37B1_1	Crohn’s disease	Colon	WGS	37	1005	675	330	7.16451	8.90634	5.25142
P37B1_10	Crohn’s disease	Colon	WGS	37	1124	746	378	7.69565	9.37604	5.79727
P37B1_12	Crohn’s disease	Colon	WGS	37	946	667	279	7.36731	9.47042	4.99586
P37B1_14	Crohn’s disease	Colon	WGS	37	1248	839	409	7.72765	9.47863	5.72396
P37B1_15	Crohn’s disease	Colon	WGS	37	878	593	285	7.805	9.59946	5.74447
P37B1_2	Crohn’s disease	Colon	WGS	37	995	664	332	7.19209	8.86531	5.34322
P37B1_4	Crohn’s disease	Colon	WGS	37	1007	670	337	7.0712	8.70388	5.27174
P37B1_6	Crohn’s disease	Colon	WGS	37	1396	923	473	7.57983	9.23976	5.72278
P37B1_7	Crohn’s disease	Colon	WGS	37	1271	842	429	7.62527	9.24819	5.78028
P37B1_8	Crohn’s disease	Colon	WGS	37	927	652	274	7.25778	9.29915	4.9491
P37B1_9	Crohn’s disease	Colon	WGS	37	1104	735	369	7.64681	9.31039	5.7539
P37B2a_16	Crohn’s disease	Colon	WGS	37	915	592	323	7.69194	9.19799	6.00834
P37B2a_17	Crohn’s disease	Colon	WGS	37	839	538	301	7.6468	9.11835	6.02102
P37B2a_18	Crohn’s disease	Colon	WGS	37	587	380	207	7.69461	9.32789	5.92092
P37B2a_3	Crohn’s disease	Colon	WGS	37	715	459	256	7.18633	8.52121	5.69091
P37B2a_4	Crohn’s disease	Colon	WGS	37	540	347	193	7.84757	9.32368	6.19008
P37B2a_5	Crohn’s disease	Colon	WGS	37	648	421	227	7.09514	8.45875	5.55348
P37B2a_6	Crohn’s disease	Colon	WGS	37	654	414	239	7.63521	9.03792	6.09412
P37B2b_10	Crohn’s disease	Colon	WGS	37	763	519	244	7.15091	9.0427	5.09606
P37B2b_11	Crohn’s disease	Colon	WGS	37	1184	777	407	7.68782	9.67304	5.652
P37B2b_12	Crohn’s disease	Colon	WGS	37	1093	718	375	7.6985	9.67658	5.66121
P37B2b_14	Crohn’s disease	Colon	WGS	37	1102	720	382	7.77782	9.66127	5.80938
P37B2b_15	Crohn’s disease	Colon	WGS	37	1119	724	395	7.7304	9.6084	5.8076
P37B2b_7	Crohn’s disease	Colon	WGS	37	724	495	229	7.09804	8.99595	5.03091
P37B2b_8	Crohn’s disease	Colon	WGS	37	763	516	247	7.13367	8.99387	5.12936
P37B3_1	Crohn’s disease	Colon	WGS	37	1112	721	390	6.89694	8.28858	5.35965
P37B3_10	Crohn’s disease	Colon	WGS	37	1005	642	362	7.22027	8.86309	5.53866
P37B3_11	Crohn’s disease	Colon	WGS	37	991	632	360	7.21054	8.7878	5.58017
P37B3_2	Crohn’s disease	Colon	WGS	37	917	594	323	5.84093	7.05462	4.53641
P37B3_3	Crohn’s disease	Colon	WGS	37	864	558	305	5.84055	7.02105	4.56313
P37B3_4	Crohn’s disease	Colon	WGS	37	979	612	367	7.29328	8.79244	5.7638
P37B3_5	Crohn’s disease	Colon	WGS	37	1143	726	416	7.34953	8.85318	5.75984
P37B3_6	Crohn’s disease	Colon	WGS	37	956	635	321	7.78713	9.58334	5.80049
P37B3_7	Crohn’s disease	Colon	WGS	37	989	619	370	7.20245	8.64507	5.71288
P37B3_8	Crohn’s disease	Colon	WGS	37	919	597	322	7.24748	8.72417	5.61371
P37B3_9	Crohn’s disease	Colon	WGS	37	915	591	324	7.17779	8.84297	5.45467
P38B1_1	Ulcerative colitis	Colon	WGS	40	986	650	335	7.68753	9.46318	5.75417
P38B1_2	Ulcerative colitis	Colon	WGS	40	1120	771	349	7.55459	9.47718	5.36692
P38B1_4	Ulcerative colitis	Colon	WGS	40	1272	859	413	7.99182	9.9908	5.77893
P38B2a_1	Ulcerative colitis	Colon	WGS	40	577	360	217	8.53571	10.205	6.79627
P38B2a_2	Ulcerative colitis	Colon	WGS	40	580	362	218	8.42428	10.1953	6.62785
P38B2a_3	Ulcerative colitis	Colon	WGS	40	358	249	109	8.10492	10.1127	5.72732
P38B2b_4	Ulcerative colitis	Colon	WGS	40	501	311	190	8.50156	10.062	6.8565
P38B2b_5	Ulcerative colitis	Colon	WGS	40	520	339	182	8.25882	10.2992	6.15246
P3B1_1	Ulcerative colitis	Colon	WGS	27	112	62	50	7.90195	8.62849	7.173
P3B1_3	Ulcerative colitis	Colon	WGS	27	90	52	39	7.22657	7.91098	6.50478
P3B1_6	Ulcerative colitis	Colon	WGS	27	306	199	107	7.8132	9.76283	5.81482
P3B2_10	Ulcerative colitis	Colon	WGS	27	380	247	132	7.62374	9.38033	5.75724
P3B2_2	Ulcerative colitis	Colon	WGS	27	430	274	156	7.72395	9.39021	5.98146
P3B2_3	Ulcerative colitis	Colon	WGS	27	408	270	137	7.55977	9.30702	5.639
P3B2_8	Ulcerative colitis	Colon	WGS	27	301	195	106	7.56721	9.17202	5.8238
P3B4_9	Ulcerative colitis	Colon	WGS	27	361	221	140	7.64473	8.78244	6.40094
P40B1_1	Crohn’s disease	Colon	WGS	58	1416	870	547	7.47434	8.6617	6.19416
P40B1_2	Crohn’s disease	Colon	WGS	58	1368	835	533	7.40912	8.52172	6.20426
P40B1_3	Crohn’s disease	Colon	WGS	58	1474	906	568	7.58762	8.84276	6.24706
P40B1_4	Crohn’s disease	Colon	WGS	58	1482	903	579	7.44079	8.5871	6.21244
P40B1_5	Crohn’s disease	Colon	WGS	58	1497	927	570	7.55074	8.8294	6.1762
P40B2_3	Crohn’s disease	Colon	WGS	58	1022	670	351	7.36933	9.00103	5.58555
P40B2_4	Crohn’s disease	Colon	WGS	58	950	622	328	7.56084	9.24375	5.7275
P40B2_5	Crohn’s disease	Colon	WGS	58	753	487	266	6.93566	8.34585	5.39426
P40B2_6	Crohn’s disease	Colon	WGS	58	777	505	272	7.46148	9.08457	5.70895
P40B3a_1	Crohn’s disease	Colon	WGS	58	986	660	326	6.35098	7.79803	4.73908
P40B3a_4	Crohn’s disease	Colon	WGS	58	1154	727	426	6.70749	7.95387	5.37112
P40B3a_5	Crohn’s disease	Colon	WGS	58	1090	712	378	6.43658	7.80971	4.94101
P40B3a_6	Crohn’s disease	Colon	WGS	58	1068	694	374	6.33981	7.69738	4.87884
P40B3b_11	Crohn’s disease	Colon	WGS	58	997	650	347	6.51119	7.8566	5.02934
P40B3b_7	Crohn’s disease	Colon	WGS	58	1127	731	395	6.80422	8.27433	5.2248
P40B3b_8	Crohn’s disease	Colon	WGS	58	993	643	350	6.56707	7.85242	5.13868
P40B3b_9	Crohn’s disease	Colon	WGS	58	1062	674	388	6.63652	7.87174	5.29467
P41B2_1	Crohn’s disease	Colon	WGS	42	647	423	223	7.91727	9.83511	5.90211
P41B2_2	Crohn’s disease	Colon	WGS	42	537	353	184	7.2078	8.85553	5.42889
P41B2_3	Crohn’s disease	Colon	WGS	42	922	592	330	7.62014	9.34107	5.8307
P41B2_4	Crohn’s disease	Colon	WGS	42	744	491	252	7.51727	9.3886	5.54401
P41B2_5	Crohn’s disease	Colon	WGS	42	631	416	214	7.48008	9.35742	5.51288
P42B1_1	Ulcerative colitis	Colon	WGS	31	336	225	111	7.86579	9.77092	5.76154
P42B1_2	Ulcerative colitis	Colon	WGS	31	279	186	93	7.55995	9.37549	5.57334
P42B1_3	Ulcerative colitis	Colon	WGS	31	466	307	158	7.18663	8.93298	5.33577
P42B1_4	Ulcerative colitis	Colon	WGS	31	423	283	141	7.52848	9.45961	5.47503
P42B1_5	Ulcerative colitis	Colon	WGS	31	403	270	133	7.48693	9.1953	5.5562
P42B2_1	Ulcerative colitis	Colon	WGS	31	379	252	127	6.82983	8.37113	5.12257
P42B2_2	Ulcerative colitis	Colon	WGS	31	364	247	117	7.17507	8.89448	5.23488
P42B2_3	Ulcerative colitis	Colon	WGS	31	360	239	121	7.12833	8.79603	5.30553
P42B2_6	Ulcerative colitis	Colon	WGS	31	469	322	147	6.95594	8.69078	4.98671
P43B1a_1	Crohn’s disease	Colon	WGS	36	398	267	132	7.34876	9.49645	5.19911
P43B1a_2	Crohn’s disease	Colon	WGS	36	444	313	131	6.96319	9.17205	4.62312
P43B1b_4	Crohn’s disease	Colon	WGS	36	827	537	290	7.61615	9.37289	5.76578
P43B1b_5	Crohn’s disease	Colon	WGS	36	766	506	260	7.62073	9.46187	5.65115
P43B2_1	Crohn’s disease	Colon	WGS	36	514	350	164	7.5011	9.62755	5.2546
P43B2_2	Crohn’s disease	Colon	WGS	36	624	408	216	7.17328	9.00151	5.31171
P43B3_1	Crohn’s disease	Colon	WGS	36	712	482	229	7.52849	9.53308	5.37015
P44B1_2_repl	Crohn’s disease	Colon	WGS	29	600	379	221	6.93779	8.2512	5.5321
P44B1a_1	Crohn’s disease	Colon	WGS	29	618	390	228	6.93938	8.21866	5.55772
P44B1a_3	Crohn’s disease	Colon	WGS	29	630	399	231	7.03171	8.31736	5.62655
P44B1b_7	Crohn’s disease	Colon	WGS	29	422	261	160	7.75201	9.2861	6.18465
P45B1_2	Crohn’s disease	Colon	WGS	52	852	564	288	7.78796	9.49122	5.87409
P45B1_3	Crohn’s disease	Colon	WGS	52	928	626	302	7.99212	9.99531	5.78235
P45B1_5	Crohn’s disease	Colon	WGS	52	1216	809	407	8.13929	10.1039	5.99446
P45B2a_2	Crohn’s disease	Colon	WGS	52	1035	685	350	8.01407	10.028	5.88337
P45B2b_4	Crohn’s disease	Colon	WGS	52	940	600	340	7.9523	9.54628	6.23109
P45B2b_5	Crohn’s disease	Colon	WGS	52	918	588	330	7.88319	9.4924	6.14583
P45B2b_6	Crohn’s disease	Colon	WGS	52	1302	827	474	7.63112	9.21601	5.9619
P45B2b_7	Crohn’s disease	Colon	WGS	52	947	607	340	7.54616	9.19078	5.82042
P46B1a_10	Ulcerative colitis	Colon	WGS	38	975	646	329	7.34484	8.92918	5.55534
P46B1a_11	Ulcerative colitis	Colon	WGS	38	951	621	331	7.4052	8.82946	5.77499
P46B1a_13	Ulcerative colitis	Colon	WGS	38	879	576	304	7.43142	8.9681	5.70891
P46B1a_14	Ulcerative colitis	Colon	WGS	38	849	545	303	7.51433	9.06713	5.83942
P46B1a_15	Ulcerative colitis	Colon	WGS	38	971	635	336	7.47534	9.01018	5.7554
P46B1a_2	Ulcerative colitis	Colon	WGS	38	981	652	329	7.41513	9.09653	5.54247
P46B1a_3	Ulcerative colitis	Colon	WGS	38	985	652	333	7.3864	8.99744	5.58193
P46B1a_5	Ulcerative colitis	Colon	WGS	38	982	652	330	7.37076	9.03441	5.52143
P46B1a_7	Ulcerative colitis	Colon	WGS	38	992	655	337	7.38085	9.03531	5.5564
P46B1a_8	Ulcerative colitis	Colon	WGS	38	1011	651	360	7.46228	8.92236	5.84643
P46B1b_16	Ulcerative colitis	Colon	WGS	38	911	610	301	7.63979	9.46571	5.61979
P46B2_2	Ulcerative colitis	Colon	WGS	38	815	557	258	7.7959	10.0746	5.41027
P46B2_9	Ulcerative colitis	Colon	WGS	38	904	590	314	7.58924	9.26714	5.77152
P46B3a_1	Ulcerative colitis	Colon	WGS	38	999	663	336	7.64061	9.31355	5.75384
P46B3a_2	Ulcerative colitis	Colon	WGS	38	1008	672	336	7.60167	9.22479	5.73293
P46B3a_3	Ulcerative colitis	Colon	WGS	38	994	668	325	7.64578	9.36317	5.67474
P46B3a_4	Ulcerative colitis	Colon	WGS	38	827	546	281	7.43987	9.23278	5.5254
P46B3a_5	Ulcerative colitis	Colon	WGS	38	900	589	311	7.38526	8.75981	5.78092
P46B3b_6	Ulcerative colitis	Colon	WGS	38	986	631	355	7.63914	9.17982	5.97306
P46B3b_7	Ulcerative colitis	Colon	WGS	38	964	623	341	7.91287	9.65473	6.05272
P46B3b_8	Ulcerative colitis	Colon	WGS	38	933	597	337	7.87251	9.48661	6.13934
P48B1_1	Crohn’s disease	Colon	WGS	40	856	570	286	7.45805	9.17007	5.5559
P48B1_2	Crohn’s disease	Colon	WGS	40	799	544	255	7.56196	9.46595	5.43746
P48B1_3	Crohn’s disease	Colon	WGS	40	805	502	303	8.00437	9.58639	6.36932
P48B1_4	Crohn’s disease	Colon	WGS	40	769	484	286	7.36982	8.89234	5.80084
P48B2a_1	Crohn’s disease	Colon	WGS	40	521	336	185	7.13573	8.90664	5.35729
P48B2a_2	Crohn’s disease	Colon	WGS	40	494	327	167	7.67542	9.50232	5.70372
P48B2a_3	Crohn’s disease	Colon	WGS	40	652	420	232	7.30278	8.77523	5.69621
P48B2a_4	Crohn’s disease	Colon	WGS	40	585	374	211	7.19542	8.65873	5.62954
P48B2a_5	Crohn’s disease	Colon	WGS	40	786	524	262	7.47936	8.99637	5.69931
P48B2a_6	Crohn’s disease	Colon	WGS	40	645	437	208	7.90319	9.8485	5.72306
P48B2b_10	Crohn’s disease	Colon	WGS	40	481	327	155	7.36087	9.30525	5.25624
P48B2b_11	Crohn’s disease	Colon	WGS	40	699	457	243	7.42072	9.08537	5.62762
P48B2b_7	Crohn’s disease	Colon	WGS	40	516	345	171	7.25653	9.11286	5.27907
P48B2b_8	Crohn’s disease	Colon	WGS	40	581	385	195	7.4306	9.42687	5.38335
P48B2b_9	Crohn’s disease	Colon	WGS	40	508	321	187	7.20873	8.51895	5.77754
P48B2c_12	Crohn’s disease	Colon	WGS	40	690	453	238	7.30105	8.91193	5.54
P48B2c_13	Crohn’s disease	Colon	WGS	40	512	325	186	7.28759	8.80807	5.692
P49B1_1	Ulcerative colitis	Colon	WGS	33	385	258	127	7.8426	9.60192	5.83139
P49B1_2	Ulcerative colitis	Colon	WGS	33	517	349	168	7.79002	9.79678	5.60191
P49B1_3	Ulcerative colitis	Colon	WGS	33	621	418	203	8.0998	10.0003	5.94959
P49B1_5	Ulcerative colitis	Colon	WGS	33	554	361	193	7.61821	9.26961	5.81692
P49B1_6	Ulcerative colitis	Colon	WGS	33	508	323	185	7.70405	9.35076	5.9853
P49B1_7	Ulcerative colitis	Colon	WGS	33	464	302	162	7.48348	9.21611	5.65426
P49B1_8	Ulcerative colitis	Colon	WGS	33	545	358	187	7.57552	9.2546	5.73684
P49B2_1	Ulcerative colitis	Colon	WGS	33	604	400	203	7.75061	9.41744	5.8555
P49B2_2	Ulcerative colitis	Colon	WGS	33	551	365	186	7.49874	9.25827	5.58597
P4B1_2	Crohn’s disease	Colon	WGS	26	432	282	151	8.13917	9.981	6.16192
P4B1_3	Crohn’s disease	Colon	WGS	26	248	159	88	7.79718	9.61056	5.92109
P50B1_1	Ulcerative colitis	Colon	WGS	36	1076	664	412	6.68781	7.6608	5.60267
P50B1_2	Ulcerative colitis	Colon	WGS	36	1066	663	404	6.59715	7.69109	5.41213
P50B1_3	Ulcerative colitis	Colon	WGS	36	1163	724	439	6.59617	7.65318	5.43412
P50B1_4	Ulcerative colitis	Colon	WGS	36	1098	720	378	6.36661	7.8846	4.7787
P50B1_5	Ulcerative colitis	Colon	WGS	36	1169	735	434	6.23257	7.30622	5.06126
P50B1_6	Ulcerative colitis	Colon	WGS	36	1103	679	423	6.53349	7.501	5.46635
P50B2_1	Ulcerative colitis	Colon	WGS	36	1101	723	378	6.31483	7.76006	4.77172
P50B2_2	Ulcerative colitis	Colon	WGS	36	1208	777	431	6.38711	7.74672	4.95158
P50B2_3	Ulcerative colitis	Colon	WGS	36	1224	791	434	6.42227	7.79038	4.96565
P50B2_4	Ulcerative colitis	Colon	WGS	36	1121	728	393	6.25145	7.7113	4.74248
P50B2_6	Ulcerative colitis	Colon	WGS	36	1151	750	402	6.24307	7.62655	4.77236
P50B3_5	Ulcerative colitis	Colon	WGS	36	682	445	237	7.91953	9.6701	6.01713
P50B3a_1	Ulcerative colitis	Colon	WGS	36	660	444	216	7.43228	9.25886	5.42212
P50B3a_2	Ulcerative colitis	Colon	WGS	36	565	386	178	7.95192	9.87424	5.73088
P50B3b_4	Ulcerative colitis	Colon	WGS	36	737	492	245	7.49589	9.21648	5.5746
P51B2a_1	Ulcerative colitis	Colon	WGS	61	859	582	278	8.30105	10.4629	5.93876
P51B2a_2	Ulcerative colitis	Colon	WGS	61	688	470	219	8.60679	10.709	6.19371
P51B2a_3	Ulcerative colitis	Colon	WGS	61	884	599	285	9.40889	11.775	6.74926
P51B2a_6	Ulcerative colitis	Colon	WGS	61	666	439	226	8.61752	10.5821	6.45037
P51B2b_7	Ulcerative colitis	Colon	WGS	61	990	674	316	8.01493	10.1678	5.67675
P51B2b_8	Ulcerative colitis	Colon	WGS	61	690	464	226	8.48993	10.5454	6.18923
P51B2b_9	Ulcerative colitis	Colon	WGS	61	646	439	207	8.3676	10.5241	5.9806
P52B1_1	Ulcerative colitis	Colon	WGS	69	1257	801	456	7.48742	9.12299	5.79148
P52B1_2	Ulcerative colitis	Colon	WGS	69	1156	778	378	7.0866	8.82385	5.17967
P52B1_3	Ulcerative colitis	Colon	WGS	69	1022	667	355	7.13861	8.76281	5.40456
P52B1_4	Ulcerative colitis	Colon	WGS	69	1039	662	377	7.23737	8.76899	5.63274
P52B1_5	Ulcerative colitis	Colon	WGS	69	1010	641	369	7.26435	8.64374	5.76805
P52B1_6	Ulcerative colitis	Colon	WGS	69	1118	741	377	7.45161	9.21485	5.53746
P52B1_7	Ulcerative colitis	Colon	WGS	69	1265	844	421	7.41462	9.16076	5.49028
P52B2a_1	Ulcerative colitis	Colon	WGS	69	1108	731	377	7.31805	9.02586	5.47193
P52B2a_2	Ulcerative colitis	Colon	WGS	69	1223	820	403	7.44071	9.15864	5.50702
P52B2a_3	Ulcerative colitis	Colon	WGS	69	1026	706	320	7.1452	9.0496	5.03618
P52B2a_4	Ulcerative colitis	Colon	WGS	69	947	666	281	7.24666	9.41564	4.88057
P52B2b_5	Ulcerative colitis	Colon	WGS	69	1052	715	337	7.14197	8.88093	5.18109
P52B2b_7	Ulcerative colitis	Colon	WGS	69	818	545	272	7.36475	9.06122	5.47709
P53B1_1	Ulcerative colitis	Colon	WGS	61	587	413	174	6.83983	8.88991	4.61206
P53B1_2	Ulcerative colitis	Colon	WGS	61	665	441	225	6.70891	8.44606	4.91612
P53B1_4	Ulcerative colitis	Colon	WGS	61	650	415	235	6.42797	7.67602	5.08263
P53B2_1	Ulcerative colitis	Colon	WGS	61	845	588	258	7.66604	9.84621	5.26739
P53B2_2	Ulcerative colitis	Colon	WGS	61	849	588	260	7.66883	9.81963	5.30007
P54B2a_4	Ulcerative colitis	Colon	WGS	50	549	353	196	7.68685	9.47054	5.84448
P54B2b_6	Ulcerative colitis	Colon	WGS	50	954	634	320	7.29463	8.95176	5.45524
P54B2b_7	Ulcerative colitis	Colon	WGS	50	298	213	85	6.82868	8.76132	4.59628
P54B2b_8	Ulcerative colitis	Colon	WGS	50	646	417	229	7.62921	9.5106	5.72421
P59B1_1	Ulcerative colitis	Colon	WGS	50	993	629	363	7.12308	8.53454	5.62296
P59B1_2	Ulcerative colitis	Colon	WGS	50	1058	678	380	7.57653	9.0008	5.99043
P59B1_4	Ulcerative colitis	Colon	WGS	50	1139	744	395	7.38166	8.99728	5.62145
P59B1_5	Ulcerative colitis	Colon	WGS	50	1074	709	365	7.39245	9.31045	5.41528
P8B1_1	Ulcerative colitis	Colon	WGS	25	477	296	182	7.96072	9.15557	6.62033
P8B1_8	Ulcerative colitis	Colon	WGS	25	570	366	204	7.82355	9.44558	6.07491
P9B1_2	Ulcerative colitis	Colon	WGS	49	654	440	214	7.50486	9.22931	5.54419
P9B1_3	Ulcerative colitis	Colon	WGS	49	650	428	223	7.47203	9.03033	5.71511
P9B2_3	Ulcerative colitis	Colon	WGS	49	449	301	148	7.67264	9.65389	5.54745
UC01T_ID	Ulcerative colitis	Colon	WES	62	11	9	0	3.53778	5.30667	2.04103
UC01T_TD	Ulcerative colitis	Colon	WES	62	363	241	123	4.37121	5.3459	3.34091
UC02N_ID	Ulcerative colitis	Colon	WES	54	15	5	9	5.43309	4.37315	6.42391
UC02N_IS	Ulcerative colitis	Colon	WES	54	16	7	9	4.91294	4.35662	5.48611
UC03N_ID	Ulcerative colitis	Colon	WES	61	12	5	7	3.62482	3.37634	3.8449
UC03N_IS	Ulcerative colitis	Colon	WES	61	8	6	0	4.8452	6.44412	3.06863
UC04N_ID	Ulcerative colitis	Colon	WES	45	7	3	3	5.4876	5.8042	5.20376
UC04N_IS	Ulcerative colitis	Colon	WES	45	7	3	3	6.12834	7.44156	5.20909
UC05T_IA	Ulcerative colitis	Colon	WES	48	20	11	9	5.75155	6.71763	4.91602
UC05T_ID	Ulcerative colitis	Colon	WES	48	11	8	3	5.39732	7.62891	3.255
UC06N_ID	Ulcerative colitis	Colon	WES	43	2	2	0	4.28289	5.71053	2.85526
UC06N_IS	Ulcerative colitis	Colon	WES	43	8	0	5	3.52473	2.77209	4.172
UC07T_IR	Ulcerative colitis	Colon	WES	37	17	6	11	5.32636	4.53966	5.96219
UC07T_IT	Ulcerative colitis	Colon	WES	37	6	4	0	3.58519	3.95102	3.025
UC08T_IS1	Ulcerative colitis	Colon	WES	62	197	138	60	4.47014	5.66854	3.17975
UC08T_IS2	Ulcerative colitis	Colon	WES	62	204	134	71	4.41078	5.2462	3.48567
UC08T_TS	Ulcerative colitis	Colon	WES	62	231	155	77	4.36213	5.36937	3.29461
UC09T_IS1	Ulcerative colitis	Colon	WES	43	13	5	8	5.13939	4.26437	6.11538
UC09T_IS2	Ulcerative colitis	Colon	WES	43	13	10	0	3.54555	5.09105	2.20612
UC10T_IS	Ulcerative colitis	Colon	WES	62	28	18	10	4.52408	6.23053	3.27017
UC10T_TS	Ulcerative colitis	Colon	WES	62	18	8	10	4.2254	4.02517	4.41106
UC11T_IA	Ulcerative colitis	Colon	WES	76	16	14	0	3.85579	5.45889	1.92937
UC11T_ID	Ulcerative colitis	Colon	WES	76	18	13	5	4.06268	5.6264	2.61123
UC11T_TS	Ulcerative colitis	Colon	WES	74	51	30	21	4.64852	5.42785	3.9072
UC12T_IA	Ulcerative colitis	Colon	WES	61	14	5	8	5.37552	4.29069	6.53149
UC12T_IS	Ulcerative colitis	Colon	WES	61	9	4	5	5.5449	4.76834	6.41558
UC13T_IA	Ulcerative colitis	Colon	WES	30	15	11	4	4.71374	6.03571	3.19672
UC13T_IS	Ulcerative colitis	Colon	WES	30	11	5	5	4.13936	4.13936	4.13936
UC14T_ID	Ulcerative colitis	Colon	WES	74	8	5	3	3.26878	3.42177	3.07623
UC15N_IS	Ulcerative colitis	Colon	WES	38	6	3	3	3.47546	3.67752	3.29444
UC18T_TS	Ulcerative colitis	Colon	WES	37	44	21	23	4.51572	4.51926	4.51244
UC21N_IS	Ulcerative colitis	Colon	WES	36	11	6	5	5.65317	7.20417	4.51829
UC22N_IS	Ulcerative colitis	Colon	WES	48	12	7	4	4.76509	5.81842	3.74746
UC23N_IS	Ulcerative colitis	Colon	WES	38	15	8	6	5.97438	6.6382	5.31056
UC36N_IS	Ulcerative colitis	Colon	WES	29	6	3	2	5.33556	6.62802	4.23457
UC38N_IS	Ulcerative colitis	Colon	WES	58	7	3	3	5.88283	5.39259	6.47111
UC39T_TS	Ulcerative colitis	Colon	WES	35	46	20	26	4.12202	4.06209	4.17088
UC43T_TS	Ulcerative colitis	Colon	WES	50	11	9	0	4.92947	6.90402	2.87433
UC44T_TS	Ulcerative colitis	Colon	WES	68	58	33	24	4.33591	4.82202	3.84286
UC45T_TS	Ulcerative colitis	Colon	WES	47	36	21	15	4.45863	5.25719	3.75286
UC50N_IR	Ulcerative colitis	Colon	WES	50	10	6	4	4.92683	5.61111	4.20833
UC52N_IS	Ulcerative colitis	Colon	WES	34	7	4	3	3.46324	3.97804	3.06641
P01L_15	Psoriasis	Epidermis	WES	48	50	0	67	1.7421	0.426789	2.83377
P01L_16	Psoriasis	Epidermis	WES	48	40	0	70	1.38974	0.347622	2.25507
P01L_17	Psoriasis	Epidermis	WES	48	24	0	39	1.34853	0.521186	2.01231
P01L_18	Psoriasis	Epidermis	WES	48	44	0	63	1.53443	0.486573	2.38129
P01L_19	Psoriasis	Epidermis	WES	48	35	0	59	1.4512	0.269873	2.33614
P01L_20	Psoriasis	Epidermis	WES	48	31	0	58	1.40198	0.180999	2.33952
P01L_LL_10	Psoriasis	Epidermis	WES	48	32	0	49	1.35257	0.581571	1.99314
P01L_LL_11	Psoriasis	Epidermis	WES	48	43	0	60	1.59955	0.42344	2.48958
P01L_LL_12	Psoriasis	Epidermis	WES	48	0	0	53	1.12871	0.357002	1.71125
P01L_LL_13	Psoriasis	Epidermis	WES	48	24	0	34	1.47182	0.52069	2.13039
P01L_LL_14	Psoriasis	Epidermis	WES	48	51	0	68	1.57197	0.565011	2.3542
P01L_LL_9	Psoriasis	Epidermis	WES	48	14	0	25	1.238	0.56295	1.82379
P02L_UL_1	Psoriasis	Epidermis	WES	44	18	0	21	1.59556	0.840272	2.25209
P02L_UL_10	Psoriasis	Epidermis	WES	44	21	0	32	1.34115	0.595677	1.9009
P02L_UL_2	Psoriasis	Epidermis	WES	44	14	0	21	1.34413	0.602994	1.94034
P02L_UL_3	Psoriasis	Epidermis	WES	44	20	0	24	1.51628	0.776478	2.13552
P02L_UL_4	Psoriasis	Epidermis	WES	44	19	0	26	1.41581	0.663871	2.03697
P02L_UL_5	Psoriasis	Epidermis	WES	44	39	0	44	1.5935	0.825557	2.16549
P02L_UL_6	Psoriasis	Epidermis	WES	44	18	0	31	1.30309	0.505678	1.91719
P02L_UL_7	Psoriasis	Epidermis	WES	44	14	0	18	1.55294	0.56476	2.31119
P02L_UL_8	Psoriasis	Epidermis	WES	44	19	11	9	3.78091	4.09009	3.47449
P02L_UL_9	Psoriasis	Epidermis	WES	44	16	0	13	1.89023	1.30411	2.40779
P03L_T_1	Psoriasis	Epidermis	WES	62	79	0	99	1.49749	0.726613	2.10262
P03L_T_10	Psoriasis	Epidermis	WES	62	59	0	81	1.45178	0.614425	2.09118
P03L_T_2	Psoriasis	Epidermis	WES	62	88	0	119	1.45843	0.635307	2.13884
P03L_T_3	Psoriasis	Epidermis	WES	62	75	0	109	1.44195	0.54408	2.16282
P03L_T_4	Psoriasis	Epidermis	WES	62	49	0	78	1.34868	0.533026	1.98815
P03L_T_5	Psoriasis	Epidermis	WES	62	63	0	83	1.5026	0.639231	2.17443
P03L_T_6	Psoriasis	Epidermis	WES	62	85	0	116	1.46157	0.631865	2.12814
P03L_T_9	Psoriasis	Epidermis	WES	62	59	0	96	1.34143	0.509105	2.01363
P04L_T_10	Psoriasis	Epidermis	WES	39	9	0	5	2.55782	2.43444	2.65889
P04L_T_5	Psoriasis	Epidermis	WES	39	0	0	5	1.47503	0.917797	1.89296
P04L_T_6	Psoriasis	Epidermis	WES	39	0	0	7	1.30513	0.727617	1.67427
P04L_T_7	Psoriasis	Epidermis	WES	39	10	0	9	1.73753	1.26426	2.13763
P04L_T_8	Psoriasis	Epidermis	WES	39	15	0	16	1.90904	0.858265	2.96937
P05L_T_10	Psoriasis	Epidermis	WES	61	54	0	63	1.59477	0.747986	2.19441
P05L_T_11	Psoriasis	Epidermis	WES	61	59	0	82	1.51259	0.558336	2.29001
P05L_T_12	Psoriasis	Epidermis	WES	61	44	0	70	1.4545	0.413637	2.30233
P05L_T_6	Psoriasis	Epidermis	WES	61	54	0	70	1.51412	0.666301	2.18856
P05L_T_7	Psoriasis	Epidermis	WES	61	34	0	61	1.31496	0.450134	2.01206
P05L_T_8	Psoriasis	Epidermis	WES	61	57	0	89	1.42911	0.437706	2.18277
P05L_T_9	Psoriasis	Epidermis	WES	61	48	0	69	1.44041	0.570854	2.09958
P06L_T_1	Psoriasis	Epidermis	WES	48	45	0	62	1.5611	0.506557	2.41474
P06L_T_2	Psoriasis	Epidermis	WES	48	40	0	49	1.52342	0.736873	2.15552
P06L_T_3	Psoriasis	Epidermis	WES	48	34	0	58	1.3093	0.50032	1.93506
P06L_T_4	Psoriasis	Epidermis	WES	48	44	0	56	1.53065	0.679336	2.19972
P06L_T_5	Psoriasis	Epidermis	WES	48	33	0	49	1.32012	0.636564	1.86928
P06L_T_6	Psoriasis	Epidermis	WES	48	50	0	72	1.50207	0.486716	2.28367
P07L_UL_1	Psoriasis	Epidermis	WES	25	6	0	4	3.10884	2.30808	3.76132
P07L_UL_2	Psoriasis	Epidermis	WES	25	6	0	4	2.77151	2.4304	3.0576
P07L_UL_3	Psoriasis	Epidermis	WES	25	10	0	6	2.42753	2.12173	2.69992
P07L_UL_4	Psoriasis	Epidermis	WES	25	7	0	4	2.66494	2.91477	2.45455
P07L_UL_5	Psoriasis	Epidermis	WES	25	8	0	5	3.0296	2.56539	3.47931
ALC3_CLONE32	Alcoholic Liver Cirrhosis	Liver	WGS	68	213	125	88	5.65105	6.44022	4.85742
ALC3_CLONE4	Alcoholic Liver Cirrhosis	Liver	WGS	68	182	116	66	4.6859	5.68606	3.67357
ALC3_CLONE46	Alcoholic Liver Cirrhosis	Liver	WGS	68	196	114	82	5.12597	5.86284	4.40966
ALC5_CLONE4	Alcoholic Liver Cirrhosis	Liver	WGS	59	154	105	49	4.82004	6.04776	3.50255
ALC7_CLONE8	Alcoholic Liver Cirrhosis	Liver	WGS	53	155	100	55	5.25846	6.39981	4.08178
ALC8_CLONE4	Alcoholic Liver Cirrhosis	Liver	WGS	64	156	108	48	4.68987	5.97567	3.32295
ALC8_CLONE5	Alcoholic Liver Cirrhosis	Liver	WGS	64	135	81	55	4.57862	5.39899	3.8051
ALC8_CLONE6	Alcoholic Liver Cirrhosis	Liver	WGS	64	130	80	51	4.12454	4.91404	3.37208
ALC9_CLONE1	Alcoholic Liver Cirrhosis	Liver	WGS	61	153	92	60	4.14977	4.72033	3.5518
ALC9_CLONE10	Alcoholic Liver Cirrhosis	Liver	WGS	61	163	101	61	4.35754	5.28097	3.47447
ALC9_CLONE13	Alcoholic Liver Cirrhosis	Liver	WGS	61	159	93	66	4.21256	4.91033	3.5678
ALC9_CLONE2	Alcoholic Liver Cirrhosis	Liver	WGS	61	175	101	74	4.26335	4.8279	3.7131
ALC9_CLONE6	Alcoholic Liver Cirrhosis	Liver	WGS	61	178	117	61	4.42245	5.29174	3.46841
ALC9_CLONE8	Alcoholic Liver Cirrhosis	Liver	WGS	61	149	90	58	4.02122	4.84749	3.26575
NASH1_CLONE1	Non-Alcoholic Steatohepatitis (NASH)	Liver	WGS	58	131	94	37	4.44337	5.89311	2.96937
NASH1_CLONE3	Non-Alcoholic Steatohepatitis (NASH)	Liver	WGS	58	139	73	66	4.42759	4.69264	4.17548
NASH1_CLONE5	Non-Alcoholic Steatohepatitis (NASH)	Liver	WGS	58	141	82	58	4.51025	5.00294	3.99121
NASH1_CLONE7	Non-Alcoholic Steatohepatitis (NASH)	Liver	WGS	58	132	86	46	4.35134	5.35376	3.34535
NASH2_CLONE9	Non-Alcoholic Steatohepatitis (NASH)	Liver	WGS	62	200	135	65	5.11253	6.47542	3.7091
NASH3_CLONE5	Non-Alcoholic Steatohepatitis (NASH)	Liver	WGS	54	143	89	54	4.41916	5.09725	3.68402
NASH4_CLONE1	Non-Alcoholic Steatohepatitis (NASH)	Liver	WGS	66	127	65	62	3.45635	3.57424	3.34355
NASH4_CLONE2	Non-Alcoholic Steatohepatitis (NASH)	Liver	WGS	66	247	156	91	4.36376	5.23433	3.48334
NASH4_CLONE3	Non-Alcoholic Steatohepatitis (NASH)	Liver	WGS	66	190	119	72	4.30986	5.07176	3.52594
NASH5_CLONE1	Non-Alcoholic Steatohepatitis (NASH)	Liver	WGS	66	220	158	62	4.70669	6.18673	3.14991
NASH5_CLONE10	Non-Alcoholic Steatohepatitis (NASH)	Liver	WGS	66	186	118	68	4.54637	5.39643	3.65762
NASH5_CLONE4	Non-Alcoholic Steatohepatitis (NASH)	Liver	WGS	66	217	151	66	5.05584	6.6194	3.48175
NASH5_CLONE7	Non-Alcoholic Steatohepatitis (NASH)	Liver	WGS	66	160	102	58	4.1165	4.92372	3.29367
PD37105b_lo001	Alcoholic Liver Cirrhosis	Liver	WGS	65.4	107	74	33	5.73649	7.2368	4.0823
PD37105b_lo003	Alcoholic Liver Cirrhosis	Liver	WGS	65.4	111	74	37	4.77621	5.8291	3.63152
PD37105b_lo008	Alcoholic Liver Cirrhosis	Liver	WGS	65.4	130	90	40	5.7182	6.92946	4.22645
PD37105b_lo009	Alcoholic Liver Cirrhosis	Liver	WGS	65.4	108	72	36	7.0311	8.62595	5.27544
PD37105b_lo010	Alcoholic Liver Cirrhosis	Liver	WGS	65.4	34	26	8	4.69338	6.31268	2.8228
PD37105b_lo011	Alcoholic Liver Cirrhosis	Liver	WGS	65.4	76	49	28	5.93237	6.92444	4.81006
PD37105b_lo012	Alcoholic Liver Cirrhosis	Liver	WGS	65.4	62	41	20	3.17511	3.986	2.40597
PD37105b_lo013	Alcoholic Liver Cirrhosis	Liver	WGS	65.4	22	15	7	6.94097	9.11681	4.78421
PD37105b_lo015	Alcoholic Liver Cirrhosis	Liver	WGS	65.4	83	46	36	5.81425	5.89117	5.71921
PD37105b_lo016	Alcoholic Liver Cirrhosis	Liver	WGS	65.4	105	70	35	4.8731	6.09123	3.6098
PD37105b_lo017	Alcoholic Liver Cirrhosis	Liver	WGS	65.4	88	66	22	5.08491	7.08877	3.06396
PD37105b_lo018	Alcoholic Liver Cirrhosis	Liver	WGS	65.4	90	56	34	5.70614	6.50978	4.79715
PD37105b_lo019	Alcoholic Liver Cirrhosis	Liver	WGS	65.4	65	44	21	5.25387	6.59894	3.81117
PD37105b_lo020	Alcoholic Liver Cirrhosis	Liver	WGS	65.4	77	47	30	7.02006	8.01069	5.92163
PD37105b_lo021	Alcoholic Liver Cirrhosis	Liver	WGS	65.4	38	27	11	3.83601	4.96034	2.68602
PD37105b_lo022	Alcoholic Liver Cirrhosis	Liver	WGS	65.4	67	45	22	6.24584	7.38628	4.85399
PD37105b_lo023	Alcoholic Liver Cirrhosis	Liver	WGS	65.4	15	10	5	6.00111	7.65855	4.18827
PD37105b_lo024	Alcoholic Liver Cirrhosis	Liver	WGS	65.4	95	71	24	5.76292	7.45265	3.68618
PD37105b_lo025	Alcoholic Liver Cirrhosis	Liver	WGS	65.4	92	60	32	5.30745	6.46389	4.075
PD37105b_lo026	Alcoholic Liver Cirrhosis	Liver	WGS	65.4	124	79	45	5.8232	7.03915	4.57079
PD37105b_lo027	Alcoholic Liver Cirrhosis	Liver	WGS	65.4	65	46	19	4.80119	5.94736	3.44771
PD37105b_lo028	Alcoholic Liver Cirrhosis	Liver	WGS	65.4	56	40	17	3.7186	4.85244	2.5955
PD37105b_lo029	Alcoholic Liver Cirrhosis	Liver	WGS	65.4	109	72	37	5.56276	6.68431	4.28853
PD37105b_lo030	Alcoholic Liver Cirrhosis	Liver	WGS	65.4	107	75	32	4.85466	6.42282	3.29714
PD37105b_lo031	Alcoholic Liver Cirrhosis	Liver	WGS	65.4	109	74	36	4.95969	6.12783	3.69478
PD37105b_lo033	Alcoholic Liver Cirrhosis	Liver	WGS	65.4	110	70	40	5.01663	5.93766	4.02668
PD37105b_lo034	Alcoholic Liver Cirrhosis	Liver	WGS	65.4	71	48	23	6.48212	8.05967	4.72727
PD37105b_lo036	Alcoholic Liver Cirrhosis	Liver	WGS	65.4	140	93	47	5.50735	6.6235	4.24866
PD37105b_lo037	Alcoholic Liver Cirrhosis	Liver	WGS	65.4	50	36	14	5.52008	7.67492	3.50355
PD37105b_lo039	Alcoholic Liver Cirrhosis	Liver	WGS	65.4	93	64	30	6.33798	7.91961	4.5806
PD37105b_lo040	Alcoholic Liver Cirrhosis	Liver	WGS	65.4	73	45	27	5.03592	5.75086	4.23211
PD37107b_lo001	Alcoholic Liver Cirrhosis	Liver	WGS	43.4	76	49	28	5.53327	6.71944	4.32454
PD37107b_lo002	Alcoholic Liver Cirrhosis	Liver	WGS	43.4	76	50	26	4.92523	5.97785	3.78321
PD37107b_lo003	Alcoholic Liver Cirrhosis	Liver	WGS	43.4	72	49	24	5.0859	6.15787	3.86606
PD37107b_lo004	Alcoholic Liver Cirrhosis	Liver	WGS	43.4	44	32	13	5.16984	6.80842	3.45876
PD37107b_lo005	Alcoholic Liver Cirrhosis	Liver	WGS	43.4	35	28	6	5.19681	7.31347	2.6581
PD37107b_lo006	Alcoholic Liver Cirrhosis	Liver	WGS	43.4	62	38	24	4.32218	5.12379	3.55365
PD37107b_lo007	Alcoholic Liver Cirrhosis	Liver	WGS	43.4	79	48	31	5.42139	6.13638	4.64942
PD37107b_lo008	Alcoholic Liver Cirrhosis	Liver	WGS	43.4	75	50	26	5.21868	6.30703	4.01609
PD37107b_lo009	Alcoholic Liver Cirrhosis	Liver	WGS	43.4	44	22	22	3.36071	3.43569	3.28892
PD37107b_lo010	Alcoholic Liver Cirrhosis	Liver	WGS	43.4	78	51	27	5.45497	6.48257	4.28936
PD37107b_lo011	Alcoholic Liver Cirrhosis	Liver	WGS	43.4	72	55	17	4.80176	6.77345	2.77923
PD37107b_lo012	Alcoholic Liver Cirrhosis	Liver	WGS	43.4	54	40	14	4.6295	6.19951	2.9322
PD37107b_lo013	Alcoholic Liver Cirrhosis	Liver	WGS	43.4	75	50	25	5.29283	6.62072	3.89584
PD37107b_lo014	Alcoholic Liver Cirrhosis	Liver	WGS	43.4	57	38	19	5.21837	6.2156	4.04904
PD37107b_lo015	Alcoholic Liver Cirrhosis	Liver	WGS	43.4	15	10	5	6.28617	7.85771	4.49012
PD37107b_lo016	Alcoholic Liver Cirrhosis	Liver	WGS	43.4	82	53	29	5.35808	6.3003	4.29353
PD37107b_lo017	Alcoholic Liver Cirrhosis	Liver	WGS	43.4	35	27	8	5.06315	7.09827	2.90875
PD37107b_lo018	Alcoholic Liver Cirrhosis	Liver	WGS	43.4	45	29	16	5.92154	7.45087	4.47738
PD37107b_lo019	Alcoholic Liver Cirrhosis	Liver	WGS	43.4	16	11	4	5.89254	7.62762	3.94716
PD37107b_lo020	Alcoholic Liver Cirrhosis	Liver	WGS	43.4	50	34	16	5.25282	6.53878	3.86927
PD37107b_lo022	Alcoholic Liver Cirrhosis	Liver	WGS	43.4	78	50	28	5.11129	5.88399	4.2139
PD37107b_lo023	Alcoholic Liver Cirrhosis	Liver	WGS	43.4	52	36	16	5.22424	6.81204	3.61543
PD37107b_lo024	Alcoholic Liver Cirrhosis	Liver	WGS	43.4	66	49	17	5.19887	6.91775	3.31874
PD37107b_lo025	Alcoholic Liver Cirrhosis	Liver	WGS	43.4	59	39	20	5.24953	6.39532	4.0219
PD37107b_lo026	Alcoholic Liver Cirrhosis	Liver	WGS	43.4	84	54	30	5.43689	6.6056	4.21352
PD37107b_lo027	Alcoholic Liver Cirrhosis	Liver	WGS	43.4	82	57	26	5.4555	6.64391	4.0337
PD37107b_lo028	Alcoholic Liver Cirrhosis	Liver	WGS	43.4	43	31	12	4.95991	6.66586	3.18553
PD37107b_lo029	Alcoholic Liver Cirrhosis	Liver	WGS	43.4	39	27	13	6.6652	8.63777	4.6669
PD37107b_lo030	Alcoholic Liver Cirrhosis	Liver	WGS	43.4	85	58	27	5.01647	6.48934	3.52462
PD37107b_lo031	Alcoholic Liver Cirrhosis	Liver	WGS	43.4	61	46	15	5.45386	7.53567	3.27454
PD37107b_lo032	Alcoholic Liver Cirrhosis	Liver	WGS	43.4	42	30	12	5.1799	6.59797	3.59094
PD37107b_lo033	Alcoholic Liver Cirrhosis	Liver	WGS	43.4	61	43	18	5.31713	6.80058	3.70205
PD37107b_lo034	Alcoholic Liver Cirrhosis	Liver	WGS	43.4	47	30	17	4.42465	5.20105	3.59688
PD37107b_lo035	Alcoholic Liver Cirrhosis	Liver	WGS	43.4	81	56	25	6.04976	7.92028	4.14929
PD37107b_lo038	Alcoholic Liver Cirrhosis	Liver	WGS	43.4	15	9	5	5.39056	6.27357	4.41422
PD37107b_lo039	Alcoholic Liver Cirrhosis	Liver	WGS	43.4	23	20	0	5.28152	8.21525	1.99853
PD37107b_lo040	Alcoholic Liver Cirrhosis	Liver	WGS	43.4	65	45	21	4.94239	6.38215	3.49956
PD37107b_lo041	Alcoholic Liver Cirrhosis	Liver	WGS	43.4	81	57	24	5.23307	6.74302	3.5975
PD37107b_lo042	Alcoholic Liver Cirrhosis	Liver	WGS	43.4	74	51	23	5.8697	7.48532	4.12058
PD37107b_lo043	Alcoholic Liver Cirrhosis	Liver	WGS	43.4	53	38	15	5.6115	7.26216	3.80121
PD37107b_lo044	Alcoholic Liver Cirrhosis	Liver	WGS	43.4	45	35	10	5.29179	7.2776	3.06301
PD37110b_lo011	Alcoholic Liver Cirrhosis	Liver	WGS	65.8	11	7	4	3.34201	3.81915	2.76606
PD37110b_lo013	Alcoholic Liver Cirrhosis	Liver	WGS	65.8	69	43	26	4.94191	5.75295	4.08607
PD37110b_lo014	Alcoholic Liver Cirrhosis	Liver	WGS	65.8	30	22	8	4.60903	6.00785	3.06356
PD37110b_lo016	Alcoholic Liver Cirrhosis	Liver	WGS	65.8	116	74	42	5.52237	6.58706	4.39794
PD37110b_lo018	Alcoholic Liver Cirrhosis	Liver	WGS	65.8	89	54	35	5.64342	6.22938	4.96421
PD37110b_lo020	Alcoholic Liver Cirrhosis	Liver	WGS	65.8	30	18	12	5.22336	6.10488	4.31049
PD37110b_lo023	Alcoholic Liver Cirrhosis	Liver	WGS	65.8	19	14	5	5.19494	7.07137	3.23364
PD37110b_lo024	Alcoholic Liver Cirrhosis	Liver	WGS	65.8	24	14	9	2.66103	2.91418	2.37711
PD37110b_lo026	Alcoholic Liver Cirrhosis	Liver	WGS	65.8	78	47	31	4.87827	5.63114	4.11365
PD37110b_lo027	Alcoholic Liver Cirrhosis	Liver	WGS	65.8	90	56	34	2.87848	3.34544	2.41377
PD37110b_lo028	Alcoholic Liver Cirrhosis	Liver	WGS	65.8	53	32	22	3.72143	4.13782	3.27493
PD37110b_lo029	Alcoholic Liver Cirrhosis	Liver	WGS	65.8	98	57	42	5.57542	6.15924	4.96054
PD37110b_lo030	Alcoholic Liver Cirrhosis	Liver	WGS	65.8	49	30	19	4.91371	5.90536	3.95689
PD37110b_lo031	Alcoholic Liver Cirrhosis	Liver	WGS	65.8	75	50	25	4.6074	5.56376	3.54529
PD37110b_lo034	Alcoholic Liver Cirrhosis	Liver	WGS	65.8	67	30	37	4.9193	4.47803	5.37864
PD37110b_lo035	Alcoholic Liver Cirrhosis	Liver	WGS	65.8	54	40	13	4.7282	6.35586	2.92838
PD37110b_lo036	Alcoholic Liver Cirrhosis	Liver	WGS	65.8	80	48	32	5.87805	6.69155	5.01011
PD37110b_lo037	Alcoholic Liver Cirrhosis	Liver	WGS	65.8	99	67	32	5.31841	6.82256	3.82391
PD37110b_lo039	Alcoholic Liver Cirrhosis	Liver	WGS	65.8	98	56	41	5.0053	5.36024	4.60805
PD37110b_lo042	Alcoholic Liver Cirrhosis	Liver	WGS	65.8	86	60	26	4.71123	6.00939	3.31691
PD37110b_lo043	Alcoholic Liver Cirrhosis	Liver	WGS	65.8	23	15	8	4.55055	5.30553	3.65274
PD37110b_lo044	Alcoholic Liver Cirrhosis	Liver	WGS	65.8	72	53	18	3.1502	4.18774	2.10644
PD37111b_lo001	Alcoholic Liver Cirrhosis	Liver	WGS	67.4	124	86	38	2.76482	3.38776	2.1149
PD37111b_lo003	Alcoholic Liver Cirrhosis	Liver	WGS	67.4	76	51	25	5.01636	5.95336	3.91178
PD37111b_lo004	Alcoholic Liver Cirrhosis	Liver	WGS	67.4	162	100	62	4.96574	5.87197	4.04464
PD37111b_lo005	Alcoholic Liver Cirrhosis	Liver	WGS	67.4	133	80	53	2.60949	2.97677	2.25763
PD37111b_lo006	Alcoholic Liver Cirrhosis	Liver	WGS	67.4	94	66	28	2.19014	2.68536	1.7047
PD37111b_lo007	Alcoholic Liver Cirrhosis	Liver	WGS	67.4	156	108	48	5.4134	6.84779	3.85009
PD37111b_lo008	Alcoholic Liver Cirrhosis	Liver	WGS	67.4	22	11	11	6.41078	6.2875	6.539
PD37111b_lo009	Alcoholic Liver Cirrhosis	Liver	WGS	67.4	141	89	52	3.03817	3.50879	2.54583
PD37111b_lo010	Alcoholic Liver Cirrhosis	Liver	WGS	67.4	130	90	40	2.8468	3.52532	2.1512
PD37111b_lo011	Alcoholic Liver Cirrhosis	Liver	WGS	67.4	90	69	21	2.86354	3.73781	1.90942
PD37111b_lo012	Alcoholic Liver Cirrhosis	Liver	WGS	67.4	148	106	42	5.1212	6.70021	3.41575
PD37111b_lo013	Alcoholic Liver Cirrhosis	Liver	WGS	67.4	114	72	42	2.91845	3.35812	2.45261
PD37111b_lo015	Alcoholic Liver Cirrhosis	Liver	WGS	67.4	133	71	62	2.91474	3.01068	2.81566
PD37111b_lo016	Alcoholic Liver Cirrhosis	Liver	WGS	67.4	101	75	26	4.21426	5.53654	2.75427
PD37111b_lo017	Alcoholic Liver Cirrhosis	Liver	WGS	67.4	165	104	61	5.01217	6.00493	3.99334
PD37111b_lo019	Alcoholic Liver Cirrhosis	Liver	WGS	67.4	120	68	52	4.62965	5.05097	4.19251
PD37111b_lo020	Alcoholic Liver Cirrhosis	Liver	WGS	67.4	140	91	49	4.8787	5.93083	3.78603
PD37111b_lo021	Alcoholic Liver Cirrhosis	Liver	WGS	67.4	75	57	18	3.08049	4.082	2.03851
PD37111b_lo022	Alcoholic Liver Cirrhosis	Liver	WGS	67.4	131	72	59	2.87707	3.0519	2.70095
PD37111b_lo023	Alcoholic Liver Cirrhosis	Liver	WGS	67.4	128	83	46	4.94313	5.7852	3.99086
PD37111b_lo024	Alcoholic Liver Cirrhosis	Liver	WGS	67.4	140	99	41	2.91402	3.70842	2.11414
PD37111b_lo025	Alcoholic Liver Cirrhosis	Liver	WGS	67.4	133	78	54	4.96085	5.44098	4.42531
PD37111b_lo026	Alcoholic Liver Cirrhosis	Liver	WGS	67.4	141	84	57	4.85926	5.52393	4.17016
PD37111b_lo027	Alcoholic Liver Cirrhosis	Liver	WGS	67.4	127	89	37	2.86395	3.66591	2.08482
PD37111b_lo028	Alcoholic Liver Cirrhosis	Liver	WGS	67.4	133	93	40	3.15761	3.84835	2.38281
PD37111b_lo029	Alcoholic Liver Cirrhosis	Liver	WGS	67.4	103	75	28	2.94238	3.67424	2.12125
PD37111b_lo030	Alcoholic Liver Cirrhosis	Liver	WGS	67.4	132	76	56	2.77352	3.03401	2.50942
PD37111b_lo031	Alcoholic Liver Cirrhosis	Liver	WGS	67.4	107	59	48	2.69223	2.84115	2.53893
PD37111b_lo032	Alcoholic Liver Cirrhosis	Liver	WGS	67.4	117	87	30	2.93033	3.89912	1.98457
PD37111b_lo033	Alcoholic Liver Cirrhosis	Liver	WGS	67.4	105	75	30	3.08064	3.92915	2.21209
PD37111b_lo034	Alcoholic Liver Cirrhosis	Liver	WGS	67.4	132	90	42	2.73191	3.3551	2.10601
PD37111b_lo035	Alcoholic Liver Cirrhosis	Liver	WGS	67.4	128	88	40	2.74713	3.35241	2.11813
PD37111b_lo036	Alcoholic Liver Cirrhosis	Liver	WGS	67.4	128	90	38	3.01317	3.76482	2.22701
PD37111b_lo037	Alcoholic Liver Cirrhosis	Liver	WGS	67.4	121	74	47	4.37366	5.13076	3.61801
PD37111b_lo038	Alcoholic Liver Cirrhosis	Liver	WGS	67.4	146	99	47	4.85013	6.12248	3.53624
PD37111b_lo039	Alcoholic Liver Cirrhosis	Liver	WGS	67.4	119	66	52	5.17553	5.77885	4.60186
PD37111b_lo040	Alcoholic Liver Cirrhosis	Liver	WGS	67.4	77	48	29	5.59804	6.64088	4.50759
PD37111b_lo043	Alcoholic Liver Cirrhosis	Liver	WGS	67.4	62	34	29	3.44037	3.7412	3.16191
PD37111b_lo044	Alcoholic Liver Cirrhosis	Liver	WGS	67.4	29	18	11	2.9661	3.40572	2.49996
PD37113b_lo001	Non-Alcoholic Cirrhosis	Liver	WGS	65.2	141	95	47	5.33696	6.74158	3.90386
PD37113b_lo002	Non-Alcoholic Cirrhosis	Liver	WGS	65.2	105	74	32	5.45369	7.05954	3.74837
PD37113b_lo003	Non-Alcoholic Cirrhosis	Liver	WGS	65.2	187	113	74	6.46946	7.67559	5.28343
PD37113b_lo004	Non-Alcoholic Cirrhosis	Liver	WGS	65.2	177	112	65	6.06339	7.38724	4.72187
PD37113b_lo005	Non-Alcoholic Cirrhosis	Liver	WGS	65.2	151	91	60	6.35962	7.30612	5.37212
PD37113b_lo006	Non-Alcoholic Cirrhosis	Liver	WGS	65.2	190	124	67	6.33734	7.73921	4.8517
PD37113b_lo007	Non-Alcoholic Cirrhosis	Liver	WGS	65.2	170	109	61	6.21187	7.37013	4.94117
PD37113b_lo008	Non-Alcoholic Cirrhosis	Liver	WGS	65.2	0	0	0
PD37113b_lo009	Non-Alcoholic Cirrhosis	Liver	WGS	65.2	135	78	57	6.43852	7.30718	5.5849
PD37113b_lo010	Non-Alcoholic Cirrhosis	Liver	WGS	65.2	0	0	0
PD37113b_lo011	Non-Alcoholic Cirrhosis	Liver	WGS	65.2	0	0	0
PD37113b_lo012	Non-Alcoholic Cirrhosis	Liver	WGS	65.2	182	110	72	6.38374	7.49243	5.27079
PD37113b_lo013	Non-Alcoholic Cirrhosis	Liver	WGS	65.2	98	69	30	5.01076	6.69381	3.37445
PD37113b_lo015	Non-Alcoholic Cirrhosis	Liver	WGS	65.2	119	81	39	4.87891	6.2901	3.48781
PD37113b_lo016	Non-Alcoholic Cirrhosis	Liver	WGS	65.2	25	16	9	7.04562	8.76751	5.33204
PD37113b_lo017	Non-Alcoholic Cirrhosis	Liver	WGS	65.2	135	95	40	4.75711	6.19075	3.27811
PD37113b_lo018	Non-Alcoholic Cirrhosis	Liver	WGS	65.2	102	64	38	4.95227	5.80902	4.05035
PD37113b_lo019	Non-Alcoholic Cirrhosis	Liver	WGS	65.2	179	105	75	5.75883	6.37095	5.10487
PD37113b_lo020	Non-Alcoholic Cirrhosis	Liver	WGS	65.2	97	69	27	4.83794	6.46393	3.19194
PD37113b_lo021	Non-Alcoholic Cirrhosis	Liver	WGS	65.2	181	110	71	6.48599	7.66887	5.29399
PD37113b_lo022	Non-Alcoholic Cirrhosis	Liver	WGS	65.2	167	103	64	5.94277	7.06324	4.8119
PD37113b_lo023	Non-Alcoholic Cirrhosis	Liver	WGS	65.2	161	101	60	6.42444	7.51389	5.22634
PD37113b_lo024	Non-Alcoholic Cirrhosis	Liver	WGS	65.2	181	100	81	5.98893	6.46715	5.50384
PD37113b_lo025	Non-Alcoholic Cirrhosis	Liver	WGS	65.2	176	109	67	6.18628	7.24288	5.07561
PD37113b_lo026	Non-Alcoholic Cirrhosis	Liver	WGS	65.2	161	98	63	6.12488	7.20613	5.03475
PD37113b_lo027	Non-Alcoholic Cirrhosis	Liver	WGS	65.2	131	92	39	5.43135	7.14962	3.657
PD37113b_lo028	Non-Alcoholic Cirrhosis	Liver	WGS	65.2	91	64	27	5.60593	7.0441	3.93304
PD37113b_lo029	Non-Alcoholic Cirrhosis	Liver	WGS	65.2	141	85	56	6.23645	7.28026	5.17242
PD37113b_lo030	Non-Alcoholic Cirrhosis	Liver	WGS	65.2	52	33	20	6.99173	8.54926	5.45859
PD37113b_lo031	Non-Alcoholic Cirrhosis	Liver	WGS	65.2	168	96	72	6.11686	6.8841	5.36447
PD37113b_lo032	Non-Alcoholic Cirrhosis	Liver	WGS	65.2	187	116	71	6.27005	7.48275	5.02899
PD37113b_lo033	Non-Alcoholic Cirrhosis	Liver	WGS	65.2	123	86	37	4.90377	6.38009	3.39285
PD37113b_lo036	Non-Alcoholic Cirrhosis	Liver	WGS	65.2	172	102	70	6.37686	7.27909	5.44998
PD37113b_lo037	Non-Alcoholic Cirrhosis	Liver	WGS	65.2	116	70	46	6.57763	7.67948	5.44717
PD37113b_lo038	Non-Alcoholic Cirrhosis	Liver	WGS	65.2	178	105	73	5.95473	6.96676	4.97743
PD37113b_lo039	Non-Alcoholic Cirrhosis	Liver	WGS	65.2	144	81	63	5.73918	6.33289	5.14547
PD37113b_lo040	Non-Alcoholic Cirrhosis	Liver	WGS	65.2	129	87	42	5.52023	6.81795	4.09912
PD37114b_lo001	Non-Alcoholic Cirrhosis	Liver	WGS	61.5	0	0	0
PD37114b_lo002	Non-Alcoholic Cirrhosis	Liver	WGS	61.5	144	105	39	5.50742	7.44228	3.50353
PD37114b_lo003	Non-Alcoholic Cirrhosis	Liver	WGS	61.5	118	85	33	5.24553	7.1876	3.34294
PD37114b_lo004	Non-Alcoholic Cirrhosis	Liver	WGS	61.5	108	76	31	5.24659	6.64821	3.64027
PD37114b_lo005	Non-Alcoholic Cirrhosis	Liver	WGS	61.5	113	83	30	5.44676	7.14225	3.518
PD37114b_lo006	Non-Alcoholic Cirrhosis	Liver	WGS	61.5	113	75	39	5.39779	6.60505	4.10359
PD37114b_lo007	Non-Alcoholic Cirrhosis	Liver	WGS	61.5	92	62	30	6.25168	7.87779	4.54409
PD37114b_lo008	Non-Alcoholic Cirrhosis	Liver	WGS	61.5	113	66	47	4.74055	5.37747	4.1053
PD37114b_lo009	Non-Alcoholic Cirrhosis	Liver	WGS	61.5	108	76	32	5.16556	6.57038	3.59383
PD37114b_lo010	Non-Alcoholic Cirrhosis	Liver	WGS	61.5	110	66	43	5.17692	5.9161	4.39284
PD37114b_lo011	Non-Alcoholic Cirrhosis	Liver	WGS	61.5	0	0	0
PD37114b_lo012	Non-Alcoholic Cirrhosis	Liver	WGS	61.5	167	114	53	5.93574	7.58669	4.21799
PD37114b_lo014	Non-Alcoholic Cirrhosis	Liver	WGS	61.5	103	66	36	5.78312	6.72988	4.6693
PD37114b_lo015	Non-Alcoholic Cirrhosis	Liver	WGS	61.5	52	38	14	6.16774	7.97599	4.07627
PD37114b_lo016	Non-Alcoholic Cirrhosis	Liver	WGS	61.5	134	90	45	5.89002	7.22991	4.42092
PD37114b_lo017	Non-Alcoholic Cirrhosis	Liver	WGS	61.5	37	22	15	5.00162	5.95729	4.13855
PD37114b_lo018	Non-Alcoholic Cirrhosis	Liver	WGS	61.5	124	89	35	5.21166	6.87239	3.44482
PD37114b_lo019	Non-Alcoholic Cirrhosis	Liver	WGS	61.5	138	95	44	5.38816	6.81715	3.86424
PD37114b_lo020	Non-Alcoholic Cirrhosis	Liver	WGS	61.5	111	79	32	5.13759	6.56986	3.54184
PD37114b_lo021	Non-Alcoholic Cirrhosis	Liver	WGS	61.5	90	57	34	5.01744	6.11512	3.94685
PD37114b_lo022	Non-Alcoholic Cirrhosis	Liver	WGS	61.5	109	76	33	5.33622	6.76233	3.76561
PD37114b_lo023	Non-Alcoholic Cirrhosis	Liver	WGS	61.5	145	99	45	5.77441	7.3564	4.08901
PD37114b_lo024	Non-Alcoholic Cirrhosis	Liver	WGS	61.5	57	42	15	5.72824	7.25621	3.77875
PD37114b_lo025	Non-Alcoholic Cirrhosis	Liver	WGS	61.5	108	77	31	6.66879	8.81046	4.36239
PD37114b_lo026	Non-Alcoholic Cirrhosis	Liver	WGS	61.5	102	52	51	4.96642	4.88727	5.05082
PD37114b_lo027	Non-Alcoholic Cirrhosis	Liver	WGS	61.5	138	89	49	5.85097	6.97055	4.60918
PD37114b_lo028	Non-Alcoholic Cirrhosis	Liver	WGS	61.5	130	93	37	5.75467	7.47946	3.85316
PD37114b_lo030	Non-Alcoholic Cirrhosis	Liver	WGS	61.5	153	91	62	5.70932	6.3603	4.99259
PD37114b_lo031	Non-Alcoholic Cirrhosis	Liver	WGS	61.5	88	58	30	5.04492	6.44925	3.69196
PD37114b_lo032	Non-Alcoholic Cirrhosis	Liver	WGS	61.5	139	92	47	5.99322	7.44576	4.47591
PD37114b_lo034	Non-Alcoholic Cirrhosis	Liver	WGS	61.5	130	88	42	6.10481	7.7041	4.39742
PD37114b_lo035	Non-Alcoholic Cirrhosis	Liver	WGS	61.5	71	47	24	5.00764	5.98018	3.88285
PD37114b_lo036	Non-Alcoholic Cirrhosis	Liver	WGS	61.5	116	82	34	5.29719	6.79621	3.65192
PD37114b_lo037	Non-Alcoholic Cirrhosis	Liver	WGS	61.5	133	81	52	5.53853	6.39856	4.6328
PD37114b_lo038	Non-Alcoholic Cirrhosis	Liver	WGS	61.5	162	109	52	5.83927	7.5882	4.10963
PD37114b_lo039	Non-Alcoholic Cirrhosis	Liver	WGS	61.5	114	88	26	5.52683	7.89715	3.07428
PD37114b_lo040	Non-Alcoholic Cirrhosis	Liver	WGS	61.5	68	45	22	5.12729	6.27028	3.86057
PD37114b_lo041	Non-Alcoholic Cirrhosis	Liver	WGS	61.5	89	55	34	3.53927	4.13078	2.93724
PD37114b_lo042	Non-Alcoholic Cirrhosis	Liver	WGS	61.5	92	64	29	5.45187	7.12797	3.76986
PD37114b_lo043	Non-Alcoholic Cirrhosis	Liver	WGS	61.5	73	54	19	5.49855	7.18754	3.50361
PD37114b_lo044	Non-Alcoholic Cirrhosis	Liver	WGS	61.5	103	61	41	4.87409	5.45691	4.24448
PD37115b_lo002	Non-Alcoholic Cirrhosis	Liver	WGS	64.8	8	8	0	2.49107	3.75933	1.11357
PD37115b_lo003	Non-Alcoholic Cirrhosis	Liver	WGS	64.8	7	5	2	5.85839	7.11513	4.32909
PD37115b_lo004	Non-Alcoholic Cirrhosis	Liver	WGS	64.8	25	16	10	3.59209	3.95291	3.1595
PD37115b_lo005	Non-Alcoholic Cirrhosis	Liver	WGS	64.8	0	0	0	1.69133	1.44682	1.95574
PD37115b_lo006	Non-Alcoholic Cirrhosis	Liver	WGS	64.8	8	6	0	2.84907	3.91505	1.84459
PD37115b_lo010	Non-Alcoholic Cirrhosis	Liver	WGS	64.8	8	0	5	2.27904	1.98665	2.56182
PD37115b_lo011	Non-Alcoholic Cirrhosis	Liver	WGS	64.8	9	5	5	2.92353	2.90643	2.94083
PD37115b_lo012	Non-Alcoholic Cirrhosis	Liver	WGS	64.8	12	9	0	4.03928	5.85221	2.40215
PD37115b_lo014	Non-Alcoholic Cirrhosis	Liver	WGS	64.8	0	0	0	1.48216	1.66791	1.29052
PD37115b_lo015	Non-Alcoholic Cirrhosis	Liver	WGS	64.8	10	4	6	2.76038	2.35412	3.18834
PD37115b_lo018	Non-Alcoholic Cirrhosis	Liver	WGS	64.8	11	6	5	3.21394	3.53443	2.87837
PD37115b_lo020	Non-Alcoholic Cirrhosis	Liver	WGS	64.8	0	0	0	1.22439	1.63724	0.813917
PD37115b_lo021	Non-Alcoholic Cirrhosis	Liver	WGS	64.8	4	0	4	2.12306	1.06584	3.17175
PD37115b_lo022	Non-Alcoholic Cirrhosis	Liver	WGS	64.8	0	0	0	1.57235	1.85945	1.25053
PD37115b_lo023	Non-Alcoholic Cirrhosis	Liver	WGS	64.8	8	4	5	3.72922	3.36581	4.09793
PD37115b_lo024	Non-Alcoholic Cirrhosis	Liver	WGS	64.8	8	6	0	4.99471	6.19453	3.44002
PD37115b_lo025	Non-Alcoholic Cirrhosis	Liver	WGS	64.8	10	6	0	2.15595	2.29189	2.00714
PD37115b_lo026	Non-Alcoholic Cirrhosis	Liver	WGS	64.8	16	11	5	4.84786	6.27798	3.40666
PD37115b_lo027	Non-Alcoholic Cirrhosis	Liver	WGS	64.8	0	0	0	1.15853	1.71503	0.58706
PD37115b_lo028	Non-Alcoholic Cirrhosis	Liver	WGS	64.8	6	3	0	2.91654	3.05313	2.76208
PD37115b_lo029	Non-Alcoholic Cirrhosis	Liver	WGS	64.8	10	6	0	2.79484	3.3125	2.2641
PD37115b_lo030	Non-Alcoholic Cirrhosis	Liver	WGS	64.8	5	5	0	2.65271	4.23372	1.2511
PD37115b_lo031	Non-Alcoholic Cirrhosis	Liver	WGS	64.8	6	4	0	2.048	2.24403	1.82482
PD37115b_lo032	Non-Alcoholic Cirrhosis	Liver	WGS	64.8	0	0	0	1.28954	1.33914	1.24349
PD37115b_lo033	Non-Alcoholic Cirrhosis	Liver	WGS	64.8	11	7	4	3.46031	3.80539	3.00599
PD37115b_lo034	Non-Alcoholic Cirrhosis	Liver	WGS	64.8	9	7	0	3.33427	4.47242	2.12026
PD37115b_lo035	Non-Alcoholic Cirrhosis	Liver	WGS	64.8	10	7	4	4.41085	5.45255	3.37821
PD37115b_lo036	Non-Alcoholic Cirrhosis	Liver	WGS	64.8	15	10	0	2.58194	3.25543	1.91993
PD37115b_lo037	Non-Alcoholic Cirrhosis	Liver	WGS	64.8	5	0	4	2.97662	1.5935	4.55971
PD37115b_lo038	Non-Alcoholic Cirrhosis	Liver	WGS	64.8	25	17	8	4.78376	5.83385	3.6042
PD37115b_lo039	Non-Alcoholic Cirrhosis	Liver	WGS	64.8	11	7	4	3.45684	3.88652	2.96512
PD37115b_lo040	Non-Alcoholic Cirrhosis	Liver	WGS	64.8	17	11	6	6.59683	8.04723	4.94247
PD37115b_lo041	Non-Alcoholic Cirrhosis	Liver	WGS	64.8	17	14	0	2.96707	4.00161	1.87587
PD37115b_lo044	Non-Alcoholic Cirrhosis	Liver	WGS	64.8	5	3	0	5.24103	6.67974	3.66308
PD37116b_lo001	Non-Alcoholic Cirrhosis	Liver	WGS	66.6	132	82	49	5.37454	6.30791	4.38174
PD37116b_lo002	Non-Alcoholic Cirrhosis	Liver	WGS	66.6	116	79	37	5.16685	6.40955	3.78663
PD37116b_lo003	Non-Alcoholic Cirrhosis	Liver	WGS	66.6	85	58	27	4.42236	5.3986	3.32707
PD37116b_lo004	Non-Alcoholic Cirrhosis	Liver	WGS	66.6	118	82	36	5.30707	6.69829	3.77212
PD37116b_lo005	Non-Alcoholic Cirrhosis	Liver	WGS	66.6	115	79	36	5.50984	6.86778	3.99561
PD37116b_lo006	Non-Alcoholic Cirrhosis	Liver	WGS	66.6	52	34	18	4.88377	5.99848	3.74303
PD37116b_lo007	Non-Alcoholic Cirrhosis	Liver	WGS	66.6	61	43	18	4.95027	6.56438	3.33953
PD37116b_lo008	Non-Alcoholic Cirrhosis	Liver	WGS	66.6	93	52	41	4.04927	4.41388	3.68506
PD37116b_lo011	Non-Alcoholic Cirrhosis	Liver	WGS	66.6	83	54	29	4.8495	5.71268	3.87391
PD37116b_lo014	Non-Alcoholic Cirrhosis	Liver	WGS	66.6	54	37	17	5.4306	6.66382	4.03467
PD37116b_lo015	Non-Alcoholic Cirrhosis	Liver	WGS	66.6	73	48	26	4.24919	5.1397	3.32936
PD37116b_lo017	Non-Alcoholic Cirrhosis	Liver	WGS	66.6	83	42	41	4.33818	4.28221	4.39783
PD37116b_lo018	Non-Alcoholic Cirrhosis	Liver	WGS	66.6	79	58	22	4.35056	5.7402	2.87446
PD37116b_lo019	Non-Alcoholic Cirrhosis	Liver	WGS	66.6	79	60	19	4.86569	6.47453	3.02523
PD37116b_lo020	Non-Alcoholic Cirrhosis	Liver	WGS	66.6	82	56	26	4.55381	5.67547	3.34049
PD37116b_lo021	Non-Alcoholic Cirrhosis	Liver	WGS	66.6	63	39	25	4.97054	5.57241	4.28998
PD37116b_lo022	Non-Alcoholic Cirrhosis	Liver	WGS	66.6	80	50	31	3.80611	4.5039	3.11888
PD37116b_lo023	Non-Alcoholic Cirrhosis	Liver	WGS	66.6	124	83	40	5.84953	7.17766	4.34856
PD37116b_lo024	Non-Alcoholic Cirrhosis	Liver	WGS	66.6	94	66	28	5.14555	6.44196	3.66887
PD37116b_lo025	Non-Alcoholic Cirrhosis	Liver	WGS	66.6	96	57	39	4.86307	5.49768	4.19796
PD37116b_lo026	Non-Alcoholic Cirrhosis	Liver	WGS	66.6	95	55	39	4.20786	4.75081	3.66491
PD37116b_lo027	Non-Alcoholic Cirrhosis	Liver	WGS	66.6	112	80	32	5.71741	7.65464	3.73892
PD37116b_lo028	Non-Alcoholic Cirrhosis	Liver	WGS	66.6	96	72	24	5.14788	7.0867	3.10748
PD37116b_lo029	Non-Alcoholic Cirrhosis	Liver	WGS	66.6	104	74	30	5.17228	6.74086	3.49002
PD37116b_lo030	Non-Alcoholic Cirrhosis	Liver	WGS	66.6	106	71	34	4.86272	5.8858	3.68931
PD37116b_lo031	Non-Alcoholic Cirrhosis	Liver	WGS	66.6	113	75	39	5.10895	6.16039	3.95392
PD37116b_lo032	Non-Alcoholic Cirrhosis	Liver	WGS	66.6	90	65	25	4.42865	5.8488	2.95558
PD37116b_lo033	Non-Alcoholic Cirrhosis	Liver	WGS	66.6	88	54	34	3.83025	4.31131	3.30365
PD37116b_lo034	Non-Alcoholic Cirrhosis	Liver	WGS	66.6	92	55	37	3.93975	4.36026	3.48134
PD37116b_lo035	Non-Alcoholic Cirrhosis	Liver	WGS	66.6	118	71	48	5.01587	5.65872	4.33307
PD37116b_lo036	Non-Alcoholic Cirrhosis	Liver	WGS	66.6	117	78	38	4.95021	6.04957	3.72615
PD37116b_lo037	Non-Alcoholic Cirrhosis	Liver	WGS	66.6	112	80	32	5.19831	6.61463	3.5918
PD37116b_lo038	Non-Alcoholic Cirrhosis	Liver	WGS	66.6	96	57	39	5.47626	5.94222	4.9317
PD37116b_lo039	Non-Alcoholic Cirrhosis	Liver	WGS	66.6	106	66	40	4.72729	5.40937	3.96349
PD37116b_lo040	Non-Alcoholic Cirrhosis	Liver	WGS	66.6	98	69	29	5.05317	6.6091	3.44902
PD37116b_lo041	Non-Alcoholic Cirrhosis	Liver	WGS	66.6	79	54	25	4.73102	5.83423	3.50141
PD37116b_lo042	Non-Alcoholic Cirrhosis	Liver	WGS	66.6	76	48	28	4.85577	5.75964	3.91744
PD37116b_lo043	Non-Alcoholic Cirrhosis	Liver	WGS	66.6	64	40	24	3.61988	4.2252	2.98936
PD37116b_lo044	Non-Alcoholic Cirrhosis	Liver	WGS	66.6	2	2	0	10.1111	15.1667	0
PD37116b_lo045	Non-Alcoholic Cirrhosis	Liver	WGS	66.6	161	97	65	3.39113	3.82248	2.94664
PD37116b_lo046	Non-Alcoholic Cirrhosis	Liver	WGS	66.6	163	93	70	3.34931	3.68105	3.0149
PD37116b_lo047	Non-Alcoholic Cirrhosis	Liver	WGS	66.6	176	102	75	3.53051	3.86553	3.18371
PD37116b_lo048	Non-Alcoholic Cirrhosis	Liver	WGS	66.6	166	100	66	3.36586	3.79073	2.92067
PD37118b_lo001	Non-Alcoholic Cirrhosis	Liver	WGS	61.1	68	49	19	5.20882	6.93131	3.41645
PD37118b_lo003	Non-Alcoholic Cirrhosis	Liver	WGS	61.1	119	82	37	5.24184	6.64693	3.74978
PD37118b_lo005	Non-Alcoholic Cirrhosis	Liver	WGS	61.1	103	61	42	4.73916	5.4039	4.06882
PD37118b_lo006	Non-Alcoholic Cirrhosis	Liver	WGS	61.1	116	77	38	5.42749	6.69497	4.05702
PD37118b_lo007	Non-Alcoholic Cirrhosis	Liver	WGS	61.1	126	81	45	5.40409	6.49251	4.24591
PD37118b_lo009	Non-Alcoholic Cirrhosis	Liver	WGS	61.1	102	69	33	5.40436	6.60382	4.05013
PD37118b_lo010	Non-Alcoholic Cirrhosis	Liver	WGS	61.1	89	56	33	4.76071	5.68557	3.82138
PD37118b_lo012	Non-Alcoholic Cirrhosis	Liver	WGS	61.1	104	73	31	5.62636	7.33145	3.82568
PD37118b_lo015	Non-Alcoholic Cirrhosis	Liver	WGS	61.1	104	69	35	4.97108	6.36393	3.61824
PD37118b_lo017	Non-Alcoholic Cirrhosis	Liver	WGS	61.1	85	52	33	5.41982	6.10251	4.65164
PD37118b_lo018	Non-Alcoholic Cirrhosis	Liver	WGS	61.1	100	60	40	5.0743	5.79153	4.32278
PD37118b_lo020	Non-Alcoholic Cirrhosis	Liver	WGS	61.1	102	68	34	5.6262	6.84793	4.24817
PD37118b_lo023	Non-Alcoholic Cirrhosis	Liver	WGS	61.1	73	60	12	5.52712	8.05217	2.65488
PD37118b_lo024	Non-Alcoholic Cirrhosis	Liver	WGS	61.1	62	44	19	7.49924	9.35669	5.2703
PD37118b_lo025	Non-Alcoholic Cirrhosis	Liver	WGS	61.1	96	70	27	5.25027	6.71813	3.53738
PD37118b_lo027	Non-Alcoholic Cirrhosis	Liver	WGS	61.1	116	79	36	4.69854	5.77458	3.47845
PD37118b_lo029	Non-Alcoholic Cirrhosis	Liver	WGS	61.1	153	92	61	5.45587	6.23572	4.64421
PD37118b_lo031	Non-Alcoholic Cirrhosis	Liver	WGS	61.1	135	91	44	5.59905	7.5331	3.8431
PD37118b_lo033	Non-Alcoholic Cirrhosis	Liver	WGS	61.1	74	48	26	5.58924	6.86702	4.2781
PD37118b_lo035	Non-Alcoholic Cirrhosis	Liver	WGS	61.1	157	103	53	5.4342	6.84936	4.01905
PD37118b_lo038	Non-Alcoholic Cirrhosis	Liver	WGS	61.1	114	76	38	5.25552	6.506	3.92443
PD37118b_lo039	Non-Alcoholic Cirrhosis	Liver	WGS	61.1	124	70	53	4.92792	5.39163	4.45081
PD37118b_lo041	Non-Alcoholic Cirrhosis	Liver	WGS	61.1	106	69	37	4.62148	5.69629	3.52576
PD37118b_lo042	Non-Alcoholic Cirrhosis	Liver	WGS	61.1	148	93	55	5.44824	6.55933	4.31566
PD37118b_lo043	Non-Alcoholic Cirrhosis	Liver	WGS	61.1	99	58	41	4.72262	5.3238	4.10461
PD37118b_lo044	Non-Alcoholic Cirrhosis	Liver	WGS	61.1	98	59	39	4.67894	5.21306	4.09056
PSC1_CLONE1	Primary Sclerosing Cholangitis (PSC)	Liver	WGS	37	118	74	43	4.53794	5.45122	3.6185
PSC2_CLONE1	Primary Sclerosing Cholangitis (PSC)	Liver	WGS	57	105	66	39	4.30202	4.97257	3.56343
PSC2_CLONE4	Primary Sclerosing Cholangitis (PSC)	Liver	WGS	57	112	69	44	4.64765	5.21125	4.0118
PSC2_CLONE7	Primary Sclerosing Cholangitis (PSC)	Liver	WGS	57	130	71	59	5.31488	5.88868	4.78631
PSC2_CLONE8	Primary Sclerosing Cholangitis (PSC)	Liver	WGS	57	102	65	37	4.52496	5.22213	3.74145
PSC2_CLONE9	Primary Sclerosing Cholangitis (PSC)	Liver	WGS	57	118	74	44	4.61671	5.31427	3.83941
PSC4_CLONE2	Primary Sclerosing Cholangitis (PSC)	Liver	WGS	52	146	95	51	4.77905	5.864	3.66503
PSC4_CLONE3	Primary Sclerosing Cholangitis (PSC)	Liver	WGS	52	217	131	86	4.9113	5.62085	4.17052
PD26988ab	Chronic Obstructive Pulmonary Disease (COPD)	Lung	WGS	81	175	99	76	3.59277	3.92038	3.26033
PD26988ad	Chronic Obstructive Pulmonary Disease (COPD)	Lung	WGS	81	195	131	64	3.07054	3.72515	2.38775
PD26988ae	Chronic Obstructive Pulmonary Disease (COPD)	Lung	WGS	81	160	120	40	3.25567	4.31916	2.15301
PD26988af	Chronic Obstructive Pulmonary Disease (COPD)	Lung	WGS	81	198	115	83	4.77157	5.34621	4.18548
PD26988ag	Chronic Obstructive Pulmonary Disease (COPD)	Lung	WGS	81	133	84	49	5.29762	6.31072	4.23526
PD26988d	Chronic Obstructive Pulmonary Disease (COPD)	Lung	WGS	81	120	75	45	5.25538	6.14143	4.31606
PD26988e	Chronic Obstructive Pulmonary Disease (COPD)	Lung	WGS	81	211	147	64	3.65673	4.62597	2.64906
PD26988f	Chronic Obstructive Pulmonary Disease (COPD)	Lung	WGS	81	119	74	45	5.23432	6.11444	4.30917
PD26988i	Chronic Obstructive Pulmonary Disease (COPD)	Lung	WGS	81	203	141	61	3.79592	4.82172	2.73009
PD26988j	Chronic Obstructive Pulmonary Disease (COPD)	Lung	WGS	81	220	135	86	3.63262	4.24504	3.03131
PD26988l	Chronic Obstructive Pulmonary Disease (COPD)	Lung	WGS	81	186	116	71	3.26006	3.75491	2.74511
PD26988m	Chronic Obstructive Pulmonary Disease (COPD)	Lung	WGS	81	145	85	60	5.63645	6.41677	4.8433
PD26988n	Chronic Obstructive Pulmonary Disease (COPD)	Lung	WGS	81	126	89	38	4.97848	6.4034	3.45523
PD26988o	Chronic Obstructive Pulmonary Disease (COPD)	Lung	WGS	81	145	86	59	5.20981	5.92841	4.47473
PD26988p	Chronic Obstructive Pulmonary Disease (COPD)	Lung	WGS	81	182	107	75	3.32573	3.70562	2.93976
PD26988q	Chronic Obstructive Pulmonary Disease (COPD)	Lung	WGS	81	170	115	55	3.32664	4.07132	2.54814
PD26988r	Chronic Obstructive Pulmonary Disease (COPD)	Lung	WGS	81	198	116	82	4.5861	5.18353	3.98008
PD26988s	Chronic Obstructive Pulmonary Disease (COPD)	Lung	WGS	81	118	81	38	5.75108	7.49636	4.0132
PD26988t	Chronic Obstructive Pulmonary Disease (COPD)	Lung	WGS	81	170	82	88	2.69306	2.62495	2.7616
PD26988u	Chronic Obstructive Pulmonary Disease (COPD)	Lung	WGS	81	132	80	53	3.73067	4.28451	3.17615
PD26988v	Chronic Obstructive Pulmonary Disease (COPD)	Lung	WGS	81	121	73	47	5.14282	6.06575	4.22943
PD26988x	Chronic Obstructive Pulmonary Disease (COPD)	Lung	WGS	81	142	84	57	3.42147	3.85031	2.98131
PD26988y	Chronic Obstructive Pulmonary Disease (COPD)	Lung	WGS	81	112	76	37	5.51732	7.13371	3.92154
PD26988z	Chronic Obstructive Pulmonary Disease (COPD)	Lung	WGS	81	155	100	56	5.36533	6.48654	4.19362
PD30160a	Chronic Obstructive Pulmonary Disease (COPD)	Lung	WGS	71	79	41	38	4.49829	4.55527	4.43825
PD30160c	Chronic Obstructive Pulmonary Disease (COPD)	Lung	WGS	71	110	69	41	4.69008	5.57631	3.78724
PD30160d	Chronic Obstructive Pulmonary Disease (COPD)	Lung	WGS	71	95	72	23	3.10259	4.08093	2.06001
PD30160f	Chronic Obstructive Pulmonary Disease (COPD)	Lung	WGS	71	101	59	42	4.16126	4.73283	3.5992
PD30160g	Chronic Obstructive Pulmonary Disease (COPD)	Lung	WGS	71	89	58	31	5.14795	6.43543	3.87451
PD30160i	Chronic Obstructive Pulmonary Disease (COPD)	Lung	WGS	71	111	62	49	3.89996	4.12529	3.65559
PD30160j	Chronic Obstructive Pulmonary Disease (COPD)	Lung	WGS	71	121	67	54	3.59551	3.84901	3.33587
PD30160l	Chronic Obstructive Pulmonary Disease (COPD)	Lung	WGS	71	62	43	20	4.37205	5.63748	3.11733
PD30160m	Chronic Obstructive Pulmonary Disease (COPD)	Lung	WGS	71	88	57	31	4.98157	6.03495	3.88396
PD30160o	Chronic Obstructive Pulmonary Disease (COPD)	Lung	WGS	71	150	92	58	3.80198	4.30639	3.25698
PD30160p	Chronic Obstructive Pulmonary Disease (COPD)	Lung	WGS	71	126	77	49	3.54011	4.09902	2.98002
PD34207ab	Chronic Obstructive Pulmonary Disease (COPD)	Lung	WGS	65	143	87	56	2.97946	3.34906	2.58999
PD34207ac	Chronic Obstructive Pulmonary Disease (COPD)	Lung	WGS	65	160	95	66	2.56573	2.8123	2.30916
PD34207ad	Chronic Obstructive Pulmonary Disease (COPD)	Lung	WGS	65	121	82	39	3.0538	3.78905	2.31417
PD34207ae	Chronic Obstructive Pulmonary Disease (COPD)	Lung	WGS	65	96	57	39	2.76102	3.03009	2.47376
PD34207af	Chronic Obstructive Pulmonary Disease (COPD)	Lung	WGS	65	126	82	44	2.69557	3.14313	2.22116
PD34207ag	Chronic Obstructive Pulmonary Disease (COPD)	Lung	WGS	65	139	92	47	2.9348	3.46529	2.36519
PD34207ah	Chronic Obstructive Pulmonary Disease (COPD)	Lung	WGS	65	113	66	48	3.03518	3.32993	2.73208
PD34207ai	Chronic Obstructive Pulmonary Disease (COPD)	Lung	WGS	65	158	87	71	3.15665	3.30855	2.99719
PD34207aj	Chronic Obstructive Pulmonary Disease (COPD)	Lung	WGS	65	118	69	49	2.78214	3.04735	2.50492
PD34207ak	Chronic Obstructive Pulmonary Disease (COPD)	Lung	WGS	65	126	77	50	3.31911	3.74321	2.86988
PD34207am	Chronic Obstructive Pulmonary Disease (COPD)	Lung	WGS	65	102	57	45	3.17985	3.36282	2.98631
PD34207an	Chronic Obstructive Pulmonary Disease (COPD)	Lung	WGS	65	107	52	55	3.56715	3.43989	3.70039
PD34207ap	Chronic Obstructive Pulmonary Disease (COPD)	Lung	WGS	65	121	73	47	2.76988	3.11361	2.41449
PD34207aq	Chronic Obstructive Pulmonary Disease (COPD)	Lung	WGS	65	112	72	40	3.02462	3.57165	2.46185
PD34207ar	Chronic Obstructive Pulmonary Disease (COPD)	Lung	WGS	65	62	42	20	4.01902	4.99818	2.98569
PD34207as	Chronic Obstructive Pulmonary Disease (COPD)	Lung	WGS	65	107	58	49	2.74066	2.89341	2.59023
PD34207at	Chronic Obstructive Pulmonary Disease (COPD)	Lung	WGS	65	147	101	47	2.45177	2.9759	1.92147
PD34207au	Chronic Obstructive Pulmonary Disease (COPD)	Lung	WGS	65	112	78	34	2.61404	3.1639	2.02426
PD34207av	Chronic Obstructive Pulmonary Disease (COPD)	Lung	WGS	65	122	74	48	3.08083	3.44151	2.69441
PD34207aw	Chronic Obstructive Pulmonary Disease (COPD)	Lung	WGS	65	109	71	38	2.61291	2.99416	2.19055
PD34207ax	Chronic Obstructive Pulmonary Disease (COPD)	Lung	WGS	65	86	54	32	2.7103	3.10615	2.29907
PD34207ay	Chronic Obstructive Pulmonary Disease (COPD)	Lung	WGS	65	176	103	73	3.0814	3.39737	2.75345
PD34207az	Chronic Obstructive Pulmonary Disease (COPD)	Lung	WGS	65	124	72	51	2.86582	3.15967	2.56481
PD34207bb	Chronic Obstructive Pulmonary Disease (COPD)	Lung	WGS	65	117	66	51	2.41422	2.58093	2.24553
PD34207be	Chronic Obstructive Pulmonary Disease (COPD)	Lung	WGS	65	44	27	17	3.68932	4.20427	3.13618
PD34207bf	Chronic Obstructive Pulmonary Disease (COPD)	Lung	WGS	65	114	67	46	2.82578	3.13869	2.50473
PD34207bg	Chronic Obstructive Pulmonary Disease (COPD)	Lung	WGS	65	123	64	60	2.07458	2.09114	2.05745
PD34207bh	Chronic Obstructive Pulmonary Disease (COPD)	Lung	WGS	65	129	79	49	3.07439	3.52038	2.61478
PD34207bi	Chronic Obstructive Pulmonary Disease (COPD)	Lung	WGS	65	103	69	34	2.84622	3.41113	2.24809
PD34207bk	Chronic Obstructive Pulmonary Disease (COPD)	Lung	WGS	65	94	52	42	3.10488	3.32373	2.88523
PD34207d	Chronic Obstructive Pulmonary Disease (COPD)	Lung	WGS	65	109	69	40	2.80366	3.26476	2.33687
PD34207e	Chronic Obstructive Pulmonary Disease (COPD)	Lung	WGS	65	105	65	40	2.93377	3.31374	2.52569
PD34207f	Chronic Obstructive Pulmonary Disease (COPD)	Lung	WGS	65	124	71	53	3.23841	3.47767	2.98432
PD34207g	Chronic Obstructive Pulmonary Disease (COPD)	Lung	WGS	65	153	84	70	2.58833	2.69493	2.47695
PD34207h	Chronic Obstructive Pulmonary Disease (COPD)	Lung	WGS	65	139	64	75	2.45167	2.30193	2.61024
PD34207i	Chronic Obstructive Pulmonary Disease (COPD)	Lung	WGS	65	87	51	36	3.11673	3.38162	2.83156
PD34207j	Chronic Obstructive Pulmonary Disease (COPD)	Lung	WGS	65	104	57	46	3.1145	3.24408	2.97367
PD34207k	Chronic Obstructive Pulmonary Disease (COPD)	Lung	WGS	65	137	88	49	2.284	2.61674	1.94049
PD34207m	Chronic Obstructive Pulmonary Disease (COPD)	Lung	WGS	65	146	82	64	3.16762	3.3776	2.94841
PD34207n	Chronic Obstructive Pulmonary Disease (COPD)	Lung	WGS	65	94	62	33	3.01715	3.54722	2.44569
PD34207o	Chronic Obstructive Pulmonary Disease (COPD)	Lung	WGS	65	105	73	32	2.99163	3.72238	2.23511
PD34207r	Chronic Obstructive Pulmonary Disease (COPD)	Lung	WGS	65	170	99	71	2.58114	2.80986	2.34415
PD34207t	Chronic Obstructive Pulmonary Disease (COPD)	Lung	WGS	65	120	76	44	2.83825	3.2835	2.37258
PD34207u	Chronic Obstructive Pulmonary Disease (COPD)	Lung	WGS	65	97	59	38	2.57245	2.92669	2.22508
PD34207v	Chronic Obstructive Pulmonary Disease (COPD)	Lung	WGS	65	134	77	57	2.71566	2.95379	2.4746
PD34207w	Chronic Obstructive Pulmonary Disease (COPD)	Lung	WGS	65	110	65	46	3.18452	3.53269	2.83086
PD34207x	Chronic Obstructive Pulmonary Disease (COPD)	Lung	WGS	65	102	56	46	2.63937	2.80586	2.47354
PD34207y	Chronic Obstructive Pulmonary Disease (COPD)	Lung	WGS	65	170	99	71	2.3796	2.61653	2.14585
PD34211ab	Chronic Obstructive Pulmonary Disease (COPD)	Lung	WGS	74	241	150	91	3.10451	3.52727	2.64987
PD34211ac	Chronic Obstructive Pulmonary Disease (COPD)	Lung	WGS	74	186	107	79	2.74663	2.97374	2.51258
PD34211ad	Chronic Obstructive Pulmonary Disease (COPD)	Lung	WGS	74	223	138	85	3.18532	3.67205	2.68452
PD34211ae	Chronic Obstructive Pulmonary Disease (COPD)	Lung	WGS	74	220	133	87	3.08525	3.47401	2.68155
PD34211af	Chronic Obstructive Pulmonary Disease (COPD)	Lung	WGS	74	179	109	70	2.62283	2.94691	2.28801
PD34211ag	Chronic Obstructive Pulmonary Disease (COPD)	Lung	WGS	74	180	102	78	3.25046	3.51061	2.98051
PD34211ah	Chronic Obstructive Pulmonary Disease (COPD)	Lung	WGS	74	185	109	76	2.7678	3.06045	2.46689
PD34211ai	Chronic Obstructive Pulmonary Disease (COPD)	Lung	WGS	74	230	148	82	3.27564	3.87821	2.65398
PD34211aj	Chronic Obstructive Pulmonary Disease (COPD)	Lung	WGS	74	252	153	99	3.1799	3.62196	2.72935
PD34211ak	Chronic Obstructive Pulmonary Disease (COPD)	Lung	WGS	74	83	51	32	4.94905	5.83383	4.04373
PD34211al	Chronic Obstructive Pulmonary Disease (COPD)	Lung	WGS	74	227	135	92	3.00293	3.30744	2.67908
PD34211am	Chronic Obstructive Pulmonary Disease (COPD)	Lung	WGS	74	155	101	54	2.97425	3.55425	2.38435
PD34211an	Chronic Obstructive Pulmonary Disease (COPD)	Lung	WGS	74	195	139	56	2.90866	3.67907	2.11182
PD34211ao	Chronic Obstructive Pulmonary Disease (COPD)	Lung	WGS	74	196	125	70	3.04872	3.60969	2.483
PD34211ap	Chronic Obstructive Pulmonary Disease (COPD)	Lung	WGS	74	173	98	75	2.89381	3.10094	2.67907
PD34211aq	Chronic Obstructive Pulmonary Disease (COPD)	Lung	WGS	74	231	150	81	3.02823	3.55227	2.46859
PD34211ar	Chronic Obstructive Pulmonary Disease (COPD)	Lung	WGS	74	186	133	53	3.14241	3.96445	2.26314
PD34211as	Chronic Obstructive Pulmonary Disease (COPD)	Lung	WGS	74	190	106	84	3.3732	3.61047	3.12757
PD34211at	Chronic Obstructive Pulmonary Disease (COPD)	Lung	WGS	74	235	151	84	3.13677	3.68784	2.56241
PD34211au	Chronic Obstructive Pulmonary Disease (COPD)	Lung	WGS	74	209	146	64	3.30128	4.1367	2.42915
PD34211av	Chronic Obstructive Pulmonary Disease (COPD)	Lung	WGS	74	189	111	78	3.07479	3.3319	2.79171
PD34211aw	Chronic Obstructive Pulmonary Disease (COPD)	Lung	WGS	74	227	152	75	3.39767	4.17609	2.60243
PD34211ax	Chronic Obstructive Pulmonary Disease (COPD)	Lung	WGS	74	235	159	76	3.11734	3.85972	2.36939
PD34211ay	Chronic Obstructive Pulmonary Disease (COPD)	Lung	WGS	74	214	133	80	2.95303	3.39836	2.49238
PD34211az	Chronic Obstructive Pulmonary Disease (COPD)	Lung	WGS	74	91	59	32	4.71188	5.55984	3.77081
PD34211c	Chronic Obstructive Pulmonary Disease (COPD)	Lung	WGS	74	194	134	60	2.90911	3.55176	2.22281
PD34211d	Chronic Obstructive Pulmonary Disease (COPD)	Lung	WGS	74	232	156	77	3.08511	3.78497	2.3787
PD34211e	Chronic Obstructive Pulmonary Disease (COPD)	Lung	WGS	74	234	133	101	3.23875	3.48736	2.97889
PD34211f	Chronic Obstructive Pulmonary Disease (COPD)	Lung	WGS	74	207	139	68	3.10518	3.75751	2.42052
PD34211g	Chronic Obstructive Pulmonary Disease (COPD)	Lung	WGS	74	178	120	59	2.9495	3.58171	2.30117
PD34211h	Chronic Obstructive Pulmonary Disease (COPD)	Lung	WGS	74	225	147	77	3.13843	3.74768	2.50412
PD34211i	Chronic Obstructive Pulmonary Disease (COPD)	Lung	WGS	74	214	126	88	3.03607	3.31924	2.73403
PD34211j	Chronic Obstructive Pulmonary Disease (COPD)	Lung	WGS	74	195	117	78	2.92056	3.29745	2.53957
PD34211k	Chronic Obstructive Pulmonary Disease (COPD)	Lung	WGS	74	216	118	98	2.78146	2.93824	2.62384
PD34211l	Chronic Obstructive Pulmonary Disease (COPD)	Lung	WGS	74	226	138	88	3.18947	3.59087	2.76213
PD34211m	Chronic Obstructive Pulmonary Disease (COPD)	Lung	WGS	74	211	136	74	3.09493	3.69269	2.48765
PD34211n	Chronic Obstructive Pulmonary Disease (COPD)	Lung	WGS	74	199	128	71	2.95163	3.47115	2.41413
PD34211o	Chronic Obstructive Pulmonary Disease (COPD)	Lung	WGS	74	199	134	65	3.05486	3.73811	2.35713
PD34211p	Chronic Obstructive Pulmonary Disease (COPD)	Lung	WGS	74	233	144	89	3.13702	3.55158	2.6941
PD34211q	Chronic Obstructive Pulmonary Disease (COPD)	Lung	WGS	74	231	146	85	2.87682	3.37218	2.37896
PD34211r	Chronic Obstructive Pulmonary Disease (COPD)	Lung	WGS	74	207	136	71	3.17742	3.80043	2.52335
PD34211s	Chronic Obstructive Pulmonary Disease (COPD)	Lung	WGS	74	177	111	66	3.08197	3.59026	2.5643
PD34211t	Chronic Obstructive Pulmonary Disease (COPD)	Lung	WGS	74	219	136	83	2.95939	3.36943	2.52897
PD34211u	Chronic Obstructive Pulmonary Disease (COPD)	Lung	WGS	74	158	94	64	2.59182	2.88071	2.29813
PD34211v	Chronic Obstructive Pulmonary Disease (COPD)	Lung	WGS	74	200	135	65	2.87799	3.50598	2.23638
PD34211w	Chronic Obstructive Pulmonary Disease (COPD)	Lung	WGS	74	223	138	84	2.96785	3.35824	2.54804
PD34211x	Chronic Obstructive Pulmonary Disease (COPD)	Lung	WGS	74	219	144	75	3.04137	3.62858	2.42615
PD34211y	Chronic Obstructive Pulmonary Disease (COPD)	Lung	WGS	74	209	115	94	3.03885	3.22616	2.84839
PD34211z	Chronic Obstructive Pulmonary Disease (COPD)	Lung	WGS	74	232	149	83	3.09959	3.65558	2.52836
PD37452ab	Chronic Obstructive Pulmonary Disease (COPD)	Lung	WGS	75	146	94	53	3.58532	4.28717	2.87614
PD37452ad	Chronic Obstructive Pulmonary Disease (COPD)	Lung	WGS	75	174	122	52	4.90388	6.44137	3.34855
PD37452af	Chronic Obstructive Pulmonary Disease (COPD)	Lung	WGS	75	144	95	49	4.24154	5.20269	3.24516
PD37452ag	Chronic Obstructive Pulmonary Disease (COPD)	Lung	WGS	75	117	87	29	3.83547	5.05214	2.49753
PD37452ah	Chronic Obstructive Pulmonary Disease (COPD)	Lung	WGS	75	234	147	87	3.75398	4.41261	3.07743
PD37452aj	Chronic Obstructive Pulmonary Disease (COPD)	Lung	WGS	75	140	87	53	2.54106	2.86606	2.19691
PD37452ak	Chronic Obstructive Pulmonary Disease (COPD)	Lung	WGS	75	213	117	96	2.86259	2.99789	2.72043
PD37452al	Chronic Obstructive Pulmonary Disease (COPD)	Lung	WGS	75	211	112	99	2.48313	2.53301	2.43042
PD37452am	Chronic Obstructive Pulmonary Disease (COPD)	Lung	WGS	75	235	147	88	3.78562	4.40483	3.13627
PD37452ap	Chronic Obstructive Pulmonary Disease (COPD)	Lung	WGS	75	183	100	83	2.78787	2.89444	2.67458
PD37452aq	Chronic Obstructive Pulmonary Disease (COPD)	Lung	WGS	75	202	118	84	2.44311	2.65508	2.22143
PD37452ar	Chronic Obstructive Pulmonary Disease (COPD)	Lung	WGS	75	245	151	93	3.80104	4.40059	3.17719
PD37452as	Chronic Obstructive Pulmonary Disease (COPD)	Lung	WGS	75	256	160	96	3.8745	4.51012	3.21172
PD37452au	Chronic Obstructive Pulmonary Disease (COPD)	Lung	WGS	75	224	149	75	3.39765	4.09654	2.65425
PD37452aw	Chronic Obstructive Pulmonary Disease (COPD)	Lung	WGS	75	116	76	39	6.39977	8.00365	4.7452
PD37452bc	Chronic Obstructive Pulmonary Disease (COPD)	Lung	WGS	75	165	111	54	3.16459	3.88928	2.43099
PD37452bf	Chronic Obstructive Pulmonary Disease (COPD)	Lung	WGS	75	162	106	57	3.23854	3.83844	2.60558
PD37452bn	Chronic Obstructive Pulmonary Disease (COPD)	Lung	WGS	75	161	101	60	3.35296	3.89635	2.78499
PD37452cd	Chronic Obstructive Pulmonary Disease (COPD)	Lung	WGS	75	163	99	64	4.03819	4.66478	3.40493
PD37452cj	Chronic Obstructive Pulmonary Disease (COPD)	Lung	WGS	75	180	118	62	3.48763	4.26183	2.71313
PD37452cv	Chronic Obstructive Pulmonary Disease (COPD)	Lung	WGS	75	108	80	28	4.93397	6.41932	3.21193
PD37452cz	Chronic Obstructive Pulmonary Disease (COPD)	Lung	WGS	75	190	131	58	4.19623	5.28524	3.03267
PD37452e	Chronic Obstructive Pulmonary Disease (COPD)	Lung	WGS	75	175	110	65	4.8839	5.6677	4.01809
PD37452g	Chronic Obstructive Pulmonary Disease (COPD)	Lung	WGS	75	127	79	49	4.39755	5.09902	3.6609
PD37452h	Chronic Obstructive Pulmonary Disease (COPD)	Lung	WGS	75	135	71	63	3.6247	3.76217	3.48587
PD37452j	Chronic Obstructive Pulmonary Disease (COPD)	Lung	WGS	75	159	105	55	4.20984	4.98728	3.33636
PD37452o	Chronic Obstructive Pulmonary Disease (COPD)	Lung	WGS	75	137	91	46	3.84863	4.71288	2.94172
PD37452p	Chronic Obstructive Pulmonary Disease (COPD)	Lung	WGS	75	151	90	61	4.09569	4.63728	3.53684
PD37452q	Chronic Obstructive Pulmonary Disease (COPD)	Lung	WGS	75	259	142	117	2.30217	2.40949	2.19183
PD37452r	Chronic Obstructive Pulmonary Disease (COPD)	Lung	WGS	75	188	117	71	5.06537	5.8609	4.20087
PD37452s	Chronic Obstructive Pulmonary Disease (COPD)	Lung	WGS	75	134	85	48	3.60831	4.22458	2.94841
PD37452t	Chronic Obstructive Pulmonary Disease (COPD)	Lung	WGS	75	145	89	56	4.21557	4.79093	3.59554
PD37452u	Chronic Obstructive Pulmonary Disease (COPD)	Lung	WGS	75	157	98	59	4.16545	4.76441	3.50682
PD37452v	Chronic Obstructive Pulmonary Disease (COPD)	Lung	WGS	75	152	95	57	3.58428	4.3029	2.89514
PD37452y	Chronic Obstructive Pulmonary Disease (COPD)	Lung	WGS	75	167	112	55	3.89736	4.70307	3.00567
PD37452z	Chronic Obstructive Pulmonary Disease (COPD)	Lung	WGS	75	224	150	75	3.59533	4.3877	2.76683
PD46562b_lo0004	Coeliac	Small intestine	WGS	52	702	452	250	7.19979	8.6159	5.64125
PD46562b_lo0005	Coeliac	Small intestine	WGS	52	740	495	246	7.29314	9.0426	5.37767
PD46562b_lo0006	Coeliac	Small intestine	WGS	52	618	417	202	6.91798	8.67568	5.01787
PD46562b_lo0007	Coeliac	Small intestine	WGS	52	399	271	128	7.44245	9.46868	5.27692
PD46562b_lo0008	Coeliac	Small intestine	WGS	52	314	199	116	7.75986	9.15898	6.22357
PD46562b_lo0009	Coeliac	Small intestine	WGS	52	840	582	258	6.9105	8.83809	4.80271
PD46562b_lo0010	Coeliac	Small intestine	WGS	52	583	376	207	6.97556	8.52404	5.3515
PD46562b_lo0011	Coeliac	Small intestine	WGS	52	873	581	293	7.07051	8.79628	5.21812
PD46563b_lo0001	Coeliac	Small intestine	WGS	67	1312	909	403	7.27896	9.13806	5.14255
PD46563b_lo0002	Coeliac	Small intestine	WGS	67	1642	1093	550	7.53016	9.33462	5.56491
PD46563b_lo0003	Coeliac	Small intestine	WGS	67	1877	1243	634	7.43152	9.01245	5.63818
PD46563b_lo0004	Coeliac	Small intestine	WGS	67	1862	1243	619	7.39106	9.05074	5.52043
PD46563b_lo0005	Coeliac	Small intestine	WGS	67	1738	1180	558	7.32648	9.14845	5.29543
PD46563b_lo0006	Coeliac	Small intestine	WGS	67	1960	1295	665	7.33869	8.86357	5.60001
PD46563b_lo0007	Coeliac	Small intestine	WGS	67	1861	1259	601	7.299	9.03497	5.33685
PD46563b_lo0008	Coeliac	Small intestine	WGS	67	1853	1246	607	7.33398	9.02369	5.4221
PD46563b_lo0009	Coeliac	Small intestine	WGS	67	1784	1196	587	7.18226	8.84414	5.3178
PD46563b_lo0010	Coeliac	Small intestine	WGS	67	1637	1107	530	7.43361	9.26389	5.39759
PD46563b_lo0011	Coeliac	Small intestine	WGS	67	1810	1239	571	7.38304	9.25968	5.27624
PD46563b_lo0012	Coeliac	Small intestine	WGS	67	1478	1014	464	7.384	9.16881	5.32004
PD46563b_lo0013	Coeliac	Small intestine	WGS	67	1542	1062	480	7.38198	9.19289	5.28552
PD46565b_lo0001	Coeliac	Small intestine	WGS	75	1619	1083	536	7.34553	9.07305	5.4303
PD46565b_lo0002	Coeliac	Small intestine	WGS	75	1606	1132	474	7.71761	9.92474	5.2224
PD46565b_lo0003	Coeliac	Small intestine	WGS	75	1805	1250	555	7.32127	9.30178	5.11149
PD46565b_lo0004	Coeliac	Small intestine	WGS	75	1458	991	466	7.33257	9.35983	5.17857
PD46565b_lo0005	Coeliac	Small intestine	WGS	75	1204	816	387	7.49745	9.36929	5.41557
PD46565b_lo0006	Coeliac	Small intestine	WGS	75	1549	1043	506	7.44854	9.32666	5.40241
PD46565c_lo0001	Coeliac	Small intestine	WGS	75	454	306	148	7.67852	9.62339	5.54811
PD46565c_lo0002	Coeliac	Small intestine	WGS	75	1787	1191	596	7.45397	9.11389	5.58073
PD46565c_lo0004	Coeliac	Small intestine	WGS	75	452	275	176	7.83739	8.97369	6.59313
PD46565c_lo0006	Coeliac	Small intestine	WGS	75	1708	1097	611	7.72661	9.20139	6.08439
PD46565c_lo0008	Coeliac	Small intestine	WGS	75	222	146	76	6.78891	8.49083	5.03577
PD46565c_lo0009	Coeliac	Small intestine	WGS	75	78	43	35	5.00948	5.3833	4.63076
PD46565c_lo0010	Coeliac	Small intestine	WGS	75	924	619	305	7.70677	9.48829	5.70381
PD46566b_lo0001	Coeliac	Small intestine	WGS	37	1066	698	369	7.10781	8.47609	5.53673
PD46566b_lo0002	Coeliac	Small intestine	WGS	37	933	610	323	7.73043	9.3633	5.9183
PD46566b_lo0003	Coeliac	Small intestine	WGS	37	942	619	324	7.79016	9.4291	5.9503
PD46566b_lo0004	Coeliac	Small intestine	WGS	37	1095	730	365	7.30955	9.002	5.43334
PD46566b_lo0007	Coeliac	Small intestine	WGS	37	1196	797	400	7.26869	9.01929	5.36754
PD46566b_lo0008	Coeliac	Small intestine	WGS	37	1223	784	439	7.31883	8.97568	5.60877
PD46568b_lo0002	Coeliac	Small intestine	WGS	41	775	559	216	7.05918	9.28287	4.57145
PD46568b_lo0004	Coeliac	Small intestine	WGS	41	575	361	214	7.48036	8.81776	6.03159
PD46568b_lo0005	Coeliac	Small intestine	WGS	41	652	459	193	7.17778	9.05209	4.97307
PD46568b_lo0007	Coeliac	Small intestine	WGS	41	683	507	176	7.06785	9.52774	4.31163
PD46568b_lo0009	Coeliac	Small intestine	WGS	41	721	525	197	7.08711	9.41147	4.50544
PD46568b_lo0010	Coeliac	Small intestine	WGS	41	680	452	228	7.12067	8.79446	5.29251
PD46568b_lo0011	Coeliac	Small intestine	WGS	41	714	504	210	6.87842	8.66155	4.77288
PD46568b_lo0012	Coeliac	Small intestine	WGS	41	724	497	227	6.91934	8.59942	4.99009
PD46568b_lo0013	Coeliac	Small intestine	WGS	41	750	515	235	6.91409	8.69893	4.92178
PD46568b_lo0014	Coeliac	Small intestine	WGS	41	760	527	233	6.9609	8.84426	4.86195
PD46568b_lo0015	Coeliac	Small intestine	WGS	41	738	505	233	6.94285	8.66583	4.99438
PD46568b_lo0016	Coeliac	Small intestine	WGS	41	743	520	224	7.00891	8.82901	4.90165
PD46568b_lo0017	Coeliac	Small intestine	WGS	41	699	456	243	7.3231	8.67033	5.75393
PD46568b_lo0019	Coeliac	Small intestine	WGS	41	766	524	243	7.28243	9.12395	5.21815
PD46573b_lo0001	Coeliac	Small intestine	WGS	78	1341	898	443	7.34341	9.01272	5.4592
PD46573b_lo0002	Coeliac	Small intestine	WGS	78	1954	1297	657	7.28727	8.92928	5.46207
PD46573b_lo0005	Coeliac	Small intestine	WGS	78	1732	1172	560	7.3808	9.08401	5.42722
PD46573b_lo0007	Coeliac	Small intestine	WGS	78	1982	1329	653	7.10501	8.82218	5.22004
PD46573b_lo0008	Coeliac	Small intestine	WGS	78	1109	760	349	7.21178	9.13924	5.09843
PD28690gu_AG1_AT_L1	Healthy	Adipose tissue	WGS	78	87	57	30	6.06739	7.66648	4.50225
PD28690gu_AG1_AT_L2	Healthy	Adipose tissue	WGS	78	100	70	29	6.16352	8.31293	4.02743
PD28690gu_AG1_AT_L3	Healthy	Adipose tissue	WGS	78	122	78	44	5.85715	7.18142	4.5067
PD28690gu_AG1_AT_L4	Healthy	Adipose tissue	WGS	78	136	86	50	5.84182	7.10859	4.56948
PD28690gu_AG1_AT_L5	Healthy	Adipose tissue	WGS	78	57	35	22	6.44758	7.83447	5.10798
PD28690bv_APP_4_A7	Healthy	Appendix	WGS	78	1807	1210	597	7.27301	9.04906	5.33539
PD28690bv_APP_4_A8	Healthy	Appendix	WGS	78	1303	879	424	6.87287	8.51508	5.04204
PD28690bv_APP_4_C7	Healthy	Appendix	WGS	78	1706	1103	603	7.42889	8.96449	5.75344
PD28690bv_APP1_C3	Healthy	Appendix	WGS	78	1622	1066	555	7.32509	8.92444	5.55808
PD28690bv_APP1_F2	Healthy	Appendix	WGS	78	1736	1179	557	7.21128	9.10553	5.15495
PD28690bv_APP1_G3	Healthy	Appendix	WGS	78	2010	1320	690	7.72433	9.37216	5.88425
PD28690bw_APP_3_A1	Healthy	Appendix	WGS	78	1052	726	326	7.45036	9.34471	5.28404
PD28690bw_APP_3_B2	Healthy	Appendix	WGS	78	1356	887	469	7.54396	9.10194	5.80002
PD28690bw_APP_3_C4	Healthy	Appendix	WGS	78	991	647	345	7.25189	8.87341	5.50875
PD28690bw_APP_3_D1	Healthy	Appendix	WGS	78	1716	1158	558	7.3983	9.23859	5.37314
PD28690bw_APP_3_D2	Healthy	Appendix	WGS	78	1125	767	359	7.54755	9.29685	5.51311
PD28690bw_APP_3_D4	Healthy	Appendix	WGS	78	685	443	242	7.03483	8.48717	5.45246
PD28690bw_APP_3_D5	Healthy	Appendix	WGS	78	1665	1119	546	7.54989	9.3489	5.5431
PD28690bw_APP_3_F2	Healthy	Appendix	WGS	78	944	655	289	7.25997	9.37927	4.98101
PD28690bw_APP_3_F3	Healthy	Appendix	WGS	78	1651	1098	553	7.49801	9.20794	5.59574
PD28690bw_APP_3_F4	Healthy	Appendix	WGS	78	1161	802	359	7.26111	9.04389	5.18812
PD28690bw_APP_3_G3	Healthy	Appendix	WGS	78	1116	731	385	7.17043	8.79152	5.42271
PD28690bw_APP_3_G4	Healthy	Appendix	WGS	78	1234	860	373	7.21584	9.05747	5.07146
PD28690bw_APP_3_H3	Healthy	Appendix	WGS	78	1130	748	382	7.53689	9.33012	5.59793
PD28690bw_APP_3_H4	Healthy	Appendix	WGS	78	1079	690	389	7.30964	8.77649	5.72664
C02_61F_b09_lo0017	Healthy	Bladder	WGS	61	97	51	46	3.22639	3.46559	3.01245
C02_61F_b10_lo0016	Healthy	Bladder	WGS	61	194	117	76	3.96169	4.70136	3.26572
C02_61F_b10_lo0044	Healthy	Bladder	WGS	61	204	108	95	3.06917	3.18154	2.95468
C03_67M_b08_lo0001	Healthy	Bladder	WGS	67	138	83	55	3.10079	3.54043	2.66463
C03_67M_b08_lo0030	Healthy	Bladder	WGS	67	142	68	74	3.22521	3.10641	3.34838
C03_67M_b08_lo0037	Healthy	Bladder	WGS	67	234	112	122	3.49157	3.32827	3.66272
C04_72M_b01_lo0006	Healthy	Bladder	WGS	72	190	109	81	3.59278	4.01357	3.18275
C04_72M_b01_lo0009	Healthy	Bladder	WGS	72	169	105	64	3.46439	4.04719	2.87682
C04_72M_b05_lo0008	Healthy	Bladder	WGS	72	175	97	78	4.93039	5.24444	4.59985
C04_72M_b06_lo0003	Healthy	Bladder	WGS	72	97	56	41	4.78518	5.40426	4.17418
C04_72M_b06_lo0040	Healthy	Bladder	WGS	72	114	62	52	4.09788	4.28198	3.90367
C04_72M_b07_lo0006	Healthy	Bladder	WGS	72	109	63	46	4.61773	5.23211	4.01489
C04_72M_b07_lo0033	Healthy	Bladder	WGS	72	130	80	49	4.21415	4.86559	3.5236
C04_72M_b10_lo0039	Healthy	Bladder	WGS	72	135	63	72	2.32553	2.25113	2.39901
C05_75M_b10_lo0029	Healthy	Bladder	WGS	75	144	92	52	4.81977	5.91651	3.73683
T01_25F_b04_lo0010	Healthy	Bladder	WGS	25	38	21	18	4.57253	4.74512	4.39194
T01_25F_b04_lo0022	Healthy	Bladder	WGS	25	30	21	9	5.45247	7.98529	3.4388
T02_35F_b05_lo0015	Healthy	Bladder	WGS	35	17	10	7	4.7997	5.53349	4.07857
T02_35F_b05_lo0045	Healthy	Bladder	WGS	35	36	24	12	5.089	6.35419	3.73947
T03_53F_b08_lo0056	Healthy	Bladder	WGS	53	176	87	89	3.01609	3.04025	2.99301
T03_53F_b08_lo0067	Healthy	Bladder	WGS	53	149	73	75	3.72676	3.64195	3.81473
T03_53F_b08_lo0076	Healthy	Bladder	WGS	53	225	92	133	3.50881	3.04215	3.98154
T03_53F_b08_lo0111	Healthy	Bladder	WGS	53	204	107	97	3.83351	3.91903	3.74562
T03_53F_b08_lo0122	Healthy	Bladder	WGS	53	156	77	80	3.37325	3.22929	3.53066
T04_55M_b01_lo0006	Healthy	Bladder	WGS	55	43	25	19	2.51403	2.73628	2.29384
T04_55M_b05_lo0010	Healthy	Bladder	WGS	55	101	61	40	3.64216	4.14219	3.12986
T04_55M_b05_lo0014	Healthy	Bladder	WGS	55	148	90	58	3.63962	4.19457	3.08044
T05_58M_b01_lo0004	Healthy	Bladder	WGS	58	63	34	30	4.20294	4.23263	4.16993
T05_58M_b01_lo0007	Healthy	Bladder	WGS	58	121	71	50	4.77525	5.31371	4.19915
T06_59M_b01_lo0091	Healthy	Bladder	WGS	59	57	33	24	4.95405	5.42046	4.44787
T06_59M_b01_lo0114	Healthy	Bladder	WGS	59	72	41	30	4.94185	5.29073	4.54955
T06_59M_b01_lo0115	Healthy	Bladder	WGS	59	32	16	16	4.3964	4.2604	4.54886
T07_59M_b01_lo0003	Healthy	Bladder	WGS	59	80	50	30	3.68013	4.29773	3.04754
T07_59M_b01_lo0038	Healthy	Bladder	WGS	59	114	45	69	2.29856	2.05918	2.52515
T08_61F_b01_lo0008	Healthy	Bladder	WGS	61	55	19	36	1.86159	1.61079	2.10228
T08_61F_b01_lo0015	Healthy	Bladder	WGS	61	36	22	14	3.45704	4.06676	2.86405
T08_61F_b01_lo0028	Healthy	Bladder	WGS	61	23	16	7	4.18932	5.4382	2.99952
T08_61F_b01_lo0035	Healthy	Bladder	WGS	61	27	0	25	1.71562	1.11235	2.26049
T08_61F_b01_lo0048	Healthy	Bladder	WGS	61	15	0	22	1.29875	0.73062	1.84956
T08_61F_b01_lo0054	Healthy	Bladder	WGS	61	13	5	8	3.42107	2.78343	4.105
T08_61F_b01_lo0056	Healthy	Bladder	WGS	61	31	22	9	4.15446	5.4292	2.85959
T08_61F_b01_lo0071	Healthy	Bladder	WGS	61	41	24	17	4.12621	4.6365	3.59318
T08_61F_b01_lo0076	Healthy	Bladder	WGS	61	45	34	11	2.97078	3.99863	1.93226
T08_61F_b01_lo0079	Healthy	Bladder	WGS	61	40	23	17	3.94622	4.45598	3.45251
T08_61F_b01_lo0084	Healthy	Bladder	WGS	61	0	0	0	7.19167	6.34559	8.29808
T08_61F_b01_lo0091	Healthy	Bladder	WGS	61	35	23	12	3.59603	4.31959	2.81121
T08_61F_b01_lo0154	Healthy	Bladder	WGS	61	55	38	17	3.27507	4.11583	2.42203
T08_61F_b01_lo0181	Healthy	Bladder	WGS	61	37	0	32	1.89054	1.22016	2.50133
T08_61F_b01_lo0183	Healthy	Bladder	WGS	61	62	22	40	1.92685	1.66801	2.17291
T08_61F_b02_lo0046	Healthy	Bladder	WGS	61	52	18	34	2.0093	1.71998	2.27248
T08_61F_b02_lo0201	Healthy	Bladder	WGS	61	61	37	24	3.39925	3.9432	2.87418
T08_61F_b02_lo0238	Healthy	Bladder	WGS	61	51	23	28	2.51126	2.40295	2.61104
T09_61M_b02_lo0027	Healthy	Bladder	WGS	61	54	32	22	5.00282	5.64182	4.34154
T09_61M_b05_lo0008	Healthy	Bladder	WGS	61	49	30	18	3.82196	4.56771	3.09263
T10_68F_b01_lo0012	Healthy	Bladder	WGS	68	106	74	32	4.81488	6.051	3.42933
T10_68F_b01_lo0035	Healthy	Bladder	WGS	68	125	71	55	5.08772	5.65812	4.52703
T11_69F_b02_lo0006	Healthy	Bladder	WGS	69	210	135	75	5.98591	7.25275	4.64504
T11_69F_b05_lo0026	Healthy	Bladder	WGS	69	66	43	23	4.54965	5.39882	3.60939
T11_69F_b05_lo0028	Healthy	Bladder	WGS	69	74	41	33	4.6131	4.88115	4.32583
T11_69F_b05_lo0086	Healthy	Bladder	WGS	69	75	48	27	3.80309	4.59536	3.02671
T12_70M_b01_lo0030	Healthy	Bladder	WGS	70	108	52	56	3.08964	3.04749	3.13083
T12_70M_b03_lo0034	Healthy	Bladder	WGS	70	108	61	47	3.94854	4.27731	3.61118
T13_71F_b06_lo0023	Healthy	Bladder	WGS	71	113	72	42	3.79449	4.49395	3.08255
T13_71F_b06_lo0025	Healthy	Bladder	WGS	71	144	65	80	2.98799	2.78822	3.1868
T13_71F_b09_lo0004	Healthy	Bladder	WGS	71	121	90	31	3.77121	5.01187	2.45975
T14_75F_b01_lo0019	Healthy	Bladder	WGS	75	104	55	49	4.19951	4.33178	4.06396
T14_75F_b01_lo0036	Healthy	Bladder	WGS	75	68	38	30	3.78448	3.98646	3.56514
T15_78F_b09_lo0021	Healthy	Bladder	WGS	78	139	63	76	3.59	3.28147	3.91871
T15_78F_b09_lo0023	Healthy	Bladder	WGS	78	101	57	44	4.68637	5.21195	4.1779
T15_78F_b10_lo0023	Healthy	Bladder	WGS	78	118	67	51	4.23555	4.7404	3.75053
T15_78F_b10_lo0026	Healthy	Bladder	WGS	78	60	41	19	4.10798	5.01887	3.08737
T15_78F_b10_lo0057	Healthy	Bladder	WGS	78	95	46	48	3.34665	3.23167	3.46823
T15_78F_b10_lo0058	Healthy	Bladder	WGS	78	121	72	49	3.47729	4.06304	2.94036
P70U	Healthy	Bladder	WGS	66	0	0	0	0	0	0
P71U2	Healthy	Bladder	WGS	33	0	0	0	0	0	0
P71U3	Healthy	Bladder	WGS	33	0	0	0	0	0	0
P71U4	Healthy	Bladder	WGS	33	0	2	0	5.125	13.6667	0
P71U5	Healthy	Bladder	WGS	33	0	0	0	0	0	0
P74U	Healthy	Bladder	WGS	93	7	4	0	3.87035	4.40789	3.3584
P7U1	Healthy	Bladder	WGS	73	0	0	0	2.20544	1.9125	2.49168
P7U2	Healthy	Bladder	WGS	73	4	4	0	3.01846	4.8828	1.03759
P7U3	Healthy	Bladder	WGS	73	7	4	0	3.72922	4.3984	3.13333
P7U4	Healthy	Bladder	WGS	73	8	6	0	3.00213	3.93867	2.03457
P7U5	Healthy	Bladder	WGS	73	4	0	0	3.13932	4.14362	2.11438
P7U6	Healthy	Bladder	WGS	73	9	0	6	4.48576	3.2381	5.75227
PD39461_smoothmuscleU	Healthy	Bladder	WGS	35	22	16	6	6.65341	8.70062	4.35031
PD39462_smoothmuscleU	Healthy	Bladder	WGS	78	23	18	0	5.51796	8.20796	2.78236
PD39462_urothelium	Healthy	Bladder	WGS	78	0	0	0
PD40794_smoothmuscleU	Healthy	Bladder	WGS	53	23	16	7	6.54867	8.02597	4.78657
PD40842_smoothmuscleU	Healthy	Bladder	WGS	25	13	8	5	4.48288	4.93151	3.96729
PD40842_urothelium	Healthy	Bladder	WGS	25	0	0	0
PD40843_smoothmuscleU	Healthy	Bladder	WGS	69	40	31	9	5.73133	7.84456	3.32198
PD41525_smoothmuscleU	Healthy	Bladder	WGS	70	25	15	10	6.04774	6.64321	5.33097
PD42031_smoothmuscleU	Healthy	Bladder	WGS	61	21	15	6	5.10418	6.47317	3.45848
PD28690ch_BL2_CU1_L3_4_D11	Healthy	Bladder	WGS	78	5	0	0	2.68227	2.0458	3.29787
PD28690ch_BL2_CU2_L3_4_E11	Healthy	Bladder	WGS	78	18	8	10	2.25922	2.03186	2.52516
PD28690ch_BL2_CU3_L3_4_F11	Healthy	Bladder	WGS	78	16	9	7	3.24713	3.60269	2.87789
PD28690cm_BL1_CU1_L1_2_A10	Healthy	Bladder	WGS	78	8	0	0	2.38651	2.28316	2.49967
PD28690cm_BL1_CU2_L1_2_B10	Healthy	Bladder	WGS	78	16	8	8	4.32686	4.36022	4.29075
PD28690cm_BL1_CU3_L3_4_G10	Healthy	Bladder	WGS	78	11	6	5	5.23401	5.84539	4.6648
PD28690cm_BL1_CU4_L3_4_H10	Healthy	Bladder	WGS	78	11	5	5	2.92834	2.94054	2.91624
PD28690ip_U_1_A5	Healthy	Bladder	WGS	78	9	9	0	5.4629	8.3937	1.21623
PD28690ip_U_1_B5	Healthy	Bladder	WGS	78	9	7	0	5.21828	6.40426	3.49323
PD28690ip_U_1_C5	Healthy	Bladder	WGS	78	13	8	5	3.84309	4.35382	3.29149
PD28690ip_U_1_D5	Healthy	Bladder	WGS	78	23	13	11	4.48299	4.79728	4.17072
C01_49M_b01_lo0021_WES	Healthy	Bladder	WES	49	0	0	0	0	0	0
C01_49M_b02_lo0022_WES	Healthy	Bladder	WES	49	0	0	0
C01_49M_b02_lo0023_WES	Healthy	Bladder	WES	49	0	0	0
C01_49M_b02_lo0047_WES	Healthy	Bladder	WES	49	0	0	0	1.64957	0	3.47748
C02_61F_b09_lo0002_WES	Healthy	Bladder	WES	61	4	4	0	3.68512	6.32799	1.19328
C02_61F_b09_lo0003_WES	Healthy	Bladder	WES	61	5	0	3	4.10762	3.36992	4.91447
C02_61F_b09_lo0007_WES	Healthy	Bladder	WES	61	0	0	3	2.4313	1.26373	4.51879
C02_61F_b09_lo0010_WES	Healthy	Bladder	WES	61	7	4	0	4.56932	5.33738	3.87271
C02_61F_b09_lo0012_WES	Healthy	Bladder	WES	61	0	0	0	1.06289	0	1.94253
C02_61F_b09_lo0016_WES	Healthy	Bladder	WES	61	0	0	0	1.49474	0	2.67925
C02_61F_b09_lo0029_WES	Healthy	Bladder	WES	61	6	5	0	2.59502	3.63303	1.29751
C02_61F_b09_lo0031_WES	Healthy	Bladder	WES	61	5	0	4	3.07453	2.43642	3.64775
C02_61F_b09_lo0033_WES	Healthy	Bladder	WES	61	5	6	0	3.8494	7.43023	0
C02_61F_b09_lo0037_WES	Healthy	Bladder	WES	61	7	4	0	2.91345	3.19636	2.63371
C02_61F_b09_lo0043_WES	Healthy	Bladder	WES	61	5	0	4	4.05724	3.05903	4.66631
C02_61F_b09_lo0044_WES	Healthy	Bladder	WES	61	0	0	0	2.0401	1.38963	2.66346
C02_61F_b10_lo0027_WES	Healthy	Bladder	WES	61	8	6	0	5.24904	7.61111	3.04444
C03_67M_b08_lo0003_WES	Healthy	Bladder	WES	67	13	0	9	3.04272	2.44151	3.64033
C03_67M_b08_lo0010_WES	Healthy	Bladder	WES	67	9	4	4	3.52505	3.75697	3.32011
C03_67M_b08_lo0011_WES	Healthy	Bladder	WES	67	13	0	10	3.77123	2.5381	4.98131
C03_67M_b08_lo0013_WES	Healthy	Bladder	WES	67	9	4	4	3.52781	3.59744	3.46083
C03_67M_b08_lo0016_WES	Healthy	Bladder	WES	67	10	0	8	3.30096	2.17748	4.44861
C03_67M_b08_lo0028_WES	Healthy	Bladder	WES	67	7	0	0	2.49911	2.96521	2.10252
C03_67M_b08_lo0031_WES	Healthy	Bladder	WES	67	9	5	4	3.69281	4.14122	3.33202
C03_67M_b08_lo0039_WES	Healthy	Bladder	WES	67	10	0	7	3.77532	2.5641	4.77855
C03_67M_b08_lo0052_WES	Healthy	Bladder	WES	67	7	0	4	3.42151	3.11961	3.65747
C03_67M_b08_lo0061_WES	Healthy	Bladder	WES	67	10	0	8	3.31036	2.33076	4.19109
C03_67M_b08_lo0073_WES	Healthy	Bladder	WES	67	6	0	0	2.17107	2.03443	2.32738
C03_67M_b09_lo0029_WES	Healthy	Bladder	WES	67	0	0	0	2.30159	3.76623	0
C04_72M_b01_lo0001_WES	Healthy	Bladder	WES	72	5	0	0	2.65888	2.76383	2.5616
C04_72M_b01_lo0025_WES	Healthy	Bladder	WES	72	9	0	6	3.2015	2.41383	4.02172
C04_72M_b01_lo0031_WES	Healthy	Bladder	WES	72	12	5	7	3.13549	2.702	3.59718
C04_72M_b02_lo0016_WES	Healthy	Bladder	WES	72	8	4	0	3.47527	3.70968	3.23034
C04_72M_b02_lo0043_WES	Healthy	Bladder	WES	72	0	0	0	2.29544	3.00264	1.44475
C04_72M_b03_lo0002_WES	Healthy	Bladder	WES	72	0	0	0	1.01226	0.645679	1.41351
C04_72M_b03_lo0004_WES	Healthy	Bladder	WES	72	0	0	0	6	0	10.2857
C04_72M_b03_lo0008_WES	Healthy	Bladder	WES	72	0	0	0	3.25228	4.02256	2.72959
C04_72M_b03_lo0037_WES	Healthy	Bladder	WES	72	0	0	0	2.54693	3.85577	1.51702
C04_72M_b03_lo0038_WES	Healthy	Bladder	WES	72	0	0	0	1.69001	2.30801	0.93719
C04_72M_b03_lo0039_WES	Healthy	Bladder	WES	72	4	0	0	3.1814	2.46486	3.72245
C04_72M_b03_lo0048_WES	Healthy	Bladder	WES	72	3	4	0	5.13333	9.87179	0
C04_72M_b05_lo0022_WES	Healthy	Bladder	WES	72	11	0	7	3.63604	2.89319	4.38696
C04_72M_b05_lo0023_WES	Healthy	Bladder	WES	72	10	0	8	2.88321	1.80201	3.96442
C04_72M_b05_lo0024_WES	Healthy	Bladder	WES	72	5	0	0	2.92257	3.52564	2.37981
C04_72M_b05_lo0026_WES	Healthy	Bladder	WES	72	0	0	0
C04_72M_b06_lo0009_WES	Healthy	Bladder	WES	72	5	0	0	2.8658	2.99412	2.74803
C04_72M_b06_lo0010_WES	Healthy	Bladder	WES	72	7	0	5	3.11584	1.97599	4.13911
C04_72M_b06_lo0019_WES	Healthy	Bladder	WES	72	5	0	0	2.75824	2.74078	2.77592
C04_72M_b06_lo0025_WES	Healthy	Bladder	WES	72	8	6	0	3.59748	4.91892	2.44706
C04_72M_b06_lo0027_WES	Healthy	Bladder	WES	72	0	0	0	3.23333	0	4.97436
C04_72M_b06_lo0032_WES	Healthy	Bladder	WES	72	0	0	0	2.51852	2.51852	2.51852
C04_72M_b06_lo0035_WES	Healthy	Bladder	WES	72	0	0	0	2.87385	6.02581	0
C04_72M_b06_lo0043_WES	Healthy	Bladder	WES	72	0	0	0	1.25744	2.85473	0
C04_72M_b06_lo0048_WES	Healthy	Bladder	WES	72	0	0	0	2.70513	0	5.02381
C04_72M_b07_lo0031_WES	Healthy	Bladder	WES	72	0	0	0	1.97011	2.91679	1.19464
C04_72M_b07_lo0032_WES	Healthy	Bladder	WES	72	11	5	6	3.52744	3.6796	3.40426
C04_72M_b07_lo0034_WES	Healthy	Bladder	WES	72	3	0	3	12.5938	0	20.15
C04_72M_b07_lo0035_WES	Healthy	Bladder	WES	72	4	4	0	2.81111	5.11111	0.864957
C04_72M_b07_lo0036_WES	Healthy	Bladder	WES	72	0	0	0	2.47345	3.88194	1.18432
C04_72M_b07_lo0037_WES	Healthy	Bladder	WES	72	6	4	0	2.70694	3.97755	1.65169
C04_72M_b07_lo0038_WES	Healthy	Bladder	WES	72	0	0	0	1.39818	1.80449	0.964041
C04_72M_b10_lo0008_WES	Healthy	Bladder	WES	72	6	5	0	3.28427	6.06328	1.38285
C04_72M_b10_lo0034_WES	Healthy	Bladder	WES	72	0	0	0	2.47826	3.77206	1.22143
C05_75M_b01_lo0001_WES	Healthy	Bladder	WES	75	6	3	0	4.5477	5.11616	4.09293
C05_75M_b01_lo0004_WES	Healthy	Bladder	WES	75	5	0	4	4.53881	3.05376	5.63492
C05_75M_b01_lo0005_WES	Healthy	Bladder	WES	75	6	6	0	4.63063	7.13889	1.33854
C05_75M_b01_lo0008_WES	Healthy	Bladder	WES	75	5	3	0	4.125	4.82927	3.19355
C05_75M_b01_lo0016_WES	Healthy	Bladder	WES	75	3	0	3	4.55012	0	6.82517
C05_75M_b01_lo0035_WES	Healthy	Bladder	WES	75	0	0	0	1.13281	0	2.07143
C05_75M_b09_lo0019_WES	Healthy	Bladder	WES	75	5	0	3	4.31024	4.26545	4.34444
C05_75M_b09_lo0020_WES	Healthy	Bladder	WES	75	0	0	0	1.96138	1.85577	2.07974
C05_75M_b09_lo0021_WES	Healthy	Bladder	WES	75	6	0	5	2.60177	1.28643	3.67551
C05_75M_b10_lo0001_WES	Healthy	Bladder	WES	75	5	0	0	2.33673	2.29863	2.37611
C05_75M_b10_lo0004_WES	Healthy	Bladder	WES	75	6	8	0	3.22004	6.29371	0
C05_75M_b10_lo0010_WES	Healthy	Bladder	WES	75	4	5	0	3.66146	9.01282	0
C05_75M_b10_lo0020_WES	Healthy	Bladder	WES	75	8	5	0	5.0518	7.12865	3.5155
C05_75M_b10_lo0029_WES	Healthy	Bladder	WES	75	5	6	0	3.76923	8.4	0
T01_25F_b01_lo0004_WES	Healthy	Bladder	WES	25	0	0	0	4.69231	0	12.2
T01_25F_b01_lo0005_WES	Healthy	Bladder	WES	25	0	0	0	0.634941	1.33791	0
T01_25F_b01_lo0007_WES	Healthy	Bladder	WES	25	0	0	0	2.125	0	3.54167
T01_25F_b01_lo0009_WES	Healthy	Bladder	WES	25	0	0	0	2.77273	4.69231	0
T01_25F_b01_lo0042_WES	Healthy	Bladder	WES	25	0	0	0
T01_25F_b01_lo0044_WES	Healthy	Bladder	WES	25	0	0	0	4.26562	4.55	3.79167
T01_25F_b01_lo0045_WES	Healthy	Bladder	WES	25	2	0	2	7	0	19
T01_25F_b01_lo0046_WES	Healthy	Bladder	WES	25	3	0	0	6.0375	8.05	4.025
T01_25F_b01_lo0047_WES	Healthy	Bladder	WES	25	2	2	0	9.55	11.9375	0
T01_25F_b01_lo0049_WES	Healthy	Bladder	WES	25	0	0	0	0	0	0
T01_25F_b01_lo0050_WES	Healthy	Bladder	WES	25	0	0	0	0	0	0
T01_25F_b01_lo0052_WES	Healthy	Bladder	WES	25	0	0	0	3.10417	8.27778	0
T01_25F_b01_lo0053_WES	Healthy	Bladder	WES	25	0	0	0	0	0	0
T01_25F_b02_lo0001_WES	Healthy	Bladder	WES	25	3	3	0	4.62745	7.375	2.18519
T01_25F_b02_lo0002_WES	Healthy	Bladder	WES	25	0	0	0	0	0	0
T01_25F_b02_lo0003_WES	Healthy	Bladder	WES	25	0	0	0	3.64286	2.31818	5.1
T01_25F_b02_lo0004_WES	Healthy	Bladder	WES	25	0	0	0	2.40441	1.77717	2.91964
T01_25F_b02_lo0005_WES	Healthy	Bladder	WES	25	0	0	0	2.31579	0	4.4
T01_25F_b02_lo0104_WES	Healthy	Bladder	WES	25	0	0	0	5.525	7.36667	4.42
T01_25F_b02_lo0105_WES	Healthy	Bladder	WES	25	0	0	0	4.29545	7	0
T01_25F_b02_lo0106_WES	Healthy	Bladder	WES	25	2	0	0	9.92857	11.5833	8.6875
T01_25F_b02_lo0107_WES	Healthy	Bladder	WES	25	3	0	0	6.57692	8.76923	4.38462
T01_25F_b02_lo0108_WES	Healthy	Bladder	WES	25	4	3	0	5.22109	7.7395	3.50857
T01_25F_b04_lo0001_WES	Healthy	Bladder	WES	25	0	0	0	2.36364	4.10526	0
T01_25F_b04_lo0002_WES	Healthy	Bladder	WES	25	0	0	0	0	0	0
T01_25F_b04_lo0003_WES	Healthy	Bladder	WES	25	0	0	0	0	0	0
T01_25F_b04_lo0004_WES	Healthy	Bladder	WES	25	0	0	0	3.8	3.94074	3.54667
T01_25F_b04_lo0005_WES	Healthy	Bladder	WES	25	0	0	0	2.53333	3.50769	0
T01_25F_b04_lo0006_WES	Healthy	Bladder	WES	25	0	0	0	0	0	0
T01_25F_b04_lo0007_WES	Healthy	Bladder	WES	25	3	0	0	7.60417	10.1389	6.08333
T01_25F_b04_lo0008_WES	Healthy	Bladder	WES	25	0	0	0	1.58974	2.95238	0
T01_25F_b04_lo0043_WES	Healthy	Bladder	WES	25	0	0	0	2.45833	0	4.33824
T01_25F_b04_lo0044_WES	Healthy	Bladder	WES	25	3	0	0	7.08889	4.55714	9.81538
T01_25F_b04_lo0045_WES	Healthy	Bladder	WES	25	0	0	0	5.57143	0	8.91429
T01_25F_b04_lo0046_WES	Healthy	Bladder	WES	25	0	3	0	2.50794	5.09677	0
T01_25F_b04_lo0048_WES	Healthy	Bladder	WES	25	2	0	0	5.83929	7.26667	4.19231
T01_25F_b04_lo0053_WES	Healthy	Bladder	WES	25	0	0	0	5.7	12.6667	0
T01_25F_b04_lo0064_WES	Healthy	Bladder	WES	25	2	2	0	10.4848	19.2222	0
T01_25F_b04_lo0089_WES	Healthy	Bladder	WES	25	0	0	0	1.70769	3.06207	0
T01_25F_b04_lo0091_WES	Healthy	Bladder	WES	25	0	0	0
T01_25F_b04_lo0092_WES	Healthy	Bladder	WES	25	0	0	0	3.48235	6.57778	0
T01_25F_b04_lo0093_WES	Healthy	Bladder	WES	25	0	3	0	3.28462	6.1	0
T01_25F_b04_lo0096_WES	Healthy	Bladder	WES	25	0	0	0	0	0	0
T01_25F_b04_lo0097_WES	Healthy	Bladder	WES	25	0	0	0	2.36538	2.19643	2.5625
T02_35F_b05_lo0001_WES	Healthy	Bladder	WES	35	0	0	0	0	0	0
T02_35F_b05_lo0002_WES	Healthy	Bladder	WES	35	0	0	0	4.31034	9.61538	0
T02_35F_b05_lo0003_WES	Healthy	Bladder	WES	35	0	0	0	3.40476	7.42857	0
T02_35F_b05_lo0009_WES	Healthy	Bladder	WES	35	0	0	0	1.49167	4.475	0
T02_35F_b05_lo0010_WES	Healthy	Bladder	WES	35	0	0	0
T02_35F_b05_lo0026_WES	Healthy	Bladder	WES	35	0	0	0	15.5	31	0
T02_35F_b05_lo0028_WES	Healthy	Bladder	WES	35	0	0	0	2.00962	2.375	0
T02_35F_b05_lo0029_WES	Healthy	Bladder	WES	35	0	0	0	4.36667	13.1	0
T02_35F_b05_lo0030_WES	Healthy	Bladder	WES	35	0	0	0	5.375	0	7.16667
T02_35F_b05_lo0031_WES	Healthy	Bladder	WES	35	0	0	0
T02_35F_b05_lo0032_WES	Healthy	Bladder	WES	35	0	0	0	4.38095	6.81481	0
T02_35F_b05_lo0033_WES	Healthy	Bladder	WES	35	0	0	0	0	0	0
T02_35F_b05_lo0035_WES	Healthy	Bladder	WES	35	0	0	0
T02_35F_b05_lo0038_WES	Healthy	Bladder	WES	35	0	0	0	0	0	0
T02_35F_b05_lo0039_WES	Healthy	Bladder	WES	35	0	0	0	3.02941	3.21875	2.86111
T02_35F_b05_lo0072_WES	Healthy	Bladder	WES	35	0	0	0	1.4203	2.17429	0.838655
T02_35F_b05_lo0087_WES	Healthy	Bladder	WES	35	0	0	0
T02_35F_b05_lo0089_WES	Healthy	Bladder	WES	35	0	0	0	5	7.14286	3.84615
T02_35F_b05_lo0090_WES	Healthy	Bladder	WES	35	0	0	0	5.5	16.5	0
T02_35F_b06_lo0018_WES	Healthy	Bladder	WES	35	0	0	0	4.62245	3.08163	6.16327
T02_35F_b06_lo0021_WES	Healthy	Bladder	WES	35	0	0	0
T02_35F_b06_lo0022_WES	Healthy	Bladder	WES	35	0	0	0	0	0	0
T02_35F_b06_lo0023_WES	Healthy	Bladder	WES	35	3	0	0	6.30469	3.95588	8.96667
T02_35F_b06_lo0054_WES	Healthy	Bladder	WES	35	0	0	0
T02_35F_b06_lo0083_WES	Healthy	Bladder	WES	35	0	0	0	0	0	0
T02_35F_b08_lo0024_WES	Healthy	Bladder	WES	35	0	0	0	0	0	0
T02_35F_b08_lo0026_WES	Healthy	Bladder	WES	35	2	2	0	10.8333	16.25	0
T02_35F_b08_lo0065_WES	Healthy	Bladder	WES	35	0	0	0	4.58824	4.875	4.33333
T02_35F_b08_lo0069_WES	Healthy	Bladder	WES	35	0	0	0
T02_35F_b08_lo0084_WES	Healthy	Bladder	WES	35	2	0	0	6	8.5	3.77778
T03_53F_b08_lo0017_WES	Healthy	Bladder	WES	53	8	0	6	2.1892	1.64312	2.68493
T03_53F_b08_lo0065_WES	Healthy	Bladder	WES	53	11	5	6	3.1941	3.00694	3.35659
T03_53F_b08_lo0069_WES	Healthy	Bladder	WES	53	6	4	0	4.13081	5.22648	3.06122
T03_53F_b08_lo0070_WES	Healthy	Bladder	WES	53	11	7	5	3.20251	3.60283	2.8022
T03_53F_b08_lo0071_WES	Healthy	Bladder	WES	53	3	0	0	5.03061	3.2013	6.21429
T03_53F_b08_lo0072_WES	Healthy	Bladder	WES	53	0	0	0	3.38947	3.06667	3.78824
T03_53F_b08_lo0073_WES	Healthy	Bladder	WES	53	8	4	4	3.31569	3.2172	3.42039
T03_53F_b08_lo0074_WES	Healthy	Bladder	WES	53	0	0	0	1.4445	0	2.889
T03_53F_b08_lo0075_WES	Healthy	Bladder	WES	53	0	0	0	3.96444	4.46	3.568
T03_53F_b08_lo0077_WES	Healthy	Bladder	WES	53	11	0	8	3.68362	2.5873	4.67384
T03_53F_b08_lo0079_WES	Healthy	Bladder	WES	53	7	0	0	2.46014	2.29979	2.6119
T03_53F_b08_lo0080_WES	Healthy	Bladder	WES	53	8	5	4	4.30642	5.01111	3.68464
T03_53F_b08_lo0081_WES	Healthy	Bladder	WES	53	3	0	0	4.5	4.2	4.84615
T03_53F_b08_lo0083_WES	Healthy	Bladder	WES	53	5	5	0	2.97066	4.59165	0.95269
T03_53F_b08_lo0086_WES	Healthy	Bladder	WES	53	4	4	0	2.70108	3.77829	1.57703
T03_53F_b08_lo0088_WES	Healthy	Bladder	WES	53	9	0	6	3.24816	2.86875	3.54085
T03_53F_b08_lo0090_WES	Healthy	Bladder	WES	53	5	0	0	2.34295	2.79352	2.01754
T03_53F_b08_lo0092_WES	Healthy	Bladder	WES	53	6	0	4	3.63022	2.74936	4.49415
T03_53F_b08_lo0093_WES	Healthy	Bladder	WES	53	0	0	0	2.74717	1.4	4.04444
T03_53F_b08_lo0094_WES	Healthy	Bladder	WES	53	0	0	0	2.98586	2.5265	3.64938
T03_53F_b08_lo0095_WES	Healthy	Bladder	WES	53	0	0	0	1.71958	4.64286	0
T03_53F_b08_lo0130_WES	Healthy	Bladder	WES	53	0	0	0	2.75214	6.81481	0
T03_53F_b08_lo0136_WES	Healthy	Bladder	WES	53	4	0	0	4.43519	4.5619	4.35455
T03_53F_b08_lo0142_WES	Healthy	Bladder	WES	53	15	6	9	4.01805	3.55443	4.40072
T03_53F_b08_lo0145_WES	Healthy	Bladder	WES	53	4	3	0	7.30655	11.6905	4.67619
T03_53F_b08_lo0179_WES	Healthy	Bladder	WES	53	0	0	0	2.12521	1.12164	3.02842
T03_53F_b08_lo0180_WES	Healthy	Bladder	WES	53	5	0	0	2.81379	2.27821	3.27586
T03_53F_b08_lo0183_WES	Healthy	Bladder	WES	53	0	0	0	1.2001	0.712558	1.55467
T03_53F_b08_lo0190_WES	Healthy	Bladder	WES	53	3	0	0	3.98788	4.1125	3.87059
T03_53F_b08_lo0191_WES	Healthy	Bladder	WES	53	4	4	0	4.43662	8.68966	1.5
T04_55M_b01_lo0001_WES	Healthy	Bladder	WES	55	0	0	4	2.38102	0.878333	3.61951
T04_55M_b01_lo0002_WES	Healthy	Bladder	WES	55	0	0	0	1.58715	1.2453	1.94267
T04_55M_b01_lo0003_WES	Healthy	Bladder	WES	55	0	3	0	3.09717	8.40659	0
T04_55M_b01_lo0005_WES	Healthy	Bladder	WES	55	3	0	0	2.92035	2.86957	2.95522
T04_55M_b01_lo0006_WES	Healthy	Bladder	WES	55	4	0	4	2.55784	0.819394	3.95707
T04_55M_b01_lo0007_WES	Healthy	Bladder	WES	55	6	0	5	2.6351	1.18945	4.03693
T04_55M_b01_lo0008_WES	Healthy	Bladder	WES	55	7	0	5	3.87213	3.12833	4.39456
T04_55M_b01_lo0009_WES	Healthy	Bladder	WES	55	4	0	5	2.61053	0	5.16667
T04_55M_b01_lo0012_WES	Healthy	Bladder	WES	55	6	0	0	2.73763	2.51948	2.94137
T04_55M_b01_lo0013_WES	Healthy	Bladder	WES	55	0	0	0	1.70629	2.94419	0
T04_55M_b01_lo0014_WES	Healthy	Bladder	WES	55	7	6	0	3.82747	7.16667	1.45489
T04_55M_b01_lo0015_WES	Healthy	Bladder	WES	55	0	0	0	4.78182	5.26	4.38333
T04_55M_b01_lo0016_WES	Healthy	Bladder	WES	55	0	0	0	1.87019	1.73661	2.02604
T04_55M_b05_lo0001_WES	Healthy	Bladder	WES	55	0	0	0	2.34868	0	4.95833
T04_55M_b05_lo0002_WES	Healthy	Bladder	WES	55	0	0	0	0.908854	0.819249	1.02047
T04_55M_b05_lo0003_WES	Healthy	Bladder	WES	55	0	0	0	1.29519	0.991538	1.56072
T04_55M_b05_lo0005_WES	Healthy	Bladder	WES	55	6	6	0	4.66517	8.60775	1.10912
T04_55M_b05_lo0007_WES	Healthy	Bladder	WES	55	5	0	0	1.98593	1.65494	2.24217
T04_55M_b05_lo0008_WES	Healthy	Bladder	WES	55	0	0	0	1.62091	1.26545	1.88576
T04_55M_b05_lo0009_WES	Healthy	Bladder	WES	55	0	0	0	2.00922	1.33834	2.55896
T04_55M_b05_lo0010_WES	Healthy	Bladder	WES	55	8	0	6	4.33445	3.05181	5.28671
T04_55M_b05_lo0012_WES	Healthy	Bladder	WES	55	0	0	0	0	0	0
T04_55M_b05_lo0014_WES	Healthy	Bladder	WES	55	6	0	0	1.74357	1.21731	2.22439
T04_55M_b05_lo0015_WES	Healthy	Bladder	WES	55	4	0	3	5.83333	4.56522	7.15909
T04_55M_b05_lo0016_WES	Healthy	Bladder	WES	55	0	0	0	1.7691	1.19304	2.2307
T04_55M_b05_lo0017_WES	Healthy	Bladder	WES	55	6	0	5	2.38177	1.50495	3.04762
T04_55M_b05_lo0018_WES	Healthy	Bladder	WES	55	0	0	0	1.68474	2.64869	0.597496
T04_55M_b05_lo0019_WES	Healthy	Bladder	WES	55	4	3	0	3.76653	6.6414	1.37893
T04_55M_b05_lo0020_WES	Healthy	Bladder	WES	55	0	0	0	2.13115	4.64286	0
T04_55M_b05_lo0021_WES	Healthy	Bladder	WES	55	5	0	0	3.92442	4.01786	3.85714
T04_55M_b05_lo0027_WES	Healthy	Bladder	WES	55	0	0	0	0	0	0
T04_55M_b05_lo0029_WES	Healthy	Bladder	WES	55	5	0	0	4.65913	5.05472	4.32097
T04_55M_b05_lo0030_WES	Healthy	Bladder	WES	55	8	0	6	2.85992	2.03917	3.48297
T04_55M_b05_lo0031_WES	Healthy	Bladder	WES	55	0	0	0	2.07843	1.39474	2.48438
T04_55M_b05_lo0034_WES	Healthy	Bladder	WES	55	5	4	0	2.94647	4.57672	1.55856
T04_55M_b05_lo0035_WES	Healthy	Bladder	WES	55	3	3	0	6.97778	9.42	3.925
T04_55M_b05_lo0036_WES	Healthy	Bladder	WES	55	3	0	0	5.1831	5.25714	5.11111
T04_55M_b05_lo0037_WES	Healthy	Bladder	WES	55	0	3	0	3.88806	7.44286	0
T05_58M_b01_lo0001_WES	Healthy	Bladder	WES	58	5	4	0	3.19892	4.91479	1.70809
T05_58M_b01_lo0002_WES	Healthy	Bladder	WES	58	6	3	0	4.82	6.025	4.01667
T05_58M_b01_lo0004_WES	Healthy	Bladder	WES	58	7	0	4	4.63175	3.91529	5.42609
T05_58M_b01_lo0007_WES	Healthy	Bladder	WES	58	5	4	0	3.47687	5.17391	1.91037
T05_58M_b01_lo0009_WES	Healthy	Bladder	WES	58	6	3	0	6.24653	6.88393	5.5601
T05_58M_b01_lo0010_WES	Healthy	Bladder	WES	58	7	0	5	4.67669	3.32917	5.86332
T05_58M_b01_lo0011_WES	Healthy	Bladder	WES	58	0	0	0	3.36198	5.96481	0
T05_58M_b01_lo0012_WES	Healthy	Bladder	WES	58	4	0	0	3.65646	4.04135	3.1994
T05_58M_b01_lo0013_WES	Healthy	Bladder	WES	58	4	3	0	5.5816	6.49495	4.60932
T05_58M_b01_lo0014_WES	Healthy	Bladder	WES	58	3	3	0	2.90958	4.40074	1.23529
T05_58M_b01_lo0015_WES	Healthy	Bladder	WES	58	6	3	0	5.1625	5.09877	5.25
T05_58M_b01_lo0016_WES	Healthy	Bladder	WES	58	0	0	0
T05_58M_b01_lo0017_WES	Healthy	Bladder	WES	58	0	0	0	1.49419	1.40333	1.59763
T05_58M_b01_lo0019_WES	Healthy	Bladder	WES	58	6	0	3	4.24444	4.14574	4.34797
T05_58M_b01_lo0020_WES	Healthy	Bladder	WES	58	0	0	0	0	0	0
T05_58M_b01_lo0021_WES	Healthy	Bladder	WES	58	4	0	0	4.44619	4.83523	3.96737
T05_58M_b01_lo0022_WES	Healthy	Bladder	WES	58	0	0	0	3.60606	7.93333	0
T05_58M_b01_lo0023_WES	Healthy	Bladder	WES	58	4	0	3	6.60096	5.71059	7.36667
T05_58M_b01_lo0026_WES	Healthy	Bladder	WES	58	0	0	0
T05_58M_b01_lo0027_WES	Healthy	Bladder	WES	58	0	0	0	0	0	0
T06_59M_b01_lo0129_WES	Healthy	Bladder	WES	59	0	0	0	3.26601	1.91342	5.05143
T06_59M_b01_lo0131_WES	Healthy	Bladder	WES	59	3	0	0	7.16667	9.85417	4.63725
T06_59M_b01_lo0134_WES	Healthy	Bladder	WES	59	5	0	3	5.19658	3.29539	7.3033
T06_59M_b01_lo0136_WES	Healthy	Bladder	WES	59	2	0	3	4.67857	0	11.5588
T06_59M_b01_lo0137_WES	Healthy	Bladder	WES	59	0	0	0	0	0	0
T06_59M_b01_lo0138_WES	Healthy	Bladder	WES	59	0	0	0	3.06132	5.40833	0
T06_59M_b01_lo0144_WES	Healthy	Bladder	WES	59	0	0	0	4.09143	4.21176	3.97778
T06_59M_b01_lo0145_WES	Healthy	Bladder	WES	59	3	0	4	3.04688	0	5.89062
T06_59M_b01_lo0146_WES	Healthy	Bladder	WES	59	0	0	0	0	0	0
T06_59M_b01_lo0148_WES	Healthy	Bladder	WES	59	0	0	0	0	0	0
T06_59M_b01_lo0149_WES	Healthy	Bladder	WES	59	0	0	0	1.44444	1.3619	1.53763
T06_59M_b01_lo0150_WES	Healthy	Bladder	WES	59	0	0	0	1.24238	1.635	0.839298
T06_59M_b01_lo0152_WES	Healthy	Bladder	WES	59	7	0	6	3.98828	2.47016	5.41439
T06_59M_b01_lo0153_WES	Healthy	Bladder	WES	59	0	0	0	0	0	0
T06_59M_b01_lo0195_WES	Healthy	Bladder	WES	59	0	0	0	4.95312	0	8.34211
T06_59M_b01_lo0196_WES	Healthy	Bladder	WES	59	5	4	0	2.98368	3.9801	2.10526
T06_59M_b01_lo0197_WES	Healthy	Bladder	WES	59	3	3	0	7.56989	15.3043	3.00855
T06_59M_b01_lo0198_WES	Healthy	Bladder	WES	59	0	0	0	0	0	0
T06_59M_b01_lo0200_WES	Healthy	Bladder	WES	59	0	0	0	5.5	0	9.03571
T06_59M_b01_lo0201_WES	Healthy	Bladder	WES	59	0	0	0	2.15455	0	3.95
T06_59M_b01_lo0202_WES	Healthy	Bladder	WES	59	3	0	0	2.92865	3.67708	2.24364
T06_59M_b01_lo0204_WES	Healthy	Bladder	WES	59	0	0	0	5.38462	7	0
T06_59M_b01_lo0205_WES	Healthy	Bladder	WES	59	0	0	0	0	0	0
T06_59M_b01_lo0206_WES	Healthy	Bladder	WES	59	0	0	0	3.08696	0	5.46154
T06_59M_b01_lo0207_WES	Healthy	Bladder	WES	59	6	0	8	2.13778	0	4.12163
T06_59M_b01_lo0208_WES	Healthy	Bladder	WES	59	0	0	0	1.76016	0	3.43651
T06_59M_b01_lo0213_WES	Healthy	Bladder	WES	59	0	0	0
T06_59M_b01_lo0214_WES	Healthy	Bladder	WES	59	0	0	0	1.52564	1.38695	1.69516
T06_59M_b01_lo0215_WES	Healthy	Bladder	WES	59	0	0	0	2.1259	1.56349	2.59211
T06_59M_b01_lo0216_WES	Healthy	Bladder	WES	59	4	3	0	4.48851	7.26512	1.775
T07_59M_b01_lo0004_WES	Healthy	Bladder	WES	59	0	0	0	1.05081	2.05159	0
T07_59M_b01_lo0007_WES	Healthy	Bladder	WES	59	4	0	0	3.76768	2.96032	4.60494
T07_59M_b01_lo0017_WES	Healthy	Bladder	WES	59	0	0	0	3.85227	7.53333	1.94828
T07_59M_b01_lo0018_WES	Healthy	Bladder	WES	59	0	0	0	1.38776	2.34483	0
T07_59M_b01_lo0019_WES	Healthy	Bladder	WES	59	0	0	0	3.5619	3.5619	3.5619
T07_59M_b01_lo0023_WES	Healthy	Bladder	WES	59	0	0	0	2.96667	0	4.76786
T07_59M_b01_lo0025_WES	Healthy	Bladder	WES	59	4	0	0	9.26923	9.26923	9.26923
T07_59M_b01_lo0026_WES	Healthy	Bladder	WES	59	5	0	0	2.61229	3.19918	2.00061
T07_59M_b01_lo0029_WES	Healthy	Bladder	WES	59	0	0	0	4.03333	5.37778	2.68889
T07_59M_b01_lo0031_WES	Healthy	Bladder	WES	59	4	3	0	3.49624	5.31429	2.07589
T07_59M_b01_lo0032_WES	Healthy	Bladder	WES	59	0	0	0	4.26437	3.86458	4.75641
T07_59M_b01_lo0034_WES	Healthy	Bladder	WES	59	0	0	0	2.22059	4.35577	0
T07_59M_b01_lo0041_WES	Healthy	Bladder	WES	59	0	0	0	2.625	4.77273	0
T07_59M_b01_lo0042_WES	Healthy	Bladder	WES	59	0	0	0	3.11667	7.33333	0
T07_59M_b01_lo0043_WES	Healthy	Bladder	WES	59	4	0	0	4.40546	5.02222	3.72016
T07_59M_b01_lo0044_WES	Healthy	Bladder	WES	59	0	0	0	2.8141	0	4.57292
T07_59M_b01_lo0045_WES	Healthy	Bladder	WES	59	0	0	0	1.47181	0.938808	2.05523
T07_59M_b01_lo0046_WES	Healthy	Bladder	WES	59	0	0	0	2.63889	2.47396	2.82738
T07_59M_b01_lo0053_WES	Healthy	Bladder	WES	59	0	0	0	2.62195	1.59259	3.87387
T07_59M_b01_lo0056_WES	Healthy	Bladder	WES	59	3	0	3	6.83333	0	12.6154
T07_59M_b01_lo0057_WES	Healthy	Bladder	WES	59	0	0	0	6.93333	4.95238	11.5556
T07_59M_b01_lo0058_WES	Healthy	Bladder	WES	59	0	0	0	3	3	3
T07_59M_b01_lo0062_WES	Healthy	Bladder	WES	59	0	0	0	4.32051	5.61667	3.51042
T07_59M_b01_lo0090_WES	Healthy	Bladder	WES	59	7	0	0	2.23022	1.91468	2.48631
T07_59M_b02_lo0004_WES	Healthy	Bladder	WES	59	0	0	0	3.67742	2.23529	5.42857
T07_59M_b02_lo0005_WES	Healthy	Bladder	WES	59	0	0	0	1.79412	0	3.21053
T07_59M_b02_lo0006_WES	Healthy	Bladder	WES	59	0	0	0	3.39108	5.20949	1.99697
T07_59M_b02_lo0007_WES	Healthy	Bladder	WES	59	5	0	4	5.16667	3.02439	8
T07_59M_b02_lo0009_WES	Healthy	Bladder	WES	59	0	0	0
T07_59M_b02_lo0012_WES	Healthy	Bladder	WES	59	0	0	0
T07_59M_b02_lo0013_WES	Healthy	Bladder	WES	59	0	0	0	2.79798	8.39394	0
T07_59M_b02_lo0023_WES	Healthy	Bladder	WES	59	0	0	0	2.21494	4.659	0
T08_61F_b01_lo0075_WES	Healthy	Bladder	WES	61	0	0	0	7.66667	0	11.5
T08_61F_b01_lo0076_WES	Healthy	Bladder	WES	61	5	3	0	4.01368	5.22995	2.7395
T08_61F_b01_lo0081_WES	Healthy	Bladder	WES	61	4	0	0	3.95047	2.61719	5.98214
T08_61F_b01_lo0082_WES	Healthy	Bladder	WES	61	0	0	0	1.42585	1.94074	1.12688
T08_61F_b01_lo0087_WES	Healthy	Bladder	WES	61	0	0	0	3.64286	5.66667	2.125
T08_61F_b01_lo0094_WES	Healthy	Bladder	WES	61	0	0	0	3.12281	5.93333	2.11905
T08_61F_b01_lo0096_WES	Healthy	Bladder	WES	61	0	0	0	1.42	1.5975	1.278
T08_61F_b01_lo0099_WES	Healthy	Bladder	WES	61	0	0	0	1.09868	0	1.89773
T08_61F_b01_lo0103_WES	Healthy	Bladder	WES	61	0	0	0	3.22689	6.09524	1.66234
T08_61F_b01_lo0129_WES	Healthy	Bladder	WES	61	2	0	0	4.89796	2.72109	8.16327
T08_61F_b01_lo0143_WES	Healthy	Bladder	WES	61	0	0	0	6.25	0	12.5
T08_61F_b01_lo0150_WES	Healthy	Bladder	WES	61	0	0	0	3.23611	4.85417	0
T08_61F_b01_lo0152_WES	Healthy	Bladder	WES	61	0	0	0	5.54348	5.79545	5.3125
T08_61F_b01_lo0165_WES	Healthy	Bladder	WES	61	0	0	0	0.927044	0	1.40381
T08_61F_b01_lo0171_WES	Healthy	Bladder	WES	61	0	0	0
T08_61F_b01_lo0174_WES	Healthy	Bladder	WES	61	0	0	0	1.94872	4.22222	0
T08_61F_b01_lo0179_WES	Healthy	Bladder	WES	61	0	0	0	2.70833	5.41667	0
T08_61F_b01_lo0181_WES	Healthy	Bladder	WES	61	0	0	0	2.21882	1.81904	2.49275
T08_61F_b01_lo0182_WES	Healthy	Bladder	WES	61	0	0	0	2.85185	0	5.13333
T08_61F_b01_lo0183_WES	Healthy	Bladder	WES	61	0	0	0	2.39014	1.68903	3.01613
T08_61F_b01_lo0184_WES	Healthy	Bladder	WES	61	0	0	0	3.81818	2.9697	4.45455
T08_61F_b01_lo0186_WES	Healthy	Bladder	WES	61	3	0	0	3.19728	4.7	2.16092
T08_61F_b01_lo0187_WES	Healthy	Bladder	WES	61	0	0	0	0	0	0
T08_61F_b01_lo0191_WES	Healthy	Bladder	WES	61	0	0	0	1.61979	1.69022	1.555
T08_61F_b01_lo0197_WES	Healthy	Bladder	WES	61	0	0	0	15.6667	0	23.5
T08_61F_b01_lo0199_WES	Healthy	Bladder	WES	61	0	0	0	0	0	0
T08_61F_b01_lo0200_WES	Healthy	Bladder	WES	61	0	0	0	0	0	0
T08_61F_b01_lo0205_WES	Healthy	Bladder	WES	61	0	0	0	0	0	0
T09_61M_b01_lo0014_WES	Healthy	Bladder	WES	61	0	0	0	0	0	0
T09_61M_b01_lo0015_WES	Healthy	Bladder	WES	61	2	0	0	5.34375	6.33333	4.95652
T09_61M_b01_lo0016_WES	Healthy	Bladder	WES	61	3	0	0	3.44781	1.6254	5.50538
T09_61M_b01_lo0017_WES	Healthy	Bladder	WES	61	4	0	3	3.7549	1.66522	5.47143
T09_61M_b01_lo0018_WES	Healthy	Bladder	WES	61	0	0	0	3.98276	8.25	0
T09_61M_b01_lo0019_WES	Healthy	Bladder	WES	61	4	3	0	4.89011	6.06818	3.78723
T09_61M_b01_lo0021_WES	Healthy	Bladder	WES	61	0	0	0	4.71053	0	8.95
T09_61M_b02_lo0011_WES	Healthy	Bladder	WES	61	0	0	0	1.91005	2.07471	1.76961
T09_61M_b02_lo0014_WES	Healthy	Bladder	WES	61	0	0	0	4.54348	6.53125	3.48333
T09_61M_b03_lo0024_WES	Healthy	Bladder	WES	61	4	5	0	7.42188	14.8438	0
T09_61M_b03_lo0027_WES	Healthy	Bladder	WES	61	0	0	0	3.96364	7.26667	0
T09_61M_b03_lo0028_WES	Healthy	Bladder	WES	61	4	0	0	4.97656	5.30833	4.7775
T09_61M_b03_lo0029_WES	Healthy	Bladder	WES	61	0	0	0	2.62069	0	4
T09_61M_b03_lo0033_WES	Healthy	Bladder	WES	61	0	0	0	6.5	13	0
T09_61M_b03_lo0034_WES	Healthy	Bladder	WES	61	0	0	0	1.97034	2.00431	1.9375
T09_61M_b03_lo0040_WES	Healthy	Bladder	WES	61	3	3	0	6.925	15.9808	0
T09_61M_b04_lo0001_WES	Healthy	Bladder	WES	61	3	3	0	6.4	7.52	4.42353
T09_61M_b04_lo0002_WES	Healthy	Bladder	WES	61	3	0	0	4.0084	5.3797	2.27143
T09_61M_b04_lo0003_WES	Healthy	Bladder	WES	61	0	0	0	12.1875	24.375	0
T09_61M_b04_lo0005_WES	Healthy	Bladder	WES	61	0	0	0	6.53913	12.5333	4.42353
T09_61M_b04_lo0006_WES	Healthy	Bladder	WES	61	0	2	0	6.86538	16.2273	0
T09_61M_b04_lo0008_WES	Healthy	Bladder	WES	61	5	3	0	4.26829	5.98291	2.71318
T09_61M_b04_lo0009_WES	Healthy	Bladder	WES	61	0	0	0
T09_61M_b04_lo0010_WES	Healthy	Bladder	WES	61	0	0	0	6.55556	8.42857	5.36364
T09_61M_b04_lo0011_WES	Healthy	Bladder	WES	61	0	0	0	11.1667	22.3333	0
T09_61M_b04_lo0012_WES	Healthy	Bladder	WES	61	3	0	0	8.01923	10.6923	5.34615
T09_61M_b04_lo0013_WES	Healthy	Bladder	WES	61	0	0	0	0.685452	1.46499	0
T09_61M_b04_lo0020_WES	Healthy	Bladder	WES	61	0	0	0	2.58197	0	4.375
T09_61M_b05_lo0001_WES	Healthy	Bladder	WES	61	0	0	0	0	0	0
T09_61M_b05_lo0002_WES	Healthy	Bladder	WES	61	0	0	0	7.4375	0	13.7308
T09_61M_b05_lo0007_WES	Healthy	Bladder	WES	61	0	0	0	3.94697	0	7.23611
T09_61M_b05_lo0010_WES	Healthy	Bladder	WES	61	0	0	0	2.87778	7.84848	0
T09_61M_b05_lo0011_WES	Healthy	Bladder	WES	61	4	0	0	3.01849	3.28483	2.79211
T09_61M_b05_lo0012_WES	Healthy	Bladder	WES	61	0	0	0	1.96562	0.689492	3.12086
T09_61M_b05_lo0013_WES	Healthy	Bladder	WES	61	0	0	0	2.55051	0	4.0508
T09_61M_b05_lo0014_WES	Healthy	Bladder	WES	61	0	0	0	1.65472	1.10314	2.20629
T09_61M_b05_lo0023_WES	Healthy	Bladder	WES	61	0	0	0	0	0	0
T09_61M_b05_lo0024_WES	Healthy	Bladder	WES	61	0	0	0	0		0
T09_61M_b06_lo0001_WES	Healthy	Bladder	WES	61	0	0	0	0	0	0
T10_68F_b01_lo0002_WES	Healthy	Bladder	WES	68	11	0	8	5.2437	4	6.08451
T10_68F_b01_lo0003_WES	Healthy	Bladder	WES	68	0	0	0	3.90323	9.30769	0
T10_68F_b01_lo0004_WES	Healthy	Bladder	WES	68	6	4	0	4.78838	7.19436	2.60795
T10_68F_b01_lo0005_WES	Healthy	Bladder	WES	68	0	0	0	0	0	0
T10_68F_b01_lo0006_WES	Healthy	Bladder	WES	68	7	4	0	4.71429	5.97143	3.73214
T10_68F_b01_lo0009_WES	Healthy	Bladder	WES	68	6	0	4	3.93366	2.80563	5.18431
T10_68F_b01_lo0010_WES	Healthy	Bladder	WES	68	9	5	5	4.72075	4.90588	4.54909
T10_68F_b01_lo0011_WES	Healthy	Bladder	WES	68	3	0	0	3.26389	4.27273	2.41026
T10_68F_b01_lo0012_WES	Healthy	Bladder	WES	68	7	5	0	3.62447	4.78615	2.44
T10_68F_b01_lo0013_WES	Healthy	Bladder	WES	68	0	0	0	2.31797	2.68015	2.04202
T10_68F_b01_lo0014_WES	Healthy	Bladder	WES	68	7	0	4	3.75815	3.84167	3.69391
T10_68F_b01_lo0015_WES	Healthy	Bladder	WES	68	5	5	0	5.10368	9.26721	0
T10_68F_b01_lo0016_WES	Healthy	Bladder	WES	68	5	3	0	4.96585	6.3625	4.072
T10_68F_b01_lo0017_WES	Healthy	Bladder	WES	68	8	7	0	4.11912	6.16264	2.18607
T10_68F_b01_lo0019_WES	Healthy	Bladder	WES	68	8	0	5	4.15695	2.88799	5.87912
T10_68F_b01_lo0020_WES	Healthy	Bladder	WES	68	8	0	4	3.77308	3.53561	3.99678
T10_68F_b01_lo0021_WES	Healthy	Bladder	WES	68	8	4	4	4.87457	5.92703	4.13952
T10_68F_b01_lo0022_WES	Healthy	Bladder	WES	68	0	0	0	1.25865	0.545983	1.86834
T10_68F_b01_lo0023_WES	Healthy	Bladder	WES	68	4	0	3	3.94615	2.74038	5.05917
T10_68F_b01_lo0026_WES	Healthy	Bladder	WES	68	0	0	0	2.2622	2.53921	2.03969
T10_68F_b01_lo0028_WES	Healthy	Bladder	WES	68	3	0	0	3.27465	4.22727	2.44737
T10_68F_b01_lo0029_WES	Healthy	Bladder	WES	68	3	0	0	5.15315	3.97222	5.72
T10_68F_b01_lo0030_WES	Healthy	Bladder	WES	68	0	0	0	1.54566	3.22381	0
T10_68F_b01_lo0031_WES	Healthy	Bladder	WES	68	0	3	0	3.68478	7.0625	0
T10_68F_b01_lo0032_WES	Healthy	Bladder	WES	68	5	5	0	4.635	9.50769	0
T10_68F_b01_lo0033_WES	Healthy	Bladder	WES	68	6	0	0	3.15288	3.2356	3.05525
T10_68F_b01_lo0035_WES	Healthy	Bladder	WES	68	13	7	6	4.03012	3.93529	4.14241
T10_68F_b01_lo0036_WES	Healthy	Bladder	WES	68	7	0	4	3.20776	2.88205	3.46914
T10_68F_b01_lo0037_WES	Healthy	Bladder	WES	68	4	3	0	4.89583	7.83333	1.95833
T10_68F_b01_lo0038_WES	Healthy	Bladder	WES	68	6	0	4	6.29103	4.02874	8.11343
T10_68F_b01_lo0040_WES	Healthy	Bladder	WES	68	5	0	0	3.33333	3.53741	3.09524
T10_68F_b01_lo0045_WES	Healthy	Bladder	WES	68	0	0	0
T10_68F_b01_lo0046_WES	Healthy	Bladder	WES	68	0	0	0
T11_69F_b02_lo0033_WES	Healthy	Bladder	WES	69	0	0	0	1.47381	1.52463	1.42627
T11_69F_b02_lo0034_WES	Healthy	Bladder	WES	69	0	0	0	5.43434	8.15152	0
T11_69F_b02_lo0035_WES	Healthy	Bladder	WES	69	0	0	0	4.8375	19.35	0
T11_69F_b02_lo0036_WES	Healthy	Bladder	WES	69	0	0	0	4.39286	6.83333	2.5625
T11_69F_b02_lo0038_WES	Healthy	Bladder	WES	69	6	0	4	5.1224	4.05288	5.7269
T11_69F_b02_lo0039_WES	Healthy	Bladder	WES	69	0	0	0	8.85714	15.5	0
T11_69F_b02_lo0041_WES	Healthy	Bladder	WES	69	3	0	0	6.83571	3.75294	11.6
T11_69F_b02_lo0042_WES	Healthy	Bladder	WES	69	7	0	4	6.77395	5.02273	8.56589
T11_69F_b02_lo0043_WES	Healthy	Bladder	WES	69	6	0	3	6.54726	5.52941	7.59596
T11_69F_b03_lo0002_WES	Healthy	Bladder	WES	69	0	0	0	2.1891	2.29045	2.09634
T11_69F_b03_lo0003_WES	Healthy	Bladder	WES	69	4	3	0	3.5914	4.84058	2.36879
T11_69F_b03_lo0004_WES	Healthy	Bladder	WES	69	9	0	6	4.76359	3.77011	5.60805
T11_69F_b03_lo0005_WES	Healthy	Bladder	WES	69	5	0	3	4.56329	4.29167	4.7907
T11_69F_b03_lo0006_WES	Healthy	Bladder	WES	69	0	0	0	4.89474	10.3333	0
T11_69F_b05_lo0001_WES	Healthy	Bladder	WES	69	3	4	0	4.71552	9.11667	0
T11_69F_b05_lo0002_WES	Healthy	Bladder	WES	69	6	3	0	4.08889	4.47222	3.76608
T11_69F_b05_lo0003_WES	Healthy	Bladder	WES	69	5	0	5	3.46625	1.04158	5.6636
T11_69F_b05_lo0004_WES	Healthy	Bladder	WES	69	3	3	0	3.55708	6.33333	0
T11_69F_b05_lo0005_WES	Healthy	Bladder	WES	69	2	0	0	8.3	9.22222	7.54545
T11_69F_b05_lo0007_WES	Healthy	Bladder	WES	69	2	0	3	4.91667	0	9.48214
T11_69F_b05_lo0049_WES	Healthy	Bladder	WES	69	8	0	5	3.42666	2.57199	4.22984
T11_69F_b05_lo0050_WES	Healthy	Bladder	WES	69	6	3	3	4.95768	5.37862	4.59785
T11_69F_b05_lo0051_WES	Healthy	Bladder	WES	69	5	0	4	4.12705	1.47222	6.45513
T11_69F_b05_lo0052_WES	Healthy	Bladder	WES	69	4	0	0	3.19697	3.51667	2.93056
T11_69F_b05_lo0053_WES	Healthy	Bladder	WES	69	3	0	0	4.43333	2.55769	5.86765
T11_69F_b05_lo0054_WES	Healthy	Bladder	WES	69	3	0	0	3.00115	2.65816	3.28361
T11_69F_b05_lo0055_WES	Healthy	Bladder	WES	69	5	4	0	4.60194	7.59615	1.54902
T11_69F_b05_lo0056_WES	Healthy	Bladder	WES	69	4	3	0	3.45083	5.59398	1.36264
T11_69F_b05_lo0073_WES	Healthy	Bladder	WES	69	0	0	0	2.45649	2.81203	2.18076
T11_69F_b05_lo0074_WES	Healthy	Bladder	WES	69	0	3	0	3.12842	6.3234	0
T11_69F_b05_lo0075_WES	Healthy	Bladder	WES	69	0	0	0	0	0	0
T11_69F_b05_lo0076_WES	Healthy	Bladder	WES	69	4	0	0	4.5	3.96	4.95
T11_69F_b05_lo0077_WES	Healthy	Bladder	WES	69	4	4	0	4.52087	8.0084	1.64879
T11_69F_b05_lo0078_WES	Healthy	Bladder	WES	69	0	0	0	1.66202	4.25893	0
T11_69F_b05_lo0079_WES	Healthy	Bladder	WES	69	4	4	0	3.76623	7.96703	0
T12_70M_b01_lo0001_WES	Healthy	Bladder	WES	70	5	0	0	2.86806	2.56522	3.14667
T12_70M_b01_lo0002_WES	Healthy	Bladder	WES	70	7	0	4	3.54508	3.4879	3.60417
T12_70M_b01_lo0004_WES	Healthy	Bladder	WES	70	0	0	0	0	0	0
T12_70M_b01_lo0005_WES	Healthy	Bladder	WES	70	6	0	0	2.74691	2.72147	2.77282
T12_70M_b01_lo0009_WES	Healthy	Bladder	WES	70	5	0	0	3.19167	2.69718	3.70048
T12_70M_b01_lo0011_WES	Healthy	Bladder	WES	70	5	0	0	2.43975	1.80902	3.08515
T12_70M_b01_lo0012_WES	Healthy	Bladder	WES	70	0	3	0	3.20261	5.73099	0
T12_70M_b01_lo0015_WES	Healthy	Bladder	WES	70	0	0	0	2.75619	1.12959	4.30655
T12_70M_b01_lo0017_WES	Healthy	Bladder	WES	70	0	0	0	2.40121	2.52331	2.29038
T12_70M_b02_lo0003_WES	Healthy	Bladder	WES	70	4	3	0	3.52911	5.12801	1.57045
T12_70M_b02_lo0004_WES	Healthy	Bladder	WES	70	0	0	0	1.68721	1.75952	1.62061
T12_70M_b02_lo0005_WES	Healthy	Bladder	WES	70	4	0	4	8.45209	5.21212	10.0073
T12_70M_b02_lo0007_WES	Healthy	Bladder	WES	70	4	0	0	3.98876	5.07143	3.02128
T12_70M_b02_lo0008_WES	Healthy	Bladder	WES	70	5	0	0	2.36975	2.17227	2.60672
T12_70M_b03_lo0004_WES	Healthy	Bladder	WES	70	5	0	0	4.36667	3.93	4.9125
T12_70M_b03_lo0005_WES	Healthy	Bladder	WES	70	0	0	0	1.77716	2.42105	1.16009
T12_70M_b03_lo0007_WES	Healthy	Bladder	WES	70	2	0	0	13.625	18.1667	10.9
T12_70M_b03_lo0009_WES	Healthy	Bladder	WES	70	3	0	0	3.05	3.32727	2.71111
T12_70M_b03_lo0010_WES	Healthy	Bladder	WES	70	0	0	0	2.91859	2.03693	3.72468
T12_70M_b03_lo0011_WES	Healthy	Bladder	WES	70	0	0	0	2.34231	2.46559	2.23077
T12_70M_b03_lo0012_WES	Healthy	Bladder	WES	70	0	0	0	2.39744	5.19444	0
T12_70M_b03_lo0013_WES	Healthy	Bladder	WES	70	8	8	0	4.3759	7.29746	0.950627
T12_70M_b03_lo0014_WES	Healthy	Bladder	WES	70	0	0	0	1.79415	2.81938	0.858071
T12_70M_b03_lo0015_WES	Healthy	Bladder	WES	70	4	0	0	11.1933	11.1933	11.1933
T12_70M_b03_lo0017_WES	Healthy	Bladder	WES	70	0	0	0	2.66409	2.24026	3.28571
T12_70M_b03_lo0018_WES	Healthy	Bladder	WES	70	6	0	0	2.92197	3.05984	2.82031
T12_70M_b03_lo0021_WES	Healthy	Bladder	WES	70	6	0	0	2.37829	1.86127	2.91882
T12_70M_b03_lo0025_WES	Healthy	Bladder	WES	70	5	0	0	2.78419	3.38489	2.14867
T12_70M_b03_lo0026_WES	Healthy	Bladder	WES	70	0	0	0	0.772171	1.29487	0
T12_70M_b03_lo0027_WES	Healthy	Bladder	WES	70	0	0	0	2.29826	1.98126	2.73602
T12_70M_b03_lo0028_WES	Healthy	Bladder	WES	70	4	0	0	3.58866	3.14923	4.17061
T12_70M_b04_lo0002_WES	Healthy	Bladder	WES	70	0	0	0	2.14167	3.05952	1.64744
T12_70M_b04_lo0003_WES	Healthy	Bladder	WES	70	6	5	0	3.40982	4.49856	2.29765
T12_70M_b04_lo0004_WES	Healthy	Bladder	WES	70	0	0	0	2.48948	3.50519	1.15302
T12_70M_b04_lo0005_WES	Healthy	Bladder	WES	70	0	0	0	1.22849	1.77954	0.758647
T12_70M_b04_lo0007_WES	Healthy	Bladder	WES	70	0	0	0	2.7098	1.09857	5.30179
T12_70M_b04_lo0009_WES	Healthy	Bladder	WES	70	2	0	3	5.28571	0	9.86667
T12_70M_b04_lo0011_WES	Healthy	Bladder	WES	70	0	0	0	2.55338	2.60444	2.50427
T12_70M_b04_lo0012_WES	Healthy	Bladder	WES	70	3	0	2	11.95	11.381	12.2564
T12_70M_b05_lo0003_WES	Healthy	Bladder	WES	70	5	0	0	3.12125	3.18539	3.05965
T12_70M_b05_lo0006_WES	Healthy	Bladder	WES	70	4	0	3	8.2	8.2	8.2
T12_70M_b05_lo0007_WES	Healthy	Bladder	WES	70	7	0	0	2.58731	2.75015	2.41567
T12_70M_b05_lo0008_WES	Healthy	Bladder	WES	70	4	0	0	2.90881	2.79009	3.0381
T12_70M_b08_lo0005_WES	Healthy	Bladder	WES	70	0	0	0	4.36364	5.14286	3.78947
T12_70M_b08_lo0009_WES	Healthy	Bladder	WES	70	0	0	0	3.32895	7.02778	0
T12_70M_b08_lo0010_WES	Healthy	Bladder	WES	70	0	0	3	3.67333	0	6.80247
T12_70M_b08_lo0013_WES	Healthy	Bladder	WES	70	0	0	0	3.40253	0	6.89231
T12_70M_b08_lo0015_WES	Healthy	Bladder	WES	70	3	0	0	3.07451	2.54959	3.56364
T13_71F_b01_lo0025_WES	Healthy	Bladder	WES	71	0	0	0	2.05072	2.54955	1.47396
T13_71F_b01_lo0026_WES	Healthy	Bladder	WES	71	6	0	4	3.26244	2.31575	4.32273
T13_71F_b01_lo0028_WES	Healthy	Bladder	WES	71	6	0	5	2.97066	1.3278	4.59507
T13_71F_b01_lo0030_WES	Healthy	Bladder	WES	71	2	3	0	5.42857	14.25	0
T13_71F_b02_lo0001_WES	Healthy	Bladder	WES	71	10	0	7	4.76709	3.45129	6.25833
T13_71F_b02_lo0002_WES	Healthy	Bladder	WES	71	4	0	4	3.47913	1.05099	6.46761
T13_71F_b02_lo0004_WES	Healthy	Bladder	WES	71	0	0	0	2.2094	2.29778	2.12757
T13_71F_b02_lo0007_WES	Healthy	Bladder	WES	71	7	4	0	3.03876	3.5166	2.61274
T13_71F_b02_lo0008_WES	Healthy	Bladder	WES	71	6	0	5	3.20248	1.89377	4.16097
T13_71F_b02_lo0009_WES	Healthy	Bladder	WES	71	0	0	0	1.7697	1.49744	2.16296
T13_71F_b06_lo0001_WES	Healthy	Bladder	WES	71	6	0	0	2.56754	2.53932	2.59639
T13_71F_b06_lo0003_WES	Healthy	Bladder	WES	71	4	0	3	3.9325	2.98748	4.67133
T13_71F_b06_lo0004_WES	Healthy	Bladder	WES	71	7	3	4	4.3218	5.04211	3.87854
T13_71F_b06_lo0005_WES	Healthy	Bladder	WES	71	5	4	0	4.06977	6.57895	2.08333
T13_71F_b06_lo0009_WES	Healthy	Bladder	WES	71	4	0	0	3.94841	5.16883	2.91575
T13_71F_b06_lo0010_WES	Healthy	Bladder	WES	71	0	0	0	2.60357	3.65414	1.65306
T13_71F_b06_lo0012_WES	Healthy	Bladder	WES	71	3	0	3	5.53061	2.94565	7.81731
T13_71F_b06_lo0013_WES	Healthy	Bladder	WES	71	0	0	0	2.28125	2.3725	2.19676
T13_71F_b06_lo0058_WES	Healthy	Bladder	WES	71	5	0	3	4.71895	2.71089	7.49481
T13_71F_b06_lo0059_WES	Healthy	Bladder	WES	71	0	0	0	1.75126	1.73504	1.76778
T13_71F_b06_lo0061_WES	Healthy	Bladder	WES	71	7	5	0	2.59447	3.1049	2.10907
T13_71F_b06_lo0062_WES	Healthy	Bladder	WES	71	9	6	0	2.69663	3.15328	2.21538
T13_71F_b06_lo0064_WES	Healthy	Bladder	WES	71	2	0	3	5.18841	0	8.83951
T13_71F_b06_lo0066_WES	Healthy	Bladder	WES	71	5	0	3	4.89818	4.08182	5.44242
T13_71F_b06_lo0067_WES	Healthy	Bladder	WES	71	4	0	0	4.24194	5.44138	3.18788
T13_71F_b06_lo0068_WES	Healthy	Bladder	WES	71	9	6	0	4.15475	4.96839	3.37986
T13_71F_b06_lo0069_WES	Healthy	Bladder	WES	71	5	0	0	2.55295	3.38757	2.0483
T13_71F_b09_lo0037_WES	Healthy	Bladder	WES	71	0	0	0	1.93789	0.832	2.90233
T13_71F_b09_lo0038_WES	Healthy	Bladder	WES	71	0	0	0	3.29158	3.39444	3.19477
T13_71F_b09_lo0039_WES	Healthy	Bladder	WES	71	4	0	0	3.36023	2.23356	5.06275
T13_71F_b09_lo0043_WES	Healthy	Bladder	WES	71	7	6	0	3.60219	5.64461	1.58937
T13_71F_b09_lo0044_WES	Healthy	Bladder	WES	71	6	4	0	3.43787	4.0081	2.77895
T13_71F_b09_lo0045_WES	Healthy	Bladder	WES	71	0	0	0	6.85	15.8077	0
T13_71F_b09_lo0046_WES	Healthy	Bladder	WES	71	4	0	0	3.05016	3.93131	2.10606
T13_71F_b09_lo0047_WES	Healthy	Bladder	WES	71	0	0	0	1.18738	0	2.34432
T13_71F_b09_lo0048_WES	Healthy	Bladder	WES	71	0	0	0	2.91209	1.89286	3.98496
T14_75F_b01_lo0002_WES	Healthy	Bladder	WES	75	4	3	0	3.78784	6.07256	2.16142
T14_75F_b01_lo0003_WES	Healthy	Bladder	WES	75	7	5	0	3.65223	4.08386	3.15245
T14_75F_b01_lo0004_WES	Healthy	Bladder	WES	75	5	0	0	3.22523	2.72762	3.73646
T14_75F_b01_lo0006_WES	Healthy	Bladder	WES	75	5	0	3	4.11224	2.68667	5.59722
T14_75F_b01_lo0007_WES	Healthy	Bladder	WES	75	5	0	0	2.08852	1.73145	2.42143
T14_75F_b01_lo0009_WES	Healthy	Bladder	WES	75	7	4	0	3.44086	3.85542	3.1068
T14_75F_b01_lo0011_WES	Healthy	Bladder	WES	75	0	0	0
T14_75F_b01_lo0012_WES	Healthy	Bladder	WES	75	0	0	0
T14_75F_b01_lo0016_WES	Healthy	Bladder	WES	75	0	0	0	1.59083	1.34226	1.95238
T14_75F_b01_lo0017_WES	Healthy	Bladder	WES	75	9	0	7	3.04251	2.05451	4.15167
T14_75F_b01_lo0018_WES	Healthy	Bladder	WES	75	8	0	6	4.47317	2.36439	7.24094
T14_75F_b01_lo0019_WES	Healthy	Bladder	WES	75	4	0	0	2.87987	2.20434	3.40099
T14_75F_b01_lo0021_WES	Healthy	Bladder	WES	75	0	0	0
T14_75F_b01_lo0022_WES	Healthy	Bladder	WES	75	11	6	6	4.71876	4.69164	4.74619
T14_75F_b01_lo0026_WES	Healthy	Bladder	WES	75	6	0	0	2.67586	2.54469	2.82129
T14_75F_b01_lo0027_WES	Healthy	Bladder	WES	75	8	7	0	3.02072	4.31645	1.58939
T14_75F_b01_lo0028_WES	Healthy	Bladder	WES	75	8	5	0	2.84986	3.44007	2.37456
T14_75F_b01_lo0029_WES	Healthy	Bladder	WES	75	6	0	0	4.11301	3.92107	4.32471
T14_75F_b01_lo0030_WES	Healthy	Bladder	WES	75	9	0	6	3.24205	2.57323	3.87085
T14_75F_b01_lo0031_WES	Healthy	Bladder	WES	75	7	6	0	3.79236	5.67894	2.13636
T14_75F_b01_lo0032_WES	Healthy	Bladder	WES	75	5	0	0	3.36765	2.88655	3.84874
T14_75F_b01_lo0033_WES	Healthy	Bladder	WES	75	5	0	4	3.06207	1.83851	4.17293
T14_75F_b01_lo0034_WES	Healthy	Bladder	WES	75	5	3	0	4.26606	5.84906	2.76786
T14_75F_b01_lo0035_WES	Healthy	Bladder	WES	75	7	0	5	2.67009	1.81185	3.66105
T14_75F_b01_lo0036_WES	Healthy	Bladder	WES	75	3	3	0	3.96066	7.248	1.67778
T14_75F_b01_lo0038_WES	Healthy	Bladder	WES	75	4	0	3	2.99312	1.74599	4.65597
[truncated: 9,949 more rows]

## Sheet: S8b
Spearman correlation of rCg (rCg→rTg) and yCg (yCg→yTg) MEML versus nCg (nCg→nTg) MEML, including P value, P value following Benjamini-Hochberg Correction, and analysis parameters.
Disease	Experiment	Motif 1	Motif 2	Spearman_coefficient	P_value	BH corrected P value	Info
Alcoholic Liver Cirrhosis	WGS	nCg	rCg	0.980223	6.48672e-104	1.81628e-103	Inclduing MEML=0
Alzheimer's disease	WGS	nCg	rCg	0.715775	1.53837e-21	2.69214e-21	Inclduing MEML=0
Autism spectrum disorder	WGS	nCg	rCg	0.837056	1.46847e-16	2.28428e-16	Inclduing MEML=0
Chronic Obstructive Pulmonary Disease (COPD)	WGS	nCg	rCg	0.966525	5.43491e-100	1.26815e-99	Inclduing MEML=0
Cockayne syndrome	WGS	nCg	rCg	0.499356	0.0080063	0.00862217	Inclduing MEML=0
Coeliac	WGS	nCg	rCg	0.993556	1.3333e-55	2.66659e-55	Inclduing MEML=0
Crohn’s disease	WGS	nCg	rCg	0.994808	1.10903e-164	5.17546e-164	Inclduing MEML=0
Psoriasis	WES	nCg	rCg	-0.0770954	0.583213	0.583213	Inclduing MEML=0
Non-Alcoholic Cirrhosis	WGS	nCg	rCg	0.98335	1.64258e-134	5.74903e-134	Inclduing MEML=0
Non-Alcoholic Steatohepatitis (NASH)	WGS	nCg	rCg	0.923077	0	0	Inclduing MEML=0
Primary Sclerosing Cholangitis (PSC)	WGS	nCg	rCg	0.927711	0.000893945	0.00104294	Inclduing MEML=0
Schizophrenia	WGS	nCg	rCg	0.72804	0.0261536	0.0261536	Inclduing MEML=0
Tourette syndrome	WGS	nCg	rCg	0.840865	8.60349e-05	0.000120449	Inclduing MEML=0
Ulcerative colitis	WES	nCg	rCg	0.905897	6.83202e-17	1.3664e-16	Inclduing MEML=0
Ulcerative colitis	WGS	nCg	rCg	0.996188	1.59604e-243	1.11723e-242	Inclduing MEML=0
Xeroderma Pigmentosum	WGS	nCg	rCg	0.798321	0.000359813	0.000457944	Inclduing MEML=0
Alcoholic Liver Cirrhosis	WGS	nCg	rCg	0.980223	6.48672e-104	1.68655e-103	Excluding MEML=0
Alzheimer's disease	WGS	nCg	rCg	0.797649	8.71537e-13	1.25889e-12	Excluding MEML=0
Autism spectrum disorder	WGS	nCg	rCg	0.832337	1.24268e-13	2.01936e-13	Excluding MEML=0
Chronic Obstructive Pulmonary Disease (COPD)	WGS	nCg	rCg	0.966525	5.43491e-100	1.17756e-99	Excluding MEML=0
Coeliac	WGS	nCg	rCg	0.993556	1.3333e-55	2.47612e-55	Excluding MEML=0
Crohn’s disease	WGS	nCg	rCg	0.994808	1.10903e-164	4.80578e-164	Excluding MEML=0
Non-Alcoholic Cirrhosis	WGS	nCg	rCg	0.979286	2.27017e-116	7.37807e-116	Excluding MEML=0
Non-Alcoholic Steatohepatitis (NASH)	WGS	nCg	rCg	0.923077	0	0	Excluding MEML=0
Primary Sclerosing Cholangitis (PSC)	WGS	nCg	rCg	0.927711	0.000893945	0.00105648	Excluding MEML=0
Schizophrenia	WGS	nCg	rCg	0.72804	0.0261536	0.0261536	Excluding MEML=0
Tourette syndrome	WGS	nCg	rCg	0.904103	0.000133296	0.000173285	Excluding MEML=0
Ulcerative colitis	WES	nCg	rCg	0.907459	1.18558e-16	1.18558e-16	Excluding MEML=0
Ulcerative colitis	WGS	nCg	rCg	0.996188	1.59604e-243	1.03743e-242	Excluding MEML=0
Xeroderma Pigmentosum	WGS	nCg	rCg	0.880771	0.00883262	0.00956867	Excluding MEML=0
Alcoholic Liver Cirrhosis	WGS	nCg	yCg	0.956421	2.08196e-79	7.28686e-79	Inclduing MEML=0
Alzheimer's disease	WGS	nCg	yCg	0.8266	1.67617e-33	3.35234e-33	Inclduing MEML=0
Autism spectrum disorder	WGS	nCg	yCg	0.653972	1.94938e-08	3.41142e-08	Inclduing MEML=0
Chronic Obstructive Pulmonary Disease (COPD)	WGS	nCg	yCg	0.915914	1.04309e-67	2.92066e-67	Inclduing MEML=0
Cockayne syndrome	WGS	nCg	yCg	0.489843	0.00949913	0.0110823	Inclduing MEML=0
Coeliac	WGS	nCg	yCg	0.981253	1.86847e-42	4.35978e-42	Inclduing MEML=0
Crohn’s disease	WGS	nCg	yCg	0.985425	4.372e-128	3.0604e-127	Inclduing MEML=0
Psoriasis	WES	nCg	yCg	0.944233	2.92238e-26	5.84476e-26	Inclduing MEML=0
Non-Alcoholic Cirrhosis	WGS	nCg	yCg	0.943551	7.99231e-88	3.72974e-87	Inclduing MEML=0
Non-Alcoholic Steatohepatitis (NASH)	WGS	nCg	yCg	0.634488	0.0198403	0.0198403	Inclduing MEML=0
Primary Sclerosing Cholangitis (PSC)	WGS	nCg	yCg	0.921687	0.00113131	0.00143985	Inclduing MEML=0
Schizophrenia	WGS	nCg	yCg	0.96192	3.41816e-05	5.31713e-05	Inclduing MEML=0
Tourette syndrome	WGS	nCg	yCg	0.615549	0.0145724	0.0156933	Inclduing MEML=0
Ulcerative colitis	WES	nCg	yCg	0.832623	4.43446e-12	4.43446e-12	Inclduing MEML=0
Ulcerative colitis	WGS	nCg	yCg	0.989143	6.99523e-192	9.79333e-191	Inclduing MEML=0
Xeroderma Pigmentosum	WGS	nCg	yCg	0.783809	0.000544343	0.00076208	Inclduing MEML=0
Alcoholic Liver Cirrhosis	WGS	nCg	yCg	0.955712	2.22965e-78	9.66182e-78	Excluding MEML=0
Alzheimer's disease	WGS	nCg	yCg	0.884986	2.97163e-22	5.51875e-22	Excluding MEML=0
Autism spectrum disorder	WGS	nCg	yCg	0.743441	8.94143e-08	1.45298e-07	Excluding MEML=0
Chronic Obstructive Pulmonary Disease (COPD)	WGS	nCg	yCg	0.915914	1.04309e-67	3.39005e-67	Excluding MEML=0
Coeliac	WGS	nCg	yCg	0.981253	1.86847e-42	4.04836e-42	Excluding MEML=0
Crohn’s disease	WGS	nCg	yCg	0.985425	4.372e-128	2.8418e-127	Excluding MEML=0
Non-Alcoholic Cirrhosis	WGS	nCg	yCg	0.917912	1.05074e-63	2.73193e-63	Excluding MEML=0
Non-Alcoholic Steatohepatitis (NASH)	WGS	nCg	yCg	0.634488	0.0198403	0.0214936	Excluding MEML=0
Primary Sclerosing Cholangitis (PSC)	WGS	nCg	yCg	0.921687	0.00113131	0.0014707	Excluding MEML=0
Schizophrenia	WGS	nCg	yCg	0.927634	0.00766584	0.00905963	Excluding MEML=0
Tourette syndrome	WGS	nCg	yCg	0.478298	0.162014	0.162014	Excluding MEML=0
Ulcerative colitis	WES	nCg	yCg	0.939329	2.28764e-17	2.28764e-17	Excluding MEML=0
Ulcerative colitis	WGS	nCg	yCg	0.989143	6.99523e-192	9.09381e-191	Excluding MEML=0
Xeroderma Pigmentosum	WGS	nCg	yCg	0.925627	0.00097196	0.00140394	Excluding MEML=0
Psoriasis	WES	nCg	yCg	0.969792	4.57848e-31	9.15695e-31	Excluding MEML=0

## Sheet: S8c
P-values from Wilcoxon Rank Sum test for nCg (nCg→nTg) MEML per donor for every disease tissue against its healthy counterpart with FDR correction for diseases within each age group .
Tissue	Motif	Unique_ID	Age.group	Disease1	Disease2	P.value	FDR
Brain	nCtoTg	SMSDB04	0-33.3	Healthy	Cockayne syndrome	0.809855	0.809855
Brain	nCtoTg	SMSDB04	33.4-66.7	Healthy	Xeroderma Pigmentosum	0.4	0.4
Brain	nCtoTg	SMSDB05	0-33.3	Healthy	Autism spectrum disorder	0.510173	0.510173
Brain	nCtoTg	SMSDB05	33.4-66.7	Autism spectrum disorder	Schizophrenia	0.284695	0.341634
Brain	nCtoTg	SMSDB05	33.4-66.7	Healthy	Autism spectrum disorder	1	1
Brain	nCtoTg	SMSDB05	33.4-66.7	Autism spectrum disorder	Tourette syndrome	0.174189	0.341634
Brain	nCtoTg	SMSDB05	33.4-66.7	Healthy	Schizophrenia	0.277076	0.341634
Brain	nCtoTg	SMSDB05	33.4-66.7	Schizophrenia	Tourette syndrome	0.0666684	0.341634
Brain	nCtoTg	SMSDB05	33.4-66.7	Healthy	Tourette syndrome	0.125066	0.341634
Brain	nCtoTg	SMSDB05	66.8-100	Healthy	Autism spectrum disorder	0.558452	0.604066
Brain	nCtoTg	SMSDB05	66.8-100	Autism spectrum disorder	Tourette syndrome	0.604066	0.604066
Brain	nCtoTg	SMSDB05	66.8-100	Healthy	Tourette syndrome	0.0307278	0.0921835
Brain	nCtoTg	SMSDB33	33.4-66.7	Healthy	Alzheimer's disease	0.533333	0.533333
Brain	nCtoTg	SMSDB33	66.8-100	Healthy	Alzheimer's disease	0.620047	0.620047
Brain	nCtoTg	SMSDB36	66.8-100	Healthy	Alzheimer's disease	0.00230937	0.00230937
Colon	nCtoTg	SMSDB32	0-33.3	Healthy	Ulcerative colitis	0.00815851	0.0244755
Colon	nCtoTg	SMSDB32	0-33.3	Healthy	Crohn’s disease	0.0952381	0.142857
Colon	nCtoTg	SMSDB32	0-33.3	Ulcerative colitis	Crohn’s disease	0.383333	0.383333
Colon	nCtoTg	SMSDB32	33.4-66.7	Healthy	Crohn’s disease	0.425568	0.638352
Colon	nCtoTg	SMSDB32	33.4-66.7	Healthy	Ulcerative colitis	0.646327	0.646327
Colon	nCtoTg	SMSDB32	33.4-66.7	Crohn’s disease	Ulcerative colitis	0.275421	0.638352
Colon	nCtoTg	SMSDB32	66.8-100	Healthy	Ulcerative colitis	0.508824	0.508824
Liver	nCtoTg	SMSDB25	33.4-66.7	Healthy	Alcoholic Liver Cirrhosis	0.015873	0.047619
Liver	nCtoTg	SMSDB25	33.4-66.7	Alcoholic Liver Cirrhosis	Non-Alcoholic Steatohepatitis (NASH)	0.555556	0.628571
Liver	nCtoTg	SMSDB25	33.4-66.7	Alcoholic Liver Cirrhosis	Primary Sclerosing Cholangitis (PSC)	0.628571	0.628571
Liver	nCtoTg	SMSDB25	33.4-66.7	Healthy	Non-Alcoholic Steatohepatitis (NASH)	0.00793651	0.047619
Liver	nCtoTg	SMSDB25	33.4-66.7	Healthy	Primary Sclerosing Cholangitis (PSC)	0.0357143	0.0714286
Liver	nCtoTg	SMSDB25	33.4-66.7	Non-Alcoholic Steatohepatitis (NASH)	Primary Sclerosing Cholangitis (PSC)	0.142857	0.214286
Liver	nCtoTg	SMSDB37	33.4-66.7	Healthy	Alcoholic Liver Cirrhosis	0.2	0.375
Liver	nCtoTg	SMSDB37	33.4-66.7	Healthy	Non-Alcoholic Cirrhosis	0.380952	0.380952
Liver	nCtoTg	SMSDB37	33.4-66.7	Alcoholic Liver Cirrhosis	Non-Alcoholic Cirrhosis	0.25	0.375
Lung	nCtoTg	SMSDB44	66.8-100	Healthy	Chronic Obstructive Pulmonary Disease (COPD)	0.0285714	0.0285714
Small intestine	nCtoTg	SMSDB08	33.4-66.7	Healthy	Coeliac	0.911765	0.911765
Small intestine	nCtoTg	SMSDB08	66.8-100	Healthy	Coeliac	0.0604396	0.0604396

## Sheet: S8d
Multivariable regression analysis for nCg (nCg→nTg) MEML showing β Coefficient, P value, and confidence intervals for each variable.
Motif	Tissue	Variable	Factor	β Coefficient	p.value	std.error	Lower CI	Upper CI
nCg	Brain	β0 (Intercept)	-	7.50255	0.519881	11.6344	-15.3008	30.3059
nCg	Brain	Age	-	0.675013	0.000673082	0.194876	0.293057	1.05697
nCg	Brain	Disease	Alzheimer's disease	38.1545	0.0108611	14.8155	9.11614	67.1929
nCg	Brain	Disease	Autism spectrum disorder	-16.8736	0.107641	10.4328	-37.3219	3.57455
nCg	Brain	Disease	Cockayne syndrome	8.09017	0.733085	23.6845	-38.3314	54.5117
nCg	Brain	Disease	Schizophrenia	5.80224	0.7564	18.6741	-30.7991	42.4035
nCg	Brain	Disease	Tourette syndrome	-36.5883	0.0167858	15.15	-66.2823	-6.89441
nCg	Brain	Disease	Xeroderma Pigmentosum	94.5113	0.00278578	31.1457	33.4658	155.557
nCg	Colon	β0 (Intercept)	-	43.2353	0.682083	105.222	-162.999	249.47
nCg	Colon	Age	-	12.2528	3.00192e-10	1.73854	8.84524	15.6603
nCg	Colon	Disease	Crohn’s disease	128.377	0.0971711	76.6228	-21.8037	278.558
nCg	Colon	Disease	Ulcerative colitis	160.114	0.0128997	63.1639	36.3128	283.915
nCg	Lung	β0 (Intercept)	-	13.2106	0.359585	13.8178	-13.8724	40.2935
nCg	Lung	Age	-	0.999536	0.00167413	0.24206	0.525098	1.47397
nCg	Lung	Disease	COPD	65.5699	0.000971792	14.7206	36.7175	94.4224
nCg	Liver	β0 (Intercept)	-	19.6465	0.539792	31.6638	-42.4145	81.7076
nCg	Liver	Age	-	0.243218	0.66256	0.551648	-0.838012	1.32445
nCg	Liver	Disease	Non-Alcoholic Cirrhosis	54.5743	0.00773357	19.0679	17.2013	91.9473
nCg	Liver	Disease	Alcoholic Cirrhosis	91.2629	2.21147e-06	15.5194	60.8448	121.681
nCg	Liver	Disease	NASH	137.969	4.09803e-08	18.7332	101.252	174.686
nCg	Liver	Disease	PSC	106.15	5.93548e-05	22.6145	61.8258	150.475
nCg	Small intestine	β0 (Intercept)	-	63.3557	0.439428	81.0354	-95.4736	222.185
nCg	Small intestine	Age	-	13.3258	6.22985e-11	1.45566	10.4727	16.1789
nCg	Small intestine	Disease	Coeliac	310.829	0.00293962	97.4161	119.894	501.765

## Sheet: S8e
Spearman correlation between donor age and mean nCg (nCg→nTg) MEML, including P value, P value following Benjamini-Hochberg Correction, and analysis parameters. Correlation between donor age and median MEML was also calculated, but not plotted.
Tissue	Motif	Experiment	Disease	#n donors	rho_value_mean	p_value_mean	BH_p_adjust_mean	rho_value_median	p_value_median	BH_p_adjust_median	Info
Brain	nCg	WGS	Alzheimer's disease	18	-0.124741	0.621893	0.790048	-0.290325	0.242523	0.502743	Including MEML=0
Brain	nCg	WGS	Autism spectrum disorder	59	-0.15171	0.251372	0.67252	-0.15171	0.251372	0.502743	Including MEML=0
Brain	nCg	WGS	Cockayne syndrome	6	0.231908	0.658374	0.790048	0.304256	0.557699	0.669239	Including MEML=0
Brain	nCg	WGS	Schizophrenia	9	0.366667	0.33626	0.67252	0.366667	0.33626	0.50439	Including MEML=0
Brain	nCg	WGS	Tourette syndrome	15	0.555763	0.0314683	0.18881	0.555763	0.0314683	0.18881	Including MEML=0
Brain	nCg	WGS	Xeroderma Pigmentosum	3	0.5	1	1	0.5	1	1	Including MEML=0
Colon	nCg	WES	Ulcerative colitis	29	0.370956	0.0475783	0.0475783	0.370956	0.0475783	0.0475783	Including MEML=0
Colon	nCg	WGS	Crohn’s disease	17	0.437079	0.079371	0.079371	0.426029	0.0881691	0.0881691	Including MEML=0
Colon	nCg	WGS	Ulcerative colitis	28	0.620256	0.000430063	0.000860126	0.618337	0.000453356	0.000906713	Including MEML=0
Liver	nCg	WGS	Alcoholic Liver Cirrhosis	9	0.166667	0.677745	1	0.166667	0.677745	1	Including MEML=0
Liver	nCg	WGS	Non-Alcoholic Cirrhosis	5	-0.2	0.783333	1	-0.1	0.95	1	Including MEML=0
Liver	nCg	WGS	Non-Alcoholic Steatohepatitis (NASH)	5	0.564288	0.321723	1	0.718185	0.171795	0.687181	Including MEML=0
Liver	nCg	WGS	Primary Sclerosing Cholangitis (PSC)	3	-0.5	1	1	-0.5	1	1	Including MEML=0
Lung	nCg	WGS	Chronic Obstructive Pulmonary Disease (COPD)	5	0.5	0.45	0.45	0.5	0.45	0.45	Including MEML=0
Small intestine	nCg	WGS	Coeliac	6	0.6	0.241667	0.241667	0.6	0.241667	0.241667	Including MEML=0
Brain	nCg	WGS	Alzheimer's disease	14	-0.00220753	0.994024	1	-0.285399	0.322624	0.50439	Excluding MEML=0
Brain	nCg	WGS	Autism spectrum disorder	57	-0.151517	0.260547	0.67252	-0.151517	0.260547	0.50439	Excluding MEML=0
Brain	nCg	WGS	Cockayne syndrome	4	0.4	0.75	1	0.210819	0.789181	0.947018	Excluding MEML=0
Brain	nCg	WGS	Schizophrenia	9	0.366667	0.33626	0.67252	0.366667	0.33626	0.50439	Excluding MEML=0
Brain	nCg	WGS	Tourette syndrome	15	0.555763	0.0314683	0.18881	0.555763	0.0314683	0.18881	Excluding MEML=0
Brain	nCg	WGS	Xeroderma Pigmentosum	3	0.5	1	1	0.5	1	1	Excluding MEML=0
Colon	nCg	WES	Ulcerative colitis	29	0.370956	0.0475783	0.0475783	0.370956	0.0475783	0.0475783	Excluding MEML=0
Colon	nCg	WGS	Crohn’s disease	17	0.437079	0.079371	0.079371	0.426029	0.0881691	0.0881691	Excluding MEML=0
Colon	nCg	WGS	Ulcerative colitis	28	0.620256	0.000430063	0.000860126	0.618337	0.000453356	0.000906713	Excluding MEML=0
Liver	nCg	WGS	Alcoholic Liver Cirrhosis	9	0.166667	0.677745	1	0.166667	0.677745	1	Excluding MEML=0
Liver	nCg	WGS	Non-Alcoholic Cirrhosis	5	-0.2	0.783333	1	-0.1	0.95	1	Excluding MEML=0
Liver	nCg	WGS	Non-Alcoholic Steatohepatitis (NASH)	5	0.564288	0.321723	1	0.718185	0.171795	0.687181	Excluding MEML=0
Liver	nCg	WGS	Primary Sclerosing Cholangitis (PSC)	3	-0.5	1	1	-0.5	1	1	Excluding MEML=0
Lung	nCg	WGS	Chronic Obstructive Pulmonary Disease (COPD)	5	0.5	0.45	0.45	0.5	0.45	0.45	Excluding MEML=0
Small intestine	nCg	WGS	Coeliac	6	0.6	0.241667	0.241667	0.6	0.241667	0.241667	Excluding MEML=0
