# Supplementary material for: Motif-Centered Analyses Reveal Universal and Tissue-Specific Mutagenic Mechanisms Operating in the Human Body
Source: bioRxiv. 2026 May 10:2025.10.07.681015. Preprint. [Version 4] doi: 10.1101/2025.10.07.681015 (PMC12934804; doi:10.1101/2025.10.07.681015)
Supplement: Supplement 1 [file media-1.zip › Supplementary_table_S9.xlsx]

## Sheet: Legends
Supplemental table S9
Prevalence of sporadic motifs in normal and diseased samples. Contains numeric values underlying Supplementary Figure S11.
The sheets in the table are as follows:
S9a	Sporadic motif enrichment and MEML count for diseased and healthy samples.
S9b	Correlation between donor age and mean and median donor MEML for indicated motifs and tissues
S9c	P-values from Wilcoxon Rank Sum test for indicated motif MEML for every disease tissue against its healthy counterpart with FDR correction.

## Sheet: S9a
Sporadic motif enrichment and MEML count for diseased and healthy samples.
Sample	Disease	Motif	Enrichment	Mutation load	Experiment	Tissue	Donor ID	Age	Unique_ID
D1-L-F1	Healthy	aCtoTy	0.459158	0	WGS	Dermis	D1	62	SMSDB48
D1-L-F2	Healthy	aCtoTy	0.502725	0	WGS	Dermis	D1	62	SMSDB48
D1-L-H	Healthy	aCtoTy	0.786005	0	WGS	Dermis	D1	62	SMSDB48
D1-R-F	Healthy	aCtoTy	0.446034	0	WGS	Dermis	D1	62	SMSDB48
D1-R-H1	Healthy	aCtoTy	0.556717	0	WGS	Dermis	D1	62	SMSDB48
D1-R-H2	Healthy	aCtoTy	0.858048	0	WGS	Dermis	D1	62	SMSDB48
D2-L-F	Healthy	aCtoTy	0.429115	0	WGS	Dermis	D2	58	SMSDB48
D2-L-H	Healthy	aCtoTy	0.421133	0	WGS	Dermis	D2	58	SMSDB48
D2-R-F	Healthy	aCtoTy	0.387832	0	WGS	Dermis	D2	58	SMSDB48
D2-R-H	Healthy	aCtoTy	0.435286	0	WGS	Dermis	D2	58	SMSDB48
DAG_H104	Healthy	aCtoTy	0.422919	0	WGS	Dermis	NS_4	44	SMSDB49
DAG_H11	Healthy	aCtoTy	0.271288	0	WGS	Epidermis	D1	62	SMSDB49
DAG_H12	Healthy	aCtoTy	0.435286	0	WGS	Dermis	D2	58	SMSDB49
DAG_H125replig	Healthy	aCtoTy	0.493818	0	WGS	Epidermis	NS_16	62	SMSDB49
DAG_H132	Healthy	aCtoTy	0.49911	0	WGS	Dermis	NS_16	62	SMSDB49
DAG_H171	Healthy	aCtoTy	0.774633	0	WGS	Dermis	NS_5	76	SMSDB49
DAG_H186	Healthy	aCtoTy	0.793338	0	WGS	Dermis	NS_5	76	SMSDB49
DAG_H213	Healthy	aCtoTy	1.19433	0	WGS	Dermis	NS_15	70	SMSDB49
DAG_H216	Healthy	aCtoTy	0.715544	0	WGS	Dermis	NS_15	70	SMSDB49
DAG_H223replig	Healthy	aCtoTy	0.403503	0	WGS	Epidermis	NS_15	70	SMSDB49
DAG_H24	Healthy	aCtoTy	0.858048	0	WGS	Dermis	D1	62	SMSDB49
DAG_H253	Healthy	aCtoTy	0.52076	0	WGS	Dermis	NS_8	72	SMSDB49
DAG_H26	Healthy	aCtoTy	0.786005	0	WGS	Dermis	D1	62	SMSDB49
DAG_H265	Healthy	aCtoTy	0.517185	0	WGS	Dermis	NS_12	73	SMSDB49
DAG_H270	Healthy	aCtoTy	0.359745	0	WGS	Dermis	NS_9	82	SMSDB49
DAG_H272	Healthy	aCtoTy	0.929902	0	WGS	Dermis	NS_12	73	SMSDB49
DAG_H275replig	Healthy	aCtoTy	0.400399	0	WGS	Epidermis	NS_8	72	SMSDB49
DAG_H293	Healthy	aCtoTy	0.41255	0	WGS	Dermis	NS_13	77	SMSDB49
DAG_H294	Healthy	aCtoTy	0.401891	0	WGS	Dermis	NS_13	77	SMSDB49
DAG_H3	Healthy	aCtoTy	0.556717	0	WGS	Dermis	D1	62	SMSDB49
DAG_H315	Healthy	aCtoTy	0.838771	0	WGS	Dermis	NS_14	62	SMSDB49
DAG_H316	Healthy	aCtoTy	0.907201	0	WGS	Dermis	NS_14	62	SMSDB49
DAG_H320	Healthy	aCtoTy	0.689723	0	WGS	Dermis	NS_11	74	SMSDB49
DAG_H333	Healthy	aCtoTy	0.559488	0	WGS	Dermis	NS_7	48	SMSDB49
DAG_H340	Healthy	aCtoTy	0.344694	0	WGS	Dermis	NS_10	42	SMSDB49
DAG_H345	Healthy	aCtoTy	0.426249	0	WGS	Dermis	NS_17	40	SMSDB49
DAG_H347	Healthy	aCtoTy	0.544074	0	WGS	Dermis	NS_6	77	SMSDB49
DAG_H349	Healthy	aCtoTy	0.455063	0	WGS	Dermis	NS_6	77	SMSDB49
DAG_H353	Healthy	aCtoTy	0.608302	0	WGS	Dermis	NS_17	40	SMSDB49
DAG_H355	Healthy	aCtoTy	0.593373	0	WGS	Dermis	NS_19	27	SMSDB49
DAG_H366	Healthy	aCtoTy	0.883123	0	WGS	Dermis	NS_19	27	SMSDB49
DAG_H367	Healthy	aCtoTy	0.566554	0	WGS	Dermis	NS_18	41	SMSDB49
DAG_H61	Healthy	aCtoTy	0.835671	0	WGS	Dermis	NS_2	63	SMSDB49
DAG_H63replig	Healthy	aCtoTy	0.484439	0	WGS	Epidermis	NS_1	63	SMSDB49
DAG_H64	Healthy	aCtoTy	0.559297	0	WGS	Dermis	NS_2	63	SMSDB49
DAG_H70	Healthy	aCtoTy	0.670318	0	WGS	Dermis	NS_1	63	SMSDB49
DAG_H82replig	Healthy	aCtoTy	0.344923	0	WGS	Epidermis	NS-3	63	SMSDB49
DAG_H9	Healthy	aCtoTy	0.421133	0	WGS	Dermis	D2	58	SMSDB49
DAG_H94	Healthy	aCtoTy	0.43262	0	WGS	Dermis	NS_3	63	SMSDB49
DAG_H95	Healthy	aCtoTy	0.409342	0	WGS	Dermis	NS_4	44	SMSDB49
D1-L-F1	Healthy	cTtoAg	0.856983	0	WGS	Dermis	D1	62	SMSDB48
D1-L-F2	Healthy	cTtoAg	0.87284	0	WGS	Dermis	D1	62	SMSDB48
D1-L-H	Healthy	cTtoAg	0	0	WGS	Dermis	D1	62	SMSDB48
D1-R-F	Healthy	cTtoAg	1.32406	0	WGS	Dermis	D1	62	SMSDB48
D1-R-H1	Healthy	cTtoAg	0.457818	0	WGS	Dermis	D1	62	SMSDB48
D1-R-H2	Healthy	cTtoAg	0.436331	0	WGS	Dermis	D1	62	SMSDB48
D2-L-F	Healthy	cTtoAg	0.538548	0	WGS	Dermis	D2	58	SMSDB48
D2-L-H	Healthy	cTtoAg	1.18977	0	WGS	Dermis	D2	58	SMSDB48
D2-R-F	Healthy	cTtoAg	0.843149	0	WGS	Dermis	D2	58	SMSDB48
D2-R-H	Healthy	cTtoAg	0.98362	0	WGS	Dermis	D2	58	SMSDB48
DAG_H104	Healthy	cTtoAg	0.369718	0	WGS	Dermis	NS_4	44	SMSDB49
DAG_H11	Healthy	cTtoAg	1.0904	0	WGS	Epidermis	D1	62	SMSDB49
DAG_H12	Healthy	cTtoAg	0.98362	0	WGS	Dermis	D2	58	SMSDB49
DAG_H125replig	Healthy	cTtoAg	1.26113	0	WGS	Epidermis	NS_16	62	SMSDB49
DAG_H132	Healthy	cTtoAg	1.50194	0	WGS	Dermis	NS_16	62	SMSDB49
DAG_H171	Healthy	cTtoAg	0.744696	0	WGS	Dermis	NS_5	76	SMSDB49
DAG_H186	Healthy	cTtoAg	0.381485	0	WGS	Dermis	NS_5	76	SMSDB49
DAG_H213	Healthy	cTtoAg	0.614373	0	WGS	Dermis	NS_15	70	SMSDB49
DAG_H216	Healthy	cTtoAg	1.60344	0	WGS	Dermis	NS_15	70	SMSDB49
DAG_H223replig	Healthy	cTtoAg	0.736867	0	WGS	Epidermis	NS_15	70	SMSDB49
DAG_H24	Healthy	cTtoAg	0.436331	0	WGS	Dermis	D1	62	SMSDB49
DAG_H253	Healthy	cTtoAg	1.22439	0	WGS	Dermis	NS_8	72	SMSDB49
DAG_H26	Healthy	cTtoAg	0	0	WGS	Dermis	D1	62	SMSDB49
DAG_H265	Healthy	cTtoAg	1.63382	0	WGS	Dermis	NS_12	73	SMSDB49
DAG_H270	Healthy	cTtoAg	0.351069	0	WGS	Dermis	NS_9	82	SMSDB49
DAG_H272	Healthy	cTtoAg	1.34043	0	WGS	Dermis	NS_12	73	SMSDB49
DAG_H275replig	Healthy	cTtoAg	0.312177	0	WGS	Epidermis	NS_8	72	SMSDB49
DAG_H293	Healthy	cTtoAg	0.452857	0	WGS	Dermis	NS_13	77	SMSDB49
DAG_H294	Healthy	cTtoAg	0.966355	0	WGS	Dermis	NS_13	77	SMSDB49
DAG_H3	Healthy	cTtoAg	0.457818	0	WGS	Dermis	D1	62	SMSDB49
DAG_H315	Healthy	cTtoAg	0.950431	0	WGS	Dermis	NS_14	62	SMSDB49
DAG_H316	Healthy	cTtoAg	0	0	WGS	Dermis	NS_14	62	SMSDB49
DAG_H320	Healthy	cTtoAg	0.475013	0	WGS	Dermis	NS_11	74	SMSDB49
DAG_H333	Healthy	cTtoAg	0.991846	0	WGS	Dermis	NS_7	48	SMSDB49
DAG_H340	Healthy	cTtoAg	1.32455	0	WGS	Dermis	NS_10	42	SMSDB49
DAG_H345	Healthy	cTtoAg	0.857669	0	WGS	Dermis	NS_17	40	SMSDB49
DAG_H347	Healthy	cTtoAg	1.15499	0	WGS	Dermis	NS_6	77	SMSDB49
DAG_H349	Healthy	cTtoAg	1.01535	0	WGS	Dermis	NS_6	77	SMSDB49
DAG_H353	Healthy	cTtoAg	0.789513	0	WGS	Dermis	NS_17	40	SMSDB49
DAG_H355	Healthy	cTtoAg	0	0	WGS	Dermis	NS_19	27	SMSDB49
DAG_H366	Healthy	cTtoAg	0.759186	0	WGS	Dermis	NS_19	27	SMSDB49
DAG_H367	Healthy	cTtoAg	1.42278	0	WGS	Dermis	NS_18	41	SMSDB49
DAG_H61	Healthy	cTtoAg	1.2516	0	WGS	Dermis	NS_2	63	SMSDB49
DAG_H63replig	Healthy	cTtoAg	1.44481	0	WGS	Epidermis	NS_1	63	SMSDB49
DAG_H64	Healthy	cTtoAg	1.07328	0	WGS	Dermis	NS_2	63	SMSDB49
DAG_H70	Healthy	cTtoAg	1.16516	0	WGS	Dermis	NS_1	63	SMSDB49
DAG_H82replig	Healthy	cTtoAg	0.241741	0	WGS	Epidermis	NS-3	63	SMSDB49
DAG_H9	Healthy	cTtoAg	1.18977	0	WGS	Dermis	D2	58	SMSDB49
DAG_H94	Healthy	cTtoAg	0.7788	0	WGS	Dermis	NS_3	63	SMSDB49
DAG_H95	Healthy	cTtoAg	0.672	0	WGS	Dermis	NS_4	44	SMSDB49
D1-L-F1	Healthy	gCtoAn	0.734525	0	WGS	Dermis	D1	62	SMSDB48
D1-L-F2	Healthy	gCtoAn	0.936953	0	WGS	Dermis	D1	62	SMSDB48
D1-L-H	Healthy	gCtoAn	1.07404	0	WGS	Dermis	D1	62	SMSDB48
D1-R-F	Healthy	gCtoAn	0.895046	0	WGS	Dermis	D1	62	SMSDB48
D1-R-H1	Healthy	gCtoAn	0.673664	0	WGS	Dermis	D1	62	SMSDB48
D1-R-H2	Healthy	gCtoAn	0.621092	0	WGS	Dermis	D1	62	SMSDB48
D2-L-F	Healthy	gCtoAn	0.620205	0	WGS	Dermis	D2	58	SMSDB48
D2-L-H	Healthy	gCtoAn	0.791569	0	WGS	Dermis	D2	58	SMSDB48
D2-R-F	Healthy	gCtoAn	0.802721	0	WGS	Dermis	D2	58	SMSDB48
D2-R-H	Healthy	gCtoAn	1.14252	0	WGS	Dermis	D2	58	SMSDB48
DAG_H104	Healthy	gCtoAn	0.90688	0	WGS	Dermis	NS_4	44	SMSDB49
DAG_H11	Healthy	gCtoAn	0.648743	0	WGS	Epidermis	D1	62	SMSDB49
DAG_H12	Healthy	gCtoAn	1.14252	0	WGS	Dermis	D2	58	SMSDB49
DAG_H125replig	Healthy	gCtoAn	0.893956	0	WGS	Epidermis	NS_16	62	SMSDB49
DAG_H132	Healthy	gCtoAn	1.04567	0	WGS	Dermis	NS_16	62	SMSDB49
DAG_H171	Healthy	gCtoAn	1.21019	0	WGS	Dermis	NS_5	76	SMSDB49
DAG_H186	Healthy	gCtoAn	1.0481	0	WGS	Dermis	NS_5	76	SMSDB49
DAG_H213	Healthy	gCtoAn	0.967627	0	WGS	Dermis	NS_15	70	SMSDB49
DAG_H216	Healthy	gCtoAn	0.796454	0	WGS	Dermis	NS_15	70	SMSDB49
DAG_H223replig	Healthy	gCtoAn	0.632856	0	WGS	Epidermis	NS_15	70	SMSDB49
DAG_H24	Healthy	gCtoAn	0.621092	0	WGS	Dermis	D1	62	SMSDB49
DAG_H253	Healthy	gCtoAn	0.909594	0	WGS	Dermis	NS_8	72	SMSDB49
DAG_H26	Healthy	gCtoAn	1.07404	0	WGS	Dermis	D1	62	SMSDB49
DAG_H265	Healthy	gCtoAn	1.29383	0	WGS	Dermis	NS_12	73	SMSDB49
DAG_H270	Healthy	gCtoAn	0.692097	0	WGS	Dermis	NS_9	82	SMSDB49
DAG_H272	Healthy	gCtoAn	1.03955	0	WGS	Dermis	NS_12	73	SMSDB49
DAG_H275replig	Healthy	gCtoAn	0.836	0	WGS	Epidermis	NS_8	72	SMSDB49
DAG_H293	Healthy	gCtoAn	0.909737	0	WGS	Dermis	NS_13	77	SMSDB49
DAG_H294	Healthy	gCtoAn	0.993574	0	WGS	Dermis	NS_13	77	SMSDB49
DAG_H3	Healthy	gCtoAn	0.673664	0	WGS	Dermis	D1	62	SMSDB49
DAG_H315	Healthy	gCtoAn	1.08414	0	WGS	Dermis	NS_14	62	SMSDB49
DAG_H316	Healthy	gCtoAn	0.956361	0	WGS	Dermis	NS_14	62	SMSDB49
DAG_H320	Healthy	gCtoAn	0.895648	0	WGS	Dermis	NS_11	74	SMSDB49
DAG_H333	Healthy	gCtoAn	0.958193	0	WGS	Dermis	NS_7	48	SMSDB49
DAG_H340	Healthy	gCtoAn	0.921612	0	WGS	Dermis	NS_10	42	SMSDB49
DAG_H345	Healthy	gCtoAn	1.26719	0	WGS	Dermis	NS_17	40	SMSDB49
DAG_H347	Healthy	gCtoAn	1.35011	0	WGS	Dermis	NS_6	77	SMSDB49
DAG_H349	Healthy	gCtoAn	1.12951	0	WGS	Dermis	NS_6	77	SMSDB49
DAG_H353	Healthy	gCtoAn	0.848432	0	WGS	Dermis	NS_17	40	SMSDB49
DAG_H355	Healthy	gCtoAn	0.980554	0	WGS	Dermis	NS_19	27	SMSDB49
DAG_H366	Healthy	gCtoAn	1.19922	0	WGS	Dermis	NS_19	27	SMSDB49
DAG_H367	Healthy	gCtoAn	1.14708	0	WGS	Dermis	NS_18	41	SMSDB49
DAG_H61	Healthy	gCtoAn	0.946099	0	WGS	Dermis	NS_2	63	SMSDB49
DAG_H63replig	Healthy	gCtoAn	1.01198	0	WGS	Epidermis	NS_1	63	SMSDB49
DAG_H64	Healthy	gCtoAn	1.07079	0	WGS	Dermis	NS_2	63	SMSDB49
DAG_H70	Healthy	gCtoAn	0.896243	0	WGS	Dermis	NS_1	63	SMSDB49
DAG_H82replig	Healthy	gCtoAn	0.522179	0	WGS	Epidermis	NS-3	63	SMSDB49
DAG_H9	Healthy	gCtoAn	0.791569	0	WGS	Dermis	D2	58	SMSDB49
DAG_H94	Healthy	gCtoAn	0.693935	0	WGS	Dermis	NS_3	63	SMSDB49
DAG_H95	Healthy	gCtoAn	0.859566	0	WGS	Dermis	NS_4	44	SMSDB49
D1-L-F1	Healthy	hTtoGg	1.21954	0	WGS	Dermis	D1	62	SMSDB48
D1-L-F2	Healthy	hTtoGg	1.39496	0	WGS	Dermis	D1	62	SMSDB48
D1-L-H	Healthy	hTtoGg	0.698338	0	WGS	Dermis	D1	62	SMSDB48
D1-R-F	Healthy	hTtoGg	1.23469	0	WGS	Dermis	D1	62	SMSDB48
D1-R-H1	Healthy	hTtoGg	1.46697	0	WGS	Dermis	D1	62	SMSDB48
D1-R-H2	Healthy	hTtoGg	1.9218	0	WGS	Dermis	D1	62	SMSDB48
D2-L-F	Healthy	hTtoGg	0.946526	0	WGS	Dermis	D2	58	SMSDB48
D2-L-H	Healthy	hTtoGg	0.958464	0	WGS	Dermis	D2	58	SMSDB48
D2-R-F	Healthy	hTtoGg	1.12285	0	WGS	Dermis	D2	58	SMSDB48
D2-R-H	Healthy	hTtoGg	0.79037	0	WGS	Dermis	D2	58	SMSDB48
DAG_H104	Healthy	hTtoGg	0.678164	0	WGS	Dermis	NS_4	44	SMSDB49
DAG_H11	Healthy	hTtoGg	0.573139	0	WGS	Epidermis	D1	62	SMSDB49
DAG_H12	Healthy	hTtoGg	0.79037	0	WGS	Dermis	D2	58	SMSDB49
DAG_H125replig	Healthy	hTtoGg	1.74802	0	WGS	Epidermis	NS_16	62	SMSDB49
DAG_H132	Healthy	hTtoGg	1.12815	0	WGS	Dermis	NS_16	62	SMSDB49
DAG_H171	Healthy	hTtoGg	1.26237	0	WGS	Dermis	NS_5	76	SMSDB49
DAG_H186	Healthy	hTtoGg	1.69074	0	WGS	Dermis	NS_5	76	SMSDB49
DAG_H213	Healthy	hTtoGg	0.870151	0	WGS	Dermis	NS_15	70	SMSDB49
DAG_H216	Healthy	hTtoGg	1.73066	0	WGS	Dermis	NS_15	70	SMSDB49
DAG_H223replig	Healthy	hTtoGg	0.98683	0	WGS	Epidermis	NS_15	70	SMSDB49
DAG_H24	Healthy	hTtoGg	1.9218	0	WGS	Dermis	D1	62	SMSDB49
DAG_H253	Healthy	hTtoGg	0.916229	0	WGS	Dermis	NS_8	72	SMSDB49
DAG_H26	Healthy	hTtoGg	0.698338	0	WGS	Dermis	D1	62	SMSDB49
DAG_H265	Healthy	hTtoGg	1.28652	0	WGS	Dermis	NS_12	73	SMSDB49
DAG_H270	Healthy	hTtoGg	0.598113	0	WGS	Dermis	NS_9	82	SMSDB49
DAG_H272	Healthy	hTtoGg	0.687212	0	WGS	Dermis	NS_12	73	SMSDB49
DAG_H275replig	Healthy	hTtoGg	1.15683	0	WGS	Epidermis	NS_8	72	SMSDB49
DAG_H293	Healthy	hTtoGg	0.904877	0	WGS	Dermis	NS_13	77	SMSDB49
DAG_H294	Healthy	hTtoGg	0.907895	0	WGS	Dermis	NS_13	77	SMSDB49
DAG_H3	Healthy	hTtoGg	1.46697	0	WGS	Dermis	D1	62	SMSDB49
DAG_H315	Healthy	hTtoGg	0.973684	0	WGS	Dermis	NS_14	62	SMSDB49
DAG_H316	Healthy	hTtoGg	1.4478	0	WGS	Dermis	NS_14	62	SMSDB49
DAG_H320	Healthy	hTtoGg	1.19554	0	WGS	Dermis	NS_11	74	SMSDB49
DAG_H333	Healthy	hTtoGg	1.06524	0	WGS	Dermis	NS_7	48	SMSDB49
DAG_H340	Healthy	hTtoGg	1.58877	0	WGS	Dermis	NS_10	42	SMSDB49
DAG_H345	Healthy	hTtoGg	1.47739	0	WGS	Dermis	NS_17	40	SMSDB49
DAG_H347	Healthy	hTtoGg	1.30802	0	WGS	Dermis	NS_6	77	SMSDB49
DAG_H349	Healthy	hTtoGg	1.08868	0	WGS	Dermis	NS_6	77	SMSDB49
DAG_H353	Healthy	hTtoGg	1.1895	0	WGS	Dermis	NS_17	40	SMSDB49
DAG_H355	Healthy	hTtoGg	1.18344	0	WGS	Dermis	NS_19	27	SMSDB49
DAG_H366	Healthy	hTtoGg	0.880871	0	WGS	Dermis	NS_19	27	SMSDB49
DAG_H367	Healthy	hTtoGg	1.15308	0	WGS	Dermis	NS_18	41	SMSDB49
DAG_H61	Healthy	hTtoGg	1.15714	0	WGS	Dermis	NS_2	63	SMSDB49
DAG_H63replig	Healthy	hTtoGg	1.34072	0	WGS	Epidermis	NS_1	63	SMSDB49
DAG_H64	Healthy	hTtoGg	1.24713	0	WGS	Dermis	NS_2	63	SMSDB49
DAG_H70	Healthy	hTtoGg	1.22479	0	WGS	Dermis	NS_1	63	SMSDB49
DAG_H82replig	Healthy	hTtoGg	1.39885	0	WGS	Epidermis	NS-3	63	SMSDB49
DAG_H9	Healthy	hTtoGg	0.958464	0	WGS	Dermis	D2	58	SMSDB49
DAG_H94	Healthy	hTtoGg	1.35637	0	WGS	Dermis	NS_3	63	SMSDB49
DAG_H95	Healthy	hTtoGg	0.831625	0	WGS	Dermis	NS_4	44	SMSDB49
D1-L-F1	Healthy	tgCtoA	0.786947	0	WGS	Dermis	D1	62	SMSDB48
D1-L-F2	Healthy	tgCtoA	0.760338	0	WGS	Dermis	D1	62	SMSDB48
D1-L-H	Healthy	tgCtoA	0.728929	0	WGS	Dermis	D1	62	SMSDB48
D1-R-F	Healthy	tgCtoA	0.390596	0	WGS	Dermis	D1	62	SMSDB48
D1-R-H1	Healthy	tgCtoA	0.779738	0	WGS	Dermis	D1	62	SMSDB48
D1-R-H2	Healthy	tgCtoA	0.426659	0	WGS	Dermis	D1	62	SMSDB48
D2-L-F	Healthy	tgCtoA	0.496368	0	WGS	Dermis	D2	58	SMSDB48
D2-L-H	Healthy	tgCtoA	0.732967	0	WGS	Dermis	D2	58	SMSDB48
D2-R-F	Healthy	tgCtoA	0.796038	0	WGS	Dermis	D2	58	SMSDB48
D2-R-H	Healthy	tgCtoA	1.17146	0	WGS	Dermis	D2	58	SMSDB48
DAG_H104	Healthy	tgCtoA	0.665828	0	WGS	Dermis	NS_4	44	SMSDB49
DAG_H11	Healthy	tgCtoA	0.290591	0	WGS	Epidermis	D1	62	SMSDB49
DAG_H12	Healthy	tgCtoA	1.17146	0	WGS	Dermis	D2	58	SMSDB49
DAG_H125replig	Healthy	tgCtoA	0.750659	0	WGS	Epidermis	NS_16	62	SMSDB49
DAG_H132	Healthy	tgCtoA	1.16129	0	WGS	Dermis	NS_16	62	SMSDB49
DAG_H171	Healthy	tgCtoA	1.1563	0	WGS	Dermis	NS_5	76	SMSDB49
DAG_H186	Healthy	tgCtoA	0.745902	0	WGS	Dermis	NS_5	76	SMSDB49
DAG_H213	Healthy	tgCtoA	0.642937	0	WGS	Dermis	NS_15	70	SMSDB49
DAG_H216	Healthy	tgCtoA	0.641517	0	WGS	Dermis	NS_15	70	SMSDB49
DAG_H223replig	Healthy	tgCtoA	0.656263	0	WGS	Epidermis	NS_15	70	SMSDB49
DAG_H24	Healthy	tgCtoA	0.426659	0	WGS	Dermis	D1	62	SMSDB49
DAG_H253	Healthy	tgCtoA	1.05516	0	WGS	Dermis	NS_8	72	SMSDB49
DAG_H26	Healthy	tgCtoA	0.728929	0	WGS	Dermis	D1	62	SMSDB49
DAG_H265	Healthy	tgCtoA	1.19387	0	WGS	Dermis	NS_12	73	SMSDB49
DAG_H270	Healthy	tgCtoA	0.572899	0	WGS	Dermis	NS_9	82	SMSDB49
DAG_H272	Healthy	tgCtoA	0.268914	0	WGS	Dermis	NS_12	73	SMSDB49
DAG_H275replig	Healthy	tgCtoA	1.19478	0	WGS	Epidermis	NS_8	72	SMSDB49
DAG_H293	Healthy	tgCtoA	0.592411	0	WGS	Dermis	NS_13	77	SMSDB49
DAG_H294	Healthy	tgCtoA	0.710384	0	WGS	Dermis	NS_13	77	SMSDB49
DAG_H3	Healthy	tgCtoA	0.779738	0	WGS	Dermis	D1	62	SMSDB49
DAG_H315	Healthy	tgCtoA	1.54217	0	WGS	Dermis	NS_14	62	SMSDB49
DAG_H316	Healthy	tgCtoA	0.63299	0	WGS	Dermis	NS_14	62	SMSDB49
DAG_H320	Healthy	tgCtoA	1.15469	0	WGS	Dermis	NS_11	74	SMSDB49
DAG_H333	Healthy	tgCtoA	0.836764	0	WGS	Dermis	NS_7	48	SMSDB49
DAG_H340	Healthy	tgCtoA	0.850736	0	WGS	Dermis	NS_10	42	SMSDB49
DAG_H345	Healthy	tgCtoA	0.58682	0	WGS	Dermis	NS_17	40	SMSDB49
DAG_H347	Healthy	tgCtoA	1.44187	0	WGS	Dermis	NS_6	77	SMSDB49
DAG_H349	Healthy	tgCtoA	1.21944	0	WGS	Dermis	NS_6	77	SMSDB49
DAG_H353	Healthy	tgCtoA	0.32906	0	WGS	Dermis	NS_17	40	SMSDB49
DAG_H355	Healthy	tgCtoA	1.20973	0	WGS	Dermis	NS_19	27	SMSDB49
DAG_H366	Healthy	tgCtoA	0.927336	0	WGS	Dermis	NS_19	27	SMSDB49
DAG_H367	Healthy	tgCtoA	1.13646	0	WGS	Dermis	NS_18	41	SMSDB49
DAG_H61	Healthy	tgCtoA	0.665508	0	WGS	Dermis	NS_2	63	SMSDB49
DAG_H63replig	Healthy	tgCtoA	0.804609	0	WGS	Epidermis	NS_1	63	SMSDB49
DAG_H64	Healthy	tgCtoA	1.21432	0	WGS	Dermis	NS_2	63	SMSDB49
DAG_H70	Healthy	tgCtoA	0.643567	0	WGS	Dermis	NS_1	63	SMSDB49
DAG_H82replig	Healthy	tgCtoA	0.440431	0	WGS	Epidermis	NS-3	63	SMSDB49
DAG_H9	Healthy	tgCtoA	0.732967	0	WGS	Dermis	D2	58	SMSDB49
DAG_H94	Healthy	tgCtoA	0.736384	0	WGS	Dermis	NS_3	63	SMSDB49
DAG_H95	Healthy	tgCtoA	0.333587	0	WGS	Dermis	NS_4	44	SMSDB49
PN1C-1-1	Healthy	aCtoTy	0	0	WES	Colon	PN1	87	SMSDB01
PN1C-1-10	Healthy	aCtoTy	0	0	WES	Colon	PN1	87	SMSDB01
PN1C-1-2	Healthy	aCtoTy	1.575	0	WES	Colon	PN1	87	SMSDB01
PN1C-1-3	Healthy	aCtoTy	1.4129	0	WES	Colon	PN1	87	SMSDB01
PN1C-1-4	Healthy	aCtoTy	0.443077	0	WES	Colon	PN1	87	SMSDB01
PN1C-1-5	Healthy	aCtoTy	1.42573	0	WES	Colon	PN1	87	SMSDB01
PN1C-1-6	Healthy	aCtoTy	0	0	WES	Colon	PN1	87	SMSDB01
PN1C-1-7	Healthy	aCtoTy	1.12245	0	WES	Colon	PN1	87	SMSDB01
PN1C-1-8	Healthy	aCtoTy	0	0	WES	Colon	PN1	87	SMSDB01
PN1C-1-9	Healthy	aCtoTy	0	0	WES	Colon	PN1	87	SMSDB01
PN1C-2-1	Healthy	aCtoTy	0	0	WES	Colon	PN1	87	SMSDB01
PN1C-2-10	Healthy	aCtoTy	0	0	WES	Colon	PN1	87	SMSDB01
PN1C-2-2	Healthy	aCtoTy	0	0	WES	Colon	PN1	87	SMSDB01
PN1C-2-3	Healthy	aCtoTy	0	0	WES	Colon	PN1	87	SMSDB01
PN1C-2-4	Healthy	aCtoTy	0.574955	0	WES	Colon	PN1	87	SMSDB01
PN1C-2-5	Healthy	aCtoTy	0	0	WES	Colon	PN1	87	SMSDB01
PN1C-2-6	Healthy	aCtoTy	0	0	WES	Colon	PN1	87	SMSDB01
PN1C-2-7	Healthy	aCtoTy	0	0	WES	Colon	PN1	87	SMSDB01
PN1C-2-8	Healthy	aCtoTy	6.4	0	WES	Colon	PN1	87	SMSDB01
PN1C-2-9	Healthy	aCtoTy	0.488996	0	WES	Colon	PN1	87	SMSDB01
PN1C-3-1	Healthy	aCtoTy	0	0	WES	Colon	PN1	87	SMSDB01
PN1C-3-10	Healthy	aCtoTy	0	0	WES	Colon	PN1	87	SMSDB01
PN1C-3-2	Healthy	aCtoTy	1.10606	0	WES	Colon	PN1	87	SMSDB01
PN1C-3-3	Healthy	aCtoTy	0	0	WES	Colon	PN1	87	SMSDB01
PN1C-3-4	Healthy	aCtoTy	0.431892	0	WES	Colon	PN1	87	SMSDB01
PN1C-3-5	Healthy	aCtoTy	0.674419	0	WES	Colon	PN1	87	SMSDB01
PN1C-3-6	Healthy	aCtoTy	0.45947	0	WES	Colon	PN1	87	SMSDB01
PN1C-3-7	Healthy	aCtoTy	0	0	WES	Colon	PN1	87	SMSDB01
PN1C-3-8	Healthy	aCtoTy	4.5	0	WES	Colon	PN1	87	SMSDB01
PN1C-3-9	Healthy	aCtoTy	0.665509	0	WES	Colon	PN1	87	SMSDB01
PN1C-4-1	Healthy	aCtoTy	0	0	WES	Colon	PN1	87	SMSDB01
PN1C-4-10	Healthy	aCtoTy	0	0	WES	Colon	PN1	87	SMSDB01
PN1C-4-2	Healthy	aCtoTy	0	0	WES	Colon	PN1	87	SMSDB01
PN1C-4-3	Healthy	aCtoTy	1.22549	0	WES	Colon	PN1	87	SMSDB01
PN1C-4-4	Healthy	aCtoTy	0.521356	0	WES	Colon	PN1	87	SMSDB01
PN1C-4-5	Healthy	aCtoTy	0.4557	0	WES	Colon	PN1	87	SMSDB01
PN1C-4-6	Healthy	aCtoTy	1.35802	0	WES	Colon	PN1	87	SMSDB01
PN1C-4-7	Healthy	aCtoTy	1.66554	0	WES	Colon	PN1	87	SMSDB01
PN1C-4-8	Healthy	aCtoTy	0	0	WES	Colon	PN1	87	SMSDB01
PN1C-4-9	Healthy	aCtoTy	0	0	WES	Colon	PN1	87	SMSDB01
PN1C-5-1	Healthy	aCtoTy	0	0	WES	Colon	PN1	87	SMSDB01
PN1C-5-10	Healthy	aCtoTy	0	0	WES	Colon	PN1	87	SMSDB01
PN1C-5-2	Healthy	aCtoTy	0	0	WES	Colon	PN1	87	SMSDB01
PN1C-5-3	Healthy	aCtoTy	0	0	WES	Colon	PN1	87	SMSDB01
PN1C-5-4	Healthy	aCtoTy	1.9932	0	WES	Colon	PN1	87	SMSDB01
PN1C-5-5	Healthy	aCtoTy	0	0	WES	Colon	PN1	87	SMSDB01
PN1C-5-6	Healthy	aCtoTy	0	0	WES	Colon	PN1	87	SMSDB01
PN1C-5-7	Healthy	aCtoTy	0	0	WES	Colon	PN1	87	SMSDB01
PN1C-5-8	Healthy	aCtoTy	0	0	WES	Colon	PN1	87	SMSDB01
PN1C-5-9	Healthy	aCtoTy	0	0	WES	Colon	PN1	87	SMSDB01
PN2C-1-1	Healthy	aCtoTy	0	0	WES	Colon	PN2	87	SMSDB01
PN2C-1-10	Healthy	aCtoTy	0	0	WES	Colon	PN2	87	SMSDB01
PN2C-1-2	Healthy	aCtoTy	0.833333	0	WES	Colon	PN2	87	SMSDB01
PN2C-1-3	Healthy	aCtoTy	0.648287	0	WES	Colon	PN2	87	SMSDB01
PN2C-1-4	Healthy	aCtoTy	0	0	WES	Colon	PN2	87	SMSDB01
PN2C-1-5	Healthy	aCtoTy	0	0	WES	Colon	PN2	87	SMSDB01
PN2C-1-6	Healthy	aCtoTy	2.93182	0	WES	Colon	PN2	87	SMSDB01
PN2C-1-7	Healthy	aCtoTy	1.74	0	WES	Colon	PN2	87	SMSDB01
PN2C-1-8	Healthy	aCtoTy	0	0	WES	Colon	PN2	87	SMSDB01
PN2C-1-9	Healthy	aCtoTy	0	0	WES	Colon	PN2	87	SMSDB01
PN2C-2-1	Healthy	aCtoTy	0	0	WES	Colon	PN2	87	SMSDB01
PN2C-2-10	Healthy	aCtoTy	0	0	WES	Colon	PN2	87	SMSDB01
PN2C-2-2	Healthy	aCtoTy	0	0	WES	Colon	PN2	87	SMSDB01
PN2C-2-3	Healthy	aCtoTy	2.00952	0	WES	Colon	PN2	87	SMSDB01
PN2C-2-4	Healthy	aCtoTy	0	0	WES	Colon	PN2	87	SMSDB01
PN2C-2-5	Healthy	aCtoTy	0	0	WES	Colon	PN2	87	SMSDB01
PN2C-2-6	Healthy	aCtoTy	0	0	WES	Colon	PN2	87	SMSDB01
PN2C-2-7	Healthy	aCtoTy	0	0	WES	Colon	PN2	87	SMSDB01
PN2C-2-8	Healthy	aCtoTy	5.48718	0	WES	Colon	PN2	87	SMSDB01
PN2C-2-9	Healthy	aCtoTy	0	0	WES	Colon	PN2	87	SMSDB01
PN2C-3-1	Healthy	aCtoTy	0	0	WES	Colon	PN2	87	SMSDB01
PN2C-3-10	Healthy	aCtoTy	1.94545	0	WES	Colon	PN2	87	SMSDB01
PN2C-3-2	Healthy	aCtoTy	2.17811	0	WES	Colon	PN2	87	SMSDB01
PN2C-3-3	Healthy	aCtoTy	0	0	WES	Colon	PN2	87	SMSDB01
PN2C-3-5	Healthy	aCtoTy	0.646465	0	WES	Colon	PN2	87	SMSDB01
PN2C-3-6	Healthy	aCtoTy	0.778013	0	WES	Colon	PN2	87	SMSDB01
PN2C-3-7	Healthy	aCtoTy	5.25	0	WES	Colon	PN2	87	SMSDB01
PN2C-3-8	Healthy	aCtoTy	0	0	WES	Colon	PN2	87	SMSDB01
PN2C-3-9	Healthy	aCtoTy	1.16471	0	WES	Colon	PN2	87	SMSDB01
PN2C-4-1	Healthy	aCtoTy	1.57527	0	WES	Colon	PN2	87	SMSDB01
PN2C-4-10	Healthy	aCtoTy	0	0	WES	Colon	PN2	87	SMSDB01
PN2C-4-2	Healthy	aCtoTy	0	0	WES	Colon	PN2	87	SMSDB01
PN2C-4-3	Healthy	aCtoTy	0	0	WES	Colon	PN2	87	SMSDB01
PN2C-4-4	Healthy	aCtoTy	2.02778	0	WES	Colon	PN2	87	SMSDB01
PN2C-4-5	Healthy	aCtoTy	0	0	WES	Colon	PN2	87	SMSDB01
PN2C-4-6	Healthy	aCtoTy	2.22222	0	WES	Colon	PN2	87	SMSDB01
PN2C-4-7	Healthy	aCtoTy	0	0	WES	Colon	PN2	87	SMSDB01
PN2C-4-8	Healthy	aCtoTy	0.752864	0	WES	Colon	PN2	87	SMSDB01
PN2C-4-9	Healthy	aCtoTy	0	0	WES	Colon	PN2	87	SMSDB01
PN2C-5-1	Healthy	aCtoTy		0	WES	Colon	PN2	87	SMSDB01
PN2C-5-10	Healthy	aCtoTy		0	WES	Colon	PN2	87	SMSDB01
PN2C-5-2	Healthy	aCtoTy	0	0	WES	Colon	PN2	87	SMSDB01
PN2C-5-3	Healthy	aCtoTy	0	0	WES	Colon	PN2	87	SMSDB01
PN2C-5-4	Healthy	aCtoTy	1.23571	0	WES	Colon	PN2	87	SMSDB01
PN2C-5-5	Healthy	aCtoTy	2.01389	0	WES	Colon	PN2	87	SMSDB01
PN2C-5-6	Healthy	aCtoTy		0	WES	Colon	PN2	87	SMSDB01
PN2C-5-7	Healthy	aCtoTy		0	WES	Colon	PN2	87	SMSDB01
PN2C-5-8	Healthy	aCtoTy	0	0	WES	Colon	PN2	87	SMSDB01
PN2C-5-9	Healthy	aCtoTy	0	0	WES	Colon	PN2	87	SMSDB01
PN7C-1-1	Healthy	aCtoTy	0	0	WES	Colon	PN7	87	SMSDB01
PN7C-1-10	Healthy	aCtoTy	0	0	WES	Colon	PN7	87	SMSDB01
PN7C-1-2	Healthy	aCtoTy	1.17188	0	WES	Colon	PN7	87	SMSDB01
PN7C-1-3	Healthy	aCtoTy	0	0	WES	Colon	PN7	87	SMSDB01
PN7C-1-4	Healthy	aCtoTy	0	0	WES	Colon	PN7	87	SMSDB01
PN7C-1-5	Healthy	aCtoTy	0	0	WES	Colon	PN7	87	SMSDB01
PN7C-1-6	Healthy	aCtoTy	0	0	WES	Colon	PN7	87	SMSDB01
PN7C-1-7	Healthy	aCtoTy		0	WES	Colon	PN7	87	SMSDB01
PN7C-1-8	Healthy	aCtoTy	0	0	WES	Colon	PN7	87	SMSDB01
PN7C-1-9	Healthy	aCtoTy	0.380016	0	WES	Colon	PN7	87	SMSDB01
PN7C-2-1	Healthy	aCtoTy	0	0	WES	Colon	PN7	87	SMSDB01
PN7C-2-10	Healthy	aCtoTy	0	0	WES	Colon	PN7	87	SMSDB01
PN7C-2-2	Healthy	aCtoTy	0	0	WES	Colon	PN7	87	SMSDB01
PN7C-2-3	Healthy	aCtoTy	0	0	WES	Colon	PN7	87	SMSDB01
PN7C-2-4	Healthy	aCtoTy	0.98538	0	WES	Colon	PN7	87	SMSDB01
PN7C-2-5	Healthy	aCtoTy	0	0	WES	Colon	PN7	87	SMSDB01
PN7C-2-6	Healthy	aCtoTy	0	0	WES	Colon	PN7	87	SMSDB01
PN7C-2-7	Healthy	aCtoTy	0	0	WES	Colon	PN7	87	SMSDB01
PN7C-2-8	Healthy	aCtoTy	0	0	WES	Colon	PN7	87	SMSDB01
PN7C-2-9	Healthy	aCtoTy	1.99495	0	WES	Colon	PN7	87	SMSDB01
PN7C-3-1	Healthy	aCtoTy	3.94444	0	WES	Colon	PN7	87	SMSDB01
PN7C-3-10	Healthy	aCtoTy	0	0	WES	Colon	PN7	87	SMSDB01
PN7C-3-2	Healthy	aCtoTy	0	0	WES	Colon	PN7	87	SMSDB01
PN7C-3-3	Healthy	aCtoTy	0	0	WES	Colon	PN7	87	SMSDB01
PN7C-3-4	Healthy	aCtoTy	0	0	WES	Colon	PN7	87	SMSDB01
PN7C-3-5	Healthy	aCtoTy	0	0	WES	Colon	PN7	87	SMSDB01
PN7C-3-6	Healthy	aCtoTy	0	0	WES	Colon	PN7	87	SMSDB01
PN7C-3-7	Healthy	aCtoTy	3.62222	0	WES	Colon	PN7	87	SMSDB01
PN7C-3-8	Healthy	aCtoTy	0	0	WES	Colon	PN7	87	SMSDB01
PN7C-3-9	Healthy	aCtoTy	0	0	WES	Colon	PN7	87	SMSDB01
PN7C-4-1	Healthy	aCtoTy	0	0	WES	Colon	PN7	87	SMSDB01
PN7C-4-2	Healthy	aCtoTy	0	0	WES	Colon	PN7	87	SMSDB01
PN7C-4-3	Healthy	aCtoTy	0	0	WES	Colon	PN7	87	SMSDB01
PN7C-4-4	Healthy	aCtoTy	0.732857	0	WES	Colon	PN7	87	SMSDB01
PN7C-4-5	Healthy	aCtoTy	0.890873	0	WES	Colon	PN7	87	SMSDB01
PN7C-4-6	Healthy	aCtoTy	0	0	WES	Colon	PN7	87	SMSDB01
PN7C-4-7	Healthy	aCtoTy	1.65385	0	WES	Colon	PN7	87	SMSDB01
PN7C-4-8	Healthy	aCtoTy	0	0	WES	Colon	PN7	87	SMSDB01
PN7C-4-9	Healthy	aCtoTy	0	0	WES	Colon	PN7	87	SMSDB01
PN7C-5-1	Healthy	aCtoTy	0	0	WES	Colon	PN7	87	SMSDB01
PN7C-5-10	Healthy	aCtoTy	4.21875	0	WES	Colon	PN7	87	SMSDB01
PN7C-5-2	Healthy	aCtoTy	0	0	WES	Colon	PN7	87	SMSDB01
PN7C-5-3	Healthy	aCtoTy	0	0	WES	Colon	PN7	87	SMSDB01
PN7C-5-4	Healthy	aCtoTy	0	0	WES	Colon	PN7	87	SMSDB01
PN7C-5-5	Healthy	aCtoTy	0	0	WES	Colon	PN7	87	SMSDB01
PN7C-5-6	Healthy	aCtoTy		0	WES	Colon	PN7	87	SMSDB01
PN7C-5-7	Healthy	aCtoTy	2.26562	0	WES	Colon	PN7	87	SMSDB01
PN7C-5-8	Healthy	aCtoTy	0	0	WES	Colon	PN7	87	SMSDB01
PN7C-5-9	Healthy	aCtoTy	1.85556	0	WES	Colon	PN7	87	SMSDB01
PN8C-1-1	Healthy	aCtoTy	0.695062	0	WES	Colon	PN8	85	SMSDB01
PN8C-1-10	Healthy	aCtoTy	3.33333	0	WES	Colon	PN8	85	SMSDB01
PN8C-1-2	Healthy	aCtoTy	0.354556	0	WES	Colon	PN8	85	SMSDB01
PN8C-1-3	Healthy	aCtoTy	0	0	WES	Colon	PN8	85	SMSDB01
PN8C-1-4	Healthy	aCtoTy	0.837535	0	WES	Colon	PN8	85	SMSDB01
PN8C-1-5	Healthy	aCtoTy	0	0	WES	Colon	PN8	85	SMSDB01
PN8C-1-6	Healthy	aCtoTy	0	0	WES	Colon	PN8	85	SMSDB01
PN8C-1-7	Healthy	aCtoTy	0.772783	0	WES	Colon	PN8	85	SMSDB01
PN8C-1-8	Healthy	aCtoTy	0.538129	0	WES	Colon	PN8	85	SMSDB01
PN8C-1-9	Healthy	aCtoTy	0	0	WES	Colon	PN8	85	SMSDB01
PN8C-2-1	Healthy	aCtoTy	0.304955	0	WES	Colon	PN8	85	SMSDB01
PN8C-2-10	Healthy	aCtoTy	0.406359	0	WES	Colon	PN8	85	SMSDB01
PN8C-2-2	Healthy	aCtoTy	0	0	WES	Colon	PN8	85	SMSDB01
PN8C-2-3	Healthy	aCtoTy	0	0	WES	Colon	PN8	85	SMSDB01
PN8C-2-4	Healthy	aCtoTy	0	0	WES	Colon	PN8	85	SMSDB01
PN8C-2-5	Healthy	aCtoTy	0.318257	0	WES	Colon	PN8	85	SMSDB01
PN8C-2-6	Healthy	aCtoTy	0.363068	0	WES	Colon	PN8	85	SMSDB01
PN8C-2-7	Healthy	aCtoTy	1.00762	0	WES	Colon	PN8	85	SMSDB01
PN8C-2-8	Healthy	aCtoTy	0.431214	0	WES	Colon	PN8	85	SMSDB01
PN8C-2-9	Healthy	aCtoTy	0.557692	0	WES	Colon	PN8	85	SMSDB01
PN8C-3-1	Healthy	aCtoTy	0.276316	0	WES	Colon	PN8	85	SMSDB01
PN8C-3-10	Healthy	aCtoTy	0.652276	0	WES	Colon	PN8	85	SMSDB01
PN8C-3-2	Healthy	aCtoTy	0	0	WES	Colon	PN8	85	SMSDB01
PN8C-3-3	Healthy	aCtoTy	0	0	WES	Colon	PN8	85	SMSDB01
PN8C-3-4	Healthy	aCtoTy	0	0	WES	Colon	PN8	85	SMSDB01
PN8C-3-5	Healthy	aCtoTy	0.981522	0	WES	Colon	PN8	85	SMSDB01
PN8C-3-6	Healthy	aCtoTy	0.324683	0	WES	Colon	PN8	85	SMSDB01
PN8C-3-7	Healthy	aCtoTy	0.433618	0	WES	Colon	PN8	85	SMSDB01
PN8C-3-8	Healthy	aCtoTy	0.650794	0	WES	Colon	PN8	85	SMSDB01
PN8C-3-9	Healthy	aCtoTy	0.585143	0	WES	Colon	PN8	85	SMSDB01
PN8C-4-1	Healthy	aCtoTy	0.595068	0	WES	Colon	PN8	85	SMSDB01
PN8C-4-10	Healthy	aCtoTy	0.781915	0	WES	Colon	PN8	85	SMSDB01
PN8C-4-2	Healthy	aCtoTy	0.676343	0	WES	Colon	PN8	85	SMSDB01
PN8C-4-3	Healthy	aCtoTy	0.236482	0	WES	Colon	PN8	85	SMSDB01
PN8C-4-4	Healthy	aCtoTy	0.462429	0	WES	Colon	PN8	85	SMSDB01
PN8C-4-5	Healthy	aCtoTy	0.616858	0	WES	Colon	PN8	85	SMSDB01
PN8C-4-6	Healthy	aCtoTy	0.546644	0	WES	Colon	PN8	85	SMSDB01
PN8C-4-7	Healthy	aCtoTy	0	0	WES	Colon	PN8	85	SMSDB01
PN8C-4-8	Healthy	aCtoTy	0.224906	0	WES	Colon	PN8	85	SMSDB01
PN8C-4-9	Healthy	aCtoTy	1.09495	0	WES	Colon	PN8	85	SMSDB01
PN8C-5-1	Healthy	aCtoTy	0.872461	0	WES	Colon	PN8	85	SMSDB01
PN8C-5-10	Healthy	aCtoTy	0.764569	0	WES	Colon	PN8	85	SMSDB01
PN8C-5-2	Healthy	aCtoTy	0	0	WES	Colon	PN8	85	SMSDB01
PN8C-5-3	Healthy	aCtoTy	1.12245	0	WES	Colon	PN8	85	SMSDB01
PN8C-5-4	Healthy	aCtoTy	0.287407	0	WES	Colon	PN8	85	SMSDB01
PN8C-5-5	Healthy	aCtoTy	0.160956	0	WES	Colon	PN8	85	SMSDB01
PN8C-5-6	Healthy	aCtoTy	0	0	WES	Colon	PN8	85	SMSDB01
PN8C-5-7	Healthy	aCtoTy	0.188571	0	WES	Colon	PN8	85	SMSDB01
PN8C-5-8	Healthy	aCtoTy	0	0	WES	Colon	PN8	85	SMSDB01
PN8C-5-9	Healthy	aCtoTy	0.778395	0	WES	Colon	PN8	85	SMSDB01
PN9C-1-1	Healthy	aCtoTy	0.455852	0	WES	Colon	PN9	93	SMSDB01
PN9C-1-2	Healthy	aCtoTy	0.45104	0	WES	Colon	PN9	93	SMSDB01
PN9C-1-3	Healthy	aCtoTy	0.556311	0	WES	Colon	PN9	93	SMSDB01
PN9C-1-4	Healthy	aCtoTy	0.443432	0	WES	Colon	PN9	93	SMSDB01
PN9C-1-5	Healthy	aCtoTy	0.682694	0	WES	Colon	PN9	93	SMSDB01
PN9C-1-6	Healthy	aCtoTy	0	0	WES	Colon	PN9	93	SMSDB01
PN9C-1-7	Healthy	aCtoTy	0.535864	0	WES	Colon	PN9	93	SMSDB01
PN9C-2-1	Healthy	aCtoTy	0.574751	0	WES	Colon	PN9	93	SMSDB01
PN9C-2-10	Healthy	aCtoTy	0.898693	0	WES	Colon	PN9	93	SMSDB01
PN9C-2-2	Healthy	aCtoTy	0.162904	0	WES	Colon	PN9	93	SMSDB01
PN9C-2-3	Healthy	aCtoTy	0.477737	0	WES	Colon	PN9	93	SMSDB01
PN9C-2-4	Healthy	aCtoTy	0.760517	0	WES	Colon	PN9	93	SMSDB01
PN9C-2-5	Healthy	aCtoTy	0.299909	0	WES	Colon	PN9	93	SMSDB01
PN9C-2-6	Healthy	aCtoTy	0.140922	0	WES	Colon	PN9	93	SMSDB01
PN9C-2-7	Healthy	aCtoTy	0.284955	0	WES	Colon	PN9	93	SMSDB01
PN9C-2-8	Healthy	aCtoTy	0.707378	0	WES	Colon	PN9	93	SMSDB01
PN9C-2-9	Healthy	aCtoTy	0.138618	0	WES	Colon	PN9	93	SMSDB01
PN9C-3-1	Healthy	aCtoTy	0.227763	0	WES	Colon	PN9	93	SMSDB01
PN9C-3-10	Healthy	aCtoTy	0	0	WES	Colon	PN9	93	SMSDB01
PN9C-3-2	Healthy	aCtoTy	0.933846	0	WES	Colon	PN9	93	SMSDB01
PN9C-3-4	Healthy	aCtoTy	0.336058	0	WES	Colon	PN9	93	SMSDB01
PN9C-3-6	Healthy	aCtoTy	0	0	WES	Colon	PN9	93	SMSDB01
PN9C-3-7	Healthy	aCtoTy	1.325	0	WES	Colon	PN9	93	SMSDB01
PN9C-3-8	Healthy	aCtoTy	0.294726	0	WES	Colon	PN9	93	SMSDB01
PN9C-3-9	Healthy	aCtoTy	0.199872	0	WES	Colon	PN9	93	SMSDB01
PN9C-4-1	Healthy	aCtoTy	0.854003	0	WES	Colon	PN9	93	SMSDB01
PN9C-4-10	Healthy	aCtoTy	0.362222	0	WES	Colon	PN9	93	SMSDB01
PN9C-4-2	Healthy	aCtoTy	0.39881	0	WES	Colon	PN9	93	SMSDB01
PN9C-4-3	Healthy	aCtoTy	0.379246	0	WES	Colon	PN9	93	SMSDB01
PN9C-4-4	Healthy	aCtoTy	0.288843	0	WES	Colon	PN9	93	SMSDB01
PN9C-4-5	Healthy	aCtoTy	0.236504	0	WES	Colon	PN9	93	SMSDB01
PN9C-4-6	Healthy	aCtoTy	0	0	WES	Colon	PN9	93	SMSDB01
PN9C-4-7	Healthy	aCtoTy	0.229167	0	WES	Colon	PN9	93	SMSDB01
PN9C-4-8	Healthy	aCtoTy	0	0	WES	Colon	PN9	93	SMSDB01
PN9C-4-9	Healthy	aCtoTy	0	0	WES	Colon	PN9	93	SMSDB01
PN9C-5-1	Healthy	aCtoTy	0.507775	0	WES	Colon	PN9	93	SMSDB01
PN9C-5-10	Healthy	aCtoTy	0.584033	0	WES	Colon	PN9	93	SMSDB01
PN9C-5-3	Healthy	aCtoTy	0	0	WES	Colon	PN9	93	SMSDB01
PN9C-5-4	Healthy	aCtoTy	0.247869	0	WES	Colon	PN9	93	SMSDB01
PN9C-5-7	Healthy	aCtoTy	0.308219	0	WES	Colon	PN9	93	SMSDB01
PN9C-5-8	Healthy	aCtoTy	1.07317	0	WES	Colon	PN9	93	SMSDB01
PN9C-5-9	Healthy	aCtoTy	0.19705	0	WES	Colon	PN9	93	SMSDB01
PN1E-1-1	Healthy	aCtoTy	1.69735	0	WES	Esophagus	PN1	87	SMSDB01
PN1E-1-10	Healthy	aCtoTy	0.837572	0	WES	Esophagus	PN1	87	SMSDB01
PN1E-1-2	Healthy	aCtoTy	1.09333	0	WES	Esophagus	PN1	87	SMSDB01
PN1E-1-3	Healthy	aCtoTy	0.887147	0	WES	Esophagus	PN1	87	SMSDB01
PN1E-1-4	Healthy	aCtoTy	0	0	WES	Esophagus	PN1	87	SMSDB01
PN1E-1-5	Healthy	aCtoTy	0	0	WES	Esophagus	PN1	87	SMSDB01
PN1E-1-7	Healthy	aCtoTy	0.584699	0	WES	Esophagus	PN1	87	SMSDB01
PN1E-1-8	Healthy	aCtoTy	0	0	WES	Esophagus	PN1	87	SMSDB01
PN1E-1-9	Healthy	aCtoTy	0.436207	0	WES	Esophagus	PN1	87	SMSDB01
PN1E-2-1	Healthy	aCtoTy	0	0	WES	Esophagus	PN1	87	SMSDB01
PN1E-2-10	Healthy	aCtoTy	0	0	WES	Esophagus	PN1	87	SMSDB01
PN1E-2-2	Healthy	aCtoTy	0	0	WES	Esophagus	PN1	87	SMSDB01
PN1E-2-3	Healthy	aCtoTy	0	0	WES	Esophagus	PN1	87	SMSDB01
PN1E-2-4	Healthy	aCtoTy	0.95614	0	WES	Esophagus	PN1	87	SMSDB01
PN1E-2-5	Healthy	aCtoTy	0	0	WES	Esophagus	PN1	87	SMSDB01
PN1E-2-6	Healthy	aCtoTy	0	0	WES	Esophagus	PN1	87	SMSDB01
PN1E-2-7	Healthy	aCtoTy	1.13056	0	WES	Esophagus	PN1	87	SMSDB01
PN1E-2-8	Healthy	aCtoTy	0	0	WES	Esophagus	PN1	87	SMSDB01
PN1E-2-9	Healthy	aCtoTy	0.590971	0	WES	Esophagus	PN1	87	SMSDB01
PN1E-3-1	Healthy	aCtoTy	0	0	WES	Esophagus	PN1	87	SMSDB01
PN1E-3-2	Healthy	aCtoTy	0.497245	0	WES	Esophagus	PN1	87	SMSDB01
PN1E-3-3	Healthy	aCtoTy	0.809091	0	WES	Esophagus	PN1	87	SMSDB01
PN1E-3-5	Healthy	aCtoTy	0	0	WES	Esophagus	PN1	87	SMSDB01
PN1E-3-6	Healthy	aCtoTy	0	0	WES	Esophagus	PN1	87	SMSDB01
PN1E-3-8	Healthy	aCtoTy	0	0	WES	Esophagus	PN1	87	SMSDB01
PN1E-3-9	Healthy	aCtoTy	0	0	WES	Esophagus	PN1	87	SMSDB01
PN1E-4-10	Healthy	aCtoTy	0	0	WES	Esophagus	PN1	87	SMSDB01
PN1E-4-2	Healthy	aCtoTy	0	0	WES	Esophagus	PN1	87	SMSDB01
PN1E-4-3	Healthy	aCtoTy	0	0	WES	Esophagus	PN1	87	SMSDB01
PN1E-4-4	Healthy	aCtoTy	0	0	WES	Esophagus	PN1	87	SMSDB01
PN1E-4-5	Healthy	aCtoTy	0.761047	0	WES	Esophagus	PN1	87	SMSDB01
PN1E-4-6	Healthy	aCtoTy	0.964349	0	WES	Esophagus	PN1	87	SMSDB01
PN1E-4-7	Healthy	aCtoTy	0.857527	0	WES	Esophagus	PN1	87	SMSDB01
PN1E-4-8	Healthy	aCtoTy	0	0	WES	Esophagus	PN1	87	SMSDB01
PN1E-4-9	Healthy	aCtoTy	0	0	WES	Esophagus	PN1	87	SMSDB01
PN1E-5-1	Healthy	aCtoTy	0	0	WES	Esophagus	PN1	87	SMSDB01
PN1E-5-2	Healthy	aCtoTy	1.35156	0	WES	Esophagus	PN1	87	SMSDB01
PN1E-5-4	Healthy	aCtoTy	0	0	WES	Esophagus	PN1	87	SMSDB01
PN1E-5-5	Healthy	aCtoTy	0.992528	0	WES	Esophagus	PN1	87	SMSDB01
PN1E-5-6	Healthy	aCtoTy	0.591081	0	WES	Esophagus	PN1	87	SMSDB01
PN1E-5-7	Healthy	aCtoTy	0.577547	0	WES	Esophagus	PN1	87	SMSDB01
PN1E-5-8	Healthy	aCtoTy	1.12985	0	WES	Esophagus	PN1	87	SMSDB01
PN1E-5-9	Healthy	aCtoTy	0	0	WES	Esophagus	PN1	87	SMSDB01
PN7G-1-1	Healthy	aCtoTy	0.475486	0	WES	Stomach	PN7	87	SMSDB01
PN7G-1-2	Healthy	aCtoTy	0.502437	0	WES	Stomach	PN7	87	SMSDB01
PN7G-1-3	Healthy	aCtoTy	0.294547	0	WES	Stomach	PN7	87	SMSDB01
PN7G-1-4	Healthy	aCtoTy	0.843483	0	WES	Stomach	PN7	87	SMSDB01
PN7G-2-1	Healthy	aCtoTy	0.567486	0	WES	Stomach	PN7	87	SMSDB01
PN7G-2-2	Healthy	aCtoTy	0	0	WES	Stomach	PN7	87	SMSDB01
PN7G-2-3	Healthy	aCtoTy	0.261498	0	WES	Stomach	PN7	87	SMSDB01
PN7G-2-4	Healthy	aCtoTy	0.622105	0	WES	Stomach	PN7	87	SMSDB01
PN7G-2-5	Healthy	aCtoTy	0	0	WES	Stomach	PN7	87	SMSDB01
PN7G-3-1	Healthy	aCtoTy	1.64354	0	WES	Stomach	PN7	87	SMSDB01
PN7G-3-2	Healthy	aCtoTy	0.296549	0	WES	Stomach	PN7	87	SMSDB01
PN7G-3-3	Healthy	aCtoTy	0.396786	0	WES	Stomach	PN7	87	SMSDB01
PN7G-3-4	Healthy	aCtoTy	0	0	WES	Stomach	PN7	87	SMSDB01
PN7G-3-5	Healthy	aCtoTy	0.236312	0	WES	Stomach	PN7	87	SMSDB01
PN7G-3-6	Healthy	aCtoTy	0.271127	0	WES	Stomach	PN7	87	SMSDB01
PN7G-4-1	Healthy	aCtoTy	0.585476	0	WES	Stomach	PN7	87	SMSDB01
PN7G-4-10	Healthy	aCtoTy	0	0	WES	Stomach	PN7	87	SMSDB01
PN7G-4-2	Healthy	aCtoTy	0.241975	0	WES	Stomach	PN7	87	SMSDB01
PN7G-4-3	Healthy	aCtoTy	0.252033	0	WES	Stomach	PN7	87	SMSDB01
PN7G-4-4	Healthy	aCtoTy	0	0	WES	Stomach	PN7	87	SMSDB01
PN7G-4-5	Healthy	aCtoTy	0.598485	0	WES	Stomach	PN7	87	SMSDB01
PN7G-4-6	Healthy	aCtoTy	0.912846	0	WES	Stomach	PN7	87	SMSDB01
PN7G-4-7	Healthy	aCtoTy	0	0	WES	Stomach	PN7	87	SMSDB01
PN7G-4-8	Healthy	aCtoTy	0.712766	0	WES	Stomach	PN7	87	SMSDB01
PN7G-4-9	Healthy	aCtoTy	0.444771	0	WES	Stomach	PN7	87	SMSDB01
PN7G-5-1	Healthy	aCtoTy	0.410526	0	WES	Stomach	PN7	87	SMSDB01
PN7G-5-10	Healthy	aCtoTy	0.26554	0	WES	Stomach	PN7	87	SMSDB01
PN7G-5-2	Healthy	aCtoTy	0.436834	0	WES	Stomach	PN7	87	SMSDB01
PN7G-5-3	Healthy	aCtoTy	0.517943	0	WES	Stomach	PN7	87	SMSDB01
PN7G-5-4	Healthy	aCtoTy	0.450549	0	WES	Stomach	PN7	87	SMSDB01
PN7G-5-5	Healthy	aCtoTy	0.422249	0	WES	Stomach	PN7	87	SMSDB01
PN7G-5-6	Healthy	aCtoTy	0.471054	0	WES	Stomach	PN7	87	SMSDB01
PN7G-5-7	Healthy	aCtoTy	0.728772	0	WES	Stomach	PN7	87	SMSDB01
PN7G-5-9	Healthy	aCtoTy	0.65261	0	WES	Stomach	PN7	87	SMSDB01
PN1L-1-1	Healthy	aCtoTy	0	0	WES	Liver	PN1	87	SMSDB01
PN1L-1-10	Healthy	aCtoTy	0.992916	0	WES	Liver	PN1	87	SMSDB01
PN1L-1-2	Healthy	aCtoTy	0	0	WES	Liver	PN1	87	SMSDB01
PN1L-1-3	Healthy	aCtoTy	3.125	0	WES	Liver	PN1	87	SMSDB01
PN1L-1-4	Healthy	aCtoTy	1.25699	0	WES	Liver	PN1	87	SMSDB01
PN1L-1-5	Healthy	aCtoTy	0	0	WES	Liver	PN1	87	SMSDB01
PN1L-1-6	Healthy	aCtoTy	0	0	WES	Liver	PN1	87	SMSDB01
PN1L-1-7	Healthy	aCtoTy	0	0	WES	Liver	PN1	87	SMSDB01
PN1L-1-8	Healthy	aCtoTy	0	0	WES	Liver	PN1	87	SMSDB01
PN1L-1-9	Healthy	aCtoTy	2.34074	0	WES	Liver	PN1	87	SMSDB01
PN1L-2-1	Healthy	aCtoTy	0	0	WES	Liver	PN1	87	SMSDB01
PN1L-2-10	Healthy	aCtoTy	0	0	WES	Liver	PN1	87	SMSDB01
PN1L-2-2	Healthy	aCtoTy	0	0	WES	Liver	PN1	87	SMSDB01
PN1L-2-3	Healthy	aCtoTy	1.53497	0	WES	Liver	PN1	87	SMSDB01
PN1L-2-4	Healthy	aCtoTy	0	0	WES	Liver	PN1	87	SMSDB01
PN1L-2-5	Healthy	aCtoTy	1.90196	0	WES	Liver	PN1	87	SMSDB01
PN1L-2-6	Healthy	aCtoTy	0	0	WES	Liver	PN1	87	SMSDB01
PN1L-2-7	Healthy	aCtoTy	0.670022	0	WES	Liver	PN1	87	SMSDB01
PN1L-2-8	Healthy	aCtoTy	0	0	WES	Liver	PN1	87	SMSDB01
PN1L-2-9	Healthy	aCtoTy	0	0	WES	Liver	PN1	87	SMSDB01
PN1L-3-1	Healthy	aCtoTy	0	0	WES	Liver	PN1	87	SMSDB01
PN1L-3-10	Healthy	aCtoTy	0	0	WES	Liver	PN1	87	SMSDB01
PN1L-3-2	Healthy	aCtoTy	0	0	WES	Liver	PN1	87	SMSDB01
PN1L-3-3	Healthy	aCtoTy	0	0	WES	Liver	PN1	87	SMSDB01
PN1L-3-4	Healthy	aCtoTy	0	0	WES	Liver	PN1	87	SMSDB01
PN1L-3-5	Healthy	aCtoTy	2.91085	0	WES	Liver	PN1	87	SMSDB01
PN1L-3-6	Healthy	aCtoTy	0	0	WES	Liver	PN1	87	SMSDB01
PN1L-3-7	Healthy	aCtoTy	0	0	WES	Liver	PN1	87	SMSDB01
PN1L-3-8	Healthy	aCtoTy	0	0	WES	Liver	PN1	87	SMSDB01
PN1L-3-9	Healthy	aCtoTy	0	0	WES	Liver	PN1	87	SMSDB01
PN1L-4-1	Healthy	aCtoTy	0	0	WES	Liver	PN1	87	SMSDB01
PN1L-4-10	Healthy	aCtoTy	0	0	WES	Liver	PN1	87	SMSDB01
PN1L-4-2	Healthy	aCtoTy	0	0	WES	Liver	PN1	87	SMSDB01
PN1L-4-3	Healthy	aCtoTy	0	0	WES	Liver	PN1	87	SMSDB01
PN1L-4-4	Healthy	aCtoTy	0	0	WES	Liver	PN1	87	SMSDB01
PN1L-4-5	Healthy	aCtoTy	1.54704	0	WES	Liver	PN1	87	SMSDB01
PN1L-4-6	Healthy	aCtoTy	0	0	WES	Liver	PN1	87	SMSDB01
PN1L-4-7	Healthy	aCtoTy	0	0	WES	Liver	PN1	87	SMSDB01
PN1L-4-8	Healthy	aCtoTy	0	0	WES	Liver	PN1	87	SMSDB01
PN1L-4-9	Healthy	aCtoTy	0	0	WES	Liver	PN1	87	SMSDB01
PN1L-5-1	Healthy	aCtoTy	0	0	WES	Liver	PN1	87	SMSDB01
PN1L-5-10	Healthy	aCtoTy	1.30357	0	WES	Liver	PN1	87	SMSDB01
PN1L-5-2	Healthy	aCtoTy	0	0	WES	Liver	PN1	87	SMSDB01
PN1L-5-3	Healthy	aCtoTy	2.81481	0	WES	Liver	PN1	87	SMSDB01
PN1L-5-4	Healthy	aCtoTy	0	0	WES	Liver	PN1	87	SMSDB01
PN1L-5-5	Healthy	aCtoTy	0	0	WES	Liver	PN1	87	SMSDB01
PN1L-5-6	Healthy	aCtoTy	1.15238	0	WES	Liver	PN1	87	SMSDB01
PN1L-5-7	Healthy	aCtoTy	1.81159	0	WES	Liver	PN1	87	SMSDB01
PN1L-5-8	Healthy	aCtoTy	1.07084	0	WES	Liver	PN1	87	SMSDB01
PN1L-5-9	Healthy	aCtoTy	0	0	WES	Liver	PN1	87	SMSDB01
PN7B-1-1	Healthy	aCtoTy	0.563492	0	WES	Lung	PN7	87	SMSDB01
PN7B-1-2	Healthy	aCtoTy	1.17417	0	WES	Lung	PN7	87	SMSDB01
PN7B-1-3	Healthy	aCtoTy	2.04865	0	WES	Lung	PN7	87	SMSDB01
PN7B-1-4	Healthy	aCtoTy	1.4472	0	WES	Lung	PN7	87	SMSDB01
PN7B-1-5	Healthy	aCtoTy	1.2375	0	WES	Lung	PN7	87	SMSDB01
PN7B-1-6	Healthy	aCtoTy	1.99265	0	WES	Lung	PN7	87	SMSDB01
PN7B-1-7	Healthy	aCtoTy	0	0	WES	Lung	PN7	87	SMSDB01
PN7B-2-1	Healthy	aCtoTy	0	0	WES	Lung	PN7	87	SMSDB01
PN7B-2-10	Healthy	aCtoTy	0	0	WES	Lung	PN7	87	SMSDB01
PN7B-2-2	Healthy	aCtoTy	0.983683	0	WES	Lung	PN7	87	SMSDB01
PN7B-2-3	Healthy	aCtoTy	0	0	WES	Lung	PN7	87	SMSDB01
PN7B-2-4	Healthy	aCtoTy	2.30286	0	WES	Lung	PN7	87	SMSDB01
PN7B-2-5	Healthy	aCtoTy	0.80339	0	WES	Lung	PN7	87	SMSDB01
PN7B-2-6	Healthy	aCtoTy	1.53846	0	WES	Lung	PN7	87	SMSDB01
PN7B-2-7	Healthy	aCtoTy	0.758442	0	WES	Lung	PN7	87	SMSDB01
PN7B-2-8	Healthy	aCtoTy	0	0	WES	Lung	PN7	87	SMSDB01
PN7B-2-9	Healthy	aCtoTy	0	0	WES	Lung	PN7	87	SMSDB01
PN7B-3-1	Healthy	aCtoTy	0	0	WES	Lung	PN7	87	SMSDB01
PN7B-3-10	Healthy	aCtoTy	0	0	WES	Lung	PN7	87	SMSDB01
PN7B-3-2	Healthy	aCtoTy	0	0	WES	Lung	PN7	87	SMSDB01
PN7B-3-3	Healthy	aCtoTy	0.741039	0	WES	Lung	PN7	87	SMSDB01
PN7B-3-4	Healthy	aCtoTy	0	0	WES	Lung	PN7	87	SMSDB01
PN7B-3-5	Healthy	aCtoTy	1.43924	0	WES	Lung	PN7	87	SMSDB01
PN7B-3-6	Healthy	aCtoTy	1.15909	0	WES	Lung	PN7	87	SMSDB01
PN7B-3-7	Healthy	aCtoTy	1.55882	0	WES	Lung	PN7	87	SMSDB01
PN7B-3-8	Healthy	aCtoTy	0	0	WES	Lung	PN7	87	SMSDB01
PN7B-3-9	Healthy	aCtoTy	1.16481	0	WES	Lung	PN7	87	SMSDB01
PN7B-4-1	Healthy	aCtoTy	4.30864	0	WES	Lung	PN7	87	SMSDB01
PN7B-4-10	Healthy	aCtoTy	1.1013	0	WES	Lung	PN7	87	SMSDB01
PN7B-4-2	Healthy	aCtoTy	1.14368	0	WES	Lung	PN7	87	SMSDB01
PN7B-4-3	Healthy	aCtoTy	0	0	WES	Lung	PN7	87	SMSDB01
PN7B-4-4	Healthy	aCtoTy	1.25	0	WES	Lung	PN7	87	SMSDB01
PN7B-4-5	Healthy	aCtoTy	1.68357	0	WES	Lung	PN7	87	SMSDB01
PN7B-4-6	Healthy	aCtoTy	1.01461	0	WES	Lung	PN7	87	SMSDB01
PN7B-4-7	Healthy	aCtoTy	0	0	WES	Lung	PN7	87	SMSDB01
PN7B-4-8	Healthy	aCtoTy	0	0	WES	Lung	PN7	87	SMSDB01
PN7B-4-9	Healthy	aCtoTy	0	0	WES	Lung	PN7	87	SMSDB01
PN7B-5-1	Healthy	aCtoTy	1.90094	0	WES	Lung	PN7	87	SMSDB01
PN7B-5-10	Healthy	aCtoTy	0.442872	0	WES	Lung	PN7	87	SMSDB01
PN7B-5-2	Healthy	aCtoTy	0	0	WES	Lung	PN7	87	SMSDB01
PN7B-5-3	Healthy	aCtoTy	1.05426	0	WES	Lung	PN7	87	SMSDB01
PN7B-5-4	Healthy	aCtoTy	0	0	WES	Lung	PN7	87	SMSDB01
PN7B-5-5	Healthy	aCtoTy	0.654844	0	WES	Lung	PN7	87	SMSDB01
PN7B-5-6	Healthy	aCtoTy	0	0	WES	Lung	PN7	87	SMSDB01
PN7B-5-7	Healthy	aCtoTy	1.14572	0	WES	Lung	PN7	87	SMSDB01
PN7B-5-8	Healthy	aCtoTy	0	0	WES	Lung	PN7	87	SMSDB01
PN7B-5-9	Healthy	aCtoTy	2.13889	0	WES	Lung	PN7	87	SMSDB01
PN1P-1-1	Healthy	aCtoTy	1.95238	0	WES	Pancreas	PN1	87	SMSDB01
PN1P-1-10	Healthy	aCtoTy	1.31875	0	WES	Pancreas	PN1	87	SMSDB01
PN1P-1-2	Healthy	aCtoTy	2.10909	0	WES	Pancreas	PN1	87	SMSDB01
PN1P-1-3	Healthy	aCtoTy	0	0	WES	Pancreas	PN1	87	SMSDB01
PN1P-1-4	Healthy	aCtoTy	0	0	WES	Pancreas	PN1	87	SMSDB01
PN1P-1-5	Healthy	aCtoTy	0	0	WES	Pancreas	PN1	87	SMSDB01
PN1P-1-6	Healthy	aCtoTy		0	WES	Pancreas	PN1	87	SMSDB01
PN1P-1-7	Healthy	aCtoTy	0	0	WES	Pancreas	PN1	87	SMSDB01
PN1P-1-8	Healthy	aCtoTy	0	0	WES	Pancreas	PN1	87	SMSDB01
PN1P-1-9	Healthy	aCtoTy	1.745	0	WES	Pancreas	PN1	87	SMSDB01
PN1P-2-1	Healthy	aCtoTy	2.52083	0	WES	Pancreas	PN1	87	SMSDB01
PN1P-2-10	Healthy	aCtoTy	0	0	WES	Pancreas	PN1	87	SMSDB01
PN1P-2-2	Healthy	aCtoTy	2.60714	0	WES	Pancreas	PN1	87	SMSDB01
PN1P-2-3	Healthy	aCtoTy	3.24691	0	WES	Pancreas	PN1	87	SMSDB01
PN1P-2-4	Healthy	aCtoTy	0	0	WES	Pancreas	PN1	87	SMSDB01
PN1P-2-5	Healthy	aCtoTy	0	0	WES	Pancreas	PN1	87	SMSDB01
PN1P-2-6	Healthy	aCtoTy	6.97619	0	WES	Pancreas	PN1	87	SMSDB01
PN1P-2-7	Healthy	aCtoTy	0	0	WES	Pancreas	PN1	87	SMSDB01
PN1P-2-8	Healthy	aCtoTy	0	0	WES	Pancreas	PN1	87	SMSDB01
PN1P-2-9	Healthy	aCtoTy	4.15504	0	WES	Pancreas	PN1	87	SMSDB01
PN1P-3-1	Healthy	aCtoTy	0	0	WES	Pancreas	PN1	87	SMSDB01
PN1P-3-10	Healthy	aCtoTy		0	WES	Pancreas	PN1	87	SMSDB01
PN1P-3-2	Healthy	aCtoTy	0	0	WES	Pancreas	PN1	87	SMSDB01
PN1P-3-3	Healthy	aCtoTy		0	WES	Pancreas	PN1	87	SMSDB01
PN1P-3-4	Healthy	aCtoTy	5.53261	0	WES	Pancreas	PN1	87	SMSDB01
PN1P-3-5	Healthy	aCtoTy	2.35246	0	WES	Pancreas	PN1	87	SMSDB01
PN1P-3-6	Healthy	aCtoTy		0	WES	Pancreas	PN1	87	SMSDB01
PN1P-3-9	Healthy	aCtoTy	0	0	WES	Pancreas	PN1	87	SMSDB01
PN1P-4-1	Healthy	aCtoTy	0	0	WES	Pancreas	PN1	87	SMSDB01
PN1P-4-10	Healthy	aCtoTy	3.7	0	WES	Pancreas	PN1	87	SMSDB01
PN1P-4-2	Healthy	aCtoTy	1.13462	0	WES	Pancreas	PN1	87	SMSDB01
PN1P-4-3	Healthy	aCtoTy	0	0	WES	Pancreas	PN1	87	SMSDB01
PN1P-4-4	Healthy	aCtoTy	2.75781	0	WES	Pancreas	PN1	87	SMSDB01
PN1P-4-5	Healthy	aCtoTy	1.97368	0	WES	Pancreas	PN1	87	SMSDB01
PN1P-4-6	Healthy	aCtoTy	0	0	WES	Pancreas	PN1	87	SMSDB01
PN1P-4-7	Healthy	aCtoTy	0	0	WES	Pancreas	PN1	87	SMSDB01
PN1P-4-8	Healthy	aCtoTy	0	0	WES	Pancreas	PN1	87	SMSDB01
PN1P-4-9	Healthy	aCtoTy	0	0	WES	Pancreas	PN1	87	SMSDB01
PN1P-5-1	Healthy	aCtoTy	0	0	WES	Pancreas	PN1	87	SMSDB01
PN1P-5-10	Healthy	aCtoTy	0	0	WES	Pancreas	PN1	87	SMSDB01
PN1P-5-2	Healthy	aCtoTy	0	0	WES	Pancreas	PN1	87	SMSDB01
PN1P-5-3	Healthy	aCtoTy	0	0	WES	Pancreas	PN1	87	SMSDB01
PN1P-5-4	Healthy	aCtoTy	2.01852	0	WES	Pancreas	PN1	87	SMSDB01
PN1P-5-5	Healthy	aCtoTy	0	0	WES	Pancreas	PN1	87	SMSDB01
PN1P-5-6	Healthy	aCtoTy	0	0	WES	Pancreas	PN1	87	SMSDB01
PN1P-5-7	Healthy	aCtoTy	2.18947	0	WES	Pancreas	PN1	87	SMSDB01
PN1P-5-8	Healthy	aCtoTy	0	0	WES	Pancreas	PN1	87	SMSDB01
PN1P-5-9	Healthy	aCtoTy	0	0	WES	Pancreas	PN1	87	SMSDB01
PN2R-1-1	Healthy	aCtoTy	0	0	WES	Rectum	PN2	87	SMSDB01
PN2R-1-10	Healthy	aCtoTy	0	0	WES	Rectum	PN2	87	SMSDB01
PN2R-1-2	Healthy	aCtoTy	0	0	WES	Rectum	PN2	87	SMSDB01
PN2R-1-3	Healthy	aCtoTy	0	0	WES	Rectum	PN2	87	SMSDB01
PN2R-1-5	Healthy	aCtoTy	0	0	WES	Rectum	PN2	87	SMSDB01
PN2R-1-6	Healthy	aCtoTy		0	WES	Rectum	PN2	87	SMSDB01
PN2R-1-7	Healthy	aCtoTy		0	WES	Rectum	PN2	87	SMSDB01
PN2R-1-8	Healthy	aCtoTy	0	0	WES	Rectum	PN2	87	SMSDB01
PN2R-1-9	Healthy	aCtoTy	3.6	0	WES	Rectum	PN2	87	SMSDB01
PN2R-2-10	Healthy	aCtoTy	9.2	0	WES	Rectum	PN2	87	SMSDB01
PN2R-2-2	Healthy	aCtoTy	0	0	WES	Rectum	PN2	87	SMSDB01
PN2R-2-3	Healthy	aCtoTy	0	0	WES	Rectum	PN2	87	SMSDB01
PN2R-2-4	Healthy	aCtoTy	0	0	WES	Rectum	PN2	87	SMSDB01
PN2R-2-5	Healthy	aCtoTy	1.63636	0	WES	Rectum	PN2	87	SMSDB01
PN2R-2-6	Healthy	aCtoTy	1.4	0	WES	Rectum	PN2	87	SMSDB01
PN2R-2-7	Healthy	aCtoTy	0	0	WES	Rectum	PN2	87	SMSDB01
PN2R-2-8	Healthy	aCtoTy	0	0	WES	Rectum	PN2	87	SMSDB01
PN2R-2-9	Healthy	aCtoTy		0	WES	Rectum	PN2	87	SMSDB01
PN2R-3-10	Healthy	aCtoTy	0	0	WES	Rectum	PN2	87	SMSDB01
PN2R-3-2	Healthy	aCtoTy	0	0	WES	Rectum	PN2	87	SMSDB01
PN2R-3-3	Healthy	aCtoTy	0	0	WES	Rectum	PN2	87	SMSDB01
PN2R-3-4	Healthy	aCtoTy	0	0	WES	Rectum	PN2	87	SMSDB01
PN2R-3-5	Healthy	aCtoTy		0	WES	Rectum	PN2	87	SMSDB01
PN2R-3-6	Healthy	aCtoTy		0	WES	Rectum	PN2	87	SMSDB01
PN2R-3-7	Healthy	aCtoTy	0	0	WES	Rectum	PN2	87	SMSDB01
PN2R-3-9	Healthy	aCtoTy	0	0	WES	Rectum	PN2	87	SMSDB01
PN2R-4-1	Healthy	aCtoTy	0	0	WES	Rectum	PN2	87	SMSDB01
PN2R-4-10	Healthy	aCtoTy	0	0	WES	Rectum	PN2	87	SMSDB01
PN2R-4-2	Healthy	aCtoTy		0	WES	Rectum	PN2	87	SMSDB01
PN2R-4-3	Healthy	aCtoTy	0	0	WES	Rectum	PN2	87	SMSDB01
PN2R-4-4	Healthy	aCtoTy	0	0	WES	Rectum	PN2	87	SMSDB01
PN2R-4-6	Healthy	aCtoTy	0	0	WES	Rectum	PN2	87	SMSDB01
PN2R-4-7	Healthy	aCtoTy	0	0	WES	Rectum	PN2	87	SMSDB01
PN2R-4-8	Healthy	aCtoTy		0	WES	Rectum	PN2	87	SMSDB01
PN2R-4-9	Healthy	aCtoTy	0	0	WES	Rectum	PN2	87	SMSDB01
PN2R-5-1	Healthy	aCtoTy	0	0	WES	Rectum	PN2	87	SMSDB01
PN2R-5-3	Healthy	aCtoTy	1.00368	0	WES	Rectum	PN2	87	SMSDB01
PN2R-5-4	Healthy	aCtoTy		0	WES	Rectum	PN2	87	SMSDB01
PN2R-5-5	Healthy	aCtoTy	0	0	WES	Rectum	PN2	87	SMSDB01
PN2R-5-8	Healthy	aCtoTy	0	0	WES	Rectum	PN2	87	SMSDB01
PN2R-5-9	Healthy	aCtoTy	0	0	WES	Rectum	PN2	87	SMSDB01
PN1D-1-1	Healthy	aCtoTy	0.674395	0	WES	Small intestine	PN1	87	SMSDB01
PN1D-1-10	Healthy	aCtoTy	0.520968	0	WES	Small intestine	PN1	87	SMSDB01
PN1D-1-2	Healthy	aCtoTy	0.313946	0	WES	Small intestine	PN1	87	SMSDB01
PN1D-1-3	Healthy	aCtoTy	0	0	WES	Small intestine	PN1	87	SMSDB01
PN1D-1-4	Healthy	aCtoTy	0	0	WES	Small intestine	PN1	87	SMSDB01
PN1D-1-5	Healthy	aCtoTy	0.364013	0	WES	Small intestine	PN1	87	SMSDB01
PN1D-1-6	Healthy	aCtoTy	0	0	WES	Small intestine	PN1	87	SMSDB01
PN1D-1-7	Healthy	aCtoTy	0	0	WES	Small intestine	PN1	87	SMSDB01
PN1D-1-8	Healthy	aCtoTy	0.429152	0	WES	Small intestine	PN1	87	SMSDB01
PN1D-1-9	Healthy	aCtoTy	0.552632	0	WES	Small intestine	PN1	87	SMSDB01
PN1D-2-1	Healthy	aCtoTy	0.500465	0	WES	Small intestine	PN1	87	SMSDB01
PN1D-2-10	Healthy	aCtoTy	0	0	WES	Small intestine	PN1	87	SMSDB01
PN1D-2-2	Healthy	aCtoTy	0	0	WES	Small intestine	PN1	87	SMSDB01
PN1D-2-3	Healthy	aCtoTy	0.339068	0	WES	Small intestine	PN1	87	SMSDB01
PN1D-2-4	Healthy	aCtoTy	0	0	WES	Small intestine	PN1	87	SMSDB01
PN1D-2-5	Healthy	aCtoTy	0	0	WES	Small intestine	PN1	87	SMSDB01
PN1D-2-6	Healthy	aCtoTy	0	0	WES	Small intestine	PN1	87	SMSDB01
PN1D-2-7	Healthy	aCtoTy	0	0	WES	Small intestine	PN1	87	SMSDB01
PN1D-2-8	Healthy	aCtoTy	0	0	WES	Small intestine	PN1	87	SMSDB01
PN1D-2-9	Healthy	aCtoTy	0	0	WES	Small intestine	PN1	87	SMSDB01
PN1D-3-1	Healthy	aCtoTy	0.563965	0	WES	Small intestine	PN1	87	SMSDB01
PN1D-3-10	Healthy	aCtoTy	0.551351	0	WES	Small intestine	PN1	87	SMSDB01
PN1D-3-3	Healthy	aCtoTy	0.485479	0	WES	Small intestine	PN1	87	SMSDB01
PN1D-3-4	Healthy	aCtoTy	0	0	WES	Small intestine	PN1	87	SMSDB01
PN1D-3-5	Healthy	aCtoTy	0.412645	0	WES	Small intestine	PN1	87	SMSDB01
PN1D-3-6	Healthy	aCtoTy	0.463557	0	WES	Small intestine	PN1	87	SMSDB01
PN1D-3-7	Healthy	aCtoTy	0	0	WES	Small intestine	PN1	87	SMSDB01
PN1D-3-8	Healthy	aCtoTy	0	0	WES	Small intestine	PN1	87	SMSDB01
PN1D-3-9	Healthy	aCtoTy	0	0	WES	Small intestine	PN1	87	SMSDB01
PN1D-4-1	Healthy	aCtoTy	0	0	WES	Small intestine	PN1	87	SMSDB01
PN1D-4-10	Healthy	aCtoTy	0.594758	0	WES	Small intestine	PN1	87	SMSDB01
PN1D-4-2	Healthy	aCtoTy	0.513228	0	WES	Small intestine	PN1	87	SMSDB01
PN1D-4-3	Healthy	aCtoTy	0.871429	0	WES	Small intestine	PN1	87	SMSDB01
PN1D-4-4	Healthy	aCtoTy	0	0	WES	Small intestine	PN1	87	SMSDB01
PN1D-4-5	Healthy	aCtoTy	0	0	WES	Small intestine	PN1	87	SMSDB01
PN1D-4-6	Healthy	aCtoTy	1.17308	0	WES	Small intestine	PN1	87	SMSDB01
PN1D-4-7	Healthy	aCtoTy	1.15714	0	WES	Small intestine	PN1	87	SMSDB01
PN1D-4-8	Healthy	aCtoTy	0	0	WES	Small intestine	PN1	87	SMSDB01
PN1D-4-9	Healthy	aCtoTy	0	0	WES	Small intestine	PN1	87	SMSDB01
PN1D-5-1	Healthy	aCtoTy	1.0463	0	WES	Small intestine	PN1	87	SMSDB01
PN1D-5-10	Healthy	aCtoTy	0.767521	0	WES	Small intestine	PN1	87	SMSDB01
PN1D-5-2	Healthy	aCtoTy	0	0	WES	Small intestine	PN1	87	SMSDB01
PN1D-5-3	Healthy	aCtoTy	0	0	WES	Small intestine	PN1	87	SMSDB01
PN1D-5-4	Healthy	aCtoTy	0	0	WES	Small intestine	PN1	87	SMSDB01
PN1D-5-5	Healthy	aCtoTy	0	0	WES	Small intestine	PN1	87	SMSDB01
PN1D-5-6	Healthy	aCtoTy	0	0	WES	Small intestine	PN1	87	SMSDB01
PN1D-5-7	Healthy	aCtoTy	0.283135	0	WES	Small intestine	PN1	87	SMSDB01
PN1D-5-8	Healthy	aCtoTy	0	0	WES	Small intestine	PN1	87	SMSDB01
PN1D-5-9	Healthy	aCtoTy	0.91342	0	WES	Small intestine	PN1	87	SMSDB01
PN2S-1-1	Healthy	aCtoTy	1.89442	0	WES	Stomach	PN2	87	SMSDB01
PN2S-1-10	Healthy	aCtoTy	0	0	WES	Stomach	PN2	87	SMSDB01
PN2S-1-2	Healthy	aCtoTy	4	0	WES	Stomach	PN2	87	SMSDB01
PN2S-1-3	Healthy	aCtoTy	0	0	WES	Stomach	PN2	87	SMSDB01
PN2S-1-4	Healthy	aCtoTy	0	0	WES	Stomach	PN2	87	SMSDB01
PN2S-1-5	Healthy	aCtoTy	0	0	WES	Stomach	PN2	87	SMSDB01
PN2S-1-6	Healthy	aCtoTy	2.72807	0	WES	Stomach	PN2	87	SMSDB01
PN2S-1-7	Healthy	aCtoTy	0	0	WES	Stomach	PN2	87	SMSDB01
PN2S-1-8	Healthy	aCtoTy	0	0	WES	Stomach	PN2	87	SMSDB01
PN2S-1-9	Healthy	aCtoTy	0	0	WES	Stomach	PN2	87	SMSDB01
PN2S-2-1	Healthy	aCtoTy	1.13191	0	WES	Stomach	PN2	87	SMSDB01
PN2S-2-10	Healthy	aCtoTy	0.785714	0	WES	Stomach	PN2	87	SMSDB01
PN2S-2-2	Healthy	aCtoTy	2.64571	0	WES	Stomach	PN2	87	SMSDB01
PN2S-2-3	Healthy	aCtoTy	0	0	WES	Stomach	PN2	87	SMSDB01
PN2S-2-4	Healthy	aCtoTy	1.25367	0	WES	Stomach	PN2	87	SMSDB01
PN2S-2-5	Healthy	aCtoTy	2.51667	0	WES	Stomach	PN2	87	SMSDB01
PN2S-2-6	Healthy	aCtoTy	0.545177	0	WES	Stomach	PN2	87	SMSDB01
PN2S-2-7	Healthy	aCtoTy	0.66572	0	WES	Stomach	PN2	87	SMSDB01
PN2S-2-8	Healthy	aCtoTy	0	0	WES	Stomach	PN2	87	SMSDB01
PN2S-2-9	Healthy	aCtoTy	0	0	WES	Stomach	PN2	87	SMSDB01
PN2S-3-1	Healthy	aCtoTy	0	0	WES	Stomach	PN2	87	SMSDB01
PN2S-3-10	Healthy	aCtoTy	1.61905	0	WES	Stomach	PN2	87	SMSDB01
PN2S-3-2	Healthy	aCtoTy	0	0	WES	Stomach	PN2	87	SMSDB01
PN2S-3-3	Healthy	aCtoTy	0	0	WES	Stomach	PN2	87	SMSDB01
PN2S-3-4	Healthy	aCtoTy	0	0	WES	Stomach	PN2	87	SMSDB01
PN2S-3-5	Healthy	aCtoTy	0	0	WES	Stomach	PN2	87	SMSDB01
PN2S-3-6	Healthy	aCtoTy	0.605769	0	WES	Stomach	PN2	87	SMSDB01
PN2S-3-7	Healthy	aCtoTy	1.15156	0	WES	Stomach	PN2	87	SMSDB01
PN2S-3-8	Healthy	aCtoTy	0	0	WES	Stomach	PN2	87	SMSDB01
PN2S-3-9	Healthy	aCtoTy	0	0	WES	Stomach	PN2	87	SMSDB01
PN2S-4-1	Healthy	aCtoTy	0.992308	0	WES	Stomach	PN2	87	SMSDB01
PN2S-4-10	Healthy	aCtoTy	4.01562	0	WES	Stomach	PN2	87	SMSDB01
PN2S-4-2	Healthy	aCtoTy	0	0	WES	Stomach	PN2	87	SMSDB01
PN2S-4-3	Healthy	aCtoTy	1.37333	0	WES	Stomach	PN2	87	SMSDB01
PN2S-4-4	Healthy	aCtoTy	0.778333	0	WES	Stomach	PN2	87	SMSDB01
PN2S-4-5	Healthy	aCtoTy	0	0	WES	Stomach	PN2	87	SMSDB01
PN2S-4-6	Healthy	aCtoTy	2.89516	0	WES	Stomach	PN2	87	SMSDB01
PN2S-4-7	Healthy	aCtoTy	0	0	WES	Stomach	PN2	87	SMSDB01
PN2S-4-8	Healthy	aCtoTy	1.57233	0	WES	Stomach	PN2	87	SMSDB01
PN2S-4-9	Healthy	aCtoTy	0	0	WES	Stomach	PN2	87	SMSDB01
PN2S-5-1	Healthy	aCtoTy	0.573906	0	WES	Stomach	PN2	87	SMSDB01
PN2S-5-10	Healthy	aCtoTy	2.27692	0	WES	Stomach	PN2	87	SMSDB01
PN2S-5-2	Healthy	aCtoTy	0.559775	0	WES	Stomach	PN2	87	SMSDB01
PN2S-5-3	Healthy	aCtoTy	0.851375	0	WES	Stomach	PN2	87	SMSDB01
PN2S-5-4	Healthy	aCtoTy	1.51467	0	WES	Stomach	PN2	87	SMSDB01
PN2S-5-5	Healthy	aCtoTy	0	0	WES	Stomach	PN2	87	SMSDB01
PN2S-5-6	Healthy	aCtoTy	0	0	WES	Stomach	PN2	87	SMSDB01
PN2S-5-7	Healthy	aCtoTy	0.833631	0	WES	Stomach	PN2	87	SMSDB01
PN2S-5-8	Healthy	aCtoTy	0	0	WES	Stomach	PN2	87	SMSDB01
PN2S-5-9	Healthy	aCtoTy	0	0	WES	Stomach	PN2	87	SMSDB01
PN1C-1-1	Healthy	cTtoAg	0	0	WES	Colon	PN1	87	SMSDB01
PN1C-1-10	Healthy	cTtoAg	0	0	WES	Colon	PN1	87	SMSDB01
PN1C-1-2	Healthy	cTtoAg		0	WES	Colon	PN1	87	SMSDB01
PN1C-1-3	Healthy	cTtoAg		0	WES	Colon	PN1	87	SMSDB01
PN1C-1-4	Healthy	cTtoAg	0	0	WES	Colon	PN1	87	SMSDB01
PN1C-1-5	Healthy	cTtoAg		0	WES	Colon	PN1	87	SMSDB01
PN1C-1-6	Healthy	cTtoAg		0	WES	Colon	PN1	87	SMSDB01
PN1C-1-7	Healthy	cTtoAg		0	WES	Colon	PN1	87	SMSDB01
PN1C-1-8	Healthy	cTtoAg		0	WES	Colon	PN1	87	SMSDB01
PN1C-1-9	Healthy	cTtoAg	0	0	WES	Colon	PN1	87	SMSDB01
PN1C-2-1	Healthy	cTtoAg	0	0	WES	Colon	PN1	87	SMSDB01
PN1C-2-10	Healthy	cTtoAg	0	0	WES	Colon	PN1	87	SMSDB01
PN1C-2-2	Healthy	cTtoAg		0	WES	Colon	PN1	87	SMSDB01
PN1C-2-3	Healthy	cTtoAg	0	0	WES	Colon	PN1	87	SMSDB01
PN1C-2-4	Healthy	cTtoAg	7	0	WES	Colon	PN1	87	SMSDB01
PN1C-2-5	Healthy	cTtoAg	0	0	WES	Colon	PN1	87	SMSDB01
PN1C-2-6	Healthy	cTtoAg		0	WES	Colon	PN1	87	SMSDB01
PN1C-2-7	Healthy	cTtoAg		0	WES	Colon	PN1	87	SMSDB01
PN1C-2-8	Healthy	cTtoAg		0	WES	Colon	PN1	87	SMSDB01
PN1C-2-9	Healthy	cTtoAg	0	0	WES	Colon	PN1	87	SMSDB01
PN1C-3-1	Healthy	cTtoAg	0	0	WES	Colon	PN1	87	SMSDB01
PN1C-3-10	Healthy	cTtoAg		0	WES	Colon	PN1	87	SMSDB01
PN1C-3-2	Healthy	cTtoAg	0	0	WES	Colon	PN1	87	SMSDB01
PN1C-3-3	Healthy	cTtoAg		0	WES	Colon	PN1	87	SMSDB01
PN1C-3-4	Healthy	cTtoAg		0	WES	Colon	PN1	87	SMSDB01
PN1C-3-5	Healthy	cTtoAg	0	0	WES	Colon	PN1	87	SMSDB01
PN1C-3-6	Healthy	cTtoAg	0	0	WES	Colon	PN1	87	SMSDB01
PN1C-3-7	Healthy	cTtoAg	0	0	WES	Colon	PN1	87	SMSDB01
PN1C-3-8	Healthy	cTtoAg		0	WES	Colon	PN1	87	SMSDB01
PN1C-3-9	Healthy	cTtoAg	0	0	WES	Colon	PN1	87	SMSDB01
PN1C-4-1	Healthy	cTtoAg		0	WES	Colon	PN1	87	SMSDB01
PN1C-4-10	Healthy	cTtoAg	0	0	WES	Colon	PN1	87	SMSDB01
PN1C-4-2	Healthy	cTtoAg		0	WES	Colon	PN1	87	SMSDB01
PN1C-4-3	Healthy	cTtoAg		0	WES	Colon	PN1	87	SMSDB01
PN1C-4-4	Healthy	cTtoAg	0	0	WES	Colon	PN1	87	SMSDB01
PN1C-4-5	Healthy	cTtoAg	2.89264	0	WES	Colon	PN1	87	SMSDB01
PN1C-4-6	Healthy	cTtoAg	0	0	WES	Colon	PN1	87	SMSDB01
PN1C-4-7	Healthy	cTtoAg		0	WES	Colon	PN1	87	SMSDB01
PN1C-4-8	Healthy	cTtoAg		0	WES	Colon	PN1	87	SMSDB01
PN1C-4-9	Healthy	cTtoAg	0	0	WES	Colon	PN1	87	SMSDB01
PN1C-5-1	Healthy	cTtoAg		0	WES	Colon	PN1	87	SMSDB01
PN1C-5-10	Healthy	cTtoAg		0	WES	Colon	PN1	87	SMSDB01
PN1C-5-2	Healthy	cTtoAg	6.31148	0	WES	Colon	PN1	87	SMSDB01
PN1C-5-3	Healthy	cTtoAg		0	WES	Colon	PN1	87	SMSDB01
PN1C-5-4	Healthy	cTtoAg		0	WES	Colon	PN1	87	SMSDB01
PN1C-5-5	Healthy	cTtoAg		0	WES	Colon	PN1	87	SMSDB01
PN1C-5-6	Healthy	cTtoAg		0	WES	Colon	PN1	87	SMSDB01
PN1C-5-7	Healthy	cTtoAg	0	0	WES	Colon	PN1	87	SMSDB01
PN1C-5-8	Healthy	cTtoAg	5.82692	0	WES	Colon	PN1	87	SMSDB01
PN1C-5-9	Healthy	cTtoAg		0	WES	Colon	PN1	87	SMSDB01
PN2C-1-1	Healthy	cTtoAg		0	WES	Colon	PN2	87	SMSDB01
PN2C-1-10	Healthy	cTtoAg		0	WES	Colon	PN2	87	SMSDB01
PN2C-1-2	Healthy	cTtoAg		0	WES	Colon	PN2	87	SMSDB01
PN2C-1-3	Healthy	cTtoAg		0	WES	Colon	PN2	87	SMSDB01
PN2C-1-4	Healthy	cTtoAg	0	0	WES	Colon	PN2	87	SMSDB01
PN2C-1-5	Healthy	cTtoAg		0	WES	Colon	PN2	87	SMSDB01
PN2C-1-6	Healthy	cTtoAg		0	WES	Colon	PN2	87	SMSDB01
PN2C-1-7	Healthy	cTtoAg	0	0	WES	Colon	PN2	87	SMSDB01
PN2C-1-8	Healthy	cTtoAg	0	0	WES	Colon	PN2	87	SMSDB01
PN2C-1-9	Healthy	cTtoAg		0	WES	Colon	PN2	87	SMSDB01
PN2C-2-1	Healthy	cTtoAg		0	WES	Colon	PN2	87	SMSDB01
PN2C-2-10	Healthy	cTtoAg		0	WES	Colon	PN2	87	SMSDB01
PN2C-2-2	Healthy	cTtoAg		0	WES	Colon	PN2	87	SMSDB01
PN2C-2-3	Healthy	cTtoAg	0	0	WES	Colon	PN2	87	SMSDB01
PN2C-2-4	Healthy	cTtoAg		0	WES	Colon	PN2	87	SMSDB01
PN2C-2-5	Healthy	cTtoAg		0	WES	Colon	PN2	87	SMSDB01
PN2C-2-6	Healthy	cTtoAg	0	0	WES	Colon	PN2	87	SMSDB01
PN2C-2-7	Healthy	cTtoAg	3.84783	0	WES	Colon	PN2	87	SMSDB01
PN2C-2-8	Healthy	cTtoAg	0	0	WES	Colon	PN2	87	SMSDB01
PN2C-2-9	Healthy	cTtoAg	7.22222	0	WES	Colon	PN2	87	SMSDB01
PN2C-3-1	Healthy	cTtoAg		0	WES	Colon	PN2	87	SMSDB01
PN2C-3-10	Healthy	cTtoAg	0	0	WES	Colon	PN2	87	SMSDB01
PN2C-3-2	Healthy	cTtoAg	4.21154	0	WES	Colon	PN2	87	SMSDB01
PN2C-3-3	Healthy	cTtoAg		0	WES	Colon	PN2	87	SMSDB01
PN2C-3-5	Healthy	cTtoAg		0	WES	Colon	PN2	87	SMSDB01
PN2C-3-6	Healthy	cTtoAg	0	0	WES	Colon	PN2	87	SMSDB01
PN2C-3-7	Healthy	cTtoAg		0	WES	Colon	PN2	87	SMSDB01
PN2C-3-8	Healthy	cTtoAg	0	0	WES	Colon	PN2	87	SMSDB01
PN2C-3-9	Healthy	cTtoAg	4.48958	0	WES	Colon	PN2	87	SMSDB01
PN2C-4-1	Healthy	cTtoAg	4.28571	0	WES	Colon	PN2	87	SMSDB01
PN2C-4-10	Healthy	cTtoAg	0	0	WES	Colon	PN2	87	SMSDB01
PN2C-4-2	Healthy	cTtoAg	0	0	WES	Colon	PN2	87	SMSDB01
PN2C-4-3	Healthy	cTtoAg	0	0	WES	Colon	PN2	87	SMSDB01
PN2C-4-4	Healthy	cTtoAg	4.04167	0	WES	Colon	PN2	87	SMSDB01
PN2C-4-5	Healthy	cTtoAg	0	0	WES	Colon	PN2	87	SMSDB01
PN2C-4-6	Healthy	cTtoAg	7.3913	0	WES	Colon	PN2	87	SMSDB01
PN2C-4-7	Healthy	cTtoAg	0	0	WES	Colon	PN2	87	SMSDB01
PN2C-4-8	Healthy	cTtoAg	6.79245	0	WES	Colon	PN2	87	SMSDB01
PN2C-4-9	Healthy	cTtoAg	0	0	WES	Colon	PN2	87	SMSDB01
PN2C-5-1	Healthy	cTtoAg		0	WES	Colon	PN2	87	SMSDB01
PN2C-5-10	Healthy	cTtoAg		0	WES	Colon	PN2	87	SMSDB01
PN2C-5-2	Healthy	cTtoAg	0	0	WES	Colon	PN2	87	SMSDB01
PN2C-5-3	Healthy	cTtoAg		0	WES	Colon	PN2	87	SMSDB01
PN2C-5-4	Healthy	cTtoAg	6.16216	0	WES	Colon	PN2	87	SMSDB01
PN2C-5-5	Healthy	cTtoAg	0	0	WES	Colon	PN2	87	SMSDB01
PN2C-5-6	Healthy	cTtoAg		0	WES	Colon	PN2	87	SMSDB01
PN2C-5-7	Healthy	cTtoAg		0	WES	Colon	PN2	87	SMSDB01
PN2C-5-8	Healthy	cTtoAg	0	0	WES	Colon	PN2	87	SMSDB01
PN2C-5-9	Healthy	cTtoAg	0	0	WES	Colon	PN2	87	SMSDB01
PN7C-1-1	Healthy	cTtoAg		0	WES	Colon	PN7	87	SMSDB01
PN7C-1-10	Healthy	cTtoAg		0	WES	Colon	PN7	87	SMSDB01
PN7C-1-2	Healthy	cTtoAg	0	0	WES	Colon	PN7	87	SMSDB01
PN7C-1-3	Healthy	cTtoAg		0	WES	Colon	PN7	87	SMSDB01
PN7C-1-4	Healthy	cTtoAg		0	WES	Colon	PN7	87	SMSDB01
PN7C-1-5	Healthy	cTtoAg		0	WES	Colon	PN7	87	SMSDB01
PN7C-1-6	Healthy	cTtoAg		0	WES	Colon	PN7	87	SMSDB01
PN7C-1-7	Healthy	cTtoAg		0	WES	Colon	PN7	87	SMSDB01
PN7C-1-8	Healthy	cTtoAg		0	WES	Colon	PN7	87	SMSDB01
PN7C-1-9	Healthy	cTtoAg	0	0	WES	Colon	PN7	87	SMSDB01
PN7C-2-1	Healthy	cTtoAg		0	WES	Colon	PN7	87	SMSDB01
PN7C-2-10	Healthy	cTtoAg		0	WES	Colon	PN7	87	SMSDB01
PN7C-2-2	Healthy	cTtoAg		0	WES	Colon	PN7	87	SMSDB01
PN7C-2-3	Healthy	cTtoAg		0	WES	Colon	PN7	87	SMSDB01
PN7C-2-4	Healthy	cTtoAg	0	0	WES	Colon	PN7	87	SMSDB01
PN7C-2-5	Healthy	cTtoAg		0	WES	Colon	PN7	87	SMSDB01
PN7C-2-6	Healthy	cTtoAg	0	0	WES	Colon	PN7	87	SMSDB01
PN7C-2-7	Healthy	cTtoAg		0	WES	Colon	PN7	87	SMSDB01
PN7C-2-8	Healthy	cTtoAg		0	WES	Colon	PN7	87	SMSDB01
PN7C-2-9	Healthy	cTtoAg		0	WES	Colon	PN7	87	SMSDB01
PN7C-3-1	Healthy	cTtoAg		0	WES	Colon	PN7	87	SMSDB01
PN7C-3-10	Healthy	cTtoAg	0	0	WES	Colon	PN7	87	SMSDB01
PN7C-3-2	Healthy	cTtoAg	0	0	WES	Colon	PN7	87	SMSDB01
PN7C-3-3	Healthy	cTtoAg	0	0	WES	Colon	PN7	87	SMSDB01
PN7C-3-4	Healthy	cTtoAg	0	0	WES	Colon	PN7	87	SMSDB01
PN7C-3-5	Healthy	cTtoAg	0	0	WES	Colon	PN7	87	SMSDB01
PN7C-3-6	Healthy	cTtoAg		0	WES	Colon	PN7	87	SMSDB01
PN7C-3-7	Healthy	cTtoAg	0	0	WES	Colon	PN7	87	SMSDB01
PN7C-3-8	Healthy	cTtoAg	0	0	WES	Colon	PN7	87	SMSDB01
PN7C-3-9	Healthy	cTtoAg	0	0	WES	Colon	PN7	87	SMSDB01
PN7C-4-1	Healthy	cTtoAg		0	WES	Colon	PN7	87	SMSDB01
PN7C-4-2	Healthy	cTtoAg		0	WES	Colon	PN7	87	SMSDB01
PN7C-4-3	Healthy	cTtoAg		0	WES	Colon	PN7	87	SMSDB01
PN7C-4-4	Healthy	cTtoAg		0	WES	Colon	PN7	87	SMSDB01
PN7C-4-5	Healthy	cTtoAg	0	0	WES	Colon	PN7	87	SMSDB01
PN7C-4-6	Healthy	cTtoAg		0	WES	Colon	PN7	87	SMSDB01
PN7C-4-7	Healthy	cTtoAg	0	0	WES	Colon	PN7	87	SMSDB01
PN7C-4-8	Healthy	cTtoAg		0	WES	Colon	PN7	87	SMSDB01
PN7C-4-9	Healthy	cTtoAg		0	WES	Colon	PN7	87	SMSDB01
PN7C-5-1	Healthy	cTtoAg		0	WES	Colon	PN7	87	SMSDB01
PN7C-5-10	Healthy	cTtoAg		0	WES	Colon	PN7	87	SMSDB01
PN7C-5-2	Healthy	cTtoAg		0	WES	Colon	PN7	87	SMSDB01
PN7C-5-3	Healthy	cTtoAg		0	WES	Colon	PN7	87	SMSDB01
PN7C-5-4	Healthy	cTtoAg		0	WES	Colon	PN7	87	SMSDB01
PN7C-5-5	Healthy	cTtoAg		0	WES	Colon	PN7	87	SMSDB01
PN7C-5-6	Healthy	cTtoAg	0	0	WES	Colon	PN7	87	SMSDB01
PN7C-5-7	Healthy	cTtoAg	0	0	WES	Colon	PN7	87	SMSDB01
PN7C-5-8	Healthy	cTtoAg	0	0	WES	Colon	PN7	87	SMSDB01
PN7C-5-9	Healthy	cTtoAg		0	WES	Colon	PN7	87	SMSDB01
PN8C-1-1	Healthy	cTtoAg	0	0	WES	Colon	PN8	85	SMSDB01
PN8C-1-10	Healthy	cTtoAg		0	WES	Colon	PN8	85	SMSDB01
PN8C-1-2	Healthy	cTtoAg		0	WES	Colon	PN8	85	SMSDB01
PN8C-1-3	Healthy	cTtoAg	0	0	WES	Colon	PN8	85	SMSDB01
PN8C-1-4	Healthy	cTtoAg	0	0	WES	Colon	PN8	85	SMSDB01
PN8C-1-5	Healthy	cTtoAg	6.27523	0	WES	Colon	PN8	85	SMSDB01
PN8C-1-6	Healthy	cTtoAg		0	WES	Colon	PN8	85	SMSDB01
PN8C-1-7	Healthy	cTtoAg	0	0	WES	Colon	PN8	85	SMSDB01
PN8C-1-8	Healthy	cTtoAg	3.93522	0	WES	Colon	PN8	85	SMSDB01
PN8C-1-9	Healthy	cTtoAg		0	WES	Colon	PN8	85	SMSDB01
PN8C-2-1	Healthy	cTtoAg	1.99797	0	WES	Colon	PN8	85	SMSDB01
PN8C-2-10	Healthy	cTtoAg		0	WES	Colon	PN8	85	SMSDB01
PN8C-2-2	Healthy	cTtoAg	0	0	WES	Colon	PN8	85	SMSDB01
PN8C-2-3	Healthy	cTtoAg	0	0	WES	Colon	PN8	85	SMSDB01
PN8C-2-4	Healthy	cTtoAg		0	WES	Colon	PN8	85	SMSDB01
PN8C-2-5	Healthy	cTtoAg		0	WES	Colon	PN8	85	SMSDB01
PN8C-2-6	Healthy	cTtoAg	0	0	WES	Colon	PN8	85	SMSDB01
PN8C-2-7	Healthy	cTtoAg	0	0	WES	Colon	PN8	85	SMSDB01
PN8C-2-8	Healthy	cTtoAg		0	WES	Colon	PN8	85	SMSDB01
PN8C-2-9	Healthy	cTtoAg	3.36667	0	WES	Colon	PN8	85	SMSDB01
PN8C-3-1	Healthy	cTtoAg	0	0	WES	Colon	PN8	85	SMSDB01
PN8C-3-10	Healthy	cTtoAg	0	0	WES	Colon	PN8	85	SMSDB01
PN8C-3-2	Healthy	cTtoAg	0	0	WES	Colon	PN8	85	SMSDB01
PN8C-3-3	Healthy	cTtoAg	0	0	WES	Colon	PN8	85	SMSDB01
PN8C-3-4	Healthy	cTtoAg		0	WES	Colon	PN8	85	SMSDB01
PN8C-3-5	Healthy	cTtoAg	0	0	WES	Colon	PN8	85	SMSDB01
PN8C-3-6	Healthy	cTtoAg	0	0	WES	Colon	PN8	85	SMSDB01
PN8C-3-7	Healthy	cTtoAg	0	0	WES	Colon	PN8	85	SMSDB01
PN8C-3-8	Healthy	cTtoAg	0	0	WES	Colon	PN8	85	SMSDB01
PN8C-3-9	Healthy	cTtoAg	0	0	WES	Colon	PN8	85	SMSDB01
PN8C-4-1	Healthy	cTtoAg	4.6943	0	WES	Colon	PN8	85	SMSDB01
PN8C-4-10	Healthy	cTtoAg		0	WES	Colon	PN8	85	SMSDB01
PN8C-4-2	Healthy	cTtoAg	3.77273	0	WES	Colon	PN8	85	SMSDB01
PN8C-4-3	Healthy	cTtoAg	0	0	WES	Colon	PN8	85	SMSDB01
PN8C-4-4	Healthy	cTtoAg	0	0	WES	Colon	PN8	85	SMSDB01
PN8C-4-5	Healthy	cTtoAg	1.70659	0	WES	Colon	PN8	85	SMSDB01
PN8C-4-6	Healthy	cTtoAg	0	0	WES	Colon	PN8	85	SMSDB01
PN8C-4-7	Healthy	cTtoAg	0	0	WES	Colon	PN8	85	SMSDB01
PN8C-4-8	Healthy	cTtoAg	0	0	WES	Colon	PN8	85	SMSDB01
PN8C-4-9	Healthy	cTtoAg		0	WES	Colon	PN8	85	SMSDB01
PN8C-5-1	Healthy	cTtoAg	2.48974	0	WES	Colon	PN8	85	SMSDB01
PN8C-5-10	Healthy	cTtoAg		0	WES	Colon	PN8	85	SMSDB01
PN8C-5-2	Healthy	cTtoAg	1.50731	0	WES	Colon	PN8	85	SMSDB01
PN8C-5-3	Healthy	cTtoAg	6.95522	0	WES	Colon	PN8	85	SMSDB01
PN8C-5-4	Healthy	cTtoAg	0	0	WES	Colon	PN8	85	SMSDB01
PN8C-5-5	Healthy	cTtoAg	6.85437	0	WES	Colon	PN8	85	SMSDB01
PN8C-5-6	Healthy	cTtoAg	6.89637	0	WES	Colon	PN8	85	SMSDB01
PN8C-5-7	Healthy	cTtoAg	3.41827	0	WES	Colon	PN8	85	SMSDB01
PN8C-5-8	Healthy	cTtoAg	0	0	WES	Colon	PN8	85	SMSDB01
PN8C-5-9	Healthy	cTtoAg	0	0	WES	Colon	PN8	85	SMSDB01
PN9C-1-1	Healthy	cTtoAg	1.27458	0	WES	Colon	PN9	93	SMSDB01
PN9C-1-2	Healthy	cTtoAg	0	0	WES	Colon	PN9	93	SMSDB01
PN9C-1-3	Healthy	cTtoAg	0	0	WES	Colon	PN9	93	SMSDB01
PN9C-1-4	Healthy	cTtoAg	2.72035	0	WES	Colon	PN9	93	SMSDB01
PN9C-1-5	Healthy	cTtoAg	0	0	WES	Colon	PN9	93	SMSDB01
PN9C-1-6	Healthy	cTtoAg		0	WES	Colon	PN9	93	SMSDB01
PN9C-1-7	Healthy	cTtoAg	0	0	WES	Colon	PN9	93	SMSDB01
PN9C-2-1	Healthy	cTtoAg	2.51897	0	WES	Colon	PN9	93	SMSDB01
PN9C-2-10	Healthy	cTtoAg		0	WES	Colon	PN9	93	SMSDB01
PN9C-2-2	Healthy	cTtoAg	0	0	WES	Colon	PN9	93	SMSDB01
PN9C-2-3	Healthy	cTtoAg	0	0	WES	Colon	PN9	93	SMSDB01
PN9C-2-4	Healthy	cTtoAg	0	0	WES	Colon	PN9	93	SMSDB01
PN9C-2-5	Healthy	cTtoAg	1.93487	0	WES	Colon	PN9	93	SMSDB01
PN9C-2-6	Healthy	cTtoAg	7.87402	0	WES	Colon	PN9	93	SMSDB01
PN9C-2-7	Healthy	cTtoAg	0.795267	0	WES	Colon	PN9	93	SMSDB01
PN9C-2-8	Healthy	cTtoAg	1.88797	0	WES	Colon	PN9	93	SMSDB01
PN9C-2-9	Healthy	cTtoAg	0	0	WES	Colon	PN9	93	SMSDB01
PN9C-3-1	Healthy	cTtoAg	0	0	WES	Colon	PN9	93	SMSDB01
PN9C-3-10	Healthy	cTtoAg	0	0	WES	Colon	PN9	93	SMSDB01
PN9C-3-2	Healthy	cTtoAg	0	0	WES	Colon	PN9	93	SMSDB01
PN9C-3-4	Healthy	cTtoAg	0	0	WES	Colon	PN9	93	SMSDB01
PN9C-3-6	Healthy	cTtoAg	4.09804	0	WES	Colon	PN9	93	SMSDB01
PN9C-3-7	Healthy	cTtoAg		0	WES	Colon	PN9	93	SMSDB01
PN9C-3-8	Healthy	cTtoAg	0	0	WES	Colon	PN9	93	SMSDB01
PN9C-3-9	Healthy	cTtoAg	0	0	WES	Colon	PN9	93	SMSDB01
PN9C-4-1	Healthy	cTtoAg		0	WES	Colon	PN9	93	SMSDB01
PN9C-4-10	Healthy	cTtoAg	0	0	WES	Colon	PN9	93	SMSDB01
PN9C-4-2	Healthy	cTtoAg	2.00632	0	WES	Colon	PN9	93	SMSDB01
PN9C-4-3	Healthy	cTtoAg	3.67051	0	WES	Colon	PN9	93	SMSDB01
PN9C-4-4	Healthy	cTtoAg	0	0	WES	Colon	PN9	93	SMSDB01
PN9C-4-5	Healthy	cTtoAg	2.05863	0	WES	Colon	PN9	93	SMSDB01
PN9C-4-6	Healthy	cTtoAg	2.33068	0	WES	Colon	PN9	93	SMSDB01
PN9C-4-7	Healthy	cTtoAg	1.79042	0	WES	Colon	PN9	93	SMSDB01
PN9C-4-8	Healthy	cTtoAg	0	0	WES	Colon	PN9	93	SMSDB01
PN9C-4-9	Healthy	cTtoAg	0	0	WES	Colon	PN9	93	SMSDB01
PN9C-5-1	Healthy	cTtoAg	1.48801	0	WES	Colon	PN9	93	SMSDB01
PN9C-5-10	Healthy	cTtoAg	6.93889	0	WES	Colon	PN9	93	SMSDB01
PN9C-5-3	Healthy	cTtoAg		0	WES	Colon	PN9	93	SMSDB01
PN9C-5-4	Healthy	cTtoAg	0	0	WES	Colon	PN9	93	SMSDB01
PN9C-5-7	Healthy	cTtoAg	0	0	WES	Colon	PN9	93	SMSDB01
PN9C-5-8	Healthy	cTtoAg	0	0	WES	Colon	PN9	93	SMSDB01
PN9C-5-9	Healthy	cTtoAg	2.15	0	WES	Colon	PN9	93	SMSDB01
PN1E-1-1	Healthy	cTtoAg	0	0	WES	Esophagus	PN1	87	SMSDB01
PN1E-1-10	Healthy	cTtoAg	0	0	WES	Esophagus	PN1	87	SMSDB01
PN1E-1-2	Healthy	cTtoAg	0	0	WES	Esophagus	PN1	87	SMSDB01
PN1E-1-3	Healthy	cTtoAg	0	0	WES	Esophagus	PN1	87	SMSDB01
PN1E-1-4	Healthy	cTtoAg	0	0	WES	Esophagus	PN1	87	SMSDB01
PN1E-1-5	Healthy	cTtoAg		0	WES	Esophagus	PN1	87	SMSDB01
PN1E-1-7	Healthy	cTtoAg	0	0	WES	Esophagus	PN1	87	SMSDB01
PN1E-1-8	Healthy	cTtoAg	0	0	WES	Esophagus	PN1	87	SMSDB01
PN1E-1-9	Healthy	cTtoAg	1.7069	0	WES	Esophagus	PN1	87	SMSDB01
PN1E-2-1	Healthy	cTtoAg	3.36709	0	WES	Esophagus	PN1	87	SMSDB01
PN1E-2-10	Healthy	cTtoAg	1.29032	0	WES	Esophagus	PN1	87	SMSDB01
PN1E-2-2	Healthy	cTtoAg	0	0	WES	Esophagus	PN1	87	SMSDB01
PN1E-2-3	Healthy	cTtoAg	0	0	WES	Esophagus	PN1	87	SMSDB01
PN1E-2-4	Healthy	cTtoAg	3.25185	0	WES	Esophagus	PN1	87	SMSDB01
PN1E-2-5	Healthy	cTtoAg	9.42105	0	WES	Esophagus	PN1	87	SMSDB01
PN1E-2-6	Healthy	cTtoAg	9.35714	0	WES	Esophagus	PN1	87	SMSDB01
PN1E-2-7	Healthy	cTtoAg	8.07317	0	WES	Esophagus	PN1	87	SMSDB01
PN1E-2-8	Healthy	cTtoAg	3.49041	0	WES	Esophagus	PN1	87	SMSDB01
PN1E-2-9	Healthy	cTtoAg	1.37698	0	WES	Esophagus	PN1	87	SMSDB01
PN1E-3-1	Healthy	cTtoAg	0	0	WES	Esophagus	PN1	87	SMSDB01
PN1E-3-2	Healthy	cTtoAg	5.71875	0	WES	Esophagus	PN1	87	SMSDB01
PN1E-3-3	Healthy	cTtoAg	0	0	WES	Esophagus	PN1	87	SMSDB01
PN1E-3-5	Healthy	cTtoAg	0	0	WES	Esophagus	PN1	87	SMSDB01
PN1E-3-6	Healthy	cTtoAg	9.36111	0	WES	Esophagus	PN1	87	SMSDB01
PN1E-3-8	Healthy	cTtoAg	1.88584	0	WES	Esophagus	PN1	87	SMSDB01
PN1E-3-9	Healthy	cTtoAg	1.54688	0	WES	Esophagus	PN1	87	SMSDB01
PN1E-4-10	Healthy	cTtoAg	3.65972	0	WES	Esophagus	PN1	87	SMSDB01
PN1E-4-2	Healthy	cTtoAg	3.3631	0	WES	Esophagus	PN1	87	SMSDB01
PN1E-4-3	Healthy	cTtoAg	7.16279	0	WES	Esophagus	PN1	87	SMSDB01
PN1E-4-4	Healthy	cTtoAg	7.26316	0	WES	Esophagus	PN1	87	SMSDB01
PN1E-4-5	Healthy	cTtoAg	0	0	WES	Esophagus	PN1	87	SMSDB01
PN1E-4-6	Healthy	cTtoAg		0	WES	Esophagus	PN1	87	SMSDB01
PN1E-4-7	Healthy	cTtoAg		0	WES	Esophagus	PN1	87	SMSDB01
PN1E-4-8	Healthy	cTtoAg	1.39847	0	WES	Esophagus	PN1	87	SMSDB01
PN1E-4-9	Healthy	cTtoAg	0	0	WES	Esophagus	PN1	87	SMSDB01
PN1E-5-1	Healthy	cTtoAg	0	0	WES	Esophagus	PN1	87	SMSDB01
PN1E-5-2	Healthy	cTtoAg	0	0	WES	Esophagus	PN1	87	SMSDB01
PN1E-5-4	Healthy	cTtoAg	0	0	WES	Esophagus	PN1	87	SMSDB01
PN1E-5-5	Healthy	cTtoAg	0	0	WES	Esophagus	PN1	87	SMSDB01
PN1E-5-6	Healthy	cTtoAg	0	0	WES	Esophagus	PN1	87	SMSDB01
PN1E-5-7	Healthy	cTtoAg		0	WES	Esophagus	PN1	87	SMSDB01
PN1E-5-8	Healthy	cTtoAg	1.79467	0	WES	Esophagus	PN1	87	SMSDB01
PN1E-5-9	Healthy	cTtoAg	0	0	WES	Esophagus	PN1	87	SMSDB01
PN7G-1-1	Healthy	cTtoAg	3.98707	0	WES	Stomach	PN7	87	SMSDB01
PN7G-1-2	Healthy	cTtoAg	7.17647	0	WES	Stomach	PN7	87	SMSDB01
PN7G-1-3	Healthy	cTtoAg	0	0	WES	Stomach	PN7	87	SMSDB01
PN7G-1-4	Healthy	cTtoAg	0	0	WES	Stomach	PN7	87	SMSDB01
PN7G-2-1	Healthy	cTtoAg	7.63359	0	WES	Stomach	PN7	87	SMSDB01
PN7G-2-2	Healthy	cTtoAg	0	0	WES	Stomach	PN7	87	SMSDB01
PN7G-2-3	Healthy	cTtoAg	0	0	WES	Stomach	PN7	87	SMSDB01
PN7G-2-4	Healthy	cTtoAg		0	WES	Stomach	PN7	87	SMSDB01
PN7G-2-5	Healthy	cTtoAg	1.09573	0	WES	Stomach	PN7	87	SMSDB01
PN7G-3-1	Healthy	cTtoAg		0	WES	Stomach	PN7	87	SMSDB01
PN7G-3-2	Healthy	cTtoAg	0	0	WES	Stomach	PN7	87	SMSDB01
PN7G-3-3	Healthy	cTtoAg	0	0	WES	Stomach	PN7	87	SMSDB01
PN7G-3-4	Healthy	cTtoAg	0	0	WES	Stomach	PN7	87	SMSDB01
PN7G-3-5	Healthy	cTtoAg	0	0	WES	Stomach	PN7	87	SMSDB01
PN7G-3-6	Healthy	cTtoAg	1.02515	0	WES	Stomach	PN7	87	SMSDB01
PN7G-4-1	Healthy	cTtoAg	1.53778	0	WES	Stomach	PN7	87	SMSDB01
PN7G-4-10	Healthy	cTtoAg	0	0	WES	Stomach	PN7	87	SMSDB01
PN7G-4-2	Healthy	cTtoAg	0	0	WES	Stomach	PN7	87	SMSDB01
PN7G-4-3	Healthy	cTtoAg	0	0	WES	Stomach	PN7	87	SMSDB01
PN7G-4-4	Healthy	cTtoAg	0	0	WES	Stomach	PN7	87	SMSDB01
PN7G-4-5	Healthy	cTtoAg	0	0	WES	Stomach	PN7	87	SMSDB01
PN7G-4-6	Healthy	cTtoAg	0	0	WES	Stomach	PN7	87	SMSDB01
PN7G-4-7	Healthy	cTtoAg		0	WES	Stomach	PN7	87	SMSDB01
PN7G-4-8	Healthy	cTtoAg	0	0	WES	Stomach	PN7	87	SMSDB01
PN7G-4-9	Healthy	cTtoAg	0	0	WES	Stomach	PN7	87	SMSDB01
PN7G-5-1	Healthy	cTtoAg	1.2298	0	WES	Stomach	PN7	87	SMSDB01
PN7G-5-10	Healthy	cTtoAg	0	0	WES	Stomach	PN7	87	SMSDB01
PN7G-5-2	Healthy	cTtoAg	1.42919	0	WES	Stomach	PN7	87	SMSDB01
PN7G-5-3	Healthy	cTtoAg		0	WES	Stomach	PN7	87	SMSDB01
PN7G-5-4	Healthy	cTtoAg	2.88352	0	WES	Stomach	PN7	87	SMSDB01
PN7G-5-5	Healthy	cTtoAg	0	0	WES	Stomach	PN7	87	SMSDB01
PN7G-5-6	Healthy	cTtoAg	0	0	WES	Stomach	PN7	87	SMSDB01
PN7G-5-7	Healthy	cTtoAg	0	0	WES	Stomach	PN7	87	SMSDB01
PN7G-5-9	Healthy	cTtoAg	0	0	WES	Stomach	PN7	87	SMSDB01
PN1L-1-1	Healthy	cTtoAg	0	0	WES	Liver	PN1	87	SMSDB01
PN1L-1-10	Healthy	cTtoAg	1.25316	0	WES	Liver	PN1	87	SMSDB01
PN1L-1-2	Healthy	cTtoAg	2.61818	0	WES	Liver	PN1	87	SMSDB01
PN1L-1-3	Healthy	cTtoAg	2.62727	0	WES	Liver	PN1	87	SMSDB01
PN1L-1-4	Healthy	cTtoAg	6.1039	3	WES	Liver	PN1	87	SMSDB01
PN1L-1-5	Healthy	cTtoAg	2.00667	0	WES	Liver	PN1	87	SMSDB01
PN1L-1-6	Healthy	cTtoAg	2.44655	0	WES	Liver	PN1	87	SMSDB01
PN1L-1-7	Healthy	cTtoAg	3.48148	0	WES	Liver	PN1	87	SMSDB01
PN1L-1-8	Healthy	cTtoAg	2.16061	0	WES	Liver	PN1	87	SMSDB01
PN1L-1-9	Healthy	cTtoAg	2.17	0	WES	Liver	PN1	87	SMSDB01
PN1L-2-1	Healthy	cTtoAg	1.24378	0	WES	Liver	PN1	87	SMSDB01
PN1L-2-10	Healthy	cTtoAg	1.86531	0	WES	Liver	PN1	87	SMSDB01
PN1L-2-2	Healthy	cTtoAg	2.64463	0	WES	Liver	PN1	87	SMSDB01
PN1L-2-3	Healthy	cTtoAg	2.15781	7	WES	Liver	PN1	87	SMSDB01
PN1L-2-4	Healthy	cTtoAg	0.749609	0	WES	Liver	PN1	87	SMSDB01
PN1L-2-5	Healthy	cTtoAg	3.10425	0	WES	Liver	PN1	87	SMSDB01
PN1L-2-6	Healthy	cTtoAg	2.12272	0	WES	Liver	PN1	87	SMSDB01
PN1L-2-7	Healthy	cTtoAg	0.521355	0	WES	Liver	PN1	87	SMSDB01
PN1L-2-8	Healthy	cTtoAg	2.98819	9	WES	Liver	PN1	87	SMSDB01
PN1L-2-9	Healthy	cTtoAg	2.81028	6	WES	Liver	PN1	87	SMSDB01
PN1L-3-1	Healthy	cTtoAg	2.36638	0	WES	Liver	PN1	87	SMSDB01
PN1L-3-10	Healthy	cTtoAg	1.64146	0	WES	Liver	PN1	87	SMSDB01
PN1L-3-2	Healthy	cTtoAg	2.78618	0	WES	Liver	PN1	87	SMSDB01
PN1L-3-3	Healthy	cTtoAg	0	0	WES	Liver	PN1	87	SMSDB01
PN1L-3-4	Healthy	cTtoAg	1.87941	0	WES	Liver	PN1	87	SMSDB01
PN1L-3-5	Healthy	cTtoAg	1.56602	0	WES	Liver	PN1	87	SMSDB01
PN1L-3-6	Healthy	cTtoAg	1.29825	0	WES	Liver	PN1	87	SMSDB01
PN1L-3-7	Healthy	cTtoAg	2.77034	8	WES	Liver	PN1	87	SMSDB01
PN1L-3-8	Healthy	cTtoAg	0.865079	0	WES	Liver	PN1	87	SMSDB01
PN1L-3-9	Healthy	cTtoAg	1.19492	0	WES	Liver	PN1	87	SMSDB01
PN1L-4-1	Healthy	cTtoAg	3.11996	12	WES	Liver	PN1	87	SMSDB01
PN1L-4-10	Healthy	cTtoAg	0	0	WES	Liver	PN1	87	SMSDB01
PN1L-4-2	Healthy	cTtoAg	2.9569	12	WES	Liver	PN1	87	SMSDB01
PN1L-4-3	Healthy	cTtoAg	1.92054	0	WES	Liver	PN1	87	SMSDB01
PN1L-4-4	Healthy	cTtoAg	2.91667	0	WES	Liver	PN1	87	SMSDB01
PN1L-4-5	Healthy	cTtoAg	2.51512	7	WES	Liver	PN1	87	SMSDB01
PN1L-4-6	Healthy	cTtoAg	2.17745	0	WES	Liver	PN1	87	SMSDB01
PN1L-4-7	Healthy	cTtoAg	3.35664	4	WES	Liver	PN1	87	SMSDB01
PN1L-4-8	Healthy	cTtoAg	3.04688	0	WES	Liver	PN1	87	SMSDB01
PN1L-4-9	Healthy	cTtoAg	4.2763	3	WES	Liver	PN1	87	SMSDB01
PN1L-5-1	Healthy	cTtoAg	2.00347	0	WES	Liver	PN1	87	SMSDB01
PN1L-5-10	Healthy	cTtoAg	1.44231	0	WES	Liver	PN1	87	SMSDB01
PN1L-5-2	Healthy	cTtoAg	2.58551	0	WES	Liver	PN1	87	SMSDB01
PN1L-5-3	Healthy	cTtoAg	2.64789	0	WES	Liver	PN1	87	SMSDB01
PN1L-5-4	Healthy	cTtoAg	2.07071	0	WES	Liver	PN1	87	SMSDB01
PN1L-5-5	Healthy	cTtoAg	3.90313	4	WES	Liver	PN1	87	SMSDB01
PN1L-5-6	Healthy	cTtoAg	2.9281	5	WES	Liver	PN1	87	SMSDB01
PN1L-5-7	Healthy	cTtoAg	2.19512	0	WES	Liver	PN1	87	SMSDB01
PN1L-5-8	Healthy	cTtoAg	3.255	0	WES	Liver	PN1	87	SMSDB01
PN1L-5-9	Healthy	cTtoAg	0.58642	0	WES	Liver	PN1	87	SMSDB01
PN7B-1-1	Healthy	cTtoAg		0	WES	Lung	PN7	87	SMSDB01
PN7B-1-2	Healthy	cTtoAg	0	0	WES	Lung	PN7	87	SMSDB01
PN7B-1-3	Healthy	cTtoAg		0	WES	Lung	PN7	87	SMSDB01
PN7B-1-4	Healthy	cTtoAg	0	0	WES	Lung	PN7	87	SMSDB01
PN7B-1-5	Healthy	cTtoAg		0	WES	Lung	PN7	87	SMSDB01
PN7B-1-6	Healthy	cTtoAg	4.67857	0	WES	Lung	PN7	87	SMSDB01
PN7B-1-7	Healthy	cTtoAg	5.95238	0	WES	Lung	PN7	87	SMSDB01
PN7B-2-1	Healthy	cTtoAg	0	0	WES	Lung	PN7	87	SMSDB01
PN7B-2-10	Healthy	cTtoAg	2.88889	0	WES	Lung	PN7	87	SMSDB01
PN7B-2-2	Healthy	cTtoAg	0	0	WES	Lung	PN7	87	SMSDB01
PN7B-2-3	Healthy	cTtoAg	0	0	WES	Lung	PN7	87	SMSDB01
PN7B-2-4	Healthy	cTtoAg	2.64865	0	WES	Lung	PN7	87	SMSDB01
PN7B-2-5	Healthy	cTtoAg	2.7451	0	WES	Lung	PN7	87	SMSDB01
PN7B-2-6	Healthy	cTtoAg	2.2249	0	WES	Lung	PN7	87	SMSDB01
PN7B-2-7	Healthy	cTtoAg	4.38182	0	WES	Lung	PN7	87	SMSDB01
PN7B-2-8	Healthy	cTtoAg	4.14423	0	WES	Lung	PN7	87	SMSDB01
PN7B-2-9	Healthy	cTtoAg	0	0	WES	Lung	PN7	87	SMSDB01
PN7B-3-1	Healthy	cTtoAg	5.8	0	WES	Lung	PN7	87	SMSDB01
PN7B-3-10	Healthy	cTtoAg		0	WES	Lung	PN7	87	SMSDB01
PN7B-3-2	Healthy	cTtoAg	0	0	WES	Lung	PN7	87	SMSDB01
PN7B-3-3	Healthy	cTtoAg	0	0	WES	Lung	PN7	87	SMSDB01
PN7B-3-4	Healthy	cTtoAg	2.07037	0	WES	Lung	PN7	87	SMSDB01
PN7B-3-5	Healthy	cTtoAg	0	0	WES	Lung	PN7	87	SMSDB01
PN7B-3-6	Healthy	cTtoAg	0	0	WES	Lung	PN7	87	SMSDB01
PN7B-3-7	Healthy	cTtoAg	0	0	WES	Lung	PN7	87	SMSDB01
PN7B-3-8	Healthy	cTtoAg	0	0	WES	Lung	PN7	87	SMSDB01
PN7B-3-9	Healthy	cTtoAg	0	0	WES	Lung	PN7	87	SMSDB01
PN7B-4-1	Healthy	cTtoAg	3.5	0	WES	Lung	PN7	87	SMSDB01
PN7B-4-10	Healthy	cTtoAg	8.06818	0	WES	Lung	PN7	87	SMSDB01
PN7B-4-2	Healthy	cTtoAg	1.86111	0	WES	Lung	PN7	87	SMSDB01
PN7B-4-3	Healthy	cTtoAg	0	0	WES	Lung	PN7	87	SMSDB01
PN7B-4-4	Healthy	cTtoAg	0	0	WES	Lung	PN7	87	SMSDB01
PN7B-4-5	Healthy	cTtoAg	0	0	WES	Lung	PN7	87	SMSDB01
PN7B-4-6	Healthy	cTtoAg	0	0	WES	Lung	PN7	87	SMSDB01
PN7B-4-7	Healthy	cTtoAg	0	0	WES	Lung	PN7	87	SMSDB01
PN7B-4-8	Healthy	cTtoAg	3.67143	0	WES	Lung	PN7	87	SMSDB01
PN7B-4-9	Healthy	cTtoAg		0	WES	Lung	PN7	87	SMSDB01
PN7B-5-1	Healthy	cTtoAg	0	0	WES	Lung	PN7	87	SMSDB01
PN7B-5-10	Healthy	cTtoAg	0	0	WES	Lung	PN7	87	SMSDB01
PN7B-5-2	Healthy	cTtoAg		0	WES	Lung	PN7	87	SMSDB01
PN7B-5-3	Healthy	cTtoAg	2.91919	0	WES	Lung	PN7	87	SMSDB01
PN7B-5-4	Healthy	cTtoAg	0	0	WES	Lung	PN7	87	SMSDB01
PN7B-5-5	Healthy	cTtoAg	0	0	WES	Lung	PN7	87	SMSDB01
PN7B-5-6	Healthy	cTtoAg	8.08197	0	WES	Lung	PN7	87	SMSDB01
PN7B-5-7	Healthy	cTtoAg	0	0	WES	Lung	PN7	87	SMSDB01
PN7B-5-8	Healthy	cTtoAg	0	0	WES	Lung	PN7	87	SMSDB01
PN7B-5-9	Healthy	cTtoAg	0	0	WES	Lung	PN7	87	SMSDB01
PN1P-1-1	Healthy	cTtoAg	1.49091	0	WES	Pancreas	PN1	87	SMSDB01
PN1P-1-10	Healthy	cTtoAg	0	0	WES	Pancreas	PN1	87	SMSDB01
PN1P-1-2	Healthy	cTtoAg		0	WES	Pancreas	PN1	87	SMSDB01
PN1P-1-3	Healthy	cTtoAg		0	WES	Pancreas	PN1	87	SMSDB01
PN1P-1-4	Healthy	cTtoAg	4.03125	0	WES	Pancreas	PN1	87	SMSDB01
PN1P-1-5	Healthy	cTtoAg	0	0	WES	Pancreas	PN1	87	SMSDB01
PN1P-1-6	Healthy	cTtoAg		0	WES	Pancreas	PN1	87	SMSDB01
PN1P-1-7	Healthy	cTtoAg		0	WES	Pancreas	PN1	87	SMSDB01
PN1P-1-8	Healthy	cTtoAg	0	0	WES	Pancreas	PN1	87	SMSDB01
PN1P-1-9	Healthy	cTtoAg		0	WES	Pancreas	PN1	87	SMSDB01
PN1P-2-1	Healthy	cTtoAg	0	0	WES	Pancreas	PN1	87	SMSDB01
PN1P-2-10	Healthy	cTtoAg		0	WES	Pancreas	PN1	87	SMSDB01
PN1P-2-2	Healthy	cTtoAg		0	WES	Pancreas	PN1	87	SMSDB01
PN1P-2-3	Healthy	cTtoAg	0	0	WES	Pancreas	PN1	87	SMSDB01
PN1P-2-4	Healthy	cTtoAg	3.6092	0	WES	Pancreas	PN1	87	SMSDB01
PN1P-2-5	Healthy	cTtoAg	0	0	WES	Pancreas	PN1	87	SMSDB01
PN1P-2-6	Healthy	cTtoAg	0	0	WES	Pancreas	PN1	87	SMSDB01
PN1P-2-7	Healthy	cTtoAg	0	0	WES	Pancreas	PN1	87	SMSDB01
PN1P-2-8	Healthy	cTtoAg		0	WES	Pancreas	PN1	87	SMSDB01
PN1P-2-9	Healthy	cTtoAg	0	0	WES	Pancreas	PN1	87	SMSDB01
PN1P-3-1	Healthy	cTtoAg		0	WES	Pancreas	PN1	87	SMSDB01
PN1P-3-10	Healthy	cTtoAg		0	WES	Pancreas	PN1	87	SMSDB01
PN1P-3-2	Healthy	cTtoAg		0	WES	Pancreas	PN1	87	SMSDB01
PN1P-3-3	Healthy	cTtoAg	0	0	WES	Pancreas	PN1	87	SMSDB01
PN1P-3-4	Healthy	cTtoAg		0	WES	Pancreas	PN1	87	SMSDB01
PN1P-3-5	Healthy	cTtoAg	0	0	WES	Pancreas	PN1	87	SMSDB01
PN1P-3-6	Healthy	cTtoAg		0	WES	Pancreas	PN1	87	SMSDB01
PN1P-3-9	Healthy	cTtoAg		0	WES	Pancreas	PN1	87	SMSDB01
PN1P-4-1	Healthy	cTtoAg	2.24345	0	WES	Pancreas	PN1	87	SMSDB01
PN1P-4-10	Healthy	cTtoAg		0	WES	Pancreas	PN1	87	SMSDB01
PN1P-4-2	Healthy	cTtoAg	0	0	WES	Pancreas	PN1	87	SMSDB01
PN1P-4-3	Healthy	cTtoAg	0	0	WES	Pancreas	PN1	87	SMSDB01
PN1P-4-4	Healthy	cTtoAg	7.08108	0	WES	Pancreas	PN1	87	SMSDB01
PN1P-4-5	Healthy	cTtoAg	7.025	0	WES	Pancreas	PN1	87	SMSDB01
PN1P-4-6	Healthy	cTtoAg	0	0	WES	Pancreas	PN1	87	SMSDB01
PN1P-4-7	Healthy	cTtoAg		0	WES	Pancreas	PN1	87	SMSDB01
PN1P-4-8	Healthy	cTtoAg		0	WES	Pancreas	PN1	87	SMSDB01
PN1P-4-9	Healthy	cTtoAg	0	0	WES	Pancreas	PN1	87	SMSDB01
PN1P-5-1	Healthy	cTtoAg		0	WES	Pancreas	PN1	87	SMSDB01
PN1P-5-10	Healthy	cTtoAg		0	WES	Pancreas	PN1	87	SMSDB01
PN1P-5-2	Healthy	cTtoAg	0	0	WES	Pancreas	PN1	87	SMSDB01
PN1P-5-3	Healthy	cTtoAg	0	0	WES	Pancreas	PN1	87	SMSDB01
PN1P-5-4	Healthy	cTtoAg	7.02326	0	WES	Pancreas	PN1	87	SMSDB01
PN1P-5-5	Healthy	cTtoAg	3.90244	0	WES	Pancreas	PN1	87	SMSDB01
PN1P-5-6	Healthy	cTtoAg	6.51515	0	WES	Pancreas	PN1	87	SMSDB01
PN1P-5-7	Healthy	cTtoAg	0	0	WES	Pancreas	PN1	87	SMSDB01
PN1P-5-8	Healthy	cTtoAg	2.70833	0	WES	Pancreas	PN1	87	SMSDB01
PN1P-5-9	Healthy	cTtoAg		0	WES	Pancreas	PN1	87	SMSDB01
PN2R-1-1	Healthy	cTtoAg		0	WES	Rectum	PN2	87	SMSDB01
PN2R-1-10	Healthy	cTtoAg		0	WES	Rectum	PN2	87	SMSDB01
PN2R-1-2	Healthy	cTtoAg		0	WES	Rectum	PN2	87	SMSDB01
PN2R-1-3	Healthy	cTtoAg	2.53846	0	WES	Rectum	PN2	87	SMSDB01
PN2R-1-5	Healthy	cTtoAg		0	WES	Rectum	PN2	87	SMSDB01
PN2R-1-6	Healthy	cTtoAg	14	0	WES	Rectum	PN2	87	SMSDB01
PN2R-1-7	Healthy	cTtoAg		0	WES	Rectum	PN2	87	SMSDB01
PN2R-1-8	Healthy	cTtoAg		0	WES	Rectum	PN2	87	SMSDB01
PN2R-1-9	Healthy	cTtoAg	4.42105	0	WES	Rectum	PN2	87	SMSDB01
PN2R-2-10	Healthy	cTtoAg		0	WES	Rectum	PN2	87	SMSDB01
PN2R-2-2	Healthy	cTtoAg		0	WES	Rectum	PN2	87	SMSDB01
PN2R-2-3	Healthy	cTtoAg		0	WES	Rectum	PN2	87	SMSDB01
PN2R-2-4	Healthy	cTtoAg		0	WES	Rectum	PN2	87	SMSDB01
PN2R-2-5	Healthy	cTtoAg		0	WES	Rectum	PN2	87	SMSDB01
PN2R-2-6	Healthy	cTtoAg		0	WES	Rectum	PN2	87	SMSDB01
PN2R-2-7	Healthy	cTtoAg		0	WES	Rectum	PN2	87	SMSDB01
PN2R-2-8	Healthy	cTtoAg	0	0	WES	Rectum	PN2	87	SMSDB01
PN2R-2-9	Healthy	cTtoAg	0	0	WES	Rectum	PN2	87	SMSDB01
PN2R-3-10	Healthy	cTtoAg		0	WES	Rectum	PN2	87	SMSDB01
PN2R-3-2	Healthy	cTtoAg	3.32308	0	WES	Rectum	PN2	87	SMSDB01
PN2R-3-3	Healthy	cTtoAg	4.47619	0	WES	Rectum	PN2	87	SMSDB01
PN2R-3-4	Healthy	cTtoAg		0	WES	Rectum	PN2	87	SMSDB01
PN2R-3-5	Healthy	cTtoAg	0	0	WES	Rectum	PN2	87	SMSDB01
PN2R-3-6	Healthy	cTtoAg		0	WES	Rectum	PN2	87	SMSDB01
PN2R-3-7	Healthy	cTtoAg	0	0	WES	Rectum	PN2	87	SMSDB01
PN2R-3-9	Healthy	cTtoAg		0	WES	Rectum	PN2	87	SMSDB01
PN2R-4-1	Healthy	cTtoAg	0	0	WES	Rectum	PN2	87	SMSDB01
PN2R-4-10	Healthy	cTtoAg	7.5	0	WES	Rectum	PN2	87	SMSDB01
PN2R-4-2	Healthy	cTtoAg	11.6667	0	WES	Rectum	PN2	87	SMSDB01
PN2R-4-3	Healthy	cTtoAg		0	WES	Rectum	PN2	87	SMSDB01
PN2R-4-4	Healthy	cTtoAg		0	WES	Rectum	PN2	87	SMSDB01
PN2R-4-6	Healthy	cTtoAg		0	WES	Rectum	PN2	87	SMSDB01
PN2R-4-7	Healthy	cTtoAg		0	WES	Rectum	PN2	87	SMSDB01
PN2R-4-8	Healthy	cTtoAg		0	WES	Rectum	PN2	87	SMSDB01
PN2R-4-9	Healthy	cTtoAg	0	0	WES	Rectum	PN2	87	SMSDB01
PN2R-5-1	Healthy	cTtoAg		0	WES	Rectum	PN2	87	SMSDB01
PN2R-5-3	Healthy	cTtoAg	0	0	WES	Rectum	PN2	87	SMSDB01
PN2R-5-4	Healthy	cTtoAg		0	WES	Rectum	PN2	87	SMSDB01
PN2R-5-5	Healthy	cTtoAg	0	0	WES	Rectum	PN2	87	SMSDB01
PN2R-5-8	Healthy	cTtoAg		0	WES	Rectum	PN2	87	SMSDB01
PN2R-5-9	Healthy	cTtoAg	5.81818	0	WES	Rectum	PN2	87	SMSDB01
PN1D-1-1	Healthy	cTtoAg	0	0	WES	Small intestine	PN1	87	SMSDB01
PN1D-1-10	Healthy	cTtoAg	0	0	WES	Small intestine	PN1	87	SMSDB01
PN1D-1-2	Healthy	cTtoAg	0	0	WES	Small intestine	PN1	87	SMSDB01
PN1D-1-3	Healthy	cTtoAg	0	0	WES	Small intestine	PN1	87	SMSDB01
PN1D-1-4	Healthy	cTtoAg	1.77778	0	WES	Small intestine	PN1	87	SMSDB01
PN1D-1-5	Healthy	cTtoAg	0	0	WES	Small intestine	PN1	87	SMSDB01
PN1D-1-6	Healthy	cTtoAg	0	0	WES	Small intestine	PN1	87	SMSDB01
PN1D-1-7	Healthy	cTtoAg	4.22449	0	WES	Small intestine	PN1	87	SMSDB01
PN1D-1-8	Healthy	cTtoAg	5.45556	0	WES	Small intestine	PN1	87	SMSDB01
PN1D-1-9	Healthy	cTtoAg	3.46386	0	WES	Small intestine	PN1	87	SMSDB01
PN1D-2-1	Healthy	cTtoAg	0	0	WES	Small intestine	PN1	87	SMSDB01
PN1D-2-10	Healthy	cTtoAg	4.24	0	WES	Small intestine	PN1	87	SMSDB01
PN1D-2-2	Healthy	cTtoAg	1.36897	0	WES	Small intestine	PN1	87	SMSDB01
PN1D-2-3	Healthy	cTtoAg	0	0	WES	Small intestine	PN1	87	SMSDB01
PN1D-2-4	Healthy	cTtoAg	4.875	0	WES	Small intestine	PN1	87	SMSDB01
PN1D-2-5	Healthy	cTtoAg		0	WES	Small intestine	PN1	87	SMSDB01
PN1D-2-6	Healthy	cTtoAg	0	0	WES	Small intestine	PN1	87	SMSDB01
PN1D-2-7	Healthy	cTtoAg		0	WES	Small intestine	PN1	87	SMSDB01
PN1D-2-8	Healthy	cTtoAg	4.06452	0	WES	Small intestine	PN1	87	SMSDB01
PN1D-2-9	Healthy	cTtoAg	0	0	WES	Small intestine	PN1	87	SMSDB01
PN1D-3-1	Healthy	cTtoAg	0	0	WES	Small intestine	PN1	87	SMSDB01
PN1D-3-10	Healthy	cTtoAg	1.37692	0	WES	Small intestine	PN1	87	SMSDB01
PN1D-3-3	Healthy	cTtoAg	6.34409	0	WES	Small intestine	PN1	87	SMSDB01
PN1D-3-4	Healthy	cTtoAg	0	0	WES	Small intestine	PN1	87	SMSDB01
PN1D-3-5	Healthy	cTtoAg		0	WES	Small intestine	PN1	87	SMSDB01
PN1D-3-6	Healthy	cTtoAg	1.61684	0	WES	Small intestine	PN1	87	SMSDB01
PN1D-3-7	Healthy	cTtoAg	6.65217	0	WES	Small intestine	PN1	87	SMSDB01
PN1D-3-8	Healthy	cTtoAg	0	0	WES	Small intestine	PN1	87	SMSDB01
PN1D-3-9	Healthy	cTtoAg		0	WES	Small intestine	PN1	87	SMSDB01
PN1D-4-1	Healthy	cTtoAg		0	WES	Small intestine	PN1	87	SMSDB01
PN1D-4-10	Healthy	cTtoAg	5.58	0	WES	Small intestine	PN1	87	SMSDB01
PN1D-4-2	Healthy	cTtoAg		0	WES	Small intestine	PN1	87	SMSDB01
PN1D-4-3	Healthy	cTtoAg		0	WES	Small intestine	PN1	87	SMSDB01
PN1D-4-4	Healthy	cTtoAg	0	0	WES	Small intestine	PN1	87	SMSDB01
PN1D-4-5	Healthy	cTtoAg	0.992188	0	WES	Small intestine	PN1	87	SMSDB01
PN1D-4-6	Healthy	cTtoAg	0	0	WES	Small intestine	PN1	87	SMSDB01
PN1D-4-7	Healthy	cTtoAg	0	0	WES	Small intestine	PN1	87	SMSDB01
PN1D-4-8	Healthy	cTtoAg		0	WES	Small intestine	PN1	87	SMSDB01
PN1D-4-9	Healthy	cTtoAg	4.2451	0	WES	Small intestine	PN1	87	SMSDB01
PN1D-5-1	Healthy	cTtoAg		0	WES	Small intestine	PN1	87	SMSDB01
PN1D-5-10	Healthy	cTtoAg	3.56731	0	WES	Small intestine	PN1	87	SMSDB01
PN1D-5-2	Healthy	cTtoAg	6.95455	0	WES	Small intestine	PN1	87	SMSDB01
PN1D-5-3	Healthy	cTtoAg	0	0	WES	Small intestine	PN1	87	SMSDB01
PN1D-5-4	Healthy	cTtoAg		0	WES	Small intestine	PN1	87	SMSDB01
PN1D-5-5	Healthy	cTtoAg		0	WES	Small intestine	PN1	87	SMSDB01
PN1D-5-6	Healthy	cTtoAg		0	WES	Small intestine	PN1	87	SMSDB01
PN1D-5-7	Healthy	cTtoAg	1.95246	0	WES	Small intestine	PN1	87	SMSDB01
PN1D-5-8	Healthy	cTtoAg	0	0	WES	Small intestine	PN1	87	SMSDB01
PN1D-5-9	Healthy	cTtoAg	6.49451	0	WES	Small intestine	PN1	87	SMSDB01
PN2S-1-1	Healthy	cTtoAg	2.38308	0	WES	Stomach	PN2	87	SMSDB01
PN2S-1-10	Healthy	cTtoAg		0	WES	Stomach	PN2	87	SMSDB01
PN2S-1-2	Healthy	cTtoAg		0	WES	Stomach	PN2	87	SMSDB01
PN2S-1-3	Healthy	cTtoAg	3.43243	0	WES	Stomach	PN2	87	SMSDB01
PN2S-1-4	Healthy	cTtoAg	4.73864	0	WES	Stomach	PN2	87	SMSDB01
PN2S-1-5	Healthy	cTtoAg	1.77179	0	WES	Stomach	PN2	87	SMSDB01
PN2S-1-6	Healthy	cTtoAg	0	0	WES	Stomach	PN2	87	SMSDB01
PN2S-1-7	Healthy	cTtoAg	2.87963	0	WES	Stomach	PN2	87	SMSDB01
PN2S-1-8	Healthy	cTtoAg		0	WES	Stomach	PN2	87	SMSDB01
PN2S-1-9	Healthy	cTtoAg	3.60274	0	WES	Stomach	PN2	87	SMSDB01
PN2S-2-1	Healthy	cTtoAg	0	0	WES	Stomach	PN2	87	SMSDB01
PN2S-2-10	Healthy	cTtoAg	0	0	WES	Stomach	PN2	87	SMSDB01
PN2S-2-2	Healthy	cTtoAg	2.98113	0	WES	Stomach	PN2	87	SMSDB01
PN2S-2-3	Healthy	cTtoAg	3.93902	0	WES	Stomach	PN2	87	SMSDB01
PN2S-2-4	Healthy	cTtoAg	0	0	WES	Stomach	PN2	87	SMSDB01
PN2S-2-5	Healthy	cTtoAg	6.26441	0	WES	Stomach	PN2	87	SMSDB01
PN2S-2-6	Healthy	cTtoAg	0	0	WES	Stomach	PN2	87	SMSDB01
PN2S-2-7	Healthy	cTtoAg	1.47273	0	WES	Stomach	PN2	87	SMSDB01
PN2S-2-8	Healthy	cTtoAg		0	WES	Stomach	PN2	87	SMSDB01
PN2S-2-9	Healthy	cTtoAg		0	WES	Stomach	PN2	87	SMSDB01
PN2S-3-1	Healthy	cTtoAg	0	0	WES	Stomach	PN2	87	SMSDB01
PN2S-3-10	Healthy	cTtoAg	2.68085	0	WES	Stomach	PN2	87	SMSDB01
PN2S-3-2	Healthy	cTtoAg	0	0	WES	Stomach	PN2	87	SMSDB01
PN2S-3-3	Healthy	cTtoAg	3.94262	0	WES	Stomach	PN2	87	SMSDB01
PN2S-3-4	Healthy	cTtoAg	3.63636	0	WES	Stomach	PN2	87	SMSDB01
PN2S-3-5	Healthy	cTtoAg	6.35294	0	WES	Stomach	PN2	87	SMSDB01
PN2S-3-6	Healthy	cTtoAg	7.96923	0	WES	Stomach	PN2	87	SMSDB01
PN2S-3-7	Healthy	cTtoAg	2.93333	0	WES	Stomach	PN2	87	SMSDB01
PN2S-3-8	Healthy	cTtoAg	2.10256	0	WES	Stomach	PN2	87	SMSDB01
PN2S-3-9	Healthy	cTtoAg	0	0	WES	Stomach	PN2	87	SMSDB01
PN2S-4-1	Healthy	cTtoAg	0	0	WES	Stomach	PN2	87	SMSDB01
PN2S-4-10	Healthy	cTtoAg		0	WES	Stomach	PN2	87	SMSDB01
PN2S-4-2	Healthy	cTtoAg	0	0	WES	Stomach	PN2	87	SMSDB01
PN2S-4-3	Healthy	cTtoAg		0	WES	Stomach	PN2	87	SMSDB01
PN2S-4-4	Healthy	cTtoAg	3.51786	0	WES	Stomach	PN2	87	SMSDB01
PN2S-4-5	Healthy	cTtoAg	0	0	WES	Stomach	PN2	87	SMSDB01
PN2S-4-6	Healthy	cTtoAg	0	0	WES	Stomach	PN2	87	SMSDB01
PN2S-4-7	Healthy	cTtoAg	0	0	WES	Stomach	PN2	87	SMSDB01
PN2S-4-8	Healthy	cTtoAg	0	0	WES	Stomach	PN2	87	SMSDB01
PN2S-4-9	Healthy	cTtoAg	0	0	WES	Stomach	PN2	87	SMSDB01
PN2S-5-1	Healthy	cTtoAg	2.99747	0	WES	Stomach	PN2	87	SMSDB01
PN2S-5-10	Healthy	cTtoAg	0	0	WES	Stomach	PN2	87	SMSDB01
PN2S-5-2	Healthy	cTtoAg	1.91466	0	WES	Stomach	PN2	87	SMSDB01
PN2S-5-3	Healthy	cTtoAg	2.56491	0	WES	Stomach	PN2	87	SMSDB01
PN2S-5-4	Healthy	cTtoAg	0	0	WES	Stomach	PN2	87	SMSDB01
PN2S-5-5	Healthy	cTtoAg	1.70565	0	WES	Stomach	PN2	87	SMSDB01
PN2S-5-6	Healthy	cTtoAg	4.06364	0	WES	Stomach	PN2	87	SMSDB01
PN2S-5-7	Healthy	cTtoAg	8.58696	0	WES	Stomach	PN2	87	SMSDB01
PN2S-5-8	Healthy	cTtoAg	0	0	WES	Stomach	PN2	87	SMSDB01
PN2S-5-9	Healthy	cTtoAg		0	WES	Stomach	PN2	87	SMSDB01
PN1C-1-1	Healthy	gCtoAn	0.894105	0	WES	Colon	PN1	87	SMSDB01
PN1C-1-10	Healthy	gCtoAn	1.55143	0	WES	Colon	PN1	87	SMSDB01
PN1C-1-2	Healthy	gCtoAn	1.82231	0	WES	Colon	PN1	87	SMSDB01
PN1C-1-3	Healthy	gCtoAn	1.63433	0	WES	Colon	PN1	87	SMSDB01
PN1C-1-4	Healthy	gCtoAn	1.55676	0	WES	Colon	PN1	87	SMSDB01
PN1C-1-5	Healthy	gCtoAn	1.71178	0	WES	Colon	PN1	87	SMSDB01
PN1C-1-6	Healthy	gCtoAn	0	0	WES	Colon	PN1	87	SMSDB01
PN1C-1-7	Healthy	gCtoAn	0	0	WES	Colon	PN1	87	SMSDB01
PN1C-1-8	Healthy	gCtoAn	0	0	WES	Colon	PN1	87	SMSDB01
PN1C-1-9	Healthy	gCtoAn	0	0	WES	Colon	PN1	87	SMSDB01
PN1C-2-1	Healthy	gCtoAn	0	0	WES	Colon	PN1	87	SMSDB01
PN1C-2-10	Healthy	gCtoAn	0	0	WES	Colon	PN1	87	SMSDB01
PN1C-2-2	Healthy	gCtoAn	0	0	WES	Colon	PN1	87	SMSDB01
PN1C-2-3	Healthy	gCtoAn	0	0	WES	Colon	PN1	87	SMSDB01
PN1C-2-4	Healthy	gCtoAn	1.19502	0	WES	Colon	PN1	87	SMSDB01
PN1C-2-5	Healthy	gCtoAn	1.06275	0	WES	Colon	PN1	87	SMSDB01
PN1C-2-6	Healthy	gCtoAn		0	WES	Colon	PN1	87	SMSDB01
PN1C-2-7	Healthy	gCtoAn	0	0	WES	Colon	PN1	87	SMSDB01
PN1C-2-8	Healthy	gCtoAn	4.26667	0	WES	Colon	PN1	87	SMSDB01
PN1C-2-9	Healthy	gCtoAn	1.80754	0	WES	Colon	PN1	87	SMSDB01
PN1C-3-1	Healthy	gCtoAn	0	0	WES	Colon	PN1	87	SMSDB01
PN1C-3-10	Healthy	gCtoAn	2.50325	0	WES	Colon	PN1	87	SMSDB01
PN1C-3-2	Healthy	gCtoAn	0	0	WES	Colon	PN1	87	SMSDB01
PN1C-3-3	Healthy	gCtoAn	0	0	WES	Colon	PN1	87	SMSDB01
PN1C-3-4	Healthy	gCtoAn	0	0	WES	Colon	PN1	87	SMSDB01
PN1C-3-5	Healthy	gCtoAn	0	0	WES	Colon	PN1	87	SMSDB01
PN1C-3-6	Healthy	gCtoAn	1.31988	0	WES	Colon	PN1	87	SMSDB01
PN1C-3-7	Healthy	gCtoAn	0	0	WES	Colon	PN1	87	SMSDB01
PN1C-3-8	Healthy	gCtoAn	0	0	WES	Colon	PN1	87	SMSDB01
PN1C-3-9	Healthy	gCtoAn		0	WES	Colon	PN1	87	SMSDB01
PN1C-4-1	Healthy	gCtoAn	3.17143	0	WES	Colon	PN1	87	SMSDB01
PN1C-4-10	Healthy	gCtoAn	1.06998	0	WES	Colon	PN1	87	SMSDB01
PN1C-4-2	Healthy	gCtoAn	0	0	WES	Colon	PN1	87	SMSDB01
PN1C-4-3	Healthy	gCtoAn		0	WES	Colon	PN1	87	SMSDB01
PN1C-4-4	Healthy	gCtoAn	0	0	WES	Colon	PN1	87	SMSDB01
PN1C-4-5	Healthy	gCtoAn	1.1047	0	WES	Colon	PN1	87	SMSDB01
PN1C-4-6	Healthy	gCtoAn	3.46457	0	WES	Colon	PN1	87	SMSDB01
PN1C-4-7	Healthy	gCtoAn	3.24342	0	WES	Colon	PN1	87	SMSDB01
PN1C-4-8	Healthy	gCtoAn		0	WES	Colon	PN1	87	SMSDB01
PN1C-4-9	Healthy	gCtoAn	0.7625	0	WES	Colon	PN1	87	SMSDB01
PN1C-5-1	Healthy	gCtoAn	0	0	WES	Colon	PN1	87	SMSDB01
PN1C-5-10	Healthy	gCtoAn	0	0	WES	Colon	PN1	87	SMSDB01
PN1C-5-2	Healthy	gCtoAn	0.538721	0	WES	Colon	PN1	87	SMSDB01
PN1C-5-3	Healthy	gCtoAn	0	0	WES	Colon	PN1	87	SMSDB01
PN1C-5-4	Healthy	gCtoAn	0	0	WES	Colon	PN1	87	SMSDB01
PN1C-5-5	Healthy	gCtoAn	0	0	WES	Colon	PN1	87	SMSDB01
PN1C-5-6	Healthy	gCtoAn	2.21818	0	WES	Colon	PN1	87	SMSDB01
PN1C-5-7	Healthy	gCtoAn	2.13462	0	WES	Colon	PN1	87	SMSDB01
PN1C-5-8	Healthy	gCtoAn	0	0	WES	Colon	PN1	87	SMSDB01
PN1C-5-9	Healthy	gCtoAn	0	0	WES	Colon	PN1	87	SMSDB01
PN2C-1-1	Healthy	gCtoAn	0	0	WES	Colon	PN2	87	SMSDB01
PN2C-1-10	Healthy	gCtoAn	0	0	WES	Colon	PN2	87	SMSDB01
PN2C-1-2	Healthy	gCtoAn	0	0	WES	Colon	PN2	87	SMSDB01
PN2C-1-3	Healthy	gCtoAn	3.00775	0	WES	Colon	PN2	87	SMSDB01
PN2C-1-4	Healthy	gCtoAn	1.1246	0	WES	Colon	PN2	87	SMSDB01
PN2C-1-5	Healthy	gCtoAn		0	WES	Colon	PN2	87	SMSDB01
PN2C-1-6	Healthy	gCtoAn		0	WES	Colon	PN2	87	SMSDB01
PN2C-1-7	Healthy	gCtoAn		0	WES	Colon	PN2	87	SMSDB01
PN2C-1-8	Healthy	gCtoAn	0	0	WES	Colon	PN2	87	SMSDB01
PN2C-1-9	Healthy	gCtoAn		0	WES	Colon	PN2	87	SMSDB01
PN2C-2-1	Healthy	gCtoAn		0	WES	Colon	PN2	87	SMSDB01
PN2C-2-10	Healthy	gCtoAn		0	WES	Colon	PN2	87	SMSDB01
PN2C-2-2	Healthy	gCtoAn	3.78571	0	WES	Colon	PN2	87	SMSDB01
PN2C-2-3	Healthy	gCtoAn	1.50714	0	WES	Colon	PN2	87	SMSDB01
PN2C-2-4	Healthy	gCtoAn		0	WES	Colon	PN2	87	SMSDB01
PN2C-2-5	Healthy	gCtoAn		0	WES	Colon	PN2	87	SMSDB01
PN2C-2-6	Healthy	gCtoAn	0	0	WES	Colon	PN2	87	SMSDB01
PN2C-2-7	Healthy	gCtoAn		0	WES	Colon	PN2	87	SMSDB01
PN2C-2-8	Healthy	gCtoAn	0	0	WES	Colon	PN2	87	SMSDB01
PN2C-2-9	Healthy	gCtoAn	1.75743	0	WES	Colon	PN2	87	SMSDB01
PN2C-3-1	Healthy	gCtoAn		0	WES	Colon	PN2	87	SMSDB01
PN2C-3-10	Healthy	gCtoAn	0	0	WES	Colon	PN2	87	SMSDB01
PN2C-3-2	Healthy	gCtoAn	1.48859	0	WES	Colon	PN2	87	SMSDB01
PN2C-3-3	Healthy	gCtoAn		0	WES	Colon	PN2	87	SMSDB01
PN2C-3-5	Healthy	gCtoAn	0	0	WES	Colon	PN2	87	SMSDB01
PN2C-3-6	Healthy	gCtoAn	0	0	WES	Colon	PN2	87	SMSDB01
PN2C-3-7	Healthy	gCtoAn	2.86364	0	WES	Colon	PN2	87	SMSDB01
PN2C-3-8	Healthy	gCtoAn		0	WES	Colon	PN2	87	SMSDB01
PN2C-3-9	Healthy	gCtoAn	0	0	WES	Colon	PN2	87	SMSDB01
PN2C-4-1	Healthy	gCtoAn	1.95333	0	WES	Colon	PN2	87	SMSDB01
PN2C-4-10	Healthy	gCtoAn		0	WES	Colon	PN2	87	SMSDB01
PN2C-4-2	Healthy	gCtoAn		0	WES	Colon	PN2	87	SMSDB01
PN2C-4-3	Healthy	gCtoAn		0	WES	Colon	PN2	87	SMSDB01
PN2C-4-4	Healthy	gCtoAn	1.36704	0	WES	Colon	PN2	87	SMSDB01
PN2C-4-5	Healthy	gCtoAn	0	0	WES	Colon	PN2	87	SMSDB01
PN2C-4-6	Healthy	gCtoAn		0	WES	Colon	PN2	87	SMSDB01
PN2C-4-7	Healthy	gCtoAn		0	WES	Colon	PN2	87	SMSDB01
PN2C-4-8	Healthy	gCtoAn	3.33333	0	WES	Colon	PN2	87	SMSDB01
PN2C-4-9	Healthy	gCtoAn		0	WES	Colon	PN2	87	SMSDB01
PN2C-5-1	Healthy	gCtoAn		0	WES	Colon	PN2	87	SMSDB01
PN2C-5-10	Healthy	gCtoAn		0	WES	Colon	PN2	87	SMSDB01
PN2C-5-2	Healthy	gCtoAn	0	0	WES	Colon	PN2	87	SMSDB01
PN2C-5-3	Healthy	gCtoAn		0	WES	Colon	PN2	87	SMSDB01
PN2C-5-4	Healthy	gCtoAn	0	0	WES	Colon	PN2	87	SMSDB01
PN2C-5-5	Healthy	gCtoAn	1.27193	0	WES	Colon	PN2	87	SMSDB01
PN2C-5-6	Healthy	gCtoAn		0	WES	Colon	PN2	87	SMSDB01
PN2C-5-7	Healthy	gCtoAn	0	0	WES	Colon	PN2	87	SMSDB01
PN2C-5-8	Healthy	gCtoAn	2.45161	0	WES	Colon	PN2	87	SMSDB01
PN2C-5-9	Healthy	gCtoAn	0	0	WES	Colon	PN2	87	SMSDB01
PN7C-1-1	Healthy	gCtoAn	0	0	WES	Colon	PN7	87	SMSDB01
PN7C-1-10	Healthy	gCtoAn		0	WES	Colon	PN7	87	SMSDB01
PN7C-1-2	Healthy	gCtoAn	1.89394	0	WES	Colon	PN7	87	SMSDB01
PN7C-1-3	Healthy	gCtoAn		0	WES	Colon	PN7	87	SMSDB01
PN7C-1-4	Healthy	gCtoAn		0	WES	Colon	PN7	87	SMSDB01
PN7C-1-5	Healthy	gCtoAn	0	0	WES	Colon	PN7	87	SMSDB01
PN7C-1-6	Healthy	gCtoAn	0	0	WES	Colon	PN7	87	SMSDB01
PN7C-1-7	Healthy	gCtoAn		0	WES	Colon	PN7	87	SMSDB01
PN7C-1-8	Healthy	gCtoAn	3.02564	0	WES	Colon	PN7	87	SMSDB01
PN7C-1-9	Healthy	gCtoAn	0	0	WES	Colon	PN7	87	SMSDB01
PN7C-2-1	Healthy	gCtoAn		0	WES	Colon	PN7	87	SMSDB01
PN7C-2-10	Healthy	gCtoAn	2.72174	0	WES	Colon	PN7	87	SMSDB01
PN7C-2-2	Healthy	gCtoAn	2.54902	0	WES	Colon	PN7	87	SMSDB01
PN7C-2-3	Healthy	gCtoAn	0	0	WES	Colon	PN7	87	SMSDB01
PN7C-2-4	Healthy	gCtoAn	3.58511	0	WES	Colon	PN7	87	SMSDB01
PN7C-2-5	Healthy	gCtoAn	0	0	WES	Colon	PN7	87	SMSDB01
PN7C-2-6	Healthy	gCtoAn	3.19388	0	WES	Colon	PN7	87	SMSDB01
PN7C-2-7	Healthy	gCtoAn	3.58974	0	WES	Colon	PN7	87	SMSDB01
PN7C-2-8	Healthy	gCtoAn	0.767677	0	WES	Colon	PN7	87	SMSDB01
PN7C-2-9	Healthy	gCtoAn	0	0	WES	Colon	PN7	87	SMSDB01
PN7C-3-1	Healthy	gCtoAn		0	WES	Colon	PN7	87	SMSDB01
PN7C-3-10	Healthy	gCtoAn	3.46711	0	WES	Colon	PN7	87	SMSDB01
PN7C-3-2	Healthy	gCtoAn		0	WES	Colon	PN7	87	SMSDB01
PN7C-3-3	Healthy	gCtoAn	3.72277	0	WES	Colon	PN7	87	SMSDB01
PN7C-3-4	Healthy	gCtoAn	3.35789	0	WES	Colon	PN7	87	SMSDB01
PN7C-3-5	Healthy	gCtoAn	3.36111	0	WES	Colon	PN7	87	SMSDB01
PN7C-3-6	Healthy	gCtoAn	1.92045	0	WES	Colon	PN7	87	SMSDB01
PN7C-3-7	Healthy	gCtoAn	1.89535	0	WES	Colon	PN7	87	SMSDB01
PN7C-3-8	Healthy	gCtoAn	3	0	WES	Colon	PN7	87	SMSDB01
PN7C-3-9	Healthy	gCtoAn		0	WES	Colon	PN7	87	SMSDB01
PN7C-4-1	Healthy	gCtoAn	0	0	WES	Colon	PN7	87	SMSDB01
PN7C-4-2	Healthy	gCtoAn	0	0	WES	Colon	PN7	87	SMSDB01
PN7C-4-3	Healthy	gCtoAn		0	WES	Colon	PN7	87	SMSDB01
PN7C-4-4	Healthy	gCtoAn	2.1375	0	WES	Colon	PN7	87	SMSDB01
PN7C-4-5	Healthy	gCtoAn	3.80508	0	WES	Colon	PN7	87	SMSDB01
PN7C-4-6	Healthy	gCtoAn	2.75862	0	WES	Colon	PN7	87	SMSDB01
PN7C-4-7	Healthy	gCtoAn		0	WES	Colon	PN7	87	SMSDB01
PN7C-4-8	Healthy	gCtoAn		0	WES	Colon	PN7	87	SMSDB01
PN7C-4-9	Healthy	gCtoAn		0	WES	Colon	PN7	87	SMSDB01
PN7C-5-1	Healthy	gCtoAn	3.04545	0	WES	Colon	PN7	87	SMSDB01
PN7C-5-10	Healthy	gCtoAn	0	0	WES	Colon	PN7	87	SMSDB01
PN7C-5-2	Healthy	gCtoAn		0	WES	Colon	PN7	87	SMSDB01
PN7C-5-3	Healthy	gCtoAn		0	WES	Colon	PN7	87	SMSDB01
PN7C-5-4	Healthy	gCtoAn	0	0	WES	Colon	PN7	87	SMSDB01
PN7C-5-5	Healthy	gCtoAn		0	WES	Colon	PN7	87	SMSDB01
PN7C-5-6	Healthy	gCtoAn	3.82609	0	WES	Colon	PN7	87	SMSDB01
PN7C-5-7	Healthy	gCtoAn	0.892308	0	WES	Colon	PN7	87	SMSDB01
PN7C-5-8	Healthy	gCtoAn		0	WES	Colon	PN7	87	SMSDB01
PN7C-5-9	Healthy	gCtoAn		0	WES	Colon	PN7	87	SMSDB01
PN8C-1-1	Healthy	gCtoAn	0.863208	0	WES	Colon	PN8	85	SMSDB01
PN8C-1-10	Healthy	gCtoAn	0	0	WES	Colon	PN8	85	SMSDB01
PN8C-1-2	Healthy	gCtoAn	1.22363	0	WES	Colon	PN8	85	SMSDB01
PN8C-1-3	Healthy	gCtoAn	0.766751	0	WES	Colon	PN8	85	SMSDB01
PN8C-1-4	Healthy	gCtoAn	0.821429	0	WES	Colon	PN8	85	SMSDB01
PN8C-1-5	Healthy	gCtoAn	0.813953	0	WES	Colon	PN8	85	SMSDB01
PN8C-1-6	Healthy	gCtoAn	1.46843	0	WES	Colon	PN8	85	SMSDB01
PN8C-1-7	Healthy	gCtoAn	1.02112	0	WES	Colon	PN8	85	SMSDB01
PN8C-1-8	Healthy	gCtoAn	0.492422	0	WES	Colon	PN8	85	SMSDB01
PN8C-1-9	Healthy	gCtoAn	0	0	WES	Colon	PN8	85	SMSDB01
PN8C-2-1	Healthy	gCtoAn	1.85989	0	WES	Colon	PN8	85	SMSDB01
PN8C-2-10	Healthy	gCtoAn	0.987302	0	WES	Colon	PN8	85	SMSDB01
PN8C-2-2	Healthy	gCtoAn	1.87595	0	WES	Colon	PN8	85	SMSDB01
PN8C-2-3	Healthy	gCtoAn	0.748315	0	WES	Colon	PN8	85	SMSDB01
PN8C-2-4	Healthy	gCtoAn	1.8287	0	WES	Colon	PN8	85	SMSDB01
PN8C-2-5	Healthy	gCtoAn	0.749673	0	WES	Colon	PN8	85	SMSDB01
PN8C-2-6	Healthy	gCtoAn	0	0	WES	Colon	PN8	85	SMSDB01
PN8C-2-7	Healthy	gCtoAn	1.38793	0	WES	Colon	PN8	85	SMSDB01
PN8C-2-8	Healthy	gCtoAn	1.10355	0	WES	Colon	PN8	85	SMSDB01
PN8C-2-9	Healthy	gCtoAn	0	0	WES	Colon	PN8	85	SMSDB01
PN8C-3-1	Healthy	gCtoAn	1.00435	0	WES	Colon	PN8	85	SMSDB01
PN8C-3-10	Healthy	gCtoAn	0.622472	0	WES	Colon	PN8	85	SMSDB01
PN8C-3-2	Healthy	gCtoAn	0.703502	0	WES	Colon	PN8	85	SMSDB01
PN8C-3-3	Healthy	gCtoAn	1.03465	0	WES	Colon	PN8	85	SMSDB01
PN8C-3-4	Healthy	gCtoAn	0	0	WES	Colon	PN8	85	SMSDB01
PN8C-3-5	Healthy	gCtoAn	1.06738	0	WES	Colon	PN8	85	SMSDB01
PN8C-3-6	Healthy	gCtoAn	1.64427	0	WES	Colon	PN8	85	SMSDB01
PN8C-3-7	Healthy	gCtoAn	1.73744	0	WES	Colon	PN8	85	SMSDB01
PN8C-3-8	Healthy	gCtoAn	1.15973	0	WES	Colon	PN8	85	SMSDB01
PN8C-3-9	Healthy	gCtoAn	1.14541	0	WES	Colon	PN8	85	SMSDB01
PN8C-4-1	Healthy	gCtoAn	0	0	WES	Colon	PN8	85	SMSDB01
PN8C-4-10	Healthy	gCtoAn	0	0	WES	Colon	PN8	85	SMSDB01
PN8C-4-2	Healthy	gCtoAn	0	0	WES	Colon	PN8	85	SMSDB01
PN8C-4-3	Healthy	gCtoAn	0	0	WES	Colon	PN8	85	SMSDB01
PN8C-4-4	Healthy	gCtoAn	1.34739	0	WES	Colon	PN8	85	SMSDB01
PN8C-4-5	Healthy	gCtoAn	0	0	WES	Colon	PN8	85	SMSDB01
PN8C-4-6	Healthy	gCtoAn	0.808803	0	WES	Colon	PN8	85	SMSDB01
PN8C-4-7	Healthy	gCtoAn	0.832579	0	WES	Colon	PN8	85	SMSDB01
PN8C-4-8	Healthy	gCtoAn	0.951648	0	WES	Colon	PN8	85	SMSDB01
PN8C-4-9	Healthy	gCtoAn	0	0	WES	Colon	PN8	85	SMSDB01
PN8C-5-1	Healthy	gCtoAn	0.414532	0	WES	Colon	PN8	85	SMSDB01
PN8C-5-10	Healthy	gCtoAn	2.06914	0	WES	Colon	PN8	85	SMSDB01
PN8C-5-2	Healthy	gCtoAn	1.55619	0	WES	Colon	PN8	85	SMSDB01
PN8C-5-3	Healthy	gCtoAn	0.547826	0	WES	Colon	PN8	85	SMSDB01
PN8C-5-4	Healthy	gCtoAn	0.517058	0	WES	Colon	PN8	85	SMSDB01
PN8C-5-5	Healthy	gCtoAn	0.542886	0	WES	Colon	PN8	85	SMSDB01
PN8C-5-6	Healthy	gCtoAn	1.48896	0	WES	Colon	PN8	85	SMSDB01
PN8C-5-7	Healthy	gCtoAn	1.77273	0	WES	Colon	PN8	85	SMSDB01
PN8C-5-8	Healthy	gCtoAn	1.61368	0	WES	Colon	PN8	85	SMSDB01
PN8C-5-9	Healthy	gCtoAn	2.27207	0	WES	Colon	PN8	85	SMSDB01
PN9C-1-1	Healthy	gCtoAn	0.690414	0	WES	Colon	PN9	93	SMSDB01
PN9C-1-2	Healthy	gCtoAn	0.344798	0	WES	Colon	PN9	93	SMSDB01
PN9C-1-3	Healthy	gCtoAn	1.1687	0	WES	Colon	PN9	93	SMSDB01
PN9C-1-4	Healthy	gCtoAn	0.319018	0	WES	Colon	PN9	93	SMSDB01
PN9C-1-5	Healthy	gCtoAn	1.4941	0	WES	Colon	PN9	93	SMSDB01
PN9C-1-6	Healthy	gCtoAn	0	0	WES	Colon	PN9	93	SMSDB01
PN9C-1-7	Healthy	gCtoAn	1.37129	0	WES	Colon	PN9	93	SMSDB01
PN9C-2-1	Healthy	gCtoAn	0.590388	0	WES	Colon	PN9	93	SMSDB01
PN9C-2-10	Healthy	gCtoAn	0.996377	0	WES	Colon	PN9	93	SMSDB01
PN9C-2-2	Healthy	gCtoAn	0.926347	0	WES	Colon	PN9	93	SMSDB01
PN9C-2-3	Healthy	gCtoAn	0.845754	0	WES	Colon	PN9	93	SMSDB01
PN9C-2-4	Healthy	gCtoAn	1.06927	0	WES	Colon	PN9	93	SMSDB01
PN9C-2-5	Healthy	gCtoAn	1.03335	0	WES	Colon	PN9	93	SMSDB01
PN9C-2-6	Healthy	gCtoAn	0.48867	0	WES	Colon	PN9	93	SMSDB01
PN9C-2-7	Healthy	gCtoAn	1.45389	0	WES	Colon	PN9	93	SMSDB01
PN9C-2-8	Healthy	gCtoAn	1.13926	0	WES	Colon	PN9	93	SMSDB01
PN9C-2-9	Healthy	gCtoAn	0.669366	0	WES	Colon	PN9	93	SMSDB01
PN9C-3-1	Healthy	gCtoAn	1.38414	0	WES	Colon	PN9	93	SMSDB01
PN9C-3-10	Healthy	gCtoAn	1.52198	0	WES	Colon	PN9	93	SMSDB01
PN9C-3-2	Healthy	gCtoAn	0.720047	0	WES	Colon	PN9	93	SMSDB01
PN9C-3-4	Healthy	gCtoAn	1.15347	0	WES	Colon	PN9	93	SMSDB01
PN9C-3-6	Healthy	gCtoAn	3.30189	0	WES	Colon	PN9	93	SMSDB01
PN9C-3-7	Healthy	gCtoAn	0	0	WES	Colon	PN9	93	SMSDB01
PN9C-3-8	Healthy	gCtoAn	0	0	WES	Colon	PN9	93	SMSDB01
PN9C-3-9	Healthy	gCtoAn	1.84118	0	WES	Colon	PN9	93	SMSDB01
PN9C-4-1	Healthy	gCtoAn	1.85034	0	WES	Colon	PN9	93	SMSDB01
PN9C-4-10	Healthy	gCtoAn	0.427251	0	WES	Colon	PN9	93	SMSDB01
PN9C-4-2	Healthy	gCtoAn	0.884488	0	WES	Colon	PN9	93	SMSDB01
PN9C-4-3	Healthy	gCtoAn	1.04958	0	WES	Colon	PN9	93	SMSDB01
PN9C-4-4	Healthy	gCtoAn	1.91114	0	WES	Colon	PN9	93	SMSDB01
PN9C-4-5	Healthy	gCtoAn	0.795855	0	WES	Colon	PN9	93	SMSDB01
PN9C-4-6	Healthy	gCtoAn	1.36197	0	WES	Colon	PN9	93	SMSDB01
PN9C-4-7	Healthy	gCtoAn	1.59583	0	WES	Colon	PN9	93	SMSDB01
PN9C-4-8	Healthy	gCtoAn	1.47543	0	WES	Colon	PN9	93	SMSDB01
PN9C-4-9	Healthy	gCtoAn	1.46913	0	WES	Colon	PN9	93	SMSDB01
PN9C-5-1	Healthy	gCtoAn	0.46253	0	WES	Colon	PN9	93	SMSDB01
PN9C-5-10	Healthy	gCtoAn	1.73638	0	WES	Colon	PN9	93	SMSDB01
PN9C-5-3	Healthy	gCtoAn	1.81868	0	WES	Colon	PN9	93	SMSDB01
PN9C-5-4	Healthy	gCtoAn	1.46877	0	WES	Colon	PN9	93	SMSDB01
PN9C-5-7	Healthy	gCtoAn	0.734394	0	WES	Colon	PN9	93	SMSDB01
PN9C-5-8	Healthy	gCtoAn	1.32743	0	WES	Colon	PN9	93	SMSDB01
PN9C-5-9	Healthy	gCtoAn	0.417702	0	WES	Colon	PN9	93	SMSDB01
PN1E-1-1	Healthy	gCtoAn	1.12167	0	WES	Esophagus	PN1	87	SMSDB01
PN1E-1-10	Healthy	gCtoAn	1.49561	0	WES	Esophagus	PN1	87	SMSDB01
PN1E-1-2	Healthy	gCtoAn	1.26968	0	WES	Esophagus	PN1	87	SMSDB01
PN1E-1-3	Healthy	gCtoAn	1.06591	0	WES	Esophagus	PN1	87	SMSDB01
PN1E-1-4	Healthy	gCtoAn	0.594724	0	WES	Esophagus	PN1	87	SMSDB01
PN1E-1-5	Healthy	gCtoAn	4.04132	0	WES	Esophagus	PN1	87	SMSDB01
PN1E-1-7	Healthy	gCtoAn	2.47399	0	WES	Esophagus	PN1	87	SMSDB01
PN1E-1-8	Healthy	gCtoAn	1.10928	0	WES	Esophagus	PN1	87	SMSDB01
PN1E-1-9	Healthy	gCtoAn	1.00717	0	WES	Esophagus	PN1	87	SMSDB01
PN1E-2-1	Healthy	gCtoAn	0	0	WES	Esophagus	PN1	87	SMSDB01
PN1E-2-10	Healthy	gCtoAn	2.33115	0	WES	Esophagus	PN1	87	SMSDB01
PN1E-2-2	Healthy	gCtoAn	0	0	WES	Esophagus	PN1	87	SMSDB01
PN1E-2-3	Healthy	gCtoAn	1.83099	0	WES	Esophagus	PN1	87	SMSDB01
PN1E-2-4	Healthy	gCtoAn	1.31643	0	WES	Esophagus	PN1	87	SMSDB01
PN1E-2-5	Healthy	gCtoAn	2.59877	0	WES	Esophagus	PN1	87	SMSDB01
PN1E-2-6	Healthy	gCtoAn	3.06885	0	WES	Esophagus	PN1	87	SMSDB01
PN1E-2-7	Healthy	gCtoAn	2.24037	0	WES	Esophagus	PN1	87	SMSDB01
PN1E-2-8	Healthy	gCtoAn	0.795261	0	WES	Esophagus	PN1	87	SMSDB01
PN1E-2-9	Healthy	gCtoAn	3.25792	0	WES	Esophagus	PN1	87	SMSDB01
PN1E-3-1	Healthy	gCtoAn	0	0	WES	Esophagus	PN1	87	SMSDB01
PN1E-3-2	Healthy	gCtoAn	0	0	WES	Esophagus	PN1	87	SMSDB01
PN1E-3-3	Healthy	gCtoAn	2.07944	0	WES	Esophagus	PN1	87	SMSDB01
PN1E-3-5	Healthy	gCtoAn	2.225	0	WES	Esophagus	PN1	87	SMSDB01
PN1E-3-6	Healthy	gCtoAn	2.31346	0	WES	Esophagus	PN1	87	SMSDB01
PN1E-3-8	Healthy	gCtoAn	1.38909	0	WES	Esophagus	PN1	87	SMSDB01
PN1E-3-9	Healthy	gCtoAn	1.64114	0	WES	Esophagus	PN1	87	SMSDB01
PN1E-4-10	Healthy	gCtoAn	1.51218	0	WES	Esophagus	PN1	87	SMSDB01
PN1E-4-2	Healthy	gCtoAn	1.27508	0	WES	Esophagus	PN1	87	SMSDB01
PN1E-4-3	Healthy	gCtoAn	0	0	WES	Esophagus	PN1	87	SMSDB01
PN1E-4-4	Healthy	gCtoAn		0	WES	Esophagus	PN1	87	SMSDB01
PN1E-4-5	Healthy	gCtoAn	1.32479	0	WES	Esophagus	PN1	87	SMSDB01
PN1E-4-6	Healthy	gCtoAn	1.11317	0	WES	Esophagus	PN1	87	SMSDB01
PN1E-4-7	Healthy	gCtoAn	0.424202	0	WES	Esophagus	PN1	87	SMSDB01
PN1E-4-8	Healthy	gCtoAn	1.35417	0	WES	Esophagus	PN1	87	SMSDB01
PN1E-4-9	Healthy	gCtoAn	1.47755	0	WES	Esophagus	PN1	87	SMSDB01
PN1E-5-1	Healthy	gCtoAn	0	0	WES	Esophagus	PN1	87	SMSDB01
PN1E-5-2	Healthy	gCtoAn	0.549206	0	WES	Esophagus	PN1	87	SMSDB01
PN1E-5-4	Healthy	gCtoAn	0	0	WES	Esophagus	PN1	87	SMSDB01
PN1E-5-5	Healthy	gCtoAn	1.40317	0	WES	Esophagus	PN1	87	SMSDB01
PN1E-5-6	Healthy	gCtoAn	1.25926	0	WES	Esophagus	PN1	87	SMSDB01
PN1E-5-7	Healthy	gCtoAn	0.869141	0	WES	Esophagus	PN1	87	SMSDB01
PN1E-5-8	Healthy	gCtoAn	1.25595	0	WES	Esophagus	PN1	87	SMSDB01
PN1E-5-9	Healthy	gCtoAn	1.71903	0	WES	Esophagus	PN1	87	SMSDB01
PN7G-1-1	Healthy	gCtoAn	2.10773	0	WES	Stomach	PN7	87	SMSDB01
PN7G-1-2	Healthy	gCtoAn	3.5068	0	WES	Stomach	PN7	87	SMSDB01
PN7G-1-3	Healthy	gCtoAn	2.12023	0	WES	Stomach	PN7	87	SMSDB01
PN7G-1-4	Healthy	gCtoAn	1.54164	0	WES	Stomach	PN7	87	SMSDB01
PN7G-2-1	Healthy	gCtoAn	2.30074	0	WES	Stomach	PN7	87	SMSDB01
PN7G-2-2	Healthy	gCtoAn	1.16175	0	WES	Stomach	PN7	87	SMSDB01
PN7G-2-3	Healthy	gCtoAn	0	0	WES	Stomach	PN7	87	SMSDB01
PN7G-2-4	Healthy	gCtoAn	1.34932	0	WES	Stomach	PN7	87	SMSDB01
PN7G-2-5	Healthy	gCtoAn	1.34271	0	WES	Stomach	PN7	87	SMSDB01
PN7G-3-1	Healthy	gCtoAn	0	0	WES	Stomach	PN7	87	SMSDB01
PN7G-3-2	Healthy	gCtoAn	1.41585	0	WES	Stomach	PN7	87	SMSDB01
PN7G-3-3	Healthy	gCtoAn	1.00543	0	WES	Stomach	PN7	87	SMSDB01
PN7G-3-4	Healthy	gCtoAn	0.931165	0	WES	Stomach	PN7	87	SMSDB01
PN7G-3-5	Healthy	gCtoAn	1.5216	0	WES	Stomach	PN7	87	SMSDB01
PN7G-3-6	Healthy	gCtoAn	1.65205	0	WES	Stomach	PN7	87	SMSDB01
PN7G-4-1	Healthy	gCtoAn	1.18795	0	WES	Stomach	PN7	87	SMSDB01
PN7G-4-10	Healthy	gCtoAn	1.06112	0	WES	Stomach	PN7	87	SMSDB01
PN7G-4-2	Healthy	gCtoAn	1.87033	0	WES	Stomach	PN7	87	SMSDB01
PN7G-4-3	Healthy	gCtoAn	0.84607	0	WES	Stomach	PN7	87	SMSDB01
PN7G-4-4	Healthy	gCtoAn	2.35685	0	WES	Stomach	PN7	87	SMSDB01
PN7G-4-5	Healthy	gCtoAn	0.524917	0	WES	Stomach	PN7	87	SMSDB01
PN7G-4-6	Healthy	gCtoAn	0.359847	0	WES	Stomach	PN7	87	SMSDB01
PN7G-4-7	Healthy	gCtoAn		0	WES	Stomach	PN7	87	SMSDB01
PN7G-4-8	Healthy	gCtoAn	0	0	WES	Stomach	PN7	87	SMSDB01
PN7G-4-9	Healthy	gCtoAn	0.548949	0	WES	Stomach	PN7	87	SMSDB01
PN7G-5-1	Healthy	gCtoAn	1.72623	0	WES	Stomach	PN7	87	SMSDB01
PN7G-5-10	Healthy	gCtoAn	1.18491	0	WES	Stomach	PN7	87	SMSDB01
PN7G-5-2	Healthy	gCtoAn	1.435	0	WES	Stomach	PN7	87	SMSDB01
PN7G-5-3	Healthy	gCtoAn	1.1276	0	WES	Stomach	PN7	87	SMSDB01
PN7G-5-4	Healthy	gCtoAn	0.686056	0	WES	Stomach	PN7	87	SMSDB01
PN7G-5-5	Healthy	gCtoAn	0.729652	0	WES	Stomach	PN7	87	SMSDB01
PN7G-5-6	Healthy	gCtoAn	1.24607	0	WES	Stomach	PN7	87	SMSDB01
PN7G-5-7	Healthy	gCtoAn	0.696653	0	WES	Stomach	PN7	87	SMSDB01
PN7G-5-9	Healthy	gCtoAn	1.39518	0	WES	Stomach	PN7	87	SMSDB01
PN1L-1-1	Healthy	gCtoAn	1.68396	0	WES	Liver	PN1	87	SMSDB01
PN1L-1-10	Healthy	gCtoAn	0.703766	0	WES	Liver	PN1	87	SMSDB01
PN1L-1-2	Healthy	gCtoAn	0.98855	0	WES	Liver	PN1	87	SMSDB01
PN1L-1-3	Healthy	gCtoAn	1.20155	0	WES	Liver	PN1	87	SMSDB01
PN1L-1-4	Healthy	gCtoAn	1.43085	0	WES	Liver	PN1	87	SMSDB01
PN1L-1-5	Healthy	gCtoAn	1.36137	0	WES	Liver	PN1	87	SMSDB01
PN1L-1-6	Healthy	gCtoAn	0	0	WES	Liver	PN1	87	SMSDB01
PN1L-1-7	Healthy	gCtoAn	0	0	WES	Liver	PN1	87	SMSDB01
PN1L-1-8	Healthy	gCtoAn	1.02434	0	WES	Liver	PN1	87	SMSDB01
PN1L-1-9	Healthy	gCtoAn	0	0	WES	Liver	PN1	87	SMSDB01
PN1L-2-1	Healthy	gCtoAn	1.02525	0	WES	Liver	PN1	87	SMSDB01
PN1L-2-10	Healthy	gCtoAn	0	0	WES	Liver	PN1	87	SMSDB01
PN1L-2-2	Healthy	gCtoAn	0	0	WES	Liver	PN1	87	SMSDB01
PN1L-2-3	Healthy	gCtoAn	1.03409	0	WES	Liver	PN1	87	SMSDB01
PN1L-2-4	Healthy	gCtoAn	1.52914	0	WES	Liver	PN1	87	SMSDB01
PN1L-2-5	Healthy	gCtoAn	0	0	WES	Liver	PN1	87	SMSDB01
PN1L-2-6	Healthy	gCtoAn	0.462129	0	WES	Liver	PN1	87	SMSDB01
PN1L-2-7	Healthy	gCtoAn	0.813974	0	WES	Liver	PN1	87	SMSDB01
PN1L-2-8	Healthy	gCtoAn	1.33769	0	WES	Liver	PN1	87	SMSDB01
PN1L-2-9	Healthy	gCtoAn	1.12473	0	WES	Liver	PN1	87	SMSDB01
PN1L-3-1	Healthy	gCtoAn	0	0	WES	Liver	PN1	87	SMSDB01
PN1L-3-10	Healthy	gCtoAn	0	0	WES	Liver	PN1	87	SMSDB01
PN1L-3-2	Healthy	gCtoAn	0	0	WES	Liver	PN1	87	SMSDB01
PN1L-3-3	Healthy	gCtoAn	0.888889	0	WES	Liver	PN1	87	SMSDB01
PN1L-3-4	Healthy	gCtoAn	0.57971	0	WES	Liver	PN1	87	SMSDB01
PN1L-3-5	Healthy	gCtoAn	0.941693	0	WES	Liver	PN1	87	SMSDB01
PN1L-3-6	Healthy	gCtoAn	0	0	WES	Liver	PN1	87	SMSDB01
PN1L-3-7	Healthy	gCtoAn	1.08203	0	WES	Liver	PN1	87	SMSDB01
PN1L-3-8	Healthy	gCtoAn	0	0	WES	Liver	PN1	87	SMSDB01
PN1L-3-9	Healthy	gCtoAn	1.01923	0	WES	Liver	PN1	87	SMSDB01
PN1L-4-1	Healthy	gCtoAn	0	0	WES	Liver	PN1	87	SMSDB01
PN1L-4-10	Healthy	gCtoAn	1.74157	0	WES	Liver	PN1	87	SMSDB01
PN1L-4-2	Healthy	gCtoAn	0.629915	0	WES	Liver	PN1	87	SMSDB01
PN1L-4-3	Healthy	gCtoAn	0.793416	0	WES	Liver	PN1	87	SMSDB01
PN1L-4-4	Healthy	gCtoAn	1.67957	0	WES	Liver	PN1	87	SMSDB01
PN1L-4-5	Healthy	gCtoAn	0	0	WES	Liver	PN1	87	SMSDB01
PN1L-4-6	Healthy	gCtoAn	0	0	WES	Liver	PN1	87	SMSDB01
PN1L-4-7	Healthy	gCtoAn	1.11617	0	WES	Liver	PN1	87	SMSDB01
PN1L-4-8	Healthy	gCtoAn	0	0	WES	Liver	PN1	87	SMSDB01
PN1L-4-9	Healthy	gCtoAn	0.738007	0	WES	Liver	PN1	87	SMSDB01
PN1L-5-1	Healthy	gCtoAn	0	0	WES	Liver	PN1	87	SMSDB01
PN1L-5-10	Healthy	gCtoAn	1.43607	0	WES	Liver	PN1	87	SMSDB01
PN1L-5-2	Healthy	gCtoAn	0	0	WES	Liver	PN1	87	SMSDB01
PN1L-5-3	Healthy	gCtoAn	0.951487	0	WES	Liver	PN1	87	SMSDB01
PN1L-5-4	Healthy	gCtoAn	0.510609	0	WES	Liver	PN1	87	SMSDB01
PN1L-5-5	Healthy	gCtoAn	0	0	WES	Liver	PN1	87	SMSDB01
PN1L-5-6	Healthy	gCtoAn	0	0	WES	Liver	PN1	87	SMSDB01
PN1L-5-7	Healthy	gCtoAn	0	0	WES	Liver	PN1	87	SMSDB01
PN1L-5-8	Healthy	gCtoAn	1.29571	0	WES	Liver	PN1	87	SMSDB01
PN1L-5-9	Healthy	gCtoAn	0.794737	0	WES	Liver	PN1	87	SMSDB01
PN7B-1-1	Healthy	gCtoAn	1.84198	0	WES	Lung	PN7	87	SMSDB01
PN7B-1-2	Healthy	gCtoAn	1.53937	0	WES	Lung	PN7	87	SMSDB01
PN7B-1-3	Healthy	gCtoAn	2.36137	0	WES	Lung	PN7	87	SMSDB01
PN7B-1-4	Healthy	gCtoAn	2.05588	0	WES	Lung	PN7	87	SMSDB01
PN7B-1-5	Healthy	gCtoAn	0.697183	0	WES	Lung	PN7	87	SMSDB01
PN7B-1-6	Healthy	gCtoAn	0	0	WES	Lung	PN7	87	SMSDB01
PN7B-1-7	Healthy	gCtoAn		0	WES	Lung	PN7	87	SMSDB01
PN7B-2-1	Healthy	gCtoAn	0	0	WES	Lung	PN7	87	SMSDB01
PN7B-2-10	Healthy	gCtoAn	3.65116	0	WES	Lung	PN7	87	SMSDB01
PN7B-2-2	Healthy	gCtoAn	0.576503	0	WES	Lung	PN7	87	SMSDB01
PN7B-2-3	Healthy	gCtoAn	1.61857	0	WES	Lung	PN7	87	SMSDB01
PN7B-2-4	Healthy	gCtoAn	1.1994	0	WES	Lung	PN7	87	SMSDB01
PN7B-2-5	Healthy	gCtoAn	0	0	WES	Lung	PN7	87	SMSDB01
PN7B-2-6	Healthy	gCtoAn	0.823529	0	WES	Lung	PN7	87	SMSDB01
PN7B-2-7	Healthy	gCtoAn	0	0	WES	Lung	PN7	87	SMSDB01
PN7B-2-8	Healthy	gCtoAn	2.2217	0	WES	Lung	PN7	87	SMSDB01
PN7B-2-9	Healthy	gCtoAn		0	WES	Lung	PN7	87	SMSDB01
PN7B-3-1	Healthy	gCtoAn	0	0	WES	Lung	PN7	87	SMSDB01
PN7B-3-10	Healthy	gCtoAn	1.42773	0	WES	Lung	PN7	87	SMSDB01
PN7B-3-2	Healthy	gCtoAn	0.666667	0	WES	Lung	PN7	87	SMSDB01
PN7B-3-3	Healthy	gCtoAn	0.780189	0	WES	Lung	PN7	87	SMSDB01
PN7B-3-4	Healthy	gCtoAn	0	0	WES	Lung	PN7	87	SMSDB01
PN7B-3-5	Healthy	gCtoAn	1.68496	0	WES	Lung	PN7	87	SMSDB01
PN7B-3-6	Healthy	gCtoAn	1.83234	0	WES	Lung	PN7	87	SMSDB01
PN7B-3-7	Healthy	gCtoAn	1.06891	0	WES	Lung	PN7	87	SMSDB01
PN7B-3-8	Healthy	gCtoAn	0	0	WES	Lung	PN7	87	SMSDB01
PN7B-3-9	Healthy	gCtoAn	0.672009	0	WES	Lung	PN7	87	SMSDB01
PN7B-4-1	Healthy	gCtoAn	0	0	WES	Lung	PN7	87	SMSDB01
PN7B-4-10	Healthy	gCtoAn	2.54655	0	WES	Lung	PN7	87	SMSDB01
PN7B-4-2	Healthy	gCtoAn	2.10211	0	WES	Lung	PN7	87	SMSDB01
PN7B-4-3	Healthy	gCtoAn	0	0	WES	Lung	PN7	87	SMSDB01
PN7B-4-4	Healthy	gCtoAn	0	0	WES	Lung	PN7	87	SMSDB01
PN7B-4-5	Healthy	gCtoAn	1.53187	0	WES	Lung	PN7	87	SMSDB01
PN7B-4-6	Healthy	gCtoAn	0.941265	0	WES	Lung	PN7	87	SMSDB01
PN7B-4-7	Healthy	gCtoAn	1.10938	0	WES	Lung	PN7	87	SMSDB01
PN7B-4-8	Healthy	gCtoAn	0	0	WES	Lung	PN7	87	SMSDB01
PN7B-4-9	Healthy	gCtoAn	1.0125	0	WES	Lung	PN7	87	SMSDB01
PN7B-5-1	Healthy	gCtoAn	2.05612	0	WES	Lung	PN7	87	SMSDB01
PN7B-5-10	Healthy	gCtoAn	3.98182	0	WES	Lung	PN7	87	SMSDB01
PN7B-5-2	Healthy	gCtoAn	0	0	WES	Lung	PN7	87	SMSDB01
PN7B-5-3	Healthy	gCtoAn	0	0	WES	Lung	PN7	87	SMSDB01
PN7B-5-4	Healthy	gCtoAn	0.450957	0	WES	Lung	PN7	87	SMSDB01
PN7B-5-5	Healthy	gCtoAn	0.905502	0	WES	Lung	PN7	87	SMSDB01
PN7B-5-6	Healthy	gCtoAn	0	0	WES	Lung	PN7	87	SMSDB01
PN7B-5-7	Healthy	gCtoAn	0	0	WES	Lung	PN7	87	SMSDB01
PN7B-5-8	Healthy	gCtoAn	0	0	WES	Lung	PN7	87	SMSDB01
PN7B-5-9	Healthy	gCtoAn	0	0	WES	Lung	PN7	87	SMSDB01
PN1P-1-1	Healthy	gCtoAn	0	0	WES	Pancreas	PN1	87	SMSDB01
PN1P-1-10	Healthy	gCtoAn	0.576503	0	WES	Pancreas	PN1	87	SMSDB01
PN1P-1-2	Healthy	gCtoAn	0	0	WES	Pancreas	PN1	87	SMSDB01
PN1P-1-3	Healthy	gCtoAn	0	0	WES	Pancreas	PN1	87	SMSDB01
PN1P-1-4	Healthy	gCtoAn	0	0	WES	Pancreas	PN1	87	SMSDB01
PN1P-1-5	Healthy	gCtoAn	0	0	WES	Pancreas	PN1	87	SMSDB01
PN1P-1-6	Healthy	gCtoAn	0.431343	0	WES	Pancreas	PN1	87	SMSDB01
PN1P-1-7	Healthy	gCtoAn	0	0	WES	Pancreas	PN1	87	SMSDB01
PN1P-1-8	Healthy	gCtoAn	0.453261	0	WES	Pancreas	PN1	87	SMSDB01
PN1P-1-9	Healthy	gCtoAn	0.503608	0	WES	Pancreas	PN1	87	SMSDB01
PN1P-2-1	Healthy	gCtoAn	0	0	WES	Pancreas	PN1	87	SMSDB01
PN1P-2-10	Healthy	gCtoAn	0.36408	0	WES	Pancreas	PN1	87	SMSDB01
PN1P-2-2	Healthy	gCtoAn	0	0	WES	Pancreas	PN1	87	SMSDB01
PN1P-2-3	Healthy	gCtoAn	0.256836	0	WES	Pancreas	PN1	87	SMSDB01
PN1P-2-4	Healthy	gCtoAn	0	0	WES	Pancreas	PN1	87	SMSDB01
PN1P-2-5	Healthy	gCtoAn	0	0	WES	Pancreas	PN1	87	SMSDB01
PN1P-2-6	Healthy	gCtoAn	0	0	WES	Pancreas	PN1	87	SMSDB01
PN1P-2-7	Healthy	gCtoAn	0.451807	0	WES	Pancreas	PN1	87	SMSDB01
PN1P-2-8	Healthy	gCtoAn	0	0	WES	Pancreas	PN1	87	SMSDB01
PN1P-2-9	Healthy	gCtoAn	0	0	WES	Pancreas	PN1	87	SMSDB01
PN1P-3-1	Healthy	gCtoAn	0.223383	0	WES	Pancreas	PN1	87	SMSDB01
PN1P-3-10	Healthy	gCtoAn	0	0	WES	Pancreas	PN1	87	SMSDB01
PN1P-3-2	Healthy	gCtoAn	0.391473	0	WES	Pancreas	PN1	87	SMSDB01
PN1P-3-3	Healthy	gCtoAn	0	0	WES	Pancreas	PN1	87	SMSDB01
PN1P-3-4	Healthy	gCtoAn	0.254246	0	WES	Pancreas	PN1	87	SMSDB01
PN1P-3-5	Healthy	gCtoAn	0.308602	0	WES	Pancreas	PN1	87	SMSDB01
PN1P-3-6	Healthy	gCtoAn	0	0	WES	Pancreas	PN1	87	SMSDB01
PN1P-3-9	Healthy	gCtoAn	0	0	WES	Pancreas	PN1	87	SMSDB01
PN1P-4-1	Healthy	gCtoAn	0	0	WES	Pancreas	PN1	87	SMSDB01
PN1P-4-10	Healthy	gCtoAn	0	0	WES	Pancreas	PN1	87	SMSDB01
PN1P-4-2	Healthy	gCtoAn	0	0	WES	Pancreas	PN1	87	SMSDB01
PN1P-4-3	Healthy	gCtoAn	0.995652	0	WES	Pancreas	PN1	87	SMSDB01
PN1P-4-4	Healthy	gCtoAn	0	0	WES	Pancreas	PN1	87	SMSDB01
PN1P-4-5	Healthy	gCtoAn	0	0	WES	Pancreas	PN1	87	SMSDB01
PN1P-4-6	Healthy	gCtoAn	0	0	WES	Pancreas	PN1	87	SMSDB01
PN1P-4-7	Healthy	gCtoAn		0	WES	Pancreas	PN1	87	SMSDB01
PN1P-4-8	Healthy	gCtoAn		0	WES	Pancreas	PN1	87	SMSDB01
PN1P-4-9	Healthy	gCtoAn	0	0	WES	Pancreas	PN1	87	SMSDB01
PN1P-5-1	Healthy	gCtoAn	0	0	WES	Pancreas	PN1	87	SMSDB01
PN1P-5-10	Healthy	gCtoAn	0	0	WES	Pancreas	PN1	87	SMSDB01
PN1P-5-2	Healthy	gCtoAn	0.646953	0	WES	Pancreas	PN1	87	SMSDB01
PN1P-5-3	Healthy	gCtoAn	0	0	WES	Pancreas	PN1	87	SMSDB01
PN1P-5-4	Healthy	gCtoAn	1.12661	0	WES	Pancreas	PN1	87	SMSDB01
PN1P-5-5	Healthy	gCtoAn	2.02913	0	WES	Pancreas	PN1	87	SMSDB01
PN1P-5-6	Healthy	gCtoAn	0	0	WES	Pancreas	PN1	87	SMSDB01
PN1P-5-7	Healthy	gCtoAn	0	0	WES	Pancreas	PN1	87	SMSDB01
PN1P-5-8	Healthy	gCtoAn		0	WES	Pancreas	PN1	87	SMSDB01
PN1P-5-9	Healthy	gCtoAn		0	WES	Pancreas	PN1	87	SMSDB01
PN2R-1-1	Healthy	gCtoAn		0	WES	Rectum	PN2	87	SMSDB01
PN2R-1-10	Healthy	gCtoAn		0	WES	Rectum	PN2	87	SMSDB01
PN2R-1-2	Healthy	gCtoAn	0	0	WES	Rectum	PN2	87	SMSDB01
PN2R-1-3	Healthy	gCtoAn		0	WES	Rectum	PN2	87	SMSDB01
PN2R-1-5	Healthy	gCtoAn		0	WES	Rectum	PN2	87	SMSDB01
PN2R-1-6	Healthy	gCtoAn		0	WES	Rectum	PN2	87	SMSDB01
PN2R-1-7	Healthy	gCtoAn		0	WES	Rectum	PN2	87	SMSDB01
PN2R-1-8	Healthy	gCtoAn		0	WES	Rectum	PN2	87	SMSDB01
PN2R-1-9	Healthy	gCtoAn		0	WES	Rectum	PN2	87	SMSDB01
PN2R-2-10	Healthy	gCtoAn		0	WES	Rectum	PN2	87	SMSDB01
PN2R-2-2	Healthy	gCtoAn	1.61497	0	WES	Rectum	PN2	87	SMSDB01
PN2R-2-3	Healthy	gCtoAn	0.981982	0	WES	Rectum	PN2	87	SMSDB01
PN2R-2-4	Healthy	gCtoAn	0	0	WES	Rectum	PN2	87	SMSDB01
PN2R-2-5	Healthy	gCtoAn	0	0	WES	Rectum	PN2	87	SMSDB01
PN2R-2-6	Healthy	gCtoAn		0	WES	Rectum	PN2	87	SMSDB01
PN2R-2-7	Healthy	gCtoAn		0	WES	Rectum	PN2	87	SMSDB01
PN2R-2-8	Healthy	gCtoAn		0	WES	Rectum	PN2	87	SMSDB01
PN2R-2-9	Healthy	gCtoAn		0	WES	Rectum	PN2	87	SMSDB01
PN2R-3-10	Healthy	gCtoAn		0	WES	Rectum	PN2	87	SMSDB01
PN2R-3-2	Healthy	gCtoAn	0	0	WES	Rectum	PN2	87	SMSDB01
PN2R-3-3	Healthy	gCtoAn		0	WES	Rectum	PN2	87	SMSDB01
PN2R-3-4	Healthy	gCtoAn	1.2906	0	WES	Rectum	PN2	87	SMSDB01
PN2R-3-5	Healthy	gCtoAn	0	0	WES	Rectum	PN2	87	SMSDB01
PN2R-3-6	Healthy	gCtoAn	0	0	WES	Rectum	PN2	87	SMSDB01
PN2R-3-7	Healthy	gCtoAn		0	WES	Rectum	PN2	87	SMSDB01
PN2R-3-9	Healthy	gCtoAn	0	0	WES	Rectum	PN2	87	SMSDB01
PN2R-4-1	Healthy	gCtoAn		0	WES	Rectum	PN2	87	SMSDB01
PN2R-4-10	Healthy	gCtoAn	0	0	WES	Rectum	PN2	87	SMSDB01
PN2R-4-2	Healthy	gCtoAn	0	0	WES	Rectum	PN2	87	SMSDB01
PN2R-4-3	Healthy	gCtoAn		0	WES	Rectum	PN2	87	SMSDB01
PN2R-4-4	Healthy	gCtoAn	0	0	WES	Rectum	PN2	87	SMSDB01
PN2R-4-6	Healthy	gCtoAn		0	WES	Rectum	PN2	87	SMSDB01
PN2R-4-7	Healthy	gCtoAn		0	WES	Rectum	PN2	87	SMSDB01
PN2R-4-8	Healthy	gCtoAn		0	WES	Rectum	PN2	87	SMSDB01
PN2R-4-9	Healthy	gCtoAn	3.05263	0	WES	Rectum	PN2	87	SMSDB01
PN2R-5-1	Healthy	gCtoAn	2.92308	0	WES	Rectum	PN2	87	SMSDB01
PN2R-5-3	Healthy	gCtoAn	1.84959	0	WES	Rectum	PN2	87	SMSDB01
PN2R-5-4	Healthy	gCtoAn		0	WES	Rectum	PN2	87	SMSDB01
PN2R-5-5	Healthy	gCtoAn	3.71765	0	WES	Rectum	PN2	87	SMSDB01
PN2R-5-8	Healthy	gCtoAn		0	WES	Rectum	PN2	87	SMSDB01
PN2R-5-9	Healthy	gCtoAn	1.92308	0	WES	Rectum	PN2	87	SMSDB01
PN1D-1-1	Healthy	gCtoAn	1.82787	0	WES	Small intestine	PN1	87	SMSDB01
PN1D-1-10	Healthy	gCtoAn	1.30505	0	WES	Small intestine	PN1	87	SMSDB01
PN1D-1-2	Healthy	gCtoAn	0.930173	0	WES	Small intestine	PN1	87	SMSDB01
PN1D-1-3	Healthy	gCtoAn	0.457068	0	WES	Small intestine	PN1	87	SMSDB01
PN1D-1-4	Healthy	gCtoAn	0	0	WES	Small intestine	PN1	87	SMSDB01
PN1D-1-5	Healthy	gCtoAn	0	0	WES	Small intestine	PN1	87	SMSDB01
PN1D-1-6	Healthy	gCtoAn	2.04185	0	WES	Small intestine	PN1	87	SMSDB01
PN1D-1-7	Healthy	gCtoAn	0	0	WES	Small intestine	PN1	87	SMSDB01
PN1D-1-8	Healthy	gCtoAn	1.03212	0	WES	Small intestine	PN1	87	SMSDB01
PN1D-1-9	Healthy	gCtoAn	0	0	WES	Small intestine	PN1	87	SMSDB01
PN1D-2-1	Healthy	gCtoAn	0.940559	0	WES	Small intestine	PN1	87	SMSDB01
PN1D-2-10	Healthy	gCtoAn	1.37255	0	WES	Small intestine	PN1	87	SMSDB01
PN1D-2-2	Healthy	gCtoAn	0	0	WES	Small intestine	PN1	87	SMSDB01
PN1D-2-3	Healthy	gCtoAn	1.7659	0	WES	Small intestine	PN1	87	SMSDB01
PN1D-2-4	Healthy	gCtoAn	0	0	WES	Small intestine	PN1	87	SMSDB01
PN1D-2-5	Healthy	gCtoAn	1.05331	0	WES	Small intestine	PN1	87	SMSDB01
PN1D-2-6	Healthy	gCtoAn	0	0	WES	Small intestine	PN1	87	SMSDB01
PN1D-2-7	Healthy	gCtoAn	0	0	WES	Small intestine	PN1	87	SMSDB01
PN1D-2-8	Healthy	gCtoAn	0	0	WES	Small intestine	PN1	87	SMSDB01
PN1D-2-9	Healthy	gCtoAn		0	WES	Small intestine	PN1	87	SMSDB01
PN1D-3-1	Healthy	gCtoAn	0.476538	0	WES	Small intestine	PN1	87	SMSDB01
PN1D-3-10	Healthy	gCtoAn	1.8296	0	WES	Small intestine	PN1	87	SMSDB01
PN1D-3-3	Healthy	gCtoAn	0	0	WES	Small intestine	PN1	87	SMSDB01
PN1D-3-4	Healthy	gCtoAn	0	0	WES	Small intestine	PN1	87	SMSDB01
PN1D-3-5	Healthy	gCtoAn	0	0	WES	Small intestine	PN1	87	SMSDB01
PN1D-3-6	Healthy	gCtoAn	2.12946	0	WES	Small intestine	PN1	87	SMSDB01
PN1D-3-7	Healthy	gCtoAn	1.89474	0	WES	Small intestine	PN1	87	SMSDB01
PN1D-3-8	Healthy	gCtoAn	0	0	WES	Small intestine	PN1	87	SMSDB01
PN1D-3-9	Healthy	gCtoAn	1.79016	0	WES	Small intestine	PN1	87	SMSDB01
PN1D-4-1	Healthy	gCtoAn	0	0	WES	Small intestine	PN1	87	SMSDB01
PN1D-4-10	Healthy	gCtoAn	1.03873	0	WES	Small intestine	PN1	87	SMSDB01
PN1D-4-2	Healthy	gCtoAn	1.8744	0	WES	Small intestine	PN1	87	SMSDB01
PN1D-4-3	Healthy	gCtoAn	1.53459	0	WES	Small intestine	PN1	87	SMSDB01
PN1D-4-4	Healthy	gCtoAn		0	WES	Small intestine	PN1	87	SMSDB01
PN1D-4-5	Healthy	gCtoAn	0	0	WES	Small intestine	PN1	87	SMSDB01
PN1D-4-6	Healthy	gCtoAn		0	WES	Small intestine	PN1	87	SMSDB01
PN1D-4-7	Healthy	gCtoAn	0.474609	0	WES	Small intestine	PN1	87	SMSDB01
PN1D-4-8	Healthy	gCtoAn	0	0	WES	Small intestine	PN1	87	SMSDB01
PN1D-4-9	Healthy	gCtoAn	1.08425	0	WES	Small intestine	PN1	87	SMSDB01
PN1D-5-1	Healthy	gCtoAn	0	0	WES	Small intestine	PN1	87	SMSDB01
PN1D-5-10	Healthy	gCtoAn	0	0	WES	Small intestine	PN1	87	SMSDB01
[truncated: 57,737 more rows]

## Sheet: S9b
Correlation between donor age and mean and median donor MEML for indicated motifs and tissues
Organ	Motif	Experiment	#n donors	rho_value_median	p_value_median	rho_value_mean	p_value_mean	BH_p_adjust_median	BH_p_adjust_mean	Disease	Info
Bladder	cTtoAg	WES	11	-0.710708	0.0142284	-0.683373	0.0204399	0.0284568	0.0408797	Healthy	Excluding MEML=0
Blood	hTtoGg	WGS	4			0.6	0.416667		0.625	Healthy	Excluding MEML=0
Bone marrow	hTtoGg	WGS	5			0.3	0.683333		0.683333	Healthy	Excluding MEML=0
Brain	cTtoAg	WGS	7			-0.142857	0.78254		0.994887	Healthy	Excluding MEML=0
Colon	gCtoAn	WGS	23	-0.147104	0.502984	0.24406	0.261746	0.502984	0.916667	Healthy	Excluding MEML=0
Liver	cTtoAg	WES	5	0	1	0.447214	0.450185	1	0.450185	Healthy	Excluding MEML=0
Liver	cTtoAg	WGS	15	-0.0765532	0.786264	0.00357143	0.994887	0.786264	0.994887	Healthy	Excluding MEML=0
Liver	gCtoAn	WGS	4			-0.2	0.916667		0.916667	Healthy	Excluding MEML=0
Lung	cTtoAg	WGS	5	0.223607	0.717686	-0.2	0.783333	0.786264	0.994887	Healthy	Excluding MEML=0
Lung	gCtoAn	WGS	6	-0.654654	0.158302	-0.314286	0.563889	0.316605	0.916667	Healthy	Excluding MEML=0
Lung	hTtoGg	WGS	4			-0.6	0.416667		0.625	Healthy	Excluding MEML=0
Small intestine	gCtoAn	WGS	5			-0.2	0.783333		0.916667	Healthy	Excluding MEML=0
Bladder	cTtoAg	WES	133	0.140694	0.106248	0.141244	0.104873	0.212496	0.209747	Healthy	Including MEML=0
Bladder	cTtoAg	WGS	31	0.00142292	0.993939	0.00142292	0.993939	0.993939	0.993939	Healthy	Including MEML=0
Bladder	hTtoGg	WES	133	-0.115714	0.184726	0.0125928	0.885609	0.184726	0.885609	Healthy	Including MEML=0
Blood	gCtoAn	WGS	42			-0.204917	0.217148		0.434297	Healthy	Including MEML=0
Blood	hTtoGg	WGS	42			0.0210027	0.900398		0.900398	Healthy	Including MEML=0
Blood	tgCtoA	WGS	42			-0.204917	0.217148		0.868594	Healthy	Including MEML=0
Bone marrow	hTtoGg	WGS	19			0.527783	0.0431656		0.15108	Healthy	Including MEML=0
Brain	aCtoTy	WGS	87			0.148152	0.170858		0.170858	Healthy	Including MEML=0
Brain	cTtoAg	WGS	87			0.106207	0.327544		0.745862	Healthy	Including MEML=0
Brain	gCtoAn	WGS	87			-0.167476	0.121023		0.434297	Healthy	Including MEML=0
Brain	hTtoGg	WGS	87			-0.259564	0.0151908		0.106335	Healthy	Including MEML=0
Breast	gCtoAn	WGS	31			0.0306372	0.870039		0.936617	Healthy	Including MEML=0
Breast	hTtoGg	WGS	31			0.285947	0.118896		0.277425	Healthy	Including MEML=0
Breast	tgCtoA	WGS	31			0.0306372	0.870039		0.870039	Healthy	Including MEML=0
Colon	cTtoAg	WGS	73	0.0717214	0.561096	0.0190124	0.877698	0.748128	0.993939	Healthy	Including MEML=0
Colon	gCtoAn	WGS	73	-0.109316	0.374869	0.00982547	0.936617	0.412388	0.936617	Healthy	Including MEML=0
Colon	tgCtoA	WGS	73			0.0759189	0.538339		0.870039	Healthy	Including MEML=0
Dermis	gCtoAn	WGS	232			-0.0756409	0.707674		0.936617	Healthy	Including MEML=0
Liver	cTtoAg	WES	5	0	1	0.447214	0.450185	1	0.450185	Healthy	Including MEML=0
Liver	cTtoAg	WGS	36	0.190145	0.314206	0.415575	0.0223787	0.748128	0.111893	Healthy	Including MEML=0
Liver	gCtoAn	WGS	36			0.281507	0.131803		0.434297	Healthy	Including MEML=0
Liver	tgCtoA	WGS	36			0.0339605	0.8586		0.870039	Healthy	Including MEML=0
Lung	cTtoAg	WGS	29	0.152551	0.429518	0.146735	0.447517	0.748128	0.745862	Healthy	Including MEML=0
Lung	gCtoAn	WGS	29	-0.158211	0.412388	0.2384	0.212984	0.412388	0.434297	Healthy	Including MEML=0
Lung	hTtoGg	WGS	29			-0.032057	0.86888		0.900398	Healthy	Including MEML=0
Small intestine	gCtoAn	WGS	40			-0.0809275	0.638927		0.936617	Healthy	Including MEML=0
Small intestine	hTtoGg	WGS	40			0.162776	0.342858		0.480002	Healthy	Including MEML=0
Testis	hTtoGg	WGS	16			0.371154	0.173193		0.303087	Healthy	Including MEML=0
Colon	gCtoAn	WGS	9	0.0263411	0.946369	-0.142261	0.715032	0.946369	0.715032	Crohn’s disease	Excluding MEML=0
Colon	gCtoAn	WGS	20	-0.0197493	0.934136	0.089778	0.706613	0.946369	0.715032	Ulcerative colitis	Excluding MEML=0
Liver	cTtoAg	WGS	7	-0.256136	0.579292	-0.392857	0.395635	0.783333	0.783333	Alcoholic Cirrhosis	Excluding MEML=0
Liver	cTtoAg	WGS	4			0.4	0.75		0.783333	Non-Alcoholic Cirrhosis	Excluding MEML=0
Lung	cTtoAg	WGS	5	-0.2	0.783333	-0.2	0.783333	0.783333	0.783333	COPD	Excluding MEML=0
Lung	gCtoAn	WGS	5			0.8	0.133333		0.4	COPD	Excluding MEML=0
Lung	hTtoGg	WGS	4	-0.258199	0.741801	-0.4	0.75	0.741801	0.75	COPD	Excluding MEML=0
Brain	cTtoAg	WGS	18			-0.398182	0.101721		0.508603	Alzheimer's disease	Including MEML=0
Colon	gCtoAn	WGS	17	0.343853	0.176568	0.349348	0.169301	0.353137	0.225734	Crohn’s disease	Including MEML=0
Colon	hTtoGg	WGS	17			0.0255626	0.922421		0.95	Crohn’s disease	Including MEML=0
Colon	gCtoAn	WGS	28	0.0439644	0.824206	0.137814	0.484338	0.824206	0.484338	Ulcerative colitis	Including MEML=0
Liver	cTtoAg	WGS	9	-0.0990148	0.79993	0.092051	0.813794	0.79993	0.813794	Alcoholic Cirrhosis	Including MEML=0
Liver	cTtoAg	WGS	5	-0.362738	0.548486	-0.362738	0.548486	0.79993	0.813794	NASH	Including MEML=0
Liver	cTtoAg	WGS	5			0.2	0.783333		0.813794	Non-Alcoholic Cirrhosis	Including MEML=0
Lung	cTtoAg	WGS	5	-0.2	0.783333	-0.2	0.783333	0.79993	0.813794	COPD	Including MEML=0
Lung	gCtoAn	WGS	5			0.8	0.133333		0.225734	COPD	Including MEML=0
Lung	hTtoGg	WGS	5	0	1	0.1	0.95	1	0.95	COPD	Including MEML=0
Small intestine	gCtoAn	WGS	6			0.941124	0.00509754		0.0203902	Coeliac	Including MEML=0
Small intestine	tgCtoA	WGS	6			0.394665	0.438739		0.438739	Coeliac	Including MEML=0

## Sheet: S9c
P-values from Wilcoxon Rank Sum test for indicated motif MEML for every disease tissue against its healthy counterpart with FDR correction.
Tissue	Motif	Unique_ID	Disease1	Disease2	P.value	FDR
Brain	cTtoAg	SMSDB04	Healthy	Cockayne syndrome	0.598161	0.765594
Brain	cTtoAg	SMSDB04	Healthy	Xeroderma Pigmentosum	0.765594	0.765594
Brain	cTtoAg	SMSDB33	Healthy	Alzheimer's disease	0.944415	0.944415
Colon	cTtoAg	SMSDB32	Healthy	Crohn’s disease	0.433628	0.433628
Colon	cTtoAg	SMSDB32	Healthy	Ulcerative colitis	0.309702	0.433628
Colon	gCtoAn	SMSDB32	Healthy	Crohn’s disease	0.145532	0.218299
Colon	gCtoAn	SMSDB32	Healthy	Ulcerative colitis	0.0011467	0.00344011
Colon	gCtoAn	SMSDB32	Crohn’s disease	Ulcerative colitis	0.255217	0.255217
Colon	hTtoGg	SMSDB32	Healthy	Crohn’s disease	0.0832075	0.166415
Colon	hTtoGg	SMSDB32	Crohn’s disease	Ulcerative colitis	0.215886	0.215886
Colon	tgCtoA	SMSDB32	Healthy	Crohn’s disease	0.433628	0.433628
Colon	tgCtoA	SMSDB32	Healthy	Ulcerative colitis	0.309702	0.433628
Liver	cTtoAg	SMSDB25	Healthy	Alcoholic Cirrhosis	0.0228001	0.114001
Liver	cTtoAg	SMSDB25	Alcoholic Cirrhosis	NASH	0.480177	0.600221
Liver	cTtoAg	SMSDB25	Alcoholic Cirrhosis	PSC	0.171857	0.429643
Liver	cTtoAg	SMSDB25	Healthy	NASH	0.268382	0.447303
Liver	cTtoAg	SMSDB25	NASH	PSC	0.605577	0.605577
Liver	cTtoAg	SMSDB37	Healthy	Alcoholic Cirrhosis	0.285714	0.285714
Liver	cTtoAg	SMSDB37	Healthy	Non-Alcoholic Cirrhosis	0.0952381	0.142857
Liver	cTtoAg	SMSDB37	Alcoholic Cirrhosis	Non-Alcoholic Cirrhosis	0.0634921	0.142857
Liver	gCtoAn	SMSDB37	Healthy	Alcoholic Cirrhosis	0.502335	0.502335
Liver	gCtoAn	SMSDB37	Healthy	Non-Alcoholic Cirrhosis	0.423711	0.502335
Liver	tgCtoA	SMSDB37	Healthy	Alcoholic Cirrhosis	0.502335	0.502335
Liver	tgCtoA	SMSDB37	Healthy	Non-Alcoholic Cirrhosis	0.423711	0.502335
Lung	cTtoAg	SMSDB44	Healthy	COPD	0.00836979	0.00836979
Lung	gCtoAn	SMSDB44	Healthy	COPD	0.00700802	0.00700802
Lung	hTtoGg	SMSDB44	Healthy	COPD	0.0148359	0.0148359
Small intestine	gCtoAn	SMSDB08	Healthy	Coeliac	0.115918	0.115918
Small intestine	hTtoGg	SMSDB08	Healthy	Coeliac	0.726286	0.726286
Small intestine	tgCtoA	SMSDB08	Healthy	Coeliac	2.81668e-05	2.81668e-05
