# Supplementary material for: Motif-Centered Analyses Reveal Universal and Tissue-Specific Mutagenic Mechanisms Operating in the Human Body
Source: bioRxiv. 2026 May 10:2025.10.07.681015. Preprint. [Version 4] doi: 10.1101/2025.10.07.681015 (PMC12934804; doi:10.1101/2025.10.07.681015)
Supplement: Supplement 1 [file media-1.zip › Supplementary_table_S10.xlsx]

## Sheet: Legend
Supplemental table S10
UV mutational motif in normal healthy samples. Contains numeric values underlying Figure 8.
The sheets in this file are as follows:
S10a	Contribution of yCn (yCn→yTn) MEML in total CG-pair mutations detected in a tissue type.
S10b	yCn (yCn→yTn), nTt (nTt→nCt), and rCg (rCg→rTg) motif enrichment and MEML count for all 10,625 normal healthy samples.
S10c	Spearman correlation of nTt (nTt→nCt), and rCg (rCg→rTg) MEML versus yCn (yCn→yTn) MEML in tissues with yCn (yCn→yTn) detected, including P value, P value following Benjamini-Hochberg Correction, and analysis parameters.
S10d	Mean and median yCn (yCn→yTn) and nTt (nTt→nCt) motif MEML count for 40 donors with known age and tissue samples with yCn (yCn→yTn) motif detected .
S10e	Spearman correlation between donor age and mean yCn (yCn→yTn) and nTt (nTt→nCt) MEML, including P value, P value following Benjamini-Hochberg Correction, and analysis parameters. Correlation between donor age and median MEML was also calculated, but not plotted.

## Sheet: S10a
Contribution of yCn (yCn→yTn) MEML in total CG-pair mutations detected in a tissue type.
Tissue	Experiment	Total CG mutation Count	Total yCn MEML	MEML yCn (% of total mutations in CG pairs)
Adipose tissue	WGS	3362	0	0
Appendix	WGS	66305	0	0
Bladder	WGS	94447	5202	5.50785
Blood	WGS	908686	2730	0.300434
Bone marrow	WGS	803118	0	0
Brain	WGS	137602	0	0
Breast	WGS	46280	0	0
Colon	WGS	919729	0	0
Dermis	WGS	983087	219752	22.3533
Epidermis	WGS	17936	4203	23.4333
Esophagus	WGS	14398	0	0
Heart	WGS	1632	0	0
Kidney	WGS	8096	0	0
Liver	WGS	128832	0	0
Lung	WGS	339589	6303	1.85607
Pancreas	WGS	6191	0	0
Placenta	WGS	15386	0	0
Prostate	WGS	14245	0	0
Small intestine	WGS	611917	0	0
Spleen	WGS	72567	195	0.268717
Stomach	WGS	7969	0	0
Testis	WGS	14702	0	0
Thyroid	WGS	2757	0	0
Tonsil	WGS	9395	0	0
Bladder	WES	25812	1630	6.31489
Colon	WES	8178	0	0
Epidermis	WES	46085	14292	31.0123
Esophagus	WES	4444	0	0
Liver	WES	8501	0	0
Lung	WES	2348	0	0
Pancreas	WES	1892	0	0
Rectum	WES	6164	0	0
Small intestine	WES	5296	0	0
Stomach	WES	8607	0	0

## Sheet: S10b
yCn (yCn→yTn), nTt (nTt→nCt), and rCg (rCg→rTg) motif enrichment and MEML count for all 10,625 normal healthy samples.
Sample	Tissue	Experiment	Age	yCn_MEML	nTt_MEML	rCg_MEML	yCn_Enrichment	nTt_Enrichment	rCg_Enrichment
PD28690gu_AG1_AT_L1	Adipose tissue	WGS	78	0	0	57	0.887633	0.895263	7.66648
PD28690gu_AG1_AT_L2	Adipose tissue	WGS	78	0	0	70	0.870758	1.00339	8.31293
PD28690gu_AG1_AT_L3	Adipose tissue	WGS	78	0	0	78	0.908107	0.931065	7.18142
PD28690gu_AG1_AT_L4	Adipose tissue	WGS	78	0	0	86	0.908827	0.81784	7.10859
PD28690gu_AG1_AT_L5	Adipose tissue	WGS	78	0	0	35	0.951786	0.960458	7.83447
PD28690bv_APP_4_A7	Appendix	WGS	78	0	59	1210	0.797905	1.25999	9.04906
PD28690bv_APP_4_A8	Appendix	WGS	78	0	79	879	0.760313	1.33911	8.51508
PD28690bv_APP_4_C7	Appendix	WGS	78	0	48	1103	0.808842	1.21481	8.96449
PD28690bv_APP1_C3	Appendix	WGS	78	0	53	1066	0.781127	1.22813	8.92444
PD28690bv_APP1_F2	Appendix	WGS	78	0	41	1179	0.78876	1.18474	9.10553
PD28690bv_APP1_G3	Appendix	WGS	78	0	0	1320	0.775077	1.09555	9.37216
PD28690bw_APP_3_A1	Appendix	WGS	78	0	44	726	0.771209	1.29694	9.34471
PD28690bw_APP_3_B2	Appendix	WGS	78	0	0	887	0.823274	1.08381	9.10194
PD28690bw_APP_3_C4	Appendix	WGS	78	0	0	647	0.835432	1.07245	8.87341
PD28690bw_APP_3_D1	Appendix	WGS	78	0	29	1158	0.772029	1.14147	9.23859
PD28690bw_APP_3_D2	Appendix	WGS	78	0	21	767	0.770369	1.16262	9.29685
PD28690bw_APP_3_D4	Appendix	WGS	78	0	35	443	0.862616	1.26119	8.48717
PD28690bw_APP_3_D5	Appendix	WGS	78	0	25	1119	0.774305	1.13084	9.3489
PD28690bw_APP_3_F2	Appendix	WGS	78	0	0	655	0.783468	1.10761	9.37927
PD28690bw_APP_3_F3	Appendix	WGS	78	0	23	1098	0.777285	1.11715	9.20794
PD28690bw_APP_3_F4	Appendix	WGS	78	0	0	802	0.784999	1.10087	9.04389
PD28690bw_APP_3_G3	Appendix	WGS	78	0	35	731	0.810939	1.21122	8.79152
PD28690bw_APP_3_G4	Appendix	WGS	78	0	0	860	0.756885	0.979623	9.05747
PD28690bw_APP_3_H3	Appendix	WGS	78	0	0	748	0.804036	1.05255	9.33012
PD28690bw_APP_3_H4	Appendix	WGS	78	0	26	690	0.837084	1.17097	8.77649
C02_61F_b09_lo0017	Bladder	WGS	61	0	0	51	1.08957	0.732695	3.46559
C02_61F_b10_lo0016	Bladder	WGS	61	45	0	117	1.07422	0.82978	4.70136
C02_61F_b10_lo0044	Bladder	WGS	61	291	0	108	1.29915	0.749218	3.18154
C03_67M_b08_lo0001	Bladder	WGS	67	89	0	83	1.13823	0.745857	3.54043
C03_67M_b08_lo0030	Bladder	WGS	67	98	0	68	1.15589	0.778133	3.10641
C03_67M_b08_lo0037	Bladder	WGS	67	106	0	112	1.11354	0.698198	3.32827
C04_72M_b01_lo0006	Bladder	WGS	72	98	0	109	1.13652	0.752021	4.01357
C04_72M_b01_lo0009	Bladder	WGS	72	0	0	105	1.06048	0.754097	4.04719
C04_72M_b05_lo0008	Bladder	WGS	72	43	0	97	1.09273	0.750244	5.24444
C04_72M_b06_lo0003	Bladder	WGS	72	0	0	56	1.09611	0.752535	5.40426
C04_72M_b06_lo0040	Bladder	WGS	72	42	0	62	1.11301	0.769023	4.28198
C04_72M_b07_lo0006	Bladder	WGS	72	0	0	63	1.05454	0.756818	5.23211
C04_72M_b07_lo0033	Bladder	WGS	72	63	0	80	1.14576	0.661542	4.86559
C04_72M_b10_lo0039	Bladder	WGS	72	505	0	63	1.45206	0.767774	2.25113
C05_75M_b10_lo0029	Bladder	WGS	75	0	0	92	1.04098	0.878899	5.91651
T01_25F_b04_lo0010	Bladder	WGS	25	0	0	21	1.01541	0.71211	4.74512
T01_25F_b04_lo0022	Bladder	WGS	25	0	0	21	0.9425	0.835179	7.98529
T02_35F_b05_lo0015	Bladder	WGS	35	0	0	10	1.03724	1.05944	5.53349
T02_35F_b05_lo0045	Bladder	WGS	35	0	0	24	1.05138	1.01359	6.35419
T03_53F_b08_lo0056	Bladder	WGS	53	154	0	87	1.17398	0.737845	3.04025
T03_53F_b08_lo0067	Bladder	WGS	53	122	0	73	1.21733	0.70569	3.64195
T03_53F_b08_lo0076	Bladder	WGS	53	183	0	92	1.1947	0.69112	3.04215
T03_53F_b08_lo0111	Bladder	WGS	53	141	0	107	1.18365	0.679692	3.91903
T03_53F_b08_lo0122	Bladder	WGS	53	104	0	77	1.14771	0.693502	3.22929
T04_55M_b01_lo0006	Bladder	WGS	55	116	0	25	1.39235	0.782707	2.73628
T04_55M_b05_lo0010	Bladder	WGS	55	40	0	61	1.10513	0.803019	4.14219
T04_55M_b05_lo0014	Bladder	WGS	55	71	0	90	1.11234	0.710138	4.19457
T05_58M_b01_lo0004	Bladder	WGS	58	26	0	34	1.14145	0.702177	4.23263
T05_58M_b01_lo0007	Bladder	WGS	58	0	0	71	1.05221	0.834734	5.31371
T06_59M_b01_lo0091	Bladder	WGS	59	0	0	33	1.02089	0.809285	5.42046
T06_59M_b01_lo0114	Bladder	WGS	59	0	0	41	1.12291	0.77797	5.29073
T06_59M_b01_lo0115	Bladder	WGS	59	19	0	16	1.21186	0.714008	4.2604
T07_59M_b01_lo0003	Bladder	WGS	59	0	0	50	1.05058	0.823996	4.29773
T07_59M_b01_lo0038	Bladder	WGS	59	418	0	45	1.46699	0.879182	2.05918
T08_61F_b01_lo0008	Bladder	WGS	61	317	0	19	1.50061	0.891166	1.61079
T08_61F_b01_lo0015	Bladder	WGS	61	0	0	22	1.05603	0.945935	4.06676
T08_61F_b01_lo0028	Bladder	WGS	61	0	0	16	0.981584	0.827292	5.4382
T08_61F_b01_lo0035	Bladder	WGS	61	223	0	0	1.55716	0.869981	1.11235
T08_61F_b01_lo0048	Bladder	WGS	61	307	0	0	1.57199	0.893652	0.73062
T08_61F_b01_lo0054	Bladder	WGS	61	0	0	5	1.07527	1.10712	2.78343
T08_61F_b01_lo0056	Bladder	WGS	61	0	0	22	0.907302	0.817465	5.4292
T08_61F_b01_lo0071	Bladder	WGS	61	0	0	24	1.0739	1.29325	4.6365
T08_61F_b01_lo0076	Bladder	WGS	61	35	0	34	1.15065	0.974166	3.99863
T08_61F_b01_lo0079	Bladder	WGS	61	0	0	23	1.05706	1.03541	4.45598
T08_61F_b01_lo0084	Bladder	WGS	61	0	0	0	0.466991	1.39162	6.34559
T08_61F_b01_lo0091	Bladder	WGS	61	0	0	23	0.989321	0.929944	4.31959
T08_61F_b01_lo0154	Bladder	WGS	61	0	0	38	0.932747	1.0401	4.11583
T08_61F_b01_lo0181	Bladder	WGS	61	216	0	0	1.5159	1.12533	1.22016
T08_61F_b01_lo0183	Bladder	WGS	61	303	0	22	1.45731	0.91854	1.66801
T08_61F_b02_lo0046	Bladder	WGS	61	274	0	18	1.49738	0.921083	1.71998
T08_61F_b02_lo0201	Bladder	WGS	61	0	0	37	1.07892	0.875622	3.9432
T08_61F_b02_lo0238	Bladder	WGS	61	87	0	23	1.27828	0.882782	2.40295
T09_61M_b02_lo0027	Bladder	WGS	61	0	0	32	1.07998	0.860459	5.64182
T09_61M_b05_lo0008	Bladder	WGS	61	47	0	30	1.2863	0.615684	4.56771
T10_68F_b01_lo0012	Bladder	WGS	68	0	0	74	1.00597	0.887627	6.051
T10_68F_b01_lo0035	Bladder	WGS	68	0	0	71	1.03266	0.827632	5.65812
T11_69F_b02_lo0006	Bladder	WGS	69	0	0	135	0.91284	0.981709	7.25275
T11_69F_b05_lo0026	Bladder	WGS	69	0	0	43	1.03115	0.753378	5.39882
T11_69F_b05_lo0028	Bladder	WGS	69	0	0	41	1.03244	0.776795	4.88115
T11_69F_b05_lo0086	Bladder	WGS	69	0	0	48	0.978906	0.824861	4.59536
T12_70M_b01_lo0030	Bladder	WGS	70	76	0	52	1.14602	0.817276	3.04749
T12_70M_b03_lo0034	Bladder	WGS	70	0	0	61	1.09586	0.778321	4.27731
T13_71F_b06_lo0023	Bladder	WGS	71	0	0	72	1.04308	0.854474	4.49395
T13_71F_b06_lo0025	Bladder	WGS	71	199	0	65	1.27688	0.87403	2.78822
T13_71F_b09_lo0004	Bladder	WGS	71	0	0	90	0.957703	0.905212	5.01187
T14_75F_b01_lo0019	Bladder	WGS	75	52	0	55	1.15002	0.786859	4.33178
T14_75F_b01_lo0036	Bladder	WGS	75	0	0	38	1.05303	0.964054	3.98646
T15_78F_b09_lo0021	Bladder	WGS	78	154	0	63	1.26763	0.812559	3.28147
T15_78F_b09_lo0023	Bladder	WGS	78	0	0	57	1.01051	0.770951	5.21195
T15_78F_b10_lo0023	Bladder	WGS	78	0	0	67	1.04337	0.826408	4.7404
T15_78F_b10_lo0026	Bladder	WGS	78	0	0	41	0.996552	0.775521	5.01887
T15_78F_b10_lo0057	Bladder	WGS	78	86	0	46	1.2125	0.69182	3.23167
T15_78F_b10_lo0058	Bladder	WGS	78	0	0	72	1.04432	0.790572	4.06304
P70U	Bladder	WGS	66	0	0	0	0.661836	5.66667	0
P71U2	Bladder	WGS	33	0	0	0	0.833333		0
P71U3	Bladder	WGS	33	0	0	0	0		0
P71U4	Bladder	WGS	33	0	0	2	0		13.6667
P71U5	Bladder	WGS	33	0	0	0	1.23529		0
P74U	Bladder	WGS	93	0	0	4	1.04329	0.785621	4.40789
P7U1	Bladder	WGS	73	0	0	0	1.21997	0.411459	1.9125
P7U2	Bladder	WGS	73	0	0	4	1.1159	0.736429	4.8828
P7U3	Bladder	WGS	73	0	0	4	1.20403	0.746046	4.3984
P7U4	Bladder	WGS	73	0	0	6	1.13444	0.449188	3.93867
P7U5	Bladder	WGS	73	0	0	0	1.06817	0.467075	4.14362
P7U6	Bladder	WGS	73	0	0	0	1.34839	0.57873	3.2381
PD39461_smoothmuscleU	Bladder	WGS	35	0	0	16	0.6401	0.627018	8.70062
PD39462_smoothmuscleU	Bladder	WGS	78	0	0	18	0.716071	1.04461	8.20796
PD39462_urothelium	Bladder	WGS	78	0	0	0
PD40794_smoothmuscleU	Bladder	WGS	53	0	0	16	0.82609	0.935705	8.02597
PD40842_smoothmuscleU	Bladder	WGS	25	0	0	8	0.745605	1.51782	4.93151
PD40842_urothelium	Bladder	WGS	25	0	0	0
PD40843_smoothmuscleU	Bladder	WGS	69	0	0	31	0.867806	1.20484	7.84456
PD41525_smoothmuscleU	Bladder	WGS	70	0	0	15	0.886967	1.32114	6.64321
PD42031_smoothmuscleU	Bladder	WGS	61	0	0	15	0.789521	0.864213	6.47317
PD28690ch_BL2_CU1_L3_4_D11	Bladder	WGS	78	0	0	0	1.1154	0.423861	2.0458
PD28690ch_BL2_CU2_L3_4_E11	Bladder	WGS	78	33	0	8	1.21111	0.84434	2.03186
PD28690ch_BL2_CU3_L3_4_F11	Bladder	WGS	78	0	0	9	1.16829	0.491748	3.60269
PD28690cm_BL1_CU1_L1_2_A10	Bladder	WGS	78	19	0	0	1.28189	0.712281	2.28316
PD28690cm_BL1_CU2_L1_2_B10	Bladder	WGS	78	0	0	8	1.18562	0.656419	4.36022
PD28690cm_BL1_CU3_L3_4_G10	Bladder	WGS	78	0	0	6	1.28575	0.664624	5.84539
PD28690cm_BL1_CU4_L3_4_H10	Bladder	WGS	78	0	0	5	1.08134	1.03879	2.94054
PD28690ip_U_1_A5	Bladder	WGS	78	0	0	9	0.794603	0.889733	8.3937
PD28690ip_U_1_B5	Bladder	WGS	78	0	0	7	0.586489	0.73563	6.40426
PD28690ip_U_1_C5	Bladder	WGS	78	0	0	8	0.861646	1.00375	4.35382
PD28690ip_U_1_D5	Bladder	WGS	78	0	0	13	0.781442	0.908719	4.79728
340-13	Blood	WGS	55~59	0	0	13	0.790779	0.929136	7.31471
340-14	Blood	WGS	55~59	0	0	7	1.093	1.46315	5.48148
340-15	Blood	WGS	55~59	0	0	10	0.776226	1.27027	7.08405
340-2	Blood	WGS	55~59	0	0	21	1.08181	1.11207	7.73831
340-3	Blood	WGS	55~59	0	0	12	0.820715	0.952452	8.94096
340-4	Blood	WGS	55~59	0	0	8	0.978702	1.46576	6.51875
340-5	Blood	WGS	55~59	0	0	8	0.836778	1.31466	5.09175
347HB1-1	Blood	WGS	55~59	0	0	7	1.01495	1.89657	5.27939
347HB1-10	Blood	WGS	55~59	0	0	19	1.10283	1.24142	8.57303
347HB1-11	Blood	WGS	55~59	0	0	7	0.626482	0.938455	6.93074
347HB1-12	Blood	WGS	55~59	18	0	13	1.31706	1.20979	4.82899
347HB1-13	Blood	WGS	55~59	0	0	8	1.02573	1.6015	8.11646
347HB1-15	Blood	WGS	55~59	0	0	11	0.484239	0	9.66502
347HB1-16	Blood	WGS	55~59	0	0	12	0.839244	0.892308	7.75283
347HB1-18	Blood	WGS	55~59	0	0	37	0.817773	0.731927	10.43
347HB1-19	Blood	WGS	55~59	0	0	10	0.969301	1.69	7.06014
347HB1-2	Blood	WGS	55~59	0	0	13	0.447667	1.41384	10.3987
347HB1-20	Blood	WGS	55~59	0	0	4	0.918005	1.61755	7.94274
347HB1-21	Blood	WGS	55~59	0	0	12	0.640009	1.51208	9.39054
347HB1-22	Blood	WGS	55~59	0	0	6	0.927744	1.66068	5.04256
347HB1-23	Blood	WGS	55~59	0	0	5	0.933086	0.912454	7.63846
347HB1-25	Blood	WGS	55~59	0	0	12	0.721454	1.38155	6.74154
347HB1-27	Blood	WGS	55~59	0	0	16	0.610595	1.19561	8.59053
347HB1-3	Blood	WGS	55~59	0	0	6	0.92414	1.02564	5.71721
347HB1-4	Blood	WGS	55~59	0	0	12	0.819868	0.701381	10.4045
347HB1-5	Blood	WGS	55~59	0	0	13	0.913468	0.756815	10.1222
347HB1-6	Blood	WGS	55~59	37	0	15	1.42097	1.05455	5.28549
347HB1-7	Blood	WGS	55~59	0	0	11	1.01423	1.04063	7.2963
347HB1-8	Blood	WGS	55~59	0	0	16	0.82159	1.80992	8.54708
347HB1-9	Blood	WGS	55~59	0	0	4	0.839863	2.59821	4.82051
348HB2-1	Blood	WGS	55~59	0	0	14	0.857835	1.72271	7.16286
348HB2-10	Blood	WGS	55~59	0	0	14	0.691569	1.34402	11.0675
348HB2-11	Blood	WGS	55~59	0	0	4	1.08668	0.369178	3.94512
348HB2-12	Blood	WGS	55~59	0	0	7	0.66133	0.557145	5.81731
348HB2-13	Blood	WGS	55~59	0	0	14	0.700059	1.26409	6.63922
348HB2-14	Blood	WGS	55~59	0	0	31	0.634727	0.885893	9.74264
348HB2-15	Blood	WGS	55~59	0	0	18	0.942507	1.08148	7.84951
348HB2-16	Blood	WGS	55~59	0	0	25	0.768706	1.00831	9.95957
348HB2-17	Blood	WGS	55~59	0	0	14	0.555075	1.10219	11.4115
348HB2-18	Blood	WGS	55~59	0	0	10	0.95098	1.04597	5.70588
348HB2-19	Blood	WGS	55~59	0	0	12	0.861996	1.50708	6.04938
348HB2-2	Blood	WGS	55~59	0	0	12	0.711709	2.07579	8.63103
348HB2-20	Blood	WGS	55~59	0	0	11	0.826298	0.965344	7.11475
348HB2-21	Blood	WGS	55~59	0	0	5	1.01629	1.04744	4.26755
348HB2-22	Blood	WGS	55~59	0	0	9	0.765054	1.69506	5.47262
348HB2-24	Blood	WGS	55~59	0	0	8	1.00732	0.38169	6.27438
348HB2-3	Blood	WGS	55~59	0	0	25	0.827738	0.49112	10.5656
348HB2-4	Blood	WGS	55~59	0	0	5	1.01705	0.949567	3.9279
348HB2-5	Blood	WGS	55~59	0	0	31	0.907981	0.770963	7.92847
348HB2-6	Blood	WGS	55~59	0	0	9	1.08373	1.19199	7.06959
348HB2-7	Blood	WGS	55~59	0	0	11	0.957536	0.903431	6.57408
348HB2-8	Blood	WGS	55~59	0	0	6	0.908427	1.04086	5.00967
348HB2-9	Blood	WGS	55~59	0	0	10	0.829271	0.306047	10.1731
HAP1_D_PB_MPP1	Blood	WGS		0	0	43	0.916781	1.07804	5.89897
HAP1_D_PB_MPP2	Blood	WGS		0	0	38	0.888007	1.05479	4.62481
HAP2_D_PB_MPP1	Blood	WGS		0	0	44	0.77675	1.13127	5.44327
HAP2_D_PB_MPP2	Blood	WGS		0	0	50	0.791786	1.23913	5.92473
HAP2_D_PB_MPP3	Blood	WGS		0	0	40	0.839022	1.24432	5.22806
BMH1_TG001_3_P11_A01	Blood	WGS	63	0	0	78	0.834013	0.892014	6.82442
BMH1_TG001_3_P11_A02	Blood	WGS	63	0	0	83	0.875381	1.05113	5.83172
BMH1_TG001_3_P11_A03	Blood	WGS	63	0	0	82	0.856285	1.28426	6.46206
BMH1_TG001_3_P11_A04	Blood	WGS	63	0	0	66	0.802846	1.09804	6.35743
BMH1_TG001_3_P11_A05	Blood	WGS	63	0	0	53	0.835358	1.172	5.03254
BMH1_TG001_3_P11_A06	Blood	WGS	63	0	0	66	0.772151	1.23888	6.13406
BMH1_TG001_3_P11_A07	Blood	WGS	63	0	0	65	0.802793	1.0755	5.56874
BMH1_TG001_3_P11_A08	Blood	WGS	63	0	0	77	0.800098	1.1048	5.9746
BMH1_TG001_3_P11_A09	Blood	WGS	63	0	0	67	0.801851	1.33243	6.47939
BMH1_TG001_3_P11_A10	Blood	WGS	63	0	0	51	0.827694	0.995203	5.96062
BMH1_TG001_3_P11_A11	Blood	WGS	63	0	0	54	0.792894	0.828119	5.02825
BMH1_TG001_3_P11_A12	Blood	WGS	63	0	0	79	0.697069	1.13359	7.30648
BMH1_TG001_3_P11_B01	Blood	WGS	63	0	0	50	0.86164	1.03293	6.12343
BMH1_TG001_3_P11_B02	Blood	WGS	63	0	0	55	0.840374	1.12096	5.96053
BMH1_TG001_3_P11_B03	Blood	WGS	63	0	0	74	0.819497	1.1077	5.70015
BMH1_TG001_3_P11_B04	Blood	WGS	63	0	0	72	0.868985	1.19144	6.37551
BMH1_TG001_3_P11_B05	Blood	WGS	63	0	0	66	0.795112	1.2611	6.54051
BMH1_TG001_3_P11_B06	Blood	WGS	63	0	0	42	0.815938	0.949166	4.61774
BMH1_TG001_3_P11_B08	Blood	WGS	63	0	0	83	0.814739	0.975061	6.71943
BMH1_TG001_3_P11_B09	Blood	WGS	63	0	0	67	0.895094	1.34047	6.24963
BMH1_TG001_3_P11_B10	Blood	WGS	63	0	0	65	0.828561	0.869965	5.18185
BMH1_TG001_3_P11_B11	Blood	WGS	63	0	0	55	0.87861	0.956672	5.36006
BMH1_TG001_3_P11_B12	Blood	WGS	63	0	0	56	0.851164	1.18867	5.85811
BMH1_TG001_3_P11_C01	Blood	WGS	63	0	0	65	0.847327	1.04389	6.50206
BMH1_TG001_3_P11_C02	Blood	WGS	63	0	0	67	0.777373	1.32064	6.56834
BMH1_TG001_3_P11_C03	Blood	WGS	63	0	0	66	0.878492	0.879083	5.40029
BMH1_TG001_3_P11_C04	Blood	WGS	63	0	0	59	0.769791	1.09065	6.5866
BMH1_TG001_3_P11_C05	Blood	WGS	63	0	0	69	0.712334	1.00103	6.9684
BMH1_TG001_3_P11_C06	Blood	WGS	63	0	0	66	0.756171	1.31893	5.87511
BMH1_TG001_3_P11_C07	Blood	WGS	63	0	0	67	0.759016	1.21547	6.7018
BMH1_TG001_3_P11_C08	Blood	WGS	63	0	0	64	0.820425	1.2931	5.70697
BMH1_TG001_3_P11_C09	Blood	WGS	63	0	0	57	0.804596	1.14357	5.38003
BMH1_TG001_3_P11_C10	Blood	WGS	63	0	0	74	0.805621	1.05004	5.95327
BMH1_TG001_3_P11_C11	Blood	WGS	63	0	0	72	0.832837	1.28601	5.01004
BMH1_TG001_3_P11_C12	Blood	WGS	63	0	0	58	0.806878	1.08442	5.83929
BMH1_TG001_3_P11_D01	Blood	WGS	63	0	0	47	0.815075	1.43568	5.5012
BMH1_TG001_3_P11_D02	Blood	WGS	63	0	0	61	0.83811	1.21204	6.14386
BMH1_TG001_3_P11_D03	Blood	WGS	63	0	0	84	0.773547	0.962965	6.16218
BMH1_TG001_3_P11_D04	Blood	WGS	63	0	0	66	0.873316	0.966037	5.71651
BMH1_TG001_3_P11_D05	Blood	WGS	63	0	0	63	0.932008	1.18243	5.27937
BMH1_TG001_3_P11_D06	Blood	WGS	63	0	0	56	0.952167	1.33224	5.60929
BMH1_TG001_3_P11_D07	Blood	WGS	63	0	0	87	0.682357	1.07552	7.21333
BMH1_TG001_3_P11_D08	Blood	WGS	63	0	0	59	0.819681	1.04216	7.28821
BMH1_TG001_3_P11_D09	Blood	WGS	63	0	0	74	0.815563	1.01844	6.5196
BMH1_TG001_3_P11_D10	Blood	WGS	63	0	0	64	0.822946	1.10527	6.25315
BMH1_TG001_3_P11_D11	Blood	WGS	63	0	0	54	0.875657	1.12453	5.91076
BMH1_TG001_3_P11_D12	Blood	WGS	63	0	0	52	0.808071	0.988649	5.53296
BMH1_TG001_3_P11_E01	Blood	WGS	63	0	0	66	0.864661	1.0241	5.90002
BMH1_TG001_3_P11_E02	Blood	WGS	63	0	0	58	0.773682	0.954417	6.14784
BMH1_TG001_3_P11_E03	Blood	WGS	63	0	0	85	0.811573	0.993643	6.53516
BMH1_TG001_3_P11_E04	Blood	WGS	63	0	0	53	0.863154	1.24739	4.95004
BMH1_TG001_3_P11_E05	Blood	WGS	63	0	0	85	0.814798	0.931107	7.32815
BMH1_TG001_3_P11_E06	Blood	WGS	63	0	0	62	0.821949	0.945508	5.98401
BMH1_TG001_3_P11_E07	Blood	WGS	63	0	0	79	0.77653	0.960447	6.81567
BMH1_TG001_3_P11_E08	Blood	WGS	63	0	0	50	0.851348	0.821581	4.82163
BMH1_TG001_3_P11_E09	Blood	WGS	63	0	0	64	0.824551	1.10052	5.57593
BMH1_TG001_3_P11_E10	Blood	WGS	63	0	0	51	0.882532	1.10244	7.29671
BMH1_TG001_3_P11_E11	Blood	WGS	63	0	0	64	0.835764	1.07644	5.83431
BMH1_TG001_3_P11_E12	Blood	WGS	63	0	0	60	0.751566	1.14462	6.28991
BMH1_TG001_3_P11_F01	Blood	WGS	63	0	0	54	0.833062	1.21277	5.73116
BMH1_TG001_3_P11_F02	Blood	WGS	63	0	0	65	0.754439	1.14963	5.75151
BMH1_TG001_3_P11_F03	Blood	WGS	63	0	0	68	0.715092	0.998828	6.37156
BMH1_TG001_3_P11_F04	Blood	WGS	63	0	0	78	0.776135	1.16501	6.80611
BMH1_TG001_3_P11_F05	Blood	WGS	63	0	0	85	0.858318	1.05873	6.4944
BMH1_TG001_3_P11_F06	Blood	WGS	63	0	0	70	0.838651	1.10915	5.52086
BMH1_TG001_3_P11_F07	Blood	WGS	63	0	0	73	0.769139	0.967526	6.83682
BMH1_TG001_3_P11_F08	Blood	WGS	63	0	0	75	0.799404	0.759334	6.44851
BMH1_TG001_3_P11_F09	Blood	WGS	63	0	0	79	0.83581	1.25388	6.63384
BMH1_TG001_3_P11_F10	Blood	WGS	63	0	0	70	0.774643	1.12553	6.43127
BMH1_TG001_3_P11_F11	Blood	WGS	63	0	0	55	0.842819	1.14077	5.34092
BMH1_TG001_3_P11_F12	Blood	WGS	63	0	0	62	0.85614	1.21668	5.27625
BMH1_TG001_3_P11_G01	Blood	WGS	63	0	0	73	0.782361	0.947962	6.63345
BMH1_TG001_3_P11_G02	Blood	WGS	63	0	0	62	0.875944	1.07626	5.49136
BMH1_TG001_3_P11_G03	Blood	WGS	63	0	0	76	0.793733	1.09466	6.21759
BMH1_TG001_3_P11_G04	Blood	WGS	63	0	0	36	0.800101	1.29105	4.39821
BMH1_TG001_3_P11_G05	Blood	WGS	63	0	0	67	0.856231	1.01141	6.18755
BMH1_TG001_3_P11_G06	Blood	WGS	63	0	0	69	0.817262	1.16056	6.64911
BMH1_TG001_3_P11_G07	Blood	WGS	63	0	0	67	0.886585	0.969424	5.75163
BMH1_TG001_3_P11_G08	Blood	WGS	63	0	0	58	0.756924	1.0798	6.11547
BMH1_TG001_3_P11_G09	Blood	WGS	63	0	0	81	0.830535	1.00496	6.13056
BMH1_TG001_3_P11_G10	Blood	WGS	63	0	0	64	0.75091	1.14735	7.08073
BMH1_TG001_3_P11_G11	Blood	WGS	63	0	0	74	0.861119	1.03865	6.46625
BMH1_TG001_3_P11_G12	Blood	WGS	63	0	0	31	0.834207	1.25623	4.73202
BMH1_TG001_3_P11_H01	Blood	WGS	63	0	0	76	0.803211	1.06847	6.65329
BMH1_TG001_3_P11_H02	Blood	WGS	63	0	0	91	0.834433	0.972406	6.8236
BMH1_TG001_3_P11_H03	Blood	WGS	63	0	0	46	0.886364	1.07707	5.15787
BMH1_TG001_3_P11_H04	Blood	WGS	63	0	0	84	0.885394	1.26332	5.66728
BMH1_TG001_3_P11_H05	Blood	WGS	63	0	0	57	0.841207	1.16036	6.31199
BMH1_TG001_3_P11_H06	Blood	WGS	63	0	0	65	0.831516	1.09388	6.22503
BMH1_TG001_3_P11_H07	Blood	WGS	63	0	0	61	0.736791	0.944488	5.41832
BMH1_TG001_3_P11_H08	Blood	WGS	63	0	0	71	0.712375	1.07451	7.10973
BMH1_TG001_3_P11_H09	Blood	WGS	63	0	0	74	0.826117	0.927332	5.68979
BMH1_TG001_3_P11_H10	Blood	WGS	63	0	0	73	0.744854	0.858487	5.84468
BMH1_TG001_3_P11_H11	Blood	WGS	63	0	0	82	0.780232	0.852502	6.74357
BMH1_TG001_3_P11_H12	Blood	WGS	63	0	0	54	0.865603	0.989245	5.67857
BMH1_TG001_3_P12_A01	Blood	WGS	63	0	0	74	0.703128	1.01706	6.538
BMH1_TG001_3_P12_A02	Blood	WGS	63	0	0	86	0.814788	0.967611	6.2249
BMH1_TG001_3_P12_A03	Blood	WGS	63	0	0	28	0.920193	1.18517	4.54434
BMH1_TG001_3_P12_A04	Blood	WGS	63	0	0	45	0.831856	1.14922	6.16233
BMH1_TG001_3_P12_A05	Blood	WGS	63	0	0	77	0.799385	1.16524	6.52059
BMH1_TG001_3_P12_A06	Blood	WGS	63	0	0	90	0.832804	1.02544	6.07412
BMH1_TG001_3_P12_A07	Blood	WGS	63	0	0	80	0.877763	1.06973	5.25304
BMH1_TG001_3_P12_A08	Blood	WGS	63	0	0	31	0.884124	1.37044	4.73067
BMH1_TG001_3_P12_A09	Blood	WGS	63	0	0	75	0.823267	1.06004	5.98866
BMH1_TG001_3_P12_A10	Blood	WGS	63	0	0	56	0.888837	0.942313	5.33085
BMH1_TG001_3_P12_A11	Blood	WGS	63	0	0	88	0.805324	0.777845	6.05691
BMH1_TG001_3_P12_A12	Blood	WGS	63	0	0	79	0.744279	1.1632	6.38124
BMH1_TG001_3_P12_B01	Blood	WGS	63	0	0	59	0.82811	0.964845	4.60472
BMH1_TG001_3_P12_B02	Blood	WGS	63	0	0	81	0.810589	1.00357	6.81337
BMH1_TG001_3_P12_B03	Blood	WGS	63	0	0	100	0.792222	1.1321	6.44392
BMH1_TG001_3_P12_B04	Blood	WGS	63	0	0	93	0.764663	1.06431	7.4053
BMH1_TG001_3_P12_B05	Blood	WGS	63	0	0	36	0.815652	0.844908	5.53419
BMH1_TG001_3_P12_B06	Blood	WGS	63	0	0	82	0.851393	1.2798	6.15091
BMH1_TG001_3_P12_B07	Blood	WGS	63	0	0	81	0.766077	1.2462	7.2104
BMH1_TG001_3_P12_B08	Blood	WGS	63	0	0	45	0.801566	1.09797	5.58182
BMH1_TG001_3_P12_B09	Blood	WGS	63	0	0	72	0.726619	1.09372	7.0901
BMH1_TG001_3_P12_B10	Blood	WGS	63	0	0	66	0.814318	1.09451	6.43965
BMH1_TG001_3_P12_B11	Blood	WGS	63	0	0	75	0.885708	0.880304	6.38616
BMH1_TG001_3_P12_B12	Blood	WGS	63	0	0	57	0.88918	1.1403	5.07478
BMH1_TG001_3_P12_C01	Blood	WGS	63	0	0	85	0.769239	1.10451	6.66812
BMH1_TG001_3_P12_C02	Blood	WGS	63	0	0	59	0.912896	1.12132	5.79536
BMH1_TG001_3_P12_C03	Blood	WGS	63	0	0	42	0.87303	1.14336	7.04196
BMH1_TG001_3_P12_C04	Blood	WGS	63	0	0	43	0.891477	0.947092	5.31499
BMH1_TG001_3_P12_C05	Blood	WGS	63	0	0	76	0.773586	0.99281	5.75852
BMH1_TG001_3_P12_C06	Blood	WGS	63	0	0	77	0.897409	1.06823	5.13312
BMH1_TG001_3_P12_C08	Blood	WGS	63	0	0	73	0.772822	1.07697	6.62854
BMH1_TG001_3_P12_C09	Blood	WGS	63	0	0	69	0.851923	1.10803	5.4186
BMH1_TG001_3_P12_C10	Blood	WGS	63	0	0	60	0.869642	0.977386	6.64299
BMH1_TG001_3_P12_C11	Blood	WGS	63	0	0	75	0.802692	1.01172	5.86552
BMH1_TG001_3_P12_C12	Blood	WGS	63	0	0	82	0.789533	1.07359	6.43877
BMH1_TG001_3_P12_D02	Blood	WGS	63	0	0	90	0.779579	1.22955	6.4603
BMH1_TG001_3_P12_D03	Blood	WGS	63	0	0	85	0.741917	1.07823	6.78735
BMH1_TG001_3_P12_D05	Blood	WGS	63	0	0	62	0.858569	1.06255	6.92138
BMH1_TG001_3_P12_D07	Blood	WGS	63	0	0	61	0.879917	1.14303	5.27634
BMH1_TG001_3_P12_D08	Blood	WGS	63	0	0	63	0.835269	0.973482	5.91352
BMH1_TG001_3_P12_D09	Blood	WGS	63	0	0	81	0.742368	1.0199	6.928
BMH1_TG001_3_P12_D11	Blood	WGS	63	0	0	55	0.79225	1.12127	5.23539
BMH1_TG001_3_P12_D12	Blood	WGS	63	0	0	88	0.832178	1.05091	6.65185
BMH1_TG001_3_P12_E01	Blood	WGS	63	0	0	42	0.932623	0.900319	5.35545
BMH1_TG001_3_P12_E02	Blood	WGS	63	0	0	71	0.878346	1.17625	7.06612
BMH1_TG001_3_P12_E03	Blood	WGS	63	0	0	63	0.792115	1.0456	6.44249
BMH1_TG001_3_P12_E04	Blood	WGS	63	0	0	65	0.763498	1.30819	7.34187
BMH1_TG001_3_P12_E05	Blood	WGS	63	0	0	80	0.823913	1.07207	5.81999
BMH1_TG001_3_P12_E07	Blood	WGS	63	0	0	71	0.820659	0.975803	6.22979
BMH1_TG001_3_P12_E08	Blood	WGS	63	0	0	19	0.989415	1.24943	4.44818
BMH1_TG001_3_P12_E09	Blood	WGS	63	0	0	75	0.750063	1.32546	6.30623
BMH1_TG001_3_P12_E10	Blood	WGS	63	0	0	67	0.804085	1.0644	5.9258
BMH1_TG001_3_P12_E11	Blood	WGS	63	0	0	77	0.783914	0.950526	6.1567
BMH1_TG001_3_P12_E12	Blood	WGS	63	0	0	60	0.857058	1.12448	5.17376
BMH1_TG001_3_P12_F01	Blood	WGS	63	0	0	65	0.888948	0.938404	5.57829
BMH1_TG001_3_P12_F02	Blood	WGS	63	0	0	69	0.842387	1.20582	6.03317
BMH1_TG001_3_P12_F03	Blood	WGS	63	0	0	65	0.906124	1.02643	6.01397
BMH1_TG001_3_P12_F04	Blood	WGS	63	0	0	59	0.782724	1.0867	5.91714
BMH1_TG001_3_P12_F05	Blood	WGS	63	0	0	97	0.784832	1.12296	7.3444
BMH1_TG001_3_P12_F06	Blood	WGS	63	0	0	61	0.918048	1.26174	5.1737
BMH1_TG001_3_P12_F07	Blood	WGS	63	0	0	71	0.789824	1.05048	5.86336
BMH1_TG001_3_P12_F08	Blood	WGS	63	0	0	68	0.795416	0.919701	5.46218
BMH1_TG001_3_P12_F09	Blood	WGS	63	0	0	56	0.835781	0.820773	6.21363
BMH1_TG001_3_P12_F10	Blood	WGS	63	0	0	72	0.90505	1.04249	5.95937
BMH1_TG001_3_P12_F11	Blood	WGS	63	0	0	39	0.827952	1.15778	6.06235
BMH1_TG001_3_P12_F12	Blood	WGS	63	0	0	76	0.802858	1.00524	5.85469
BMH1_TG001_3_P12_G01	Blood	WGS	63	0	0	59	0.791953	1.04954	5.64841
BMH1_TG001_3_P12_G03	Blood	WGS	63	0	0	87	0.819875	1.06227	6.03381
BMH1_TG001_3_P12_G04	Blood	WGS	63	0	0	70	0.788829	1.24929	6.61549
BMH1_TG001_3_P12_G05	Blood	WGS	63	0	0	58	0.886539	1.18982	5.2663
BMH1_TG001_3_P12_G06	Blood	WGS	63	0	0	79	0.78506	1.1351	6.59879
BMH1_TG001_3_P12_G07	Blood	WGS	63	0	0	36	0.959677	1.39855	5.38541
BMH1_TG001_3_P12_G08	Blood	WGS	63	0	0	66	0.848697	1.44036	6.04045
BMH1_TG001_3_P12_G09	Blood	WGS	63	0	0	49	0.859794	1.06486	4.98908
BMH1_TG001_3_P12_G10	Blood	WGS	63	0	0	73	0.824356	0.986334	5.8899
BMH1_TG001_3_P12_G11	Blood	WGS	63	0	0	61	0.907101	1.21086	4.71076
BMH1_TG001_3_P12_G12	Blood	WGS	63	0	0	39	0.75467	1.37455	7.82519
BMH1_TG001_3_P12_H01	Blood	WGS	63	0	0	52	0.855497	1.31776	4.88524
BMH1_TG001_3_P12_H02	Blood	WGS	63	0	0	72	0.866031	1.01372	5.6988
BMH1_TG001_3_P12_H04	Blood	WGS	63	0	0	47	0.879474	0.999727	5.05832
BMH1_TG001_3_P12_H05	Blood	WGS	63	0	0	60	0.850895	0.9321	5.40595
BMH1_TG001_3_P12_H06	Blood	WGS	63	0	0	59	0.833561	1.02356	6.11847
BMH1_TG001_3_P12_H07	Blood	WGS	63	0	0	47	0.919001	1.27531	4.79704
BMH1_TG001_3_P12_H08	Blood	WGS	63	0	0	86	0.821387	1.04043	6.57875
BMH1_TG001_3_P12_H09	Blood	WGS	63	0	0	63	0.809981	0.821649	6.84532
BMH1_TG001_3_P12_H10	Blood	WGS	63	0	0	60	0.83101	1.00628	6.19027
BMH1_TG001_3_P12_H11	Blood	WGS	63	0	0	77	0.840195	1.03879	5.85175
BMH1_TG001_3_P12_H12	Blood	WGS	63	0	0	72	0.812812	1.11981	6.3868
BMH1_TG001_P31_A01	Blood	WGS	63	0	0	60	0.782715	1.12736	5.92465
BMH1_TG001_P31_A02	Blood	WGS	63	0	0	55	0.864586	1.08307	5.87668
BMH1_TG001_P31_A03	Blood	WGS	63	0	0	72	0.842391	1.0179	6.06997
BMH1_TG001_P31_A05	Blood	WGS	63	0	0	77	0.801897	1.05616	6.16951
BMH1_TG001_P31_A06	Blood	WGS	63	0	0	74	0.790875	1.08435	5.87573
BMH1_TG001_P31_A07	Blood	WGS	63	0	0	99	0.780774	1.13186	6.76339
BMH1_TG001_P31_A08	Blood	WGS	63	0	0	78	0.824527	0.897342	6.68034
BMH1_TG001_P31_A09	Blood	WGS	63	0	0	41	0.863436	1.2278	5.19016
BMH1_TG001_P31_A10	Blood	WGS	63	0	0	93	0.777071	1.0889	6.39198
BMH1_TG001_P31_A11	Blood	WGS	63	0	0	81	0.892307	1.10261	5.67538
BMH1_TG001_P31_A12	Blood	WGS	63	0	0	60	0.828949	1.31826	5.75383
BMH1_TG001_P31_B01	Blood	WGS	63	0	0	85	0.834212	1.24313	6.49705
BMH1_TG001_P31_B02	Blood	WGS	63	0	0	64	0.856474	0.858106	5.49091
BMH1_TG001_P31_B03	Blood	WGS	63	0	0	70	0.807742	1.14371	6.40439
BMH1_TG001_P31_B04	Blood	WGS	63	0	0	83	0.767069	1.42467	7.28382
BMH1_TG001_P31_B05	Blood	WGS	63	0	0	98	0.802055	1.02875	6.77817
BMH1_TG001_P31_B06	Blood	WGS	63	0	0	90	0.849466	1.30858	6.49729
BMH1_TG001_P31_B07	Blood	WGS	63	0	0	58	0.949249	1.16503	5.6247
BMH1_TG001_P31_B08	Blood	WGS	63	0	0	65	0.878958	0.995146	5.16569
BMH1_TG001_P31_B09	Blood	WGS	63	0	0	59	0.811249	1.23433	5.73051
BMH1_TG001_P31_B11	Blood	WGS	63	0	0	82	0.813292	1.0657	6.15169
BMH1_TG001_P31_B12	Blood	WGS	63	0	0	87	0.704707	1.08826	7.00139
BMH1_TG001_P31_C01	Blood	WGS	63	0	0	106	0.799254	0.996608	6.47415
BMH1_TG001_P31_C02	Blood	WGS	63	0	0	57	0.798385	1.26343	5.73144
BMH1_TG001_P31_C03	Blood	WGS	63	0	0	82	0.790514	0.905274	6.49086
BMH1_TG001_P31_C04	Blood	WGS	63	0	0	69	0.90436	1.15814	5.94345
BMH1_TG001_P31_C05	Blood	WGS	63	0	0	74	0.814307	1.15214	6.38987
BMH1_TG001_P31_C06	Blood	WGS	63	0	0	55	0.897259	1.09693	5.10295
BMH1_TG001_P31_C07	Blood	WGS	63	0	0	77	0.83008	0.707337	5.79115
BMH1_TG001_P31_C08	Blood	WGS	63	0	0	86	0.795459	1.18105	6.55282
BMH1_TG001_P31_C09	Blood	WGS	63	0	0	64	0.824317	1.14064	4.86887
BMH1_TG001_P31_C10	Blood	WGS	63	0	0	75	0.896585	0.886196	5.32664
BMH1_TG001_P31_C11	Blood	WGS	63	0	0	61	0.740651	0.957516	5.51455
BMH1_TG001_P31_C12	Blood	WGS	63	0	0	85	0.853121	1.05169	6.65636
BMH1_TG001_P31_D01	Blood	WGS	63	0	0	89	0.726371	0.882311	5.946
BMH1_TG001_P31_D02	Blood	WGS	63	0	0	82	0.795725	1.41048	6.78452
BMH1_TG001_P31_D03	Blood	WGS	63	0	0	71	0.901397	1.17733	5.843
BMH1_TG001_P31_D04	Blood	WGS	63	0	0	64	0.847538	1.17922	6.15275
BMH1_TG001_P31_D05	Blood	WGS	63	0	0	62	0.830537	1.07316	5.98663
BMH1_TG001_P31_D06	Blood	WGS	63	0	0	79	0.83521	1.28265	6.7301
BMH1_TG001_P31_D07	Blood	WGS	63	0	0	40	0.823117	1.32013	6.28211
BMH1_TG001_P31_D08	Blood	WGS	63	0	0	94	0.816896	1.0924	6.32583
BMH1_TG001_P31_D09	Blood	WGS	63	0	0	48	0.861728	1.32931	5.49226
BMH1_TG001_P31_D10	Blood	WGS	63	0	0	103	0.823864	1.15182	6.24001
BMH1_TG001_P31_D11	Blood	WGS	63	0	0	66	0.816483	1.17567	5.91957
BMH1_TG001_P31_D12	Blood	WGS	63	0	0	92	0.788804	1.00533	6.1575
BMH1_TG001_P31_E01	Blood	WGS	63	0	0	78	0.846704	1.06152	5.90995
BMH1_TG001_P31_E02	Blood	WGS	63	0	0	62	0.75548	1.24802	6.74581
BMH1_TG001_P31_E03	Blood	WGS	63	0	0	70	0.838441	1.12206	5.4821
BMH1_TG001_P31_E04	Blood	WGS	63	0	0	77	0.793011	1.15364	5.66254
BMH1_TG001_P31_E05	Blood	WGS	63	0	0	66	0.830039	1.17367	5.62818
BMH1_TG001_P31_E06	Blood	WGS	63	0	0	73	0.739389	0.956328	6.4087
BMH1_TG001_P31_E07	Blood	WGS	63	0	0	59	0.887545	1.06426	5.37842
BMH1_TG001_P31_E08	Blood	WGS	63	0	0	65	0.790429	1.20758	6.65849
BMH1_TG001_P31_E09	Blood	WGS	63	0	0	36	0.889253	1.04498	4.05993
BMH1_TG001_P31_E10	Blood	WGS	63	0	0	62	0.864793	1.1373	5.48156
BMH1_TG001_P31_E11	Blood	WGS	63	0	0	52	0.722732	1.26309	5.64133
BMH1_TG001_P31_E12	Blood	WGS	63	0	0	23	0.769195	1.22414	5.95358
BMH1_TG001_P31_F02	Blood	WGS	63	0	0	40	0.812269	1.51565	5.76708
BMH1_TG001_P31_F03	Blood	WGS	63	0	0	84	0.789013	0.900015	6.76802
BMH1_TG001_P31_F04	Blood	WGS	63	0	0	72	0.67175	1.29073	7.05172
BMH1_TG001_P31_F05	Blood	WGS	63	0	0	65	0.81394	1.00942	5.63021
BMH1_TG001_P31_F06	Blood	WGS	63	0	0	58	0.879902	1.037	4.67475
BMH1_TG001_P31_F07	Blood	WGS	63	0	0	55	0.85719	0.951835	5.44917
BMH1_TG001_P31_F08	Blood	WGS	63	0	0	37	0.755323	1.33053	5.64311
BMH1_TG001_P31_F09	Blood	WGS	63	0	0	69	0.8152	1.20631	5.38685
BMH1_TG001_P31_F10	Blood	WGS	63	0	0	61	0.909566	1.023	5.49409
BMH1_TG001_P31_F11	Blood	WGS	63	0	0	74	0.888752	1.06268	5.95283
BMH1_TG001_P31_F12	Blood	WGS	63	0	0	82	0.81398	1.15879	5.99855
BMH1_TG001_P31_G02	Blood	WGS	63	0	0	72	0.739316	1.0714	5.70032
BMH1_TG001_P31_G04	Blood	WGS	63	0	0	54	0.786429	1.21662	5.73431
BMH1_TG001_P31_G05	Blood	WGS	63	0	0	71	0.733379	1.14625	6.49659
BMH1_TG001_P31_G06	Blood	WGS	63	0	0	68	0.796671	1.23486	5.53632
BMH1_TG001_P31_G07	Blood	WGS	63	0	0	63	0.827729	0.918319	6.31195
BMH1_TG001_P31_G08	Blood	WGS	63	0	0	86	0.853742	1.03421	5.94393
BMH1_TG001_P31_G09	Blood	WGS	63	0	0	84	0.743288	1.21741	6.47811
BMH1_TG001_P31_G10	Blood	WGS	63	0	0	41	0.895222	0.84602	4.82537
BMH1_TG001_P31_G11	Blood	WGS	63	0	0	98	0.83727	0.879385	6.45157
BMH1_TG001_P31_G12	Blood	WGS	63	0	0	52	0.845798	0.917213	5.31923
BMH1_TG001_P31_H01	Blood	WGS	63	0	0	57	0.761267	0.905264	6.5676
BMH1_TG001_P31_H02	Blood	WGS	63	0	0	59	0.891459	1.06513	5.91937
BMH1_TG001_P31_H03	Blood	WGS	63	0	0	67	0.838593	0.92454	6.19643
BMH1_TG001_P31_H05	Blood	WGS	63	0	0	25	0.938772	1.07983	4.81789
BMH1_TG001_P31_H06	Blood	WGS	63	0	0	67	0.80579	0.70557	6.23536
BMH1_TG001_P31_H07	Blood	WGS	63	0	0	67	0.808371	1.07895	5.75921
BMH1_TG001_P31_H08	Blood	WGS	63	0	0	63	0.83168	1.13375	6.06223
BMH1_TG001_P31_H09	Blood	WGS	63	0	0	84	0.840385	0.902912	6.49346
BMH1_TG001_P31_H10	Blood	WGS	63	0	0	88	0.816023	1.20319	6.6911
BMH1_TG001_P31_H11	Blood	WGS	63	0	0	61	0.854908	1.01074	5.09366
BMH1_TG001_P31_H12	Blood	WGS	63	0	0	88	0.734201	1.06134	6.72014
BMH1_TG001_P32_A01	Blood	WGS	63	0	0	90	0.795027	1.33656	7.47354
BMH1_TG001_P32_A02	Blood	WGS	63	0	0	59	0.820176	1.16325	5.9359
BMH1_TG001_P32_A03	Blood	WGS	63	0	0	65	0.845522	1.23635	4.89179
BMH1_TG001_P32_A04	Blood	WGS	63	0	0	83	0.820426	0.945484	6.70296
BMH1_TG001_P32_A05	Blood	WGS	63	0	0	89	0.869954	1.3331	6.55862
BMH1_TG001_P32_A06	Blood	WGS	63	0	0	72	0.79666	1.07623	6.93269
BMH1_TG001_P32_A07	Blood	WGS	63	0	0	65	0.861725	1.08003	5.16749
BMH1_TG001_P32_A08	Blood	WGS	63	0	0	70	0.792759	1.22714	5.7858
BMH1_TG001_P32_A09	Blood	WGS	63	0	0	64	0.845806	0.981123	6.04715
BMH1_TG001_P32_A10	Blood	WGS	63	0	0	56	0.840361	0.972223	5.40111
BMH1_TG001_P32_A11	Blood	WGS	63	0	0	67	0.794119	1.13803	5.39537
BMH1_TG001_P32_B01	Blood	WGS	63	0	0	76	0.802892	1.16289	5.65541
BMH1_TG001_P32_B02	Blood	WGS	63	0	0	74	0.915779	1.17347	5.82164
BMH1_TG001_P32_B03	Blood	WGS	63	0	0	68	0.803916	0.97804	6.33177
BMH1_TG001_P32_B04	Blood	WGS	63	0	0	66	0.891597	0.997452	5.40589
BMH1_TG001_P32_B05	Blood	WGS	63	0	0	41	0.887738	1.1828	5.40435
BMH1_TG001_P32_B06	Blood	WGS	63	0	0	75	0.906002	1.12394	6.2335
BMH1_TG001_P32_B07	Blood	WGS	63	0	0	67	0.817771	1.29225	7.17317
BMH1_TG001_P32_B08	Blood	WGS	63	0	0	69	0.813133	1.23307	6.54735
BMH1_TG001_P32_B09	Blood	WGS	63	0	0	31	0.898262	1.1994	4.73692
BMH1_TG001_P32_B10	Blood	WGS	63	0	0	99	0.861582	1.21568	6.51378
BMH1_TG001_P32_B11	Blood	WGS	63	0	0	76	0.770296	1.19378	6.57612
BMH1_TG001_P32_C01	Blood	WGS	63	0	0	79	0.82696	1.17386	5.70223
BMH1_TG001_P32_C02	Blood	WGS	63	0	0	57	0.814163	0.990734	5.91486
BMH1_TG001_P32_C03	Blood	WGS	63	0	0	71	0.783549	1.18005	5.45168
BMH1_TG001_P32_C04	Blood	WGS	63	0	0	70	0.804443	1.29602	5.67612
BMH1_TG001_P32_C05	Blood	WGS	63	0	0	49	0.863009	1.03632	4.36862
BMH1_TG001_P32_C06	Blood	WGS	63	0	0	73	0.842547	1.01513	5.70428
BMH1_TG001_P32_C07	Blood	WGS	63	0	0	27	0.839906	1.3154	5.14317
BMH1_TG001_P32_C08	Blood	WGS	63	0	0	64	0.731439	1.15006	6.0801
BMH1_TG001_P32_C09	Blood	WGS	63	0	0	97	0.828817	1.06205	6.47655
BMH1_TG001_P32_C10	Blood	WGS	63	0	0	63	0.853539	1.2249	5.80329
BMH1_TG001_P32_C11	Blood	WGS	63	0	0	60	0.829673	0.96128	5.60352
BMH1_TG001_P32_D01	Blood	WGS	63	0	0	78	0.778117	1.06789	6.58145
BMH1_TG001_P32_D02	Blood	WGS	63	0	0	76	0.876133	1.26514	5.88076
BMH1_TG001_P32_D03	Blood	WGS	63	0	0	88	0.765234	0.994575	6.35036
BMH1_TG001_P32_D04	Blood	WGS	63	0	0	96	0.858621	1.31604	6.16305
BMH1_TG001_P32_D05	Blood	WGS	63	0	0	55	0.870342	1.0525	5.38659
BMH1_TG001_P32_D06	Blood	WGS	63	0	0	72	0.873245	1.14008	5.8971
BMH1_TG001_P32_D07	Blood	WGS	63	0	0	80	0.820798	0.952845	6.15192
BMH1_TG001_P32_D08	Blood	WGS	63	0	0	61	0.806207	1.17531	5.69194
BMH1_TG001_P32_D09	Blood	WGS	63	0	0	71	0.798632	1.20506	5.60059
BMH1_TG001_P32_D10	Blood	WGS	63	0	0	79	0.762078	1.18428	6.08566
BMH1_TG001_P32_D11	Blood	WGS	63	0	0	80	0.800267	0.962384	6.48329
BMH1_TG001_P32_E01	Blood	WGS	63	0	0	66	0.851563	1.01235	5.62066
BMH1_TG001_P32_E02	Blood	WGS	63	0	0	71	0.784882	1.15261	5.89325
BMH1_TG001_P32_E03	Blood	WGS	63	0	0	62	0.83722	1.0734	4.86539
BMH1_TG001_P32_E04	Blood	WGS	63	0	0	57	0.862376	1.11415	5.94105
BMH1_TG001_P32_E05	Blood	WGS	63	0	0	74	0.743305	0.959533	7.52708
BMH1_TG001_P32_E06	Blood	WGS	63	0	0	52	0.866245	1.01783	5.24552
BMH1_TG001_P32_E07	Blood	WGS	63	0	0	42	0.848288	1.03516	6.08097
BMH1_TG001_P32_E08	Blood	WGS	63	0	0	82	0.741744	1.09778	5.74086
BMH1_TG001_P32_E09	Blood	WGS	63	0	0	69	0.751754	1.18737	6.53698
BMH1_TG001_P32_E10	Blood	WGS	63	0	0	60	0.77342	1.07311	6.07517
BMH1_TG001_P32_E11	Blood	WGS	63	0	0	63	0.831612	1.19364	6.05214
BMH1_TG001_P32_F01	Blood	WGS	63	0	0	66	0.800862	1.12466	5.72557
BMH1_TG001_P32_F02	Blood	WGS	63	0	0	78	0.77285	0.976404	6.29237
BMH1_TG001_P32_F03	Blood	WGS	63	0	0	69	0.768644	1.31177	6.98996
BMH1_TG001_P32_F04	Blood	WGS	63	0	0	62	0.773528	1.08355	5.69441
BMH1_TG001_P32_F05	Blood	WGS	63	0	0	43	0.949395	0.957275	4.79831
BMH1_TG001_P32_F06	Blood	WGS	63	0	0	73	0.75464	1.0061	6.00173
BMH1_TG001_P32_F07	Blood	WGS	63	0	0	57	0.846414	1.18518	4.80503
BMH1_TG001_P32_F08	Blood	WGS	63	0	0	78	0.811376	0.949399	6.05146
BMH1_TG001_P32_F09	Blood	WGS	63	0	0	62	0.805793	0.953893	6.69001
BMH1_TG001_P32_F10	Blood	WGS	63	0	0	67	0.790694	1.20018	5.72428
BMH1_TG001_P32_F11	Blood	WGS	63	0	0	69	0.863427	1.16375	5.59474
BMH1_TG001_P32_G01	Blood	WGS	63	0	0	46	0.931002	0.999124	5.31316
BMH1_TG001_P32_G02	Blood	WGS	63	0	0	70	0.780925	1.19528	5.67767
BMH1_TG001_P32_G03	Blood	WGS	63	0	0	63	0.820339	0.980453	6.51056
BMH1_TG001_P32_G04	Blood	WGS	63	0	0	42	0.816394	0.914678	5.40748
BMH1_TG001_P32_G05	Blood	WGS	63	0	0	80	0.816696	1.107	6.72586
BMH1_TG001_P32_G06	Blood	WGS	63	0	0	83	0.726795	1.26294	5.86761
BMH1_TG001_P32_G07	Blood	WGS	63	0	0	77	0.808532	1.0989	6.61506
BMH1_TG001_P32_G08	Blood	WGS	63	0	0	69	0.777314	1.02564	6.53072
BMH1_TG001_P32_G09	Blood	WGS	63	0	0	71	0.78669	0.878358	5.69314
BMH1_TG001_P32_G10	Blood	WGS	63	0	0	77	0.73779	1.05976	6.59184
BMH1_TG001_P32_G11	Blood	WGS	63	0	0	78	0.870414	1.10397	5.69817
BMH1_TG001_P32_H01	Blood	WGS	63	0	0	86	0.726334	1.19482	7.30103
BMH1_TG001_P32_H02	Blood	WGS	63	0	0	83	0.809061	1.06321	5.85347
BMH1_TG001_P32_H03	Blood	WGS	63	0	0	84	0.807165	1.24666	6.16294
BMH1_TG001_P32_H04	Blood	WGS	63	0	0	74	0.830492	1.01067	5.91912
BMH1_TG001_P32_H05	Blood	WGS	63	0	0	64	0.883998	1.20377	5.42991
BMH1_TG001_P32_H06	Blood	WGS	63	0	0	62	0.87044	1.07097	6.48939
BMH1_TG001_P32_H07	Blood	WGS	63	0	0	74	0.833349	0.881393	5.70117
BMH1_TG001_P32_H08	Blood	WGS	63	0	0	54	0.837849	1.02432	5.89227
BMH1_TG001_P32_H09	Blood	WGS	63	0	0	68	0.820903	1.09037	6.15565
BMH1_TG001_P32_H10	Blood	WGS	63	0	0	47	0.844188	1.08728	5.82976
BMH1_TG001_P32_H11	Blood	WGS	63	0	0	92	0.866134	1.16466	6.59595
PD40315aa	Blood	WGS	0	0	0	8	0.880604	0	10.7727
PD40315ab	Blood	WGS	0	0	0	7	0.592885	1.63636	8.41515
PD40315ac	Blood	WGS	0	0	0	9	0.726427	3.1195	13.0757
PD40315ad	Blood	WGS	0	0	0	9	0.981635	0.559842	7.01396
PD40315ae	Blood	WGS	0	0	0	8	0.825968	1.5074	6.69034
PD40315af	Blood	WGS	0	0	0	10	0.782498	1.16013	9.63618
PD40315ag	Blood	WGS	0	0	0	3	0.768317	0.567329	6.74783
PD40315ah	Blood	WGS	0	0	0	8	0.789508	0	7.96765
PD40315ai	Blood	WGS	0	0	0	8	0.76791	1.04934	7.35
PD40315aj	Blood	WGS	0	0	0	7	1.01822	0.759748	11.9762
PD40315ak	Blood	WGS	0	0	0	8	0.403468	2.00908	14.2773
PD40315al	Blood	WGS	0	0	0	8	0.556596	3.14237	6.06293
PD40315am	Blood	WGS	0	0	0	3	1.26222	0.732054	3.20155
PD40315an	Blood	WGS	0	0	0	4	1.04561	3.35556	4.125
PD40315ao	Blood	WGS	0	0	0	4	0.532426	0.886574	7.24691
PD40315ap	Blood	WGS	0	0	0	7	0.579866	0.615771	9.216
PD40315aq	Blood	WGS	0	0	0	13	1.09326	0.880919	10.3544
PD40315ar	Blood	WGS	0	0	0	5	0.625341	1.61268	11.9531
PD40315as	Blood	WGS	0	0	0	4	1.11576	0.653137	8.68132
PD40315at	Blood	WGS	0	0	0	9	0.734444	2.12698	19.4412
PD40315au	Blood	WGS	0	0	0	8	0.895921	1.1054	9.36765
PD40315av	Blood	WGS	0	0	0	5	0.314729	3.29448	11.2778
PD40315aw	Blood	WGS	0	0	0	7	0.939691	0.627237	7.06192
PD40315ax	Blood	WGS	0	0	0	7	0.857353	0	9.71667
PD40315ay	Blood	WGS	0	0	0	5	0.846336		11.0724
PD40315az	Blood	WGS	0	0	0	7	0.917065	0.621769	5.33565
PD40315ba	Blood	WGS	0	0	0	4	0.787546	1.78378	12.3487
PD40315bb	Blood	WGS	0	0	0	10	0.642009	0	9.20595
PD40315bc	Blood	WGS	0	0	0	7	1.11942	2.09924	5.89372
PD40315bd	Blood	WGS	0	0	0	8	0.805195	0	9
PD40315be	Blood	WGS	0	0	0	6	0.741961	0	8.85294
PD40315bf	Blood	WGS	0	0	0	5	0.908682	0.824903	11.0824
PD40315bg	Blood	WGS	0	0	0	7	0.976924	1.49561	8.40921
PD40315bh	Blood	WGS	0	0	0	6	0.951885	2.35579	13.4596
PD40315bi	Blood	WGS	0	0	0	7	0.643343	0	12.2593
PD40315bj	Blood	WGS	0	0	0	9	1.00863	1.66667	7.96857
PD40315bk	Blood	WGS	0	0	0	8	0.65286	0.914103	15.199
PD40315bl	Blood	WGS	0	0	0	9	0.49947	0.707726	8.03069
PD40315bm	Blood	WGS	0	0	0	5	0.708059	3.09127	9.3587
PD40315bn	Blood	WGS	0	0	0	5	0.73313	1.72135	10.1538
PD40315bo	Blood	WGS	0	0	0	10	0.679842	0	8.57033
PD40315bp	Blood	WGS	0	0	0	5	0.836676	0.396044	8.76
PD40315bq	Blood	WGS	0	0	0	4	0.881098	1.5625	6.94712
PD40315br	Blood	WGS	0	0	0	4	0.928287	1.34831	10.9647
PD40315bs	Blood	WGS	0	0	0	5	0.706322	0	15.3247
PD40315bt	Blood	WGS	0	0	0	9	0.507369	0	19.0062
PD40315bu	Blood	WGS	0	0	0	7	0.957634	1.15266	8.33174
PD40315bv	Blood	WGS	0	0	0	9	0.614732	2.17011	13.2068
PD40315bw	Blood	WGS	0	0	0	7	0.495283	3.25207	13.8158
PD40315bx	Blood	WGS	0	0	0	8	0.809809	0	12.0415
PD40315by	Blood	WGS	0	0	0	7	0.579046	3.1476	8.24845
PD40315bz	Blood	WGS	0	0	0	9	0.893593	0.969984	10.6114
PD40315ca	Blood	WGS	0	0	0	7	0.832615	1.12664	8.10989
PD40315cb	Blood	WGS	0	0	0	4	0.769355	1.09804	6.21094
PD40315cc	Blood	WGS	0	0	0	5	0.658192	0.592623	14.9359
PD40315cd	Blood	WGS	0	0	0	6	1.02928	0.499563	7.34626
PD40315ce	Blood	WGS	0	0	0	5	1.0409	0	11.5175
PD40315cf	Blood	WGS	0	0	0	7	1.18682	2.42391	9.52381
PD40315cg	Blood	WGS	0	0	0	3	0.808318	0	6.7218
PD40315ch	Blood	WGS	0	0	0	7	1.27274	1.59821	7.59606
PD40315ci	Blood	WGS	0	0	0	7	0.923939	1.65238	8.69777
PD40315cj	Blood	WGS	0	0	0	3	0.998214	1.1248	6.55078
PD40315ck	Blood	WGS	0	0	0	5	0.972549	0	10.3333
PD40315cl	Blood	WGS	0	0	0	8	0.880799	0.709284	9.89011
PD40315cm	Blood	WGS	0	0	0	6	1.11608	1.25799	8.13179
PD40315cn	Blood	WGS	0	0	0	5	1.07348	0	9.56471
PD40315co	Blood	WGS	0	0	0	3	0.905702	0	7.86667
PD40315cp	Blood	WGS	0	0	0	8	0.302119	0.636364	13.5306
PD40315cq2	Blood	WGS	0	0	0	0	1.05541	0	3.45405
PD40315cr	Blood	WGS	0	0	0	3	0.87741	1.43776	10.1111
PD40315cs	Blood	WGS	0	0	0	3	0.339265	2.09153	6.35556
PD40315ct	Blood	WGS	0	0	0	2	0.991686	1.16864	5.01
PD40315cu	Blood	WGS	0	0	0	5	0.845085	3.411	7.91
PD40315cv	Blood	WGS	0	0	0	5	0.804916	0.608148	6.4532
PD40315cw	Blood	WGS	0	0	0	4	0.660256	1.04118	7.92308
PD40315cy2	Blood	WGS	0	0	0	7	0.61126	0.51	12.16
PD40315cz	Blood	WGS	0	0	0	3	1.07746	1.7018	4.3871
PD40315da	Blood	WGS	0	0	0	5	0.927215	0	6.14685
PD40315db	Blood	WGS	0	0	0	0	1.29808	0	4.73684
PD40315dc	Blood	WGS	0	0	0	3	0.85815	0.797554	7.96364
PD40315dd	Blood	WGS	0	0	0	5	0.794286	0	6.95
PD40315de	Blood	WGS	0	0	0	8	0.692545	1.83333	9.48849
PD40315df2	Blood	WGS	0	0	0	10	0.872036	0.804662	10.9591
PD40315dg	Blood	WGS	0	0	0	3	1.00862	2.15495	6.68571
PD40315dh	Blood	WGS	0	0	0	7	0	1.68443	17.875
PD40315di2	Blood	WGS	0	0	0	11	0.604769	1.10154	7.55166
PD40315dj	Blood	WGS	0	0	0	0	1.32874	1.09246	4.94017
PD40315dk	Blood	WGS	0	0	0	3	1.09484	3.47727	8.51923
PD40315dl	Blood	WGS	0	0	0	10	0.487701	0	10.2451
PD40315dm	Blood	WGS	0	0	0	4	1.34344	1.32566	8.92308
PD40315dn	Blood	WGS	0	0	0	5	1.12403	1.48284	14.9286
PD40315do	Blood	WGS	0	0	0	3	1.23243	0.904135	8.14286
PD40315dp	Blood	WGS	0	0	0	8	0.804739	0	7.27714
PD40315dq	Blood	WGS	0	0	0	3	0.866364	1.09471	5.97492
PD40315dr2	Blood	WGS	0	0	0	8	0.498361	2.74523	21.3333
PD40315ds2	Blood	WGS	0	0	0	4	1.05147	0	8.7873
PD40315dt	Blood	WGS	0	0	0	4	0.855323	1.36245	8.89855
PD40315du	Blood	WGS	0	0	0	4	1.21746	0	6.39167
PD40315dv2	Blood	WGS	0	0	0	5	0.815982	0	9.17308
PD40315dw	Blood	WGS	0	0	0	7	0.599779		5.51111
PD40315dx	Blood	WGS	0	0	0	5	0.687438	0.679528	7.94286
PD40315dy	Blood	WGS	0	0	0	4	0.614513	1.79206	6.31466
PD40315dz	Blood	WGS	0	0	0	4	0.73881	1.66988	6.58586
PD40315ea2	Blood	WGS	0	0	0	4	1.18632	1.56169	4.55144
PD40315eb	Blood	WGS	0	0	0	0	1.53521	0	6.05556
PD40315ec	Blood	WGS	0	0	0	5	0.5	0	9.20833
PD40315ed	Blood	WGS	0	0	0	5	0.989326	1.22605	11.9786
PD40315ee	Blood	WGS	0	0	0	5	0.637455	1.04028	8.445
PD40315ef	Blood	WGS	0	0	0	5	0.840878	0	11.3519
PD40315eg	Blood	WGS	0	0	0	3	1.12963	0.988024	7.07246
PD40315eh	Blood	WGS	0	0	0	6	0.60081		9.98846
PD40315ei2	Blood	WGS	0	0	0	5	0.901387	0	11.8182
PD40315ej2	Blood	WGS	0	0	0	6	0.829856	1.65046	11.75
PD40315ek	Blood	WGS	0	0	0	3	0.598162	1.33895	13.9481
PD40315el	Blood	WGS	0	0	0	7	0.400784	2.58286	17.885
PD40315em	Blood	WGS	0	0	0	9	0.546894	1.13994	9.78333
PD40315en2	Blood	WGS	0	0	0	5	0.733285	0	7.53231
PD40315eo2	Blood	WGS	0	0	0	6	0.706498	0	9.33824
PD40315ep	Blood	WGS	0	0	0	4	0.736833	1.017	8.97802
PD40315eq2	Blood	WGS	0	0	0	7	0.881283	1.00559	15.3065
PD40315er	Blood	WGS	0	0	0	4	1.17601	1.62376	9.25128
PD40315es	Blood	WGS	0	0	0	6	1.01963	1.86502	6.86212
PD40315et	Blood	WGS	0	0	0	7	1.11505	1.31075	5.52453
PD40315eu	Blood	WGS	0	0	0	3	0.643438	3.36913	14.8393
PD40315ev	Blood	WGS	0	0	0	3	0.831829	1.84973	6.14444
PD40315ew	Blood	WGS	0	0	0	4	0.628821	1.62739	9.6
PD40315ey	Blood	WGS	0	0	0	3	1.11056	0	13.9375
PD40315ez	Blood	WGS	0	0	0	4	1.15878	0	12.7949
PD40315fa	Blood	WGS	0	0	0	5	0.887304	1.12795	11.6263
PD40315fb	Blood	WGS	0	0	0	5	0.699443	0	12.2403
PD40315fc	Blood	WGS	0	0	0	7	0.807373	0.800197	7.97436
PD40315fd	Blood	WGS	0	0	0	6	0.864706	2.32313	6.91765
PD40315fe	Blood	WGS	0	0	0	3	0.943359	0	6.08824
PD40315ff	Blood	WGS	0	0	0	6	0.619524	2.21198	14.8022
PD40315fg	Blood	WGS	0	0	0	10	0.606164	1.24756	11.5893
PD40315fh	Blood	WGS	0	0	0	10	0.83956	2.30769	9.09524
PD40315fi	Blood	WGS	0	0	0	6	0.736434	1.18233	16.2857
PD40315fj	Blood	WGS	0	0	0	7	0.606884	0	9.45326
PD40315fk	Blood	WGS	0	0	0	6	0.954432	1.28	6.97578
PD40315fl	Blood	WGS	0	0	0	8	0.732154	2.38526	6.65188
PD40315fm	Blood	WGS	0	0	0	2	1.18641		4.87255
PD40315fn	Blood	WGS	0	0	0	11	0.509317	1.63347	11.2457
PD40315fo	Blood	WGS	0	0	0	6	0.60134	0	8.09804
PD40315fp	Blood	WGS	0	0	0	5	0.689815	3.38136	11.4615
PD40315fq	Blood	WGS	0	0	0	5	1.29839	0	4.65564
PD40315fr	Blood	WGS	0	0	0	2	0.613139	3.05333	7
PD40315fs2	Blood	WGS	0	0	0	2	0.925325	0	6.33333
PD40315ft2	Blood	WGS	0	0	0	7	0.686721	1.88213	10.7259
PD40315fu2	Blood	WGS	0	0	0	3	0.969163	3	9.16667
PD40315fv	Blood	WGS	0	0	0	5	0.81972	2.88532	8.10938
PD40315fw	Blood	WGS	0	0	0	4	0.685829	1.79098	15.5455
PD40315fx	Blood	WGS	0	0	0	5	1.14043	0	5.39423
PD40315fy	Blood	WGS	0	0	0	4	1	0.700508	6.94196
PD40315fz2	Blood	WGS	0	0	0	3	1.04734	0	6.02222
PD40315ga2	Blood	WGS	0	0	0	4	0.479866		8.9375
PD40315gb	Blood	WGS	0	0	0	11	0.435963	1.59244	12.2206
PD40315gc	Blood	WGS	0	0	0	3	0.555319		6.14118
PD40315gd	Blood	WGS	0	0	0	4	1.09388	1.52439	8.97321
PD40315ge	Blood	WGS	0	0	0	3	1.20211	2.46316	8.12857
PD40315gf	Blood	WGS	0	0	0	6	0.49424	0.760274	9.625
PD40315gg	Blood	WGS	0	0	0	5	0.941634	1.05856	7.26
PD40315gh2	Blood	WGS	0	0	0	7	0.208805	0	14.7556
PD40315gj	Blood	WGS	0	0	0	5	0.394313	1.76846	12.2353
PD40315gk	Blood	WGS	0	0	0	7	0.557636	1.2059	11.3439
PD40315gl	Blood	WGS	0	0	0	5	0.513117	0.671942	8.04435
PD40315gm	Blood	WGS	0	0	0	2	0.988391	0	5.84314
PD40315gn	Blood	WGS	0	0	0	5	0.704237	0	17.686
PD40315gp	Blood	WGS	0	0	0	4	0.975458	0.853448	8.36898
PD40315gq	Blood	WGS	0	0	0	4	0.600871	1.00328	10.6154
PD40315gr	Blood	WGS	0	0	0	6	0.849266	0	12.0995
PD40315gs	Blood	WGS	0	0	0	3	0.989429	1.13211	9.11688
PD40315gt	Blood	WGS	0	0	0	5	0.47549	3.72441	17.3214
PD40315gu	Blood	WGS	0	0	0	4	0.600048	0	6.06971
PD40315gv	Blood	WGS	0	0	0	4	0.838017	2.25234	5.63333
PD40315gw2	Blood	WGS	0	0	0	6	1.07559	0	10.5159
PD40315gx	Blood	WGS	0	0	0	6	1.11557	0.84751	8.37205
PD40315gy	Blood	WGS	0	0	0	0	1.33728	2.93229	9.41667
PD40315gz	Blood	WGS	0	0	0	6	0.827402	2.16234	11.4757
PD40315ha	Blood	WGS	0	0	0	2	0.945742	2.14419	5.04396
PD40315hb2	Blood	WGS	0	0	0	5	0.348711	0.774083	14.6023
PD40315hc	Blood	WGS	0	0	0	4	0.809197	0.788534	8.56183
PD40315hd	Blood	WGS	0	0	0	5	0.464583	0.778226	9.29167
PD40315he	Blood	WGS	0	0	0	10	0.572109	1.5506	14.0303
PD40315hf	Blood	WGS	0	0	0	2	1.16696	1.5315	8.34375
PD40315hg	Blood	WGS	0	0	0	4	1.10577	0	15.7265
PD40315hh	Blood	WGS	0	0	0	3	0.987762	0.659813	5.97884
PD40315hi	Blood	WGS	0	0	0	3	0.838852	1.87578	8.63636
PD40315hj	Blood	WGS	0	0	0	12	0.524359	0.983936	10.7864
PD40315hk	Blood	WGS	0	0	0	3	0.929231	2.19841	11.6154
PD40315hl	Blood	WGS	0	0	0	2	1.02516	1.10881	9.87879
PD40315hm	Blood	WGS	0	0	0	8	0.797358	1.57005	8.96078
PD40315hn	Blood	WGS	0	0	0	13	0.491975	1.0683	10.5663
PD40315hp	Blood	WGS	0	0	0	3	0.712329	1.03778	13
PD40315hq	Blood	WGS	0	0	0	3	0.765079	0	8.03333
PD40315hr	Blood	WGS	0	0	0	4	0.896193	1.09972	11.0889
PD40315hs	Blood	WGS	0	0	0	3	1.01777	1.65244	7.6381
PD40315ht	Blood	WGS	0	0	0	3	1.18144	0	4.775
PD40315hv	Blood	WGS	0	0	0	4	0.752896	0.857143	7.8
PD40315hw	Blood	WGS	0	0	0	6	0.719888	1.6729	11.1049
PD40315hx	Blood	WGS	0	0	0	2	1.35642	0	13.4286
PD40315hy	Blood	WGS	0	0	0	4	1.11111	3.31285	6.31579
PD40315ia	Blood	WGS	0	0	0	4	0.591615	0.991182	7.16165
PD40315ib	Blood	WGS	0	0	0	3	0.661939	0	8.48485
PD40315ic	Blood	WGS	0	0	0	5	1.27473	1.64872	11.0476
PD40315id	Blood	WGS	0	0	0	4	1.22821	0.576653	6.83333
PD40315ie	Blood	WGS	0	0	0	3	0.903614	0	6.25
PD40315if	Blood	WGS	0	0	0	7	0.859165	0	11.0737
PD40315ig	Blood	WGS	0	0	0	5	0.800098	1.60177	9.37714
PD40315ih	Blood	WGS	0	0	0	3	1.21313	2.60156	6.81159
PD40315ii	Blood	WGS	0	0	0	4	1.29382	1.26619	9.35385
PD40315ij	Blood	WGS	0	0	0	4	0.948718	3.55607	9.39683
PD40315ik	Blood	WGS	0	0	0	9	0.652432	1.13365	13.285
PD40315il	Blood	WGS	0	0	0	4	1.41791	0.819249	8.94118
PD40315in	Blood	WGS	0	0	0	0	1.23984	1.77054	0
PD40315y	Blood	WGS	0	0	0	4	0.949653	0	7.59722
PD40315z	Blood	WGS	0	0	0	7	1.04284	0.414174	7.38398
PD40521wt	Blood	WGS	29	0	0	44	0.790846	1.04636	6.48363
PD40521wu	Blood	WGS	29	0	0	41	0.808625	1.60416	6.55738
PD40521wv	Blood	WGS	29	0	0	59	0.794095	1.05994	6.18135
PD40521ww	Blood	WGS	29	0	0	45	0.952722	0.964552	6.09735
PD40521wx	Blood	WGS	29	0	0	44	0.86775	1.34698	6.50554
PD40521wy	Blood	WGS	29	0	0	43	0.898512	1.13752	4.75665
PD40521wz	Blood	WGS	29	0	0	47	0.843963	1.16623	5.59814
PD40521xa	Blood	WGS	29	0	0	46	0.839074	0.880242	6.37899
PD40521xb	Blood	WGS	29	0	0	49	0.912571	1.03305	6.17757
PD40521xc	Blood	WGS	29	0	0	51	0.75015	0.942031	6.36379
PD40521xd	Blood	WGS	29	0	0	62	0.814713	1.23236	7.54806
PD40521xe	Blood	WGS	29	0	0	53	0.744175	1.27189	7.23997
PD40521xf	Blood	WGS	29	0	0	27	0.726275	0.919463	5.21334
PD40521xg	Blood	WGS	29	0	0	36	0.827527	1.06245	5.2892
PD40521xh	Blood	WGS	29	0	0	29	0.889424	1.06447	6.22969
PD40521xi	Blood	WGS	29	0	0	53	0.774086	1.02307	6.928
PD40521xj	Blood	WGS	29	0	0	36	0.814205	1.09804	6.77297
PD40521xk	Blood	WGS	29	0	0	42	0.775252	1.22288	5.83004
PD40521xl	Blood	WGS	29	0	0	35	0.815237	1.05736	6.06792
PD40521xm	Blood	WGS	29	0	0	35	0.792297	1.12879	5.46682
PD40521xn	Blood	WGS	29	0	0	55	0.669753	0.931797	7.03388
PD40521xo	Blood	WGS	29	0	0	55	0.89402	0.840489	6.31386
PD40521xp	Blood	WGS	29	0	0	23	0.918795	1.45452	5.6259
PD40521xq	Blood	WGS	29	0	0	51	0.776703	1.10444	5.41811
PD40521xr	Blood	WGS	29	0	0	36	0.829887	1.23952	5.84118
PD41048b_lo0049	Blood	WGS	48	0	0	43	0.779594	0.963508	6.59813
PD41048b_lo0050	Blood	WGS	48	0	0	71	0.90531	1.13942	6.01477
PD41048b_lo0053	Blood	WGS	48	0	0	67	0.912134	1.10037	6.16497
PD41048b_lo0054	Blood	WGS	48	0	0	66	0.727448	1.07175	7.98191
PD41048b_lo0055	Blood	WGS	48	0	0	62	0.857975	1.09399	7.36422
PD41048b_lo0056	Blood	WGS	48	0	0	60	0.768886	1.22961	6.69054
PD41048b_lo0057	Blood	WGS	48	0	0	69	0.821868	0.963664	6.9125
PD41048b_lo0058	Blood	WGS	48	0	0	53	0.902918	0.994426	6.56383
PD41048b_lo0059	Blood	WGS	48	0	0	91	0.805226	1.0016	7.97372
PD41048b_lo0061	Blood	WGS	48	0	0	78	0.815706	1.09208	7.38565
PD41048b_lo0062	Blood	WGS	48	0	0	68	0.863344	1.00846	6.91018
PD41048b_lo0065	Blood	WGS	48	0	0	46	0.852138	0.940159	6.6604
PD41048b_lo0066	Blood	WGS	48	0	0	82	0.838017	0.789122	7.1321
PD41048b_lo0067	Blood	WGS	48	0	0	80	0.839093	0.897077	8.38569
PD41048b_lo0069	Blood	WGS	48	0	0	90	0.749264	1.00117	7.94209
PD41048b_lo0070	Blood	WGS	48	0	0	57	0.79758	1.22475	6.41338
PD41048b_lo0072	Blood	WGS	48	0	0	55	0.801724	1.03096	7.65286
PD41048b_lo0073	Blood	WGS	48	0	0	68	0.810111	1.05702	6.91692
PD41048b_lo0074	Blood	WGS	48	0	0	60	0.885626	1.33853	6.31189
PD41048b_lo0075	Blood	WGS	48	0	0	83	0.823063	1.13876	7.35135
PD41048b_lo0079	Blood	WGS	48	0	0	65	0.832684	0.932436	6.62453
PD41048b_lo0080	Blood	WGS	48	0	0	64	0.781259	0.998159	7.52231
PD41048b_lo0081	Blood	WGS	48	0	0	59	0.772543	1.31874	6.38183
PD41048b_lo0082	Blood	WGS	48	0	0	67	0.795823	0.968164	7.41586
PD41048b_lo0088	Blood	WGS	48	0	0	56	0.825231	1.04505	7.77455
PD41048b_lo0089	Blood	WGS	48	0	0	72	0.801143	1.10367	7.22071
PD41048b_lo0090	Blood	WGS	48	0	0	65	0.795853	0.977695	6.62304
PD41048b_lo0095	Blood	WGS	48	0	0	34	0.855492	1.20741	6.2797
PD41048b_lo0097	Blood	WGS	48	0	0	55	0.905757	0.845515	5.80521
PD41048b_lo0098	Blood	WGS	48	0	0	99	0.774948	1.19102	7.18314
PD41048b_lo0099	Blood	WGS	48	0	0	81	0.860372	1.19348	6.8515
PD41048b_lo0100	Blood	WGS	48	0	0	64	0.760867	1.22158	9.09224
PD41048b_lo0101	Blood	WGS	48	0	0	78	0.744451	1.11958	7.74078
PD41048b_lo0102	Blood	WGS	48	0	0	64	0.684066	1.25019	8.22068
PD41048b_lo0103	Blood	WGS	48	0	0	67	0.790836	1.19315	7.22083
PD41048b_lo0104	Blood	WGS	48	0	0	69	0.815696	0.941952	6.44277
PD41048b_lo0105	Blood	WGS	48	0	0	63	0.719255	1.07416	8.32749
PD41048b_lo0106	Blood	WGS	48	0	0	49	0.882761	1.23152	5.72114
PD41048b_lo0108	Blood	WGS	48	0	0	61	0.773002	0.656071	7.275
PD41048b_lo0109	Blood	WGS	48	0	0	46	0.816872	1.16243	6.92563
PD41048b_lo0110	Blood	WGS	48	0	0	67	0.87113	1.05959	6.61636
PD41048b_lo0111	Blood	WGS	48	0	0	58	0.831574	1.06865	7.19034
PD41048b_lo0112	Blood	WGS	48	0	0	59	0.825793	0.867464	8.21164
PD41048b_lo0114	Blood	WGS	48	0	0	75	0.763067	1.13184	7.07319
PD41048b_lo0115	Blood	WGS	48	0	0	66	0.753923	0.99319	6.89365
PD41048b_lo0116	Blood	WGS	48	0	0	62	0.725018	1.26831	8.10841
PD41048b_lo0117	Blood	WGS	48	0	0	58	0.695063	1.02588	8.44252
PD41048b_lo0119	Blood	WGS	48	0	0	55	0.861965	1.28806	5.91056
PD41048b_lo0120	Blood	WGS	48	0	0	62	0.8062	1.05069	6.85566
PD41048b_lo0121	Blood	WGS	48	0	0	61	0.688374	1.18896	8.13218
PD41048b_lo0122	Blood	WGS	48	0	0	82	0.693597	1.12308	7.70379
PD41048b_lo0123	Blood	WGS	48	0	0	94	0.711139	1.31776	7.12988
PD41048b_lo0124	Blood	WGS	48	0	0	74	0.761411	1.15496	6.63667
PD41048b_lo0125	Blood	WGS	48	0	0	55	0.820376	1.25348	8.5526
PD41048b_lo0126	Blood	WGS	48	0	0	73	0.778218	1.08948	7.38005
PD41048b_lo0127	Blood	WGS	48	0	0	73	0.805476	0.944257	7.43419
PD41048b_lo0128	Blood	WGS	48	0	0	51	0.719639	1.0206	5.67811
PD41048b_lo0130	Blood	WGS	48	0	0	70	0.749887	1.26325	8.13204
PD41048b_lo0131	Blood	WGS	48	0	0	70	0.698193	1.0311	7.23011
PD41048b_lo0132	Blood	WGS	48	0	0	92	0.768909	1.20674	7.20977
PD41048b_lo0133	Blood	WGS	48	0	0	44	0.729561	1.20872	8.52221
PD41048b_lo0134	Blood	WGS	48	0	0	85	0.746863	1.06971	7.23302
PD41048b_lo0135	Blood	WGS	48	0	0	67	0.782161	1.20103	6.71438
PD41048b_lo0136	Blood	WGS	48	0	0	84	0.830386	1.00328	7.66832
PD41048b_lo0137	Blood	WGS	48	0	0	59	0.743258	1.32956	6.71604
PD41048b_lo0138	Blood	WGS	48	0	0	74	0.846674	1.31996	5.89711
PD41048b_lo0139	Blood	WGS	48	0	0	85	0.741092	1.16533	7.1329
PD41048b_lo0140	Blood	WGS	48	0	0	47	0.829673	0.869011	6.50329
PD41048b_lo0141	Blood	WGS	48	0	0	65	0.72195	1.15593	7.83008
PD41048b_lo0142	Blood	WGS	48	0	0	58	0.829242	1.06289	5.61156
PD41048b_lo0143	Blood	WGS	48	0	0	59	0.81126	1.25975	6.99311
PD41048b_lo0144	Blood	WGS	48	0	0	80	0.788875	1.20093	7.28819
PD41048b_lo0145	Blood	WGS	48	0	0	81	0.839593	1.16919	7.18501
PD41048b_lo0146	Blood	WGS	48	0	0	73	0.792061	1.25997	7.75692
PD41048b_lo0147	Blood	WGS	48	0	0	75	0.849194	1.24677	7.25188
PD41048b_lo0148	Blood	WGS	48	0	0	28	0.897063	1.0572	7.19273
PD41048b_lo0149	Blood	WGS	48	0	0	46	0.724662	1.04571	6.33073
PD41048b_lo0150	Blood	WGS	48	0	0	67	0.68568	1.02363	7.2293
PD41048b_lo0151	Blood	WGS	48	0	0	69	0.767512	0.850887	8.22292
PD41048b_lo0152	Blood	WGS	48	0	0	61	0.843443	1.34835	7.43329
PD41048b_lo0156	Blood	WGS	48	0	0	47	0.851574	0.99468	6.20762
PD41048b_lo0157	Blood	WGS	48	0	0	54	0.726713	1.182	7.3485
PD41048b_lo0158	Blood	WGS	48	0	0	49	0.739465	1.05125	6.36102
PD41048b_lo0159	Blood	WGS	48	0	0	87	0.761033	1.1325	7.79063
PD41048b_lo0160	Blood	WGS	48	0	0	56	0.835711	1.21374	7.03728
PD41048b_lo0161	Blood	WGS	48	0	0	47	0.739341	1.56148	6.78839
PD41048b_lo0162	Blood	WGS	48	0	0	75	0.839086	1.11366	8.33912
PD41048b_lo0163	Blood	WGS	48	0	0	70	0.682803	1.00108	7.87007
PD41048b_lo0164	Blood	WGS	48	0	0	47	0.887935	1.04742	6.24787
PD41048b_lo0165	Blood	WGS	48	0	0	45	0.914848	1.30179	6.33766
PD41048b_lo0166	Blood	WGS	48	0	0	43	0.818233	0.936935	6.69132
PD41048b_lo0167	Blood	WGS	48	0	0	72	0.825572	1.3584	7.06357
PD41048b_lo0168	Blood	WGS	48	0	0	52	0.844096	1.10128	6.54451
PD41048b_lo0169	Blood	WGS	48	0	0	41	0.88853	0.963002	6.60509
PD41048b_lo0170	Blood	WGS	48	0	0	75	0.804389	0.985387	7.48122
PD41048b_lo0171	Blood	WGS	48	0	0	74	0.763605	1.19685	7.43758
PD41048b_lo0175	Blood	WGS	48	0	0	61	0.812604	1.04102	6.3295
PD41048b_lo0176	Blood	WGS	48	0	0	43	0.84591	0.969578	5.49686
PD41048b_lo0177	Blood	WGS	48	0	0	72	0.643061	1.12655	7.47542
PD41048b_lo0178	Blood	WGS	48	0	0	57	0.745302	1.06831	6.20947
PD41048b_lo0179	Blood	WGS	48	0	0	72	0.79373	1.04604	8.12126
PD41048b_lo0180	Blood	WGS	48	0	0	50	0.735213	1.07503	6.18783
PD41048b_lo0181	Blood	WGS	48	0	0	57	0.848852	0.999944	6.32721
PD41048b_lo0183	Blood	WGS	48	0	0	41	0.794831	1.22151	6.34399
PD41048b_lo0184	Blood	WGS	48	0	0	62	0.794868	1.1734	7.11404
PD41048b_lo0185	Blood	WGS	48	0	0	49	0.810549	1.30745	5.91089
PD41048b_lo0186	Blood	WGS	48	0	0	61	0.864398	0.926878	7.38665
PD41048b_lo0187	Blood	WGS	48	0	0	70	0.757303	1.08912	7.10533
PD41048b_lo0188	Blood	WGS	48	0	0	43	0.808573	1.24614	6.06581
PD41048b_lo0189	Blood	WGS	48	0	0	51	0.853454	1.1812	6.74299
PD41048b_lo0190	Blood	WGS	48	0	0	72	0.828699	0.911813	7.38371
PD41048b_lo0191	Blood	WGS	48	0	0	43	0.694824	0.917687	6.24014
PD41048b_lo0192	Blood	WGS	48	0	0	82	0.7465	1.1203	7.94221
PD41048b_lo0193	Blood	WGS	48	0	0	73	0.831441	0.99469	6.77354
PD41048b_lo0194	Blood	WGS	48	0	0	61	0.724024	1.07514	7.23879
PD41048b_lo0195	Blood	WGS	48	0	0	62	0.741385	1.2569	6.98138
PD41048b_lo0196	Blood	WGS	48	0	0	66	0.743102	1.13948	7.21651
PD41048b_lo0197	Blood	WGS	48	0	0	45	0.831333	1.03918	5.91568
PD41048b_lo0198	Blood	WGS	48	0	0	64	0.75124	1.06768	7.95082
PD41048b_lo0200	Blood	WGS	48	0	0	59	0.8676	1.16895	5.81783
PD41048b_lo0202	Blood	WGS	48	0	0	83	0.791914	1.1313	8.94234
PD41048b_lo0204	Blood	WGS	48	0	0	58	0.833014	1.34538	6.87357
PD41048b_lo0205	Blood	WGS	48	0	0	52	0.735202	1.12084	6.44951
PD41048b_lo0206	Blood	WGS	48	0	0	69	0.694924	1.14113	6.72339
PD41048b_lo0219	Blood	WGS	48	0	0	72	0.80218	1.36164	6.9965
PD41048b_lo0235	Blood	WGS	48	0	0	55	0.893315	1.20286	6.11658
PD41048b_lo0236	Blood	WGS	48	0	0	75	0.771917	1.1686	7.94208
PD41048b_lo0237	Blood	WGS	48	0	0	66	0.744159	1.2076	7.07206
PD41048b_lo0238	Blood	WGS	48	0	0	77	0.782738	1.04433	6.89165
PD41048b_lo0239	Blood	WGS	48	0	0	46	0.874326	1.29481	5.9364
PD41048b_lo0240	Blood	WGS	48	0	0	56	0.839204	1.08497	6.93215
PD41048b_lo0241	Blood	WGS	48	0	0	72	0.804615	1.23812	6.71605
PD41048b_lo0242	Blood	WGS	48	0	0	72	0.801059	1.10859	6.99161
PD41048b_lo0243	Blood	WGS	48	0	0	63	0.768687	0.931136	7.14506
PD41048b_lo0244	Blood	WGS	48	0	0	66	0.825406	1.24163	6.88607
PD41048b_lo0245	Blood	WGS	48	0	0	59	0.871975	1.15263	6.15059
PD41048b_lo0246	Blood	WGS	48	0	0	63	0.84344	0.892244	6.4172
PD41048b_lo0247	Blood	WGS	48	0	0	68	0.858951	1.28271	7.6547
PD41048b_lo0248	Blood	WGS	48	0	0	79	0.83469	1.10268	7.48059
PD41048b_lo0249	Blood	WGS	48	0	0	69	0.814472	1.23696	7.35119
PD41048b_lo0250	Blood	WGS	48	0	0	56	0.832641	1.36787	6.04307
PD41048b_lo0251	Blood	WGS	48	0	0	72	0.774041	1.02136	6.73247
PD41048b_lo0252	Blood	WGS	48	0	0	67	0.871696	1.352	7.521
PD41048b_lo0253	Blood	WGS	48	0	0	56	0.771384	1.25932	6.08574
PD41048b_lo0254	Blood	WGS	48	0	0	76	0.854605	1.23437	7.62746
PD41048b_lo0255	Blood	WGS	48	0	0	67	0.751994	1.07763	7.21646
PD41048b_lo0256	Blood	WGS	48	0	0	68	0.837474	0.903623	6.71009
PD41048b_lo0257	Blood	WGS	48	0	0	70	0.800719	1.23333	7.25014
PD41048b_lo0258	Blood	WGS	48	0	0	62	0.794537	1.18252	7.27746
PD41048b_lo0259	Blood	WGS	48	0	0	71	0.772295	1.39311	7.19036
PD41048b_lo0260	Blood	WGS	48	0	0	73	0.771268	0.976006	7.59484
PD41048b_lo0261	Blood	WGS	48	0	0	66	0.730964	1.07954	6.86145
PD41048b_lo0262	Blood	WGS	48	0	0	80	0.784167	1.23734	7.62259
PD41048b_lo0263	Blood	WGS	48	0	0	68	0.769704	1.06223	7.21584
PD41048b_lo0264	Blood	WGS	48	0	0	88	0.806997	1.22554	7.62923
PD41048b_lo0265	Blood	WGS	48	0	0	73	0.815462	1.04379	6.86884
PD41048b_lo0266	Blood	WGS	48	0	0	65	0.771124	1.01237	7.56693
PD41048b_lo0267	Blood	WGS	48	0	0	45	0.755447	1.11336	7.15348
PD41048b_lo0268	Blood	WGS	48	0	0	62	0.910349	1.04628	6.86116
PD41048b_lo0269	Blood	WGS	48	0	0	55	0.843085	1.23694	6.28489
PD41048b_lo0270	Blood	WGS	48	0	0	72	0.843577	1.04974	6.79657
PD41048b_lo0271	Blood	WGS	48	0	0	57	0.912224	1.28241	5.64124
PD41048b_lo0272	Blood	WGS	48	0	0	56	0.745569	1.28062	7.59567
PD41048b_lo0273	Blood	WGS	48	0	0	50	0.828242	0.999282	6.50439
PD41048b_lo0274	Blood	WGS	48	0	0	68	0.779974	1.0304	5.97978
PD41048b_lo0275	Blood	WGS	48	0	0	68	0.754093	1.16755	6.95756
PD41048b_lo0276	Blood	WGS	48	0	0	64	0.691532	1.02133	7.81854
PD41048b_lo0277	Blood	WGS	48	0	0	88	0.796994	1.17507	7.04621
PD41048b_lo0278	Blood	WGS	48	0	0	69	0.719618	1.0005	6.50885
PD41048b_lo0279	Blood	WGS	48	0	0	69	0.782138	0.894007	6.87367
PD41048b_lo0280	Blood	WGS	48	0	0	59	0.840469	1.28482	6.13278
PD41048b_lo0281	Blood	WGS	48	0	0	76	0.719922	0.944176	7.57096
PD41048b_lo0282	Blood	WGS	48	0	0	81	0.798473	1.17566	7.97004
PD41048b_lo0284	Blood	WGS	48	0	0	72	0.74677	1.07688	6.98285
PD41048b_lo0285	Blood	WGS	48	0	0	79	0.780006	1.24281	6.88514
PD41048b_lo0286	Blood	WGS	48	0	0	83	0.739175	0.96579	7.78552
PD41048b_lo0287	Blood	WGS	48	0	0	63	0.807332	1.10455	6.48984
PD41048b_lo0288	Blood	WGS	48	0	0	81	0.805674	1.26343	6.15976
PD41048b_lo0289	Blood	WGS	48	0	0	71	0.895258	1.07749	6.73256
PD41048b_lo0290	Blood	WGS	48	0	0	70	0.722822	1.18174	7.20999
PD41048b_lo0291	Blood	WGS	48	0	0	74	0.802257	1.06341	6.99958
PD41048b_lo0292	Blood	WGS	48	0	0	69	0.789057	0.948411	6.82144
PD41048b_lo0293	Blood	WGS	48	0	0	63	0.781464	1.15667	6.04116
PD41048b_lo0294	Blood	WGS	48	0	0	61	0.890157	1.4084	7.22977
PD41048b_lo0295	Blood	WGS	48	0	0	87	0.880126	0.972485	7.24445
PD41048b_lo0296	Blood	WGS	48	0	0	57	0.872559	1.20143	6.10379
PD41048b_lo0297	Blood	WGS	48	0	0	66	0.851239	1.24573	6.99478
PD41048b_lo0298	Blood	WGS	48	0	0	56	0.931766	1.05864	6.2474
PD41048b_lo0299	Blood	WGS	48	0	0	61	0.712383	1.24282	7.00655
PD41048b_lo0300	Blood	WGS	48	0	0	67	0.805814	1.17794	7.43613
PD41048b_lo0301	Blood	WGS	48	0	0	68	0.75425	1.03066	7.6432
PD41048b_lo0302	Blood	WGS	48	0	0	52	0.849815	1.11346	6.4548
PD41048b_lo0303	Blood	WGS	48	0	0	94	0.777721	1.2151	7.69821
PD41048b_lo0304	Blood	WGS	48	0	0	56	0.796287	1.21832	7.5331
PD41048b_lo0305	Blood	WGS	48	0	0	71	0.838135	1.11842	6.65626
PD41048b_lo0306	Blood	WGS	48	0	0	69	0.752912	1.24199	7.71322
PD41048b_lo0307	Blood	WGS	48	0	0	57	0.874487	1.0592	5.15888
PD41048b_lo0308	Blood	WGS	48	0	0	78	0.804631	0.817501	6.76951
PD41048b_lo0309	Blood	WGS	48	0	0	59	0.833736	1.16818	6.61519
PD41048b_lo0310	Blood	WGS	48	0	0	71	0.794811	1.29307	7.05455
PD41048b_lo0311	Blood	WGS	48	0	0	62	0.788602	1.02841	6.52966
PD41048b_lo0312	Blood	WGS	48	0	0	73	0.83645	1.02156	6.52907
PD41048b_lo0313	Blood	WGS	48	0	0	73	0.836211	1.21107	7.17412
PD41048b_lo0314	Blood	WGS	48	0	0	83	0.797639	1.2373	7.16415
PD41048b_lo0315	Blood	WGS	48	0	0	84	0.730929	1.22857	7.20926
PD41048b_lo0316	Blood	WGS	48	0	0	70	0.813236	1.34643	7.59379
PD41048b_lo0317	Blood	WGS	48	0	0	40	0.850099	1.54809	5.67027
PD41048b_lo0318	Blood	WGS	48	0	0	62	0.763881	0.959374	6.94864
PD41048b_lo0319	Blood	WGS	48	0	0	71	0.798975	1.16454	6.84059
PD41048b_lo0320	Blood	WGS	48	0	0	54	0.838583	1.37563	5.85774
PD41048b_lo0321	Blood	WGS	48	0	0	74	0.738225	0.846282	7.93651
PD41048b_lo0322	Blood	WGS	48	0	0	60	0.846111	0.846397	6.58006
PD41048b_lo0323	Blood	WGS	48	0	0	59	0.81352	1.38971	6.55931
PD41048b_lo0324	Blood	WGS	48	0	0	67	0.831401	1.16696	6.37678
PD41048b_lo0325	Blood	WGS	48	0	0	77	0.72643	0.93704	8.25916
PD41048b_lo0326	Blood	WGS	48	0	0	25	0.890858	0.794768	4.73629
PD41048b_lo0327	Blood	WGS	48	0	0	60	0.85618	1.15724	6.80647
PD41048b_lo0328	Blood	WGS	48	0	0	75	0.752469	0.970901	6.98126
PD41048b_lo0329	Blood	WGS	48	0	0	67	0.805804	1.19157	6.80241
PD41048b_lo0330	Blood	WGS	48	0	0	64	0.863036	1.02578	5.61798
PD41048b_lo0331	Blood	WGS	48	0	0	57	0.704816	1.14622	7.00099
PD41048b_lo0332	Blood	WGS	48	0	0	55	0.85213	1.22717	6.52334
PD41048b_lo0333	Blood	WGS	48	0	0	58	0.812329	1.23428	6.10438
PD41048b_lo0335	Blood	WGS	48	0	0	59	0.808435	1.02299	7.14934
PD41048b_lo0336	Blood	WGS	48	0	0	52	0.819104	1.29128	6.24291
PD41048b_lo0337	Blood	WGS	48	0	0	74	0.758905	1.3625	7.20069
PD41048b_lo0338	Blood	WGS	48	0	0	54	0.916117	1.14191	5.38703
PD41048b_lo0339	Blood	WGS	48	0	0	58	0.779686	0.947449	6.19948
PD41048b_lo0340	Blood	WGS	48	0	0	67	0.897484	1.15145	6.88159
PD41048b_lo0341	Blood	WGS	48	0	0	64	0.763227	0.936547	8.25983
PD41048b_lo0342	Blood	WGS	48	0	0	71	0.825952	1.194	6.72858
PD41048b_lo0343	Blood	WGS	48	0	0	60	0.77645	1.24055	5.82395
PD41048b_lo0344	Blood	WGS	48	0	0	32	0.955936	1.19996	5.30267
PD41048b_lo0345	Blood	WGS	48	0	0	68	0.762474	1.17608	6.90937
PD41048b_lo0346	Blood	WGS	48	0	0	55	0.823975	1.04674	5.96984
PD41048b_lo0347	Blood	WGS	48	0	0	69	0.79068	1.21289	6.75948
PD41048b_lo0348	Blood	WGS	48	0	0	49	0.705374	1.04151	7.00101
PD41048b_lo0349	Blood	WGS	48	0	0	61	0.869411	1.10956	6.09702
PD41048b_lo0350	Blood	WGS	48	0	0	54	0.783002	1.13333	7.21671
PD41048b_lo0351	Blood	WGS	48	0	0	63	0.843015	1.28941	6.64452
PD41048b_lo0352	Blood	WGS	48	0	0	54	0.808384	1.27457	6.72342
PD41048b_lo0353	Blood	WGS	48	0	0	78	0.726163	1.13859	7.21242
PD41048b_lo0354	Blood	WGS	48	0	0	56	0.782588	1.23917	6.96012
PD41048b_lo0355	Blood	WGS	48	0	0	63	0.862396	1.17445	5.77883
PD41048b_lo0356	Blood	WGS	48	0	0	64	0.750971	1.09999	7.48876
PD41048b_lo0357	Blood	WGS	48	0	0	58	0.77191	1.18923	6.14523
PD41048b_lo0358	Blood	WGS	48	0	0	74	0.86671	1.13989	6.66982
PD41048b_lo0359	Blood	WGS	48	0	0	56	0.82032	1.04459	6.26197
PD41048b_lo0360	Blood	WGS	48	0	0	51	0.702463	1.20927	6.35101
PD41048b_lo0361	Blood	WGS	48	0	0	36	0.80669	1.44651	7.22538
PD41048b_lo0363	Blood	WGS	48	0	0	47	0.870771	1.21066	6.46571
PD41048b_lo0364	Blood	WGS	48	0	0	53	0.84825	1.21405	7.19227
PD41048b_lo0365	Blood	WGS	48	0	0	40	0.917504	1.14855	5.75807
PD41048b_lo0366	Blood	WGS	48	0	0	76	0.792742	0.925037	7.14064
PD41048b_lo0367	Blood	WGS	48	0	0	53	0.796954	0.917253	6.94063
PD41048b_lo0368	Blood	WGS	48	0	0	84	0.789184	1.37689	7.94962
PD41048b_lo0369	Blood	WGS	48	0	0	62	0.824946	0.786989	7.53544
PD41048b_lo0370	Blood	WGS	48	0	0	48	0.825678	1.18673	6.65599
PD41048b_lo0372	Blood	WGS	48	0	0	68	0.804299	1.01081	6.7956
PD41048b_lo0373	Blood	WGS	48	0	0	66	0.859198	1.01717	6.65497
PD41048b_lo0374	Blood	WGS	48	0	0	56	0.862378	1.05475	6.88942
PD41048b_lo0375	Blood	WGS	48	0	0	56	0.818609	0.991135	6.5487
PD41048b_lo0378	Blood	WGS	48	0	0	54	0.792638	1.1465	6.56911
PD41048b_lo0379	Blood	WGS	48	0	0	51	0.743672	0.943524	6.73058
PD41048b_lo0380	Blood	WGS	48	0	0	65	0.76893	1.15381	7.70769
PD41048b_lo0381	Blood	WGS	48	0	0	35	0.773864	1.12472	6.11386
PD41048b_lo0382	Blood	WGS	48	0	0	65	0.784541	1.26186	6.67085
PD41048b_lo0383	Blood	WGS	48	0	0	74	0.850861	1.2433	6.96088
PD41048b_lo0384	Blood	WGS	48	0	0	63	0.799914	1.00862	6.9907
PD41048b_lo0385	Blood	WGS	48	0	0	58	0.802495	1.05956	6.48755
PD41048b_lo0386	Blood	WGS	48	0	0	75	0.769511	1.24042	7.92399
PD41048b_lo0387	Blood	WGS	48	0	0	58	0.807328	1.08733	6.63101
PD41048b_lo0388	Blood	WGS	48	0	0	65	0.842298	1.10892	6.71007
PD41048b_lo0389	Blood	WGS	48	0	0	60	0.798037	1.14455	6.71717
PD41048b_lo0390	Blood	WGS	48	0	0	30	0.78459	1.37724	5.58223
PD41048b_lo0391	Blood	WGS	48	0	0	85	0.78136	1.05393	6.79502
PD41048b_lo0393	Blood	WGS	48	0	0	67	0.796544	0.955543	7.67569
PD41048b_lo0394	Blood	WGS	48	0	0	58	0.900452	1.22497	5.92392
PD41048b_lo0395	Blood	WGS	48	0	0	67	0.793677	1.32072	6.28258
PD41048b_lo0397	Blood	WGS	48	0	0	55	0.886141	1.12167	6.81
PD41048b_lo0398	Blood	WGS	48	0	0	60	0.84432	1.15875	6.70253
PD41048b_lo0399	Blood	WGS	48	0	0	76	0.753442	1.10198	7.53559
PD41048b_lo0400	Blood	WGS	48	0	0	70	0.741535	1.28192	6.92427
PD41048b_lo0401	Blood	WGS	48	0	0	63	0.772088	1.35789	7.85952
PD41048b_lo0402	Blood	WGS	48	0	0	70	0.752878	1.21495	7.69318
PD41048b_lo0403	Blood	WGS	48	0	0	56	0.81408	0.948112	6.38033
PD41048b_lo0404	Blood	WGS	48	0	0	92	0.738473	0.967453	7.3217
PD41048b_lo0405	Blood	WGS	48	0	0	49	0.862989	1.07502	6.57758
PD41048b_lo0406	Blood	WGS	48	0	0	69	0.88359	0.964832	6.77464
PD41048b_lo0407	Blood	WGS	48	0	0	58	0.746911	1.1272	6.68427
PD41048b_lo0408	Blood	WGS	48	0	0	52	0.758298	1.2426	7.10975
PD41048b_lo0409	Blood	WGS	48	0	0	48	0.80782	1.00098	6.08599
PD41048b_lo0410	Blood	WGS	48	0	0	52	0.834694	1.04227	6.43203
PD41048b_lo0411	Blood	WGS	48	0	0	70	0.824059	1.12767	6.46836
PD41048b_lo0412	Blood	WGS	48	0	0	54	0.841765	1.16085	5.87527
PD41048b_lo0413	Blood	WGS	48	0	0	71	0.719675	0.922849	7.0245
PD41048b_lo0414	Blood	WGS	48	0	0	55	0.765925	1.09998	6.5921
PD41048b_lo0415	Blood	WGS	48	0	0	74	0.829634	1.13222	6.13442
PD41048b_lo0416	Blood	WGS	48	0	0	64	0.79354	1.19986	6.6082
PD41048b_lo0417	Blood	WGS	48	0	0	58	0.853206	1.12979	6.12713
PD41048b_lo0418	Blood	WGS	48	0	0	67	0.76489	1.0721	6.93989
PD41048b_lo0419	Blood	WGS	48	0	0	82	0.72016	1.15847	8.14322
PD41048b_lo0420	Blood	WGS	48	0	0	71	0.700974	1.27948	8.84365
PD41048b_lo0421	Blood	WGS	48	0	0	64	0.834624	1.32018	7.43951
PD41048b_lo0422	Blood	WGS	48	0	0	64	0.73987	1.07918	8.07739
PD41048b_lo0423	Blood	WGS	48	0	0	65	0.773331	1.14267	6.61371
PD41048b_lo0424	Blood	WGS	48	0	0	73	0.777688	1.44041	7.44503
PD41048b_lo0425	Blood	WGS	48	0	0	61	0.80833	0.917056	5.65649
PD41048b_sc0001	Blood	WGS	48	0	0	64	0.849656	0.915505	6.53014
PD41048b_sc0003	Blood	WGS	48	0	0	89	0.802328	0.988944	7.17236
PD41048b_sc0004	Blood	WGS	48	0	0	72	0.756114	1.09691	6.80742
PD41048b_sc0006	Blood	WGS	48	0	0	58	0.947542	1.23281	5.82592
PD41048b_sc0007	Blood	WGS	48	0	0	75	0.788859	0.926328	6.94439
PD41048b_sc0009	Blood	WGS	48	0	0	86	0.779852	1.03666	7.70391
PD41048b_sc0010	Blood	WGS	48	0	0	85	0.825504	1.08518	6.67368
PD41048b_sc0011	Blood	WGS	48	0	0	61	0.855407	1.25013	6.09264
PD41048b_sc0012	Blood	WGS	48	0	0	74	0.879534	1.11795	7.15695
PD41048b_sc0013	Blood	WGS	48	0	0	75	0.850845	1.20826	7.76961
PD41048b_sc0014	Blood	WGS	48	0	0	68	0.878058	1.29609	5.64314
PD41048b_sc0015	Blood	WGS	48	0	0	86	0.795622	1.37248	7.11015
PD41048b_sc0016	Blood	WGS	48	0	0	46	0.902245	1.06881	5.92047
PD41048b_sc0017	Blood	WGS	48	0	0	70	0.82533	1.03256	6.81108
PD41048b_sc0018	Blood	WGS	48	0	0	70	0.804538	1.06666	7.09243
PD41048b_sc0019	Blood	WGS	48	0	0	38	0.908843	1.22121	6.98262
PD41048b_sc0020	Blood	WGS	48	0	0	55	0.833221	1.46281	6.47764
PD41048b_sc0022	Blood	WGS	48	0	0	79	0.776027	1.24216	7.30824
PD41048b_sc0023	Blood	WGS	48	0	0	47	0.940861	1.44589	5.65083
PD41048b_sc0024	Blood	WGS	48	0	0	57	0.799925	0.926608	6.8007
PD41048b_sc0025	Blood	WGS	48	0	0	74	0.784905	1.04454	6.56451
PD41048b_sc0027	Blood	WGS	48	0	0	89	0.768711	1.26778	7.72303
PD41048b_sc0028	Blood	WGS	48	0	0	98	0.717739	1.02016	7.86694
PD41048b_sc0029	Blood	WGS	48	0	0	70	0.711767	0.932693	6.58337
PD41048b_sc0030	Blood	WGS	48	0	0	59	0.690303	0.999387	7.16842
PD41048b_sc0031	Blood	WGS	48	0	0	81	0.77608	1.12938	7.43325
PD41048b_sc0034	Blood	WGS	48	0	0	57	0.777356	1.23931	8.05736
PD41048b_sc0035	Blood	WGS	48	0	0	70	0.8043	1.03148	6.72872
PD41048b_sc0036	Blood	WGS	48	0	0	45	0.837206	0.960167	6.26885
PD41048b_sc0037	Blood	WGS	48	0	0	27	0.723673	1.26675	5.89092
PD41048b_sc0038	Blood	WGS	48	0	0	50	0.842913	0.945949	5.8228
PD41048b_sc0040	Blood	WGS	48	0	0	74	0.762836	1.08977	7.66007
PD41048b_sc0041	Blood	WGS	48	0	0	92	0.756246	1.13647	7.14364
PD41048b_sc0042	Blood	WGS	48	0	0	77	0.778398	0.928144	6.80144
PD41048b_sc0044	Blood	WGS	48	0	0	78	0.711872	1.00678	7.28934
PD41048b_sc0045	Blood	WGS	48	0	0	51	0.799874	1.17345	7.34555
PD41048b_sc0046	Blood	WGS	48	0	0	87	0.697506	0.959232	7.01957
PD41048b_sc0047	Blood	WGS	48	0	0	64	0.841046	1.09463	7.25323
PD41048b_sc0048	Blood	WGS	48	0	0	26	0.891231	1.14876	5.6405
PD41048b_sc0049	Blood	WGS	48	0	0	46	0.846804	1.20924	7.07134
PD41048b_sc0050	Blood	WGS	48	0	0	72	0.826071	1.18421	5.74649
PD41048b_sc0052	Blood	WGS	48	0	0	68	0.757885	1.01376	6.03948
PD41048b_sc0053	Blood	WGS	48	0	0	65	0.780167	0.978882	6.35648
PD41048b_sc0054	Blood	WGS	48	0	0	82	0.804568	1.19953	7.16388
PD41048b_sc0056	Blood	WGS	48	0	0	36	0.663874	1.21695	6.42655
PD41048b_sc0057	Blood	WGS	48	0	0	58	0.850189	1.12339	6.10598
PD41048b_sc0058	Blood	WGS	48	0	0	55	0.85509	0.939775	6.96698
PD41048b_sc0060	Blood	WGS	48	0	0	33	0.745676	0.939818	6.52946
PD41048b_sc0061	Blood	WGS	48	0	0	87	0.80765	1.07575	7.31556
PD41048b_sc0063	Blood	WGS	48	0	0	82	0.735756	1.1216	7.06692
PD41048b_sc0065	Blood	WGS	48	0	0	64	0.844082	1.21593	7.00301
PD41048b_sc0066	Blood	WGS	48	0	0	70	0.83704	1.10329	6.67164
PD41048b_sc0067	Blood	WGS	48	0	0	67	0.760254	1.15347	6.76739
PD41048b_sc0068	Blood	WGS	48	0	0	74	0.716151	1.12405	7.40878
PD45517a	Blood	WGS	0	0	0	9	0.960978	0	10.0466
PD45517aa	Blood	WGS	0	0	0	11	0.651838	0.791011	11.2333
PD45517ac	Blood	WGS	0	0	0	11	0.492667	1.43713	8.36847
PD45517ad	Blood	WGS	0	0	0	7	0.8636	1.18482	6.30239
PD45517ah	Blood	WGS	0	0	0	7	0.616891	2.35054	11.0526
PD45517ai	Blood	WGS	0	0	0	6	0.595337	0.452091	9.92963
PD45517aj	Blood	WGS	0	0	0	9	1.10571	1.64799	7.27692
PD45517ak	Blood	WGS	0	0	0	7	0.541469	0	9.14
PD45517al	Blood	WGS	0	0	0	6	0.85348	0	11.65
PD45517ap	Blood	WGS	0	0	0	5	1.13425	2.15588	6.97354
PD45517aq	Blood	WGS	0	0	0	8	0.738889	1.3293	7.89231
PD45517ar	Blood	WGS	0	0	0	5	0.555813	0	7.70053
PD45517as	Blood	WGS	0	0	0	9	0.591829	1.15607	9.05357
PD45517at	Blood	WGS	0	0	0	8	0.873317	0.690566	6.1723
PD45517ax	Blood	WGS	0	0	0	13	0.596151	1.0335	9.72582
PD45517ay	Blood	WGS	0	0	0	5	0.872881	1.14344	5.72222
PD45517az	Blood	WGS	0	0	0	4	1.06299	1.72889	6.48421
PD45517b_lo0001	Blood	WGS	0	0	0	4	1.24928	0	8.39817
PD45517b_lo0002	Blood	WGS	0	0	0	11	0.932695	0	8.09143
PD45517b_lo0003	Blood	WGS	0	0	0	9	0.859873	0	9.67742
PD45517b_lo0004	Blood	WGS	0	0	0	6	0.710778	1.681	6.77214
PD45517b_lo0005	Blood	WGS	0	0	0	12	0.579044	0	9.14062
PD45517b_lo0009	Blood	WGS	0	0	0	8	0.825588	0.702247	9.72692
PD45517b_lo0010	Blood	WGS	0	0	0	8	1.12676	1.67782	8.4375
PD45517b_lo0011	Blood	WGS	0	0	0	8	1.18926	0.487637	10.0086
PD45517b_lo0012	Blood	WGS	0	0	0	8	1.09083	0.659683	7.26
PD45517b_lo0013	Blood	WGS	0	0	0	7	0.906373	1.51961	6.94675
PD45517b_lo0016	Blood	WGS	0	0	0	7	0.726003	1.10026	9.34815
PD45517b_lo0017	Blood	WGS	0	0	0	7	0.764331	1.34137	10.9091
PD45517b_lo0018	Blood	WGS	0	0	0	9	0.831625	0.544674	9.48052
PD45517b_lo0019	Blood	WGS	0	0	0	8	0.904918	1.01365	7.43077
PD45517b_lo0020	Blood	WGS	0	0	0	6	0.93251	2.01471	8.29348
PD45517b_lo0021	Blood	WGS	0	0	0	5	0.898642	0.399894	13.7968
PD45517b_lo0024	Blood	WGS	0	0	0	8	0.914526	0	11.3322
PD45517b_lo0025	Blood	WGS	0	0	0	6	1.06693	0.743617	9.75227
PD45517b_lo0026	Blood	WGS	0	0	0	7	0.704504	0.814904	7.07266
PD45517b_lo0027	Blood	WGS	0	0	0	9	0.885681	1.1196	8.16667
PD45517b_lo0028	Blood	WGS	0	0	0	12	0.774782	1.38394	9.13362
PD45517b_lo0029	Blood	WGS	0	0	0	11	1.01652	2.00581	8.29767
PD45517b_lo0032	Blood	WGS	0	0	0	8	1.12695	2.00844	10.0519
PD45517b_lo0033	Blood	WGS	0	0	0	5	1.14749	0	4.87681
PD45517b_lo0034	Blood	WGS	0	0	0	7	0.598402	3.49074	6.14359
PD45517b_lo0035	Blood	WGS	0	0	0	7	0.868248	2.37551	7.90405
PD45517b_lo0036	Blood	WGS	0	0	0	8	0.885186	0	6.48993
PD45517b_lo0037	Blood	WGS	0	0	0	6	0.470324	3.51124	10.7676
PD45517b_lo0040	Blood	WGS	0	0	0	7	0.94182	0.297967	7.84785
PD45517b_lo0041	Blood	WGS	0	0	0	8	0.8125	1.93145	6.02941
PD45517b_lo0042	Blood	WGS	0	0	0	4	0.683622	0	6.76786
PD45517b_lo0043	Blood	WGS	0	0	0	7	0.782767	3.01422	11.9444
PD45517b_lo0044	Blood	WGS	0	0	0	6	0.615476	1.70497	12.1647
PD45517b_lo0045	Blood	WGS	0	0	0	6	0.628307	0.994949	9.89583
PD45517b_lo0048	Blood	WGS	0	0	0	8	0.424405	1.52116	13.2193
PD45517b_lo0049	Blood	WGS	0	0	0	10	0.722602	1.06877	7.59658
PD45517b_lo0050	Blood	WGS	0	0	0	8	0.771872	0.430344	7.8609
PD45517b_lo0051	Blood	WGS	0	0	0	8	0.87724	0.441905	7.41667
PD45517b_lo0052	Blood	WGS	0	0	0	11	0.676398	0.802429	8.29714
PD45517b_lo0053	Blood	WGS	0	0	0	8	0.787197	0.934524	13.1092
PD45517b_lo0055	Blood	WGS	0	0	0	8	0.531377	0.943617	10.6579
PD45517b_lo0056	Blood	WGS	0	0	0	3	1.25436	0	7.21805
PD45517b_lo0057	Blood	WGS	0	0	0	8	0.577137	0.475446	15.016
PD45517b_lo0058	Blood	WGS	0	0	0	8	0.775599	1.07195	7.62857
PD45517b_lo0059	Blood	WGS	0	0	0	6	1.29287	0.564943	7.22781
PD45517b_lo0060	Blood	WGS	0	0	0	5	0.932361	1.112	5.46364
PD45517b_lo0061	Blood	WGS	0	0	0	0	1.4442	0	2.31276
PD45517b_lo0063	Blood	WGS	0	0	0	6	0.461538	1.66369	13.2065
PD45517b_lo0064	Blood	WGS	0	0	0	9	0.5334	3.5617	7.43415
PD45517b_lo0065	Blood	WGS	0	0	0	12	0.902778	1.26961	5.6
PD45517b_lo0066	Blood	WGS	0	0	0	5	0.965272	0.597744	10.0211
PD45517b_lo0067	Blood	WGS	0	0	0	11	0.627278	0	9.32364
PD45517b_lo0068	Blood	WGS	0	0	0	6	0.768656	0.752852	8.62336
PD45517b_lo0069	Blood	WGS	0	0	0	2	1.06993	2.07194	4.5
PD45517b_lo0071	Blood	WGS	0	0	0	9	0.610432	1.46368	11.1458
PD45517b_lo0072	Blood	WGS	0	0	0	9	1.01733	1.89474	12.0056
PD45517b_lo0073	Blood	WGS	0	0	0	9	0.306405	0	13.5613
PD45517b_lo0074	Blood	WGS	0	0	0	5	1.02534	1.65625	5.70751
PD45517b_lo0075	Blood	WGS	0	0	0	0	1.485	1.41781	3.645
PD45517b_lo0076	Blood	WGS	0	0	0	2	1.37301	0	4.31174
PD45517b_lo0077	Blood	WGS	0	0	0	5	0.817036	1.94476	7.20202
PD45517b_lo0079	Blood	WGS	0	0	0	5	0.751652	1.91701	8.53125
PD45517b_lo0080	Blood	WGS	0	0	0	4	1.15112	0.749329	8.52679
PD45517b_lo0081	Blood	WGS	0	0	0	7	0.967633	1.08611	11.4486
PD45517b_lo0082	Blood	WGS	0	0	0	4	0.88284	0.299667	5.9692
PD45517b_lo0083	Blood	WGS	0	0	0	12	0.687324	0.661324	9.9125
PD45517b_lo0084	Blood	WGS	0	0	0	3	1.02778	0.722884	11.1
PD45517b_lo0085	Blood	WGS	0	0	0	8	0.759507	0	6.91346
PD45517b_lo0087	Blood	WGS	0	0	0	10	0.767306	0.934224	8.41463
PD45517b_lo0088	Blood	WGS	0	0	0	3	1.04043	0.657447	5.58857
PD45517b_lo0089	Blood	WGS	0	0	0	11	0.751071	0.45545	11.5682
PD45517b_lo0090	Blood	WGS	0	0	0	6	0.830307	1.01747	8.40686
PD45517b_lo0091	Blood	WGS	0	0	0	2	0.505474	0.729167	6.29545
PD45517b_lo0092	Blood	WGS	0	0	0	4	0.775966	0.440775	8.60952
PD45517b_lo0093	Blood	WGS	0	0	0	5	0.752277	0.749012	6.84058
PD45517b_lo0095	Blood	WGS	0	0	0	3	0.884553	0	9.71429
PD45517b_lo0096	Blood	WGS	0	0	0	7	0.828929	1.60535	6.43048
PD45517b_lo0097	Blood	WGS	0	0	0	6	0.950635	2.4807	7.86435
PD45517b_lo0098	Blood	WGS	0	0	0	8	0.992982	0	10.0672
PD45517b_lo0099	Blood	WGS	0	0	0	4	0.550887		14.0476
PD45517b_lo0100	Blood	WGS	0	0	0	9	0.977038	1.875	7.17375
PD45517b_lo0101	Blood	WGS	0	0	0	10	0.578818	3.42273	12.2413
PD45517b_lo0102	Blood	WGS	0	0	0	9	0.900105	1.22798	6.08269
PD45517b_lo0103	Blood	WGS	0	0	0	6	0.900427	0	8.96964
PD45517b_lo0104	Blood	WGS	0	0	0	5	0.966154	1.75435	4.3814
PD45517b_lo0105	Blood	WGS	0	0	0	7	0.857534	1.48084	6.58947
PD45517b_lo0106	Blood	WGS	0	0	0	5	0.782667	1.08725	7.32353
PD45517b_lo0107	Blood	WGS	0	0	0	0	0.896029	3.54472	3.89773
PD45517b_lo0108	Blood	WGS	0	0	0	11	0.638212	1.19752	11.8179
PD45517b_lo0109	Blood	WGS	0	0	0	8	0.498848	0	9.87719
PD45517b_lo0110	Blood	WGS	0	0	0	6	1.12462	1.20378	6.82267
PD45517b_lo0111	Blood	WGS	0	0	0	6	0.773619		6.88889
PD45517b_lo0126	Blood	WGS	0	0	0	0	1.27342	0.471761	2.97794
PD45517b_lo0127	Blood	WGS	0	0	0	8	0.665814	1.59682	7.50962
PD45517b_lo0128	Blood	WGS	0	0	0	4	0.844395	0.639409	7.63333
PD45517b_lo0131	Blood	WGS	0	0	0	5	1.22131	1.04649	4.17215
PD45517b_lo0132	Blood	WGS	0	0	0	9	0.945192	2.26565	8.39161
PD45517b_lo0133	Blood	WGS	0	0	0	6	0.554636	0.872128	11.1667
PD45517b_lo0135	Blood	WGS	0	0	0	5	1.08289	1.62778	12.4567
PD45517b_lo0137	Blood	WGS	0	0	0	9	0.820358	0.621302	9.2629
PD45517b_lo0140	Blood	WGS	0	0	0	9	0.929947	0.942326	7.82407
PD45517b_lo0141	Blood	WGS	0	0	0	8	1.01347	0.909477	6.27329
PD45517b_lo0142	Blood	WGS	0	0	0	10	0.6457	0	12.923
PD45517b_lo0145	Blood	WGS	0	0	0	6	1.02356	0	6.53333
PD45517b_lo0146	Blood	WGS	0	0	0	4	1.10356	1.96581	4.84375
PD45517b_lo0147	Blood	WGS	0	0	0	10	0.812367	2.32345	8.12209
PD45517b_lo0150	Blood	WGS	0	0	0	7	0.756842	0.69462	10.8481
PD45517b_lo0166	Blood	WGS	0	0	0	7	1.00612	0.794068	9.56463
PD45517b_lo0167	Blood	WGS	0	0	0	4	0.66132	2.5821	8.21429
PD45517b_lo0168	Blood	WGS	0	0	0	11	0.736764	1.81087	9.57185
PD45517b_lo0169	Blood	WGS	0	0	0	8	0.810055	0.972043	9.42857
PD45517b_lo0170	Blood	WGS	0	0	0	4	1.11206	1.29852	9.33333
PD45517b_lo0171	Blood	WGS	0	0	0	6	0.451598	0.853632	9.78462
PD45517b_lo0172	Blood	WGS	0	0	0	5	1.18752	0.674906	10.807
PD45517b_lo0173	Blood	WGS	0	0	0	10	0.78022	2.23061	11.0566
PD45517b_lo0174	Blood	WGS	0	0	0	11	1.02995	1.11698	6.15156
PD45517b_lo0176	Blood	WGS	0	0	0	9	0.735088	3.37456	8.36406
PD45517b_lo0177	Blood	WGS	0	0	0	7	0.805148	1.65848	8.85662
PD45517b_lo0178	Blood	WGS	0	0	0	5	0.929919	1.12145	6.21622
PD45517b_lo0179	Blood	WGS	0	0	0	10	0.753339	1.32385	11.3308
PD45517b_lo0180	Blood	WGS	0	0	0	12	0.797959	2.27875	7.44762
PD45517b_lo0182	Blood	WGS	0	0	0	5	0.793818	1.81692	11.5897
PD45517b_lo0183	Blood	WGS	0	0	0	3	0.950311	0.668376	14.3438
PD45517b_lo0184	Blood	WGS	0	0	0	4	0.395874	1.2037	8.72159
PD45517b_lo0185	Blood	WGS	0	0	0	11	0.533436	1.57449	10.4894
PD45517b_lo0186	Blood	WGS	0	0	0	4	0.850475	0	15.1385
PD45517b_lo0187	Blood	WGS	0	0	0	3	0.699856	1.1182	7.91837
PD45517b_lo0188	Blood	WGS	0	0	0	3	1.00629	1.49821	7.61905
PD45517b_lo0189	Blood	WGS	0	0	0	7	1.0159	0	11.1373
PD45517b_lo0190	Blood	WGS	0	0	0	4	1.12212	0	9.27619
PD45517b_lo0191	Blood	WGS	0	0	0	9	0.885513	0.576696	8.25911
PD45517b_lo0192	Blood	WGS	0	0	0	6	0.728571	1.23359	13.26
PD45517b_lo0193	Blood	WGS	0	0	0	3	0.963328	0	8.38095
PD45517b_lo0194	Blood	WGS	0	0	0	2	1.28668	1.02919	3.81618
PD45517b_lo0195	Blood	WGS	0	0	0	0	1.434		4.59615
PD45517b_lo0196	Blood	WGS	0	0	0	6	0.71797	0.663317	11.8686
PD45517b_lo0197	Blood	WGS	0	0	0	5	0.612855	1.70833	10.7895
PD45517b_lo0198	Blood	WGS	0	0	0	10	0.703052	1.34043	13.5576
PD45517b_lo0199	Blood	WGS	0	0	0	4	0.919641	1.12752	4.76077
PD45517b_lo0200	Blood	WGS	0	0	0	7	0.947462	0	5.83636
PD45517b_lo0201	Blood	WGS	0	0	0	6	0.703463	0.805128	8.96552
PD45517b_lo0202	Blood	WGS	0	0	0	3	0.919344	2.23711	7.72249
PD45517b_lo0203	Blood	WGS	0	0	0	9	0.878722	0	9.64912
PD45517b_lo0204	Blood	WGS	0	0	0	9	0.601154	1.17371	8.98276
PD45517b_lo0205	Blood	WGS	0	0	0	9	0.585545	0.911058	12.3977
PD45517b_lo0206	Blood	WGS	0	0	0	4	0.780684	3.03783	15.8367
PD45517b_lo0207	Blood	WGS	0	0	0	5	0.709661	0	5.9375
PD45517b_lo0208	Blood	WGS	0	0	0	6	0.326126	1.00201	12.0667
PD45517b_lo0209	Blood	WGS	0	0	0	6	0.694624	0	11.5481
PD45517b_lo0210	Blood	WGS	0	0	0	7	0.890291	1.53322	15.434
PD45517b_lo0211	Blood	WGS	0	0	0	7	0.789033	0.873684	11.32
PD45517b_lo0212	Blood	WGS	0	0	0	5	0.676751	1.89176	10.4498
PD45517b_lo0213	Blood	WGS	0	0	0	6	0.757923	0	7.32051
PD45517b_lo0214	Blood	WGS	0	0	0	9	0.594208	1.73188	7.77273
PD45517b_lo0215	Blood	WGS	0	0	0	11	0.623565	0.887387	11.7943
PD45517b_lo0216	Blood	WGS	0	0	0	7	0.656028	0	14.3889
PD45517b_lo0219	Blood	WGS	0	0	0	9	0.776967	1.96139	8.56902
PD45517b_lo0220	Blood	WGS	0	0	0	6	0.957597	2.32184	9.485
PD45517b_lo0221	Blood	WGS	0	0	0	2	0.955774	2.06024	5.30455
PD45517b_lo0222	Blood	WGS	0	0	0	6	0.76081	1.37612	10.0725
PD45517b_lo0223	Blood	WGS	0	0	0	11	0.733813	0.670536	8.2875
PD45517b_lo0224	Blood	WGS	0	0	0	11	0.808809	0	8.75881
PD45517b_lo0225	Blood	WGS	0	0	0	6	0.892133	1.18817	6.40161
PD45517b_lo0226	Blood	WGS	0	0	0	4	1.08478	0.81808	9.73109
PD45517b_lo0227	Blood	WGS	0	0	0	4	0.714539	1.82117	8.39583
PD45517b_lo0228	Blood	WGS	0	0	0	8	0.548193	1.17364	8.80645
PD45517b_lo0229	Blood	WGS	0	0	0	9	0.79278	0	7.84286
PD45517b_lo0230	Blood	WGS	0	0	0	6	0.824461	1.5483	8.63562
PD45517b_lo0231	Blood	WGS	0	0	0	10	0.769345	0.629231	7.42105
PD45517b_lo0232	Blood	WGS	0	0	0	3	1.09524	1.08238	5.11111
PD45517b_lo0233	Blood	WGS	0	0	0	6	0.668056	1.04595	11.691
PD45517b_lo0234	Blood	WGS	0	0	0	4	1.10018	0.656122	8.7218
PD45517b_lo0235	Blood	WGS	0	0	0	3	0.611564	1.78465	6.09418
PD45517b_lo0236	Blood	WGS	0	0	0	11	0.772866	1.63768	8.42424
PD45517b_lo0237	Blood	WGS	0	0	0	7	0.964548	0.906504	7.83127
PD45517b_lo0238	Blood	WGS	0	0	0	9	0.711245	0.688966	8.38542
PD45517b_lo0239	Blood	WGS	0	0	0	5	0.680296	0	6.46281
PD45517b_lo0240	Blood	WGS	0	0	0	6	0.78776	2.43275	7.84259
PD45517b_lo0241	Blood	WGS	0	0	0	8	0.679541	1.69675	9.55742
PD45517b_lo0242	Blood	WGS	0	0	0	9	0.761905	0	9.14286
PD45517b_lo0243	Blood	WGS	0	0	0	9	0.641026	1.63846	10.5364
PD45517b_lo0244	Blood	WGS	0	0	0	5	1.02	2.96907	8.5
PD45517b_lo0245	Blood	WGS	0	0	0	4	0.988941	3.30939	5.49412
PD45517b_lo0246	Blood	WGS	0	0	0	4	0.614113	1.48895	9.00699
PD45517b_lo0247	Blood	WGS	0	0	0	7	0.778999	0.823419	8.68027
PD45517b_lo0248	Blood	WGS	0	0	0	4	0.809061	0	9.52381
PD45517b_lo0249	Blood	WGS	0	0	0	8	0.401802	0.867742	9.91111
PD45517b_lo0250	Blood	WGS	0	0	0	0	0.860294	1.72581	3.13393
PD45517b_lo0251	Blood	WGS	0	0	0	5	0.898298	0.575758	6.2765
PD45517b_lo0252	Blood	WGS	0	0	0	6	0.899116	1.79665	7.53704
PD45517b_lo0253	Blood	WGS	0	0	0	7	1.0183	0	8.176
PD45517b_lo0254	Blood	WGS	0	0	0	5	0.80885	1.18627	9.62105
PD45517b_lo0255	Blood	WGS	0	0	0	2	0.784615	0	7.41818
PD45517b_lo0256	Blood	WGS	0	0	0	2	1.11598	1.65964	5.90455
PD45517b_lo0257	Blood	WGS	0	0	0	7	0.514905	0.444361	18.4722
PD45517b_lo0258	Blood	WGS	0	0	0	0	0.8	0.465368	8.8
PD45517b_lo0259	Blood	WGS	0	0	0	3	0.397004	2.01529	8.36842
PD45517b_lo0260	Blood	WGS	0	0	0	3	0.888889	1.90865	7.14286
PD45517b_lo0261	Blood	WGS	0	0	0	10	0.493534	0	7.30851
PD45517b_lo0262	Blood	WGS	0	0	0	4	0.688312	0	7.95
PD45517b_lo0266	Blood	WGS	0	0	0	4	1.04118	2.37309	13.2346
PD45517b_lo0267	Blood	WGS	0	0	0	5	0.816006	1.67935	8.65152
PD45517b_lo0268	Blood	WGS	0	0	0	10	0.416594	1.50718	11.66
PD45517b_lo0271	Blood	WGS	0	0	0	9	0.571429	1.37764	9.53782
PD45517b_lo0272	Blood	WGS	0	0	0	7	0.511077	0	21.8322
PD45517b_lo0273	Blood	WGS	0	0	0	4	0.521067	0.934859	5.72531
PD45517b_lo0274	Blood	WGS	0	0	0	6	0.842308	3.25683	8.12955
PD45517b_lo0276	Blood	WGS	0	0	0	7	0.56331	1.7259	11.195
PD45517b_lo0277	Blood	WGS	0	0	0	10	0.634337	0.548093	9.93492
PD45517b_lo0279	Blood	WGS	0	0	0	3	0.984536	2.44388	6.36667
PD45517b_lo0280	Blood	WGS	0	0	0	0	1.2748		4.58929
PD45517b_lo0281	Blood	WGS	0	0	0	5	0.933833	2.43716	12.9861
PD45517b_lo0282	Blood	WGS	0	0	0	9	0.509375	0.735714	14.0517
PD45517b_lo0283	Blood	WGS	0	0	0	6	0.689712	1.64151	8.42
PD45517b_lo0284	Blood	WGS	0	0	0	0	1.11878	1.5403	5.02353
PD45517b_lo0285	Blood	WGS	0	0	0	4	0.902703	1.41754	6.68
PD45517b_lo0287	Blood	WGS	0	0	0	6	1.06136	0.547904	5.65595
PD45517b_lo0288	Blood	WGS	0	0	0	0	1.38166	1.57627	4.49038
PD45517b_lo0289	Blood	WGS	0	0	0	7	0.605083	3.49099	9.17037
PD45517b_lo0290	Blood	WGS	0	0	0	4	0.706499	0	13.6162
PD45517b_lo0291	Blood	WGS	0	0	0	8	0.707347	0	8.81744
PD45517b_lo0292	Blood	WGS	0	0	0	4	0.968205	2.49849	7.89298
PD45517b_lo0293	Blood	WGS	0	0	0	3	1.32104	1.52885	8.26923
PD45517b_lo0295	Blood	WGS	0	0	0	4	1.09306	0	4.9625
PD45517b_lo0296	Blood	WGS	0	0	0	10	0.827075	1.04795	12.8276
PD45517b_lo0297	Blood	WGS	0	0	0	5	0.912	2.08654	11.875
PD45517b_lo0298	Blood	WGS	0	0	0	4	0.995633	1.76	4.59677
PD45517b_lo0299	Blood	WGS	0	0	0	8	0.976318	1.10825	6.26471
PD45517b_lo0300	Blood	WGS	0	0	0	3	0.65625	1.0551	11.375
PD45517b_lo0301	Blood	WGS	0	0	0	5	0.671543	1.18258	8.41667
PD45517b_lo0304	Blood	WGS	0	0	0	4	0.965545	1.27775	8.77037
PD45517b_lo0305	Blood	WGS	0	0	0	0	1.11664	1.42347	4.05714
PD45517b_lo0306	Blood	WGS	0	0	0	7	0.883596	1.20441	6.37119
PD45517b_lo0308	Blood	WGS	0	0	0	3	0.770186	2.24828	5.90476
PD45517b_lo0309	Blood	WGS	0	0	0	3	1.05576	1.85764	6.27972
PD45517b_lo0311	Blood	WGS	0	0	0	5	0.658662	1.56069	9.81818
PD45517b_lo0312	Blood	WGS	0	0	0	6	0.867489	1.66851	9.625
PD45517b_lo0313	Blood	WGS	0	0	0	3	0.927152		7
PD45517b_lo0315	Blood	WGS	0	0	0	6	0.899573	2.0283	12.8878
PD45517b_lo0316	Blood	WGS	0	0	0	7	0.975537	0.595577	8.7168
PD45517b_lo0317	Blood	WGS	0	0	0	2	0.723988	0.731928	6.95833
PD45517b_lo0319	Blood	WGS	0	0	0	3	0.866013	0.770925	5.35354
PD45517b_lo0321	Blood	WGS	0	0	0	2	0.835526	0	12.7
PD45517b_lo0322	Blood	WGS	0	0	0	9	0.682821	1.42911	9.4125
PD45517b_lo0323	Blood	WGS	0	0	0	6	0.65	0	14
PD45517b_lo0324	Blood	WGS	0	0	0	4	1.13123	1.46494	9.35294
PD45517b_lo0327	Blood	WGS	0	0	0	9	0.63398	1.73947	12.6316
PD45517b_lo0328	Blood	WGS	0	0	0	4	1.02292	1.04167	7.43939
PD45517b_lo0329	Blood	WGS	0	0	0	5	0.970497	0.712134	5.49853
PD45517b_lo0330	Blood	WGS	0	0	0	8	0.616918	3.43386	12.2679
PD45517b_lo0332	Blood	WGS	0	0	0	4	0.90582	1.31043	9.51111
PD45517b_lo0335	Blood	WGS	0	0	0	2	1.05767	3.27119	4.56562
PD45517b_lo0336	Blood	WGS	0	0	0	8	0.441623	1.64807	8.69444
PD45517b_lo0337	Blood	WGS	0	0	0	3	0.75092	0	7.65
PD45517b_lo0338	Blood	WGS	0	0	0	4	0.713992	0.698214	7.13992
PD45517b_lo0339	Blood	WGS	0	0	0	5	1.14068	1.44042	8.39423
PD45517b_lo0340	Blood	WGS	0	0	0	2	1.1241	0.62335	7.90385
PD45517b_lo0343	Blood	WGS	0	0	0	4	0.953448	0	3.84028
PD45517b_lo0344	Blood	WGS	0	0	0	8	0.544892	1.45029	11.6471
PD45517b_lo0345	Blood	WGS	0	0	0	5	0.667144	0.857362	11.7677
PD45517b_lo0346	Blood	WGS	0	0	0	8	0.886939	1.17655	10.1864
PD45517b_lo0347	Blood	WGS	0	0	0	3	1.50875	0	3.69286
PD45517b_lo0348	Blood	WGS	0	0	0	2	0.860465	2.26554	8.22222
PD45517b_lo0351	Blood	WGS	0	0	0	5	0.730982	1.10185	10.1775
PD45517b_lo0352	Blood	WGS	0	0	0	5	1.02709	1.11677	6.72581
PD45517b_lo0353	Blood	WGS	0	0	0	5	1.15789	1.3114	6.34615
PD45517b_lo0354	Blood	WGS	0	0	0	11	0.474242	0	9.48485
PD45517b_lo0355	Blood	WGS	0	0	0	6	0.787214	1.03553	12.5543
PD45517b_lo0356	Blood	WGS	0	0	0	6	0.567901	0.575099	6.50505
PD45517ba	Blood	WGS	0	0	0	12	0.89872	1.07426	7.99219
PD45517bb	Blood	WGS	0	0	0	11	0.64018	1.43372	8.14527
PD45517bf	Blood	WGS	0	0	0	7	0.882649	1.15745	9.1039
PD45517bg	Blood	WGS	0	0	0	3	1.0662	1.77153	7.15789
PD45517bh	Blood	WGS	0	0	0	4	0.911604	1.64972	4.53993
PD45517bi	Blood	WGS	0	0	0	6	0.86303	0.70464	9.49002
PD45517bj	Blood	WGS	0	0	0	6	1.01929	0	8.34896
PD45517bn	Blood	WGS	0	0	0	5	0.616646	0.791855	11.8785
PD45517bo	Blood	WGS	0	0	0	5	1.22794	0	7.18078
PD45517bp	Blood	WGS	0	0	0	8	0.720299	1.00719	11.3061
PD45517bq	Blood	WGS	0	0	0	6	1.0259	0.549155	9.10354
PD45517br	Blood	WGS	0	0	0	0	1.11974	0	5.69748
PD45517bv	Blood	WGS	0	0	0	10	0.687587	1.80069	7.90725
PD45517bw	Blood	WGS	0	0	0	3	0.521376	0	15.3061
PD45517bx	Blood	WGS	0	0	0	4	0.916268	0	8.51111
PD45517by	Blood	WGS	0	0	0	8	0.982143	1.76367	8.77381
PD45517bz	Blood	WGS	0	0	0	4	0.914032	3.61947	6.72727
PD45517c	Blood	WGS	0	0	0	8	0.963918	0	7.25431
PD45517cd	Blood	WGS	0	0	0	7	0.916914	0	9.15556
PD45517ce	Blood	WGS	0	0	0	3	1.17854	1.06295	5.14932
PD45517cf	Blood	WGS	0	0	0	4	0.930502	0	9.26923
PD45517cg	Blood	WGS	0	0	0	4	0.895833	0	7.83854
PD45517ch	Blood	WGS	0	0	0	7	0.711936	0.46978	10.9783
PD45517cl	Blood	WGS	0	0	0	5	1.18546		5.09211
PD45517cm	Blood	WGS	0	0	0	4	1.09174	0.888889	11.3333
PD45517cn	Blood	WGS	0	0	0	9	0.458483	1.24286	9.63434
PD45517cp	Blood	WGS	0	0	0	9	0.487465	1.55116	7.88288
PD45517ct	Blood	WGS	0	0	0	4	1.05601	2.46809	9.71154
PD45517cu	Blood	WGS	0	0	0	5	0.408621	3.2132	9.97895
PD45517cv	Blood	WGS	0	0	0	8	0.754614	1.75	5.70248
PD45517cw	Blood	WGS	0	0	0	5	0.686869	1.20847	6.61111
PD45517cx	Blood	WGS	0	0	0	0	1.35295	0	2.75794
PD45517cy	Blood	WGS	0	0	0	9	0.774835	1.70515	10.5986
PD45517d	Blood	WGS	0	0	0	7	0.407035	3.13131	14.4
PD45517db	Blood	WGS	0	0	0	3	1.02428	2	6.08421
PD45517dc	Blood	WGS	0	0	0	6	0.719929	0.988024	8.09375
PD45517dd	Blood	WGS	0	0	0	8	0.393293	0	11.6767
PD45517de	Blood	WGS	0	0	0	9	0.742982	0	10.614
PD45517df	Blood	WGS	0	0	0	4	1.11428	2.03844	4.92982
PD45517dg	Blood	WGS	0	0	0	3	0.773543	1.63758	6.46875
PD45517dj	Blood	WGS	0	0	0	12	0.814511	0.524366	6.68632
PD45517dk	Blood	WGS	0	0	0	9	0.845551	0	8.31056
PD45517dl	Blood	WGS	0	0	0	2	0.979532	0	6.7
PD45517dm	Blood	WGS	0	0	0	5	0.91328	0.925755	7.47429
PD45517dn	Blood	WGS	0	0	0	5	0.645022	0.905983	13.3036
PD45517do	Blood	WGS	0	0	0	10	0.842353	3.27341	8.07088
PD45517dr	Blood	WGS	0	0	0	10	0.599613	1.69214	10.5402
PD45517ds	Blood	WGS	0	0	0	4	1.10236	0	8.75
PD45517dt	Blood	WGS	0	0	0	6	0.887965	0.571553	10.4706
PD45517du	Blood	WGS	0	0	0	4	1.26669	1.16045	13.5918
PD45517dv	Blood	WGS	0	0	0	7	0.420091	1.68293	10.2222
PD45517dz	Blood	WGS	0	0	0	6	0.722222	0.497887	13.5868
PD45517e	Blood	WGS	0	0	0	5	0.567116	0.651852	8.67033
PD45517ea	Blood	WGS	0	0	0	8	0.866526	0	8.7913
PD45517eb	Blood	WGS	0	0	0	7	1.08	1.03804	4.41818
PD45517ec	Blood	WGS	0	0	0	4	0.982236	1.83892	13.6727
PD45517ed	Blood	WGS	0	0	0	6	1.07358	2.05974	6.97826
PD45517eh	Blood	WGS	0	0	0	14	0.923953	2.2063	10.0063
PD45517ei	Blood	WGS	0	0	0	4	0.660436	1.079	7.06667
PD45517ej	Blood	WGS	0	0	0	8	0.61481	0.654286	13.8835
PD45517ek	Blood	WGS	0	0	0	9	1.09169	0.448923	6.93827
PD45517el	Blood	WGS	0	0	0	7	0.648746	1.88889	8.04444
PD45517ep	Blood	WGS	0	0	0	8	0.816791	1.27489	11.1937
PD45517eq	Blood	WGS	0	0	0	6	0.895694	2.58969	9.57895
PD45517er	Blood	WGS	0	0	0	4	0.822441	1.99057	9.95798
PD45517es	Blood	WGS	0	0	0	3	1.11706	1.14605	5.43961
PD45517et	Blood	WGS	0	0	0	10	0.835209	1.75783	6.74286
PD45517ex	Blood	WGS	0	0	0	6	0.588931	0	11.3885
PD45517ey	Blood	WGS	0	0	0	5	0.642105	0.759202	11.9608
PD45517ez	Blood	WGS	0	0	0	4	1.04607	0.425708	8.91228
PD45517f	Blood	WGS	0	0	0	7	0.90625	0	8.59259
PD45517fa	Blood	WGS	0	0	0	6	0.629759	1.27585	8.06029
PD45517fb	Blood	WGS	0	0	0	4	0.829856	0.664317	9.23214
PD45517ff	Blood	WGS	0	0	0	4	0.738671	0	7.5463
PD45517fg	Blood	WGS	0	0	0	5	0.897436	1.99821	7
PD45517fh	Blood	WGS	0	0	0	4	1.30759	0.452492	6.36591
PD45517fi	Blood	WGS	0	0	0	9	0.362877	1.55546	8.76953
PD45517fj	Blood	WGS	0	0	0	0	1.22755	2.95572	3.70625
PD45517fn	Blood	WGS	0	0	0	11	0.642874	1.42804	7.75378
PD45517fo	Blood	WGS	0	0	0	5	0.901011	0.689005	10.7692
PD45517fp	Blood	WGS	0	0	0	4	0.76036	1.37766	7.9125
PD45517fq	Blood	WGS	0	0	0	4	0.97381	1.8125	8.52083
PD45517fr	Blood	WGS	0	0	0	3	1.32233	0.611404	4.44167
PD45517fv	Blood	WGS	0	0	0	5	0.867313	1.23652	11.7955
PD45517fw	Blood	WGS	0	0	0	4	0.628634	0.815367	6.75781
PD45517fx	Blood	WGS	0	0	0	5	0.949627	0.596491	10.6042
PD45517fy	Blood	WGS	0	0	0	6	1	1.1266	9.94
PD45517fz	Blood	WGS	0	0	0	5	0.774269	0	8.86538
PD45517gd	Blood	WGS	0	0	0	4	0.649051	1.04206	6.94203
PD45517ge	Blood	WGS	0	0	0	8	0.535631	1.60452	8.16071
PD45517gf	Blood	WGS	0	0	0	6	0.848968	0	6.96154
PD45517gg	Blood	WGS	0	0	0	13	0.710526	0	10.7692
PD45517gh	Blood	WGS	0	0	0	12	0.648795	2.73893	10.7801
PD45517j	Blood	WGS	0	0	0	2	1.18056	0	9.5625
PD45517k	Blood	WGS	0	0	0	6	1.07582	1.95912	5.06198
PD45517l	Blood	WGS	0	0	0	0	1.00789	0	4.86667
PD45517m	Blood	WGS	0	0	0	7	0.965143	0.576427	6.84498
PD45517n	Blood	WGS	0	0	0	10	0.767778	1.85	7.53818
PD45517r	Blood	WGS	0	0	0	7	0.814966	1.74537	7.04706
PD45517s	Blood	WGS	0	0	0	6	0.408989	0.830097	12.74
PD45517t	Blood	WGS	0	0	0	7	1.09276	0.410714	7.2381
PD45517u	Blood	WGS	0	0	0	7	0.964888	1.49527	9.25753
PD45517v	Blood	WGS	0	0	0	3	0.834728	3.33333	7.125
PD45517z	Blood	WGS	0	0	0	9	0.643026	2.14021	9.7491
10817MPPA4	Blood	WGS	0	0	0	0	1.04028	0	1.25152
CB	Blood	WGS	0	0	0	0
CB_VHC-0-1	Blood	WGS	0	0	0	0	0.461261	2.17576	0
CB_VHC-0-2	Blood	WGS	0	0	0	0	1.14859	0.997792	5.95833
CB_VHC-0-3	Blood	WGS	0	0	0	0
CB_VHC-0-4	Blood	WGS	0	0	0	0	1.07273	1.59302	0
CB_VHC-0-5	Blood	WGS	0	0	0	0	1.05263	1.60577	0
CB112MPPC17	Blood	WGS	0	0	0	8	0.593787	0.502966	8.85441
CB112MPPC9	Blood	WGS	0	0	0	15	0.883308	1.11076	9.16375
CB112MPPO6	Blood	WGS	0	0	0	8	0.837186	1.97273	7.7963
PMCCB15-CBCMP-PTAP3D10	Blood	WGS	0	0	0	8	0.190134	0.900307	18.9048
PMCCB15-CBMPP-PTAP6F4	Blood	WGS	0	0	0	4	1.2	0.277613	11.3
PMCCB15-CBMPP-PTAP6F5	Blood	WGS	0	0	0	3	1.32722	1.03677	7.23333
PMCCB15-CBMPP-PTAP6F6	Blood	WGS	0	0	0	5	1.00609	0.913866	10.1338
10_D2	Blood	WGS	63	0	0	122	0.872125	1.08672	6.86754
10_G7	Blood	WGS	63	0	0	121	0.858473	1.18959	6.00134
B1_C10	Blood	WGS	63	0	0	73	0.89938	1.00411	5.51175
B1_D8	Blood	WGS	63	0	0	64	0.829585	1.26095	6.37316
B10_G7	Blood	WGS	63	0	0	79	0.866397	1.1597	6.46969
B11_A7	Blood	WGS	63	0	0	71	0.813346	0.845143	6.34204
B12_B4	Blood	WGS	63	0	0	35	0.95124	0.968623	6.29352
B12_D10	Blood	WGS	63	0	0	72	0.846471	1.09595	5.36822
B13_D9	Blood	WGS	63	0	0	106	0.763688	0.982145	7.03955
B13_H6	Blood	WGS	63	0	0	45	0.959832	1.0319	7.46026
B14_A5	Blood	WGS	63	0	0	68	0.785581	0.903396	5.67383
B15_A1	Blood	WGS	63	0	0	101	0.834455	1.08324	6.52167
B15_B4	Blood	WGS	63	0	0	89	0.806112	1.16712	5.86258
B15_B8	Blood	WGS	63	0	0	74	0.815372	1.02482	6.10009
B15_D9	Blood	WGS	63	0	0	56	0.8349	1.24207	5.65481
B17_C9	Blood	WGS	63	0	0	68	0.734889	1.07842	6.78759
B17_F2	Blood	WGS	63	0	0	106	0.88722	1.19247	7.68973
B18_C3	Blood	WGS	63	0	0	73	0.867242	1.1731	5.86947
B18_D10	Blood	WGS	63	0	0	74	0.888561	1.17171	5.8568
B20_A11	Blood	WGS	63	0	0	91	0.74283	1.18119	6.2337
B20_C1	Blood	WGS	63	0	0	97	0.810469	0.921615	6.33337
B20_F1	Blood	WGS	63	0	0	69	0.927718	1.06754	7.03627
B3_B5	Blood	WGS	63	0	0	101	0.769152	1.01455	7.11566
B3_D12	Blood	WGS	63	0	0	100	0.840254	1.19842	7.2375
B3_D2	Blood	WGS	63	0	0	84	0.881764	0.916934	6.45097
B5_C11	Blood	WGS	63	0	0	76	0.817659	0.957481	6.41219
B5_C8	Blood	WGS	63	0	0	64	0.859127	1.02225	6.15971
B7_B7	Blood	WGS	63	0	0	74	0.822114	1.27231	6.60373
B8_C3	Blood	WGS	63	0	0	78	0.875332	0.8815	5.57954
B8_E11	Blood	WGS	63	0	0	99	0.874588	0.92522	6.33439
B9_A6	Blood	WGS	63	0	0	74	0.884226	1.20588	6.07046
B9_B10	Blood	WGS	63	0	0	43	0.783996	1.50788	6.09377
B9_F4	Blood	WGS	63	0	0	59	0.963082	1.11744	6.55859
BMH1_plate_20181119_A01	Blood	WGS	63	0	31	95	0.811527	1.52316	6.21602
BMH1_plate_20181119_A02	Blood	WGS	63	0	0	86	0.83246	1.00389	6.19085
BMH1_plate_20181119_A03	Blood	WGS	63	0	0	91	0.838927	1.13464	5.41343
BMH1_plate_20181119_A04	Blood	WGS	63	0	0	63	0.897515	1.07046	5.23974
BMH1_plate_20181119_A05	Blood	WGS	63	0	0	69	0.860862	1.09049	5.36759
BMH1_plate_20181119_A06	Blood	WGS	63	0	0	92	0.80174	1.03978	5.84166
BMH1_plate_20181119_B01	Blood	WGS	63	0	0	66	0.805527	1.04999	5.64511
BMH1_plate_20181119_B02	Blood	WGS	63	0	0	85	0.790452	1.06728	6.61435
BMH1_plate_20181119_B03	Blood	WGS	63	0	0	63	0.870774	1.17377	5.29875
BMH1_plate_20181119_B04	Blood	WGS	63	0	0	91	0.84538	0.822131	6.09782
BMH1_plate_20181119_B05	Blood	WGS	63	0	0	101	0.814775	0.74738	6.12057
BMH1_plate_20181119_B06	Blood	WGS	63	0	0	88	0.802714	1.19049	5.71053
BMH1_plate_20181119_C01	Blood	WGS	63	0	0	77	0.872732	1.10689	6.46684
BMH1_plate_20181119_C02	Blood	WGS	63	0	0	107	0.816814	1.00823	6.87226
BMH1_plate_20181119_C03	Blood	WGS	63	0	0	66	0.777168	0.993778	5.44256
BMH1_plate_20181119_C04	Blood	WGS	63	0	0	71	0.866353	0.99108	4.99407
BMH1_plate_20181119_C05	Blood	WGS	63	0	0	71	0.889642	0.996444	5.08016
BMH1_plate_20181119_C06	Blood	WGS	63	0	0	72	0.838293	1.19611	5.88568
BMH1_plate_20181119_D01	Blood	WGS	63	0	0	94	0.841336	0.972158	5.78218
BMH1_plate_20181119_D02	Blood	WGS	63	0	0	76	0.823462	1.08156	5.8871
BMH1_plate_20181119_D03	Blood	WGS	63	0	0	90	0.696025	1.2326	7.00634
BMH1_plate_20181119_D04	Blood	WGS	63	0	0	83	0.841745	1.17287	6.61189
BMH1_plate_20181119_D05	Blood	WGS	63	0	0	96	0.780425	1.01152	6.18974
BMH1_plate_20181119_E01	Blood	WGS	63	0	0	103	0.807599	1.14116	6.66307
BMH1_plate_20181119_E02	Blood	WGS	63	0	0	43	0.931394	1.01604	4.95754
BMH1_plate_20181119_E03	Blood	WGS	63	0	0	92	0.875312	1.18085	5.49642
BMH1_plate_20181119_E04	Blood	WGS	63	0	0	92	0.81304	1.07464	5.71049
BMH1_plate_20181119_E05	Blood	WGS	63	0	0	60	0.883292	0.997171	5.49652
BMH1_plate_20181119_F01	Blood	WGS	63	0	0	86	0.82839	1.04333	6.05977
BMH1_plate_20181119_F02	Blood	WGS	63	0	0	80	0.824576	1.12949	5.77132
BMH1_plate_20181119_F03	Blood	WGS	63	0	0	87	0.857808	0.994689	6.24322
BMH1_plate_20181119_F04	Blood	WGS	63	0	0	85	0.850574	1.07707	6.20429
BMH1_plate_20181119_F05	Blood	WGS	63	0	0	84	0.857506	1.24679	5.17474
BMH1_plate_20181119_G01	Blood	WGS	63	0	0	71	0.80081	1.09389	5.75226
BMH1_plate_20181119_G02	Blood	WGS	63	0	0	87	0.817146	0.992507	5.95151
BMH1_plate_20181119_G03	Blood	WGS	63	0	0	79	0.819381	0.991386	5.65379
BMH1_plate_20181119_G04	Blood	WGS	63	0	0	72	0.894603	1.00185	5.3604
BMH1_plate_20181119_G05	Blood	WGS	63	0	0	98	0.805558	1.17575	6.33743
BMH1_plate_20181119_H01	Blood	WGS	63	0	0	89	0.814699	1.12444	7.45848
BMH1_plate_20181119_H02	Blood	WGS	63	0	0	64	0.862519	0.934645	5.379
BMH1_plate_20181119_H03	Blood	WGS	63	0	0	83	0.842865	1.25136	6.36385
BMH1_plate_20181119_H04	Blood	WGS	63	0	0	82	0.756364	1.03482	6.54127
BMH1_plate_20181119_H05	Blood	WGS	63	0	0	67	0.85602	1.32386	6.43255
BMH1_PlateB1_B10	Blood	WGS	63	0	0	101	0.855206	1.01208	6.23445
BMH1_PlateB1_C3	Blood	WGS	63	0	0	104	0.777083	1.12031	6.81948
BMH1_PlateB1_D3	Blood	WGS	63	0	0	84	0.881246	0.920445	5.80966
BMH1_PlateB1_D4	Blood	WGS	63	0	0	72	0.888184	1.06371	5.84192
BMH1_PlateB2_C3	Blood	WGS	63	0	0	62	0.832665	1.16297	5.78137
BMH1_PlateB2_D3	Blood	WGS	63	0	0	57	0.860712	0.991181	5.1581
BMH1_PlateB2_D4	Blood	WGS	63	0	0	69	0.783497	1.03214	6.99841
BMH1_PlateB2_D9	Blood	WGS	63	0	0	45	0.875602	1.10119	6.06369
BMH1_PlateB3_B4	Blood	WGS	63	0	0	81	0.814027	1.18943	5.73374
BMH1_PlateB3_B6	Blood	WGS	63	0	0	74	0.869253	0.902572	5.5608
BMH1_PlateB3_C7	Blood	WGS	63	0	0	67	0.864367	1.10041	5.24036
BMH1_PlateB3_C9	Blood	WGS	63	0	0	39	0.93328	1.16681	5.15766
BMH1_PlateB4_B5	Blood	WGS	63	0	0	40	0.835575	1.25991	5.97637
BMH1_PlateB4_C3	Blood	WGS	63	0	0	75	0.814736	0.896845	5.51919
BMH1_PlateB4_C6	Blood	WGS	63	0	0	84	0.866739	0.890303	5.88749
BMH1_PlateB4_D7	Blood	WGS	63	0	0	75	0.872177	1.06231	6.12393
BMH1_PlateB4_D9	Blood	WGS	63	0	0	106	0.873945	1.01413	6.70445
BMH1_PlateB4_E5	Blood	WGS	63	0	0	46	0.951904	0.990315	6.45369
BMH1_PlateB5_B10	Blood	WGS	63	0	0	61	0.905814	1.23042	6.02503
BMH1_PlateB5_C5	Blood	WGS	63	0	0	84	0.812843	0.925157	6.0652
BMH1_PlateB5_C9	Blood	WGS	63	0	0	84	0.7994	1.01216	5.54409
PD40315ad_08102022	Blood	WGS	0	0	0	10	0.912601	0.972269	7.23562
PD40315ae_08102022	Blood	WGS	0	0	0	7	0.669956	1.54134	9.36398
PD40315af_08102022	Blood	WGS	0	0	0	7	0.83779	1.15058	9.79167
PD40315ao_08102022	Blood	WGS	0	0	0	6	0.671304	1.31694	8.3913
PD40315at_08102022	Blood	WGS	0	0	0	8	0.761749	1.57692	13.0687
PD40315aw_08102022	Blood	WGS	0	0	0	7	1.06341	1.04911	6.13027
PD40315bf_08102022	Blood	WGS	0	0	0	5	0.952381	1.14919	7.56571
PD40315bo_08102022	Blood	WGS	0	0	0	10	0.752869	1.162	8.88589
PD40315ew_08102022	Blood	WGS	0	0	0	4	0.911139	1.66829	7.29947
PD40315fj_08102022	Blood	WGS	0	0	0	10	0.764108	0	7.98331
PD40521oj	Blood	WGS	29	0	0	38	0.983845	0.773776	5.04529
PD40521om	Blood	WGS	29	0	0	43	0.914023	1.19346	5.51312
PD40521oy	Blood	WGS	29	0	0	55	0.979064	1.04711	8.89348
PD40521pc	Blood	WGS	29	0	0	47	0.753643	1.18029	8.16761
PD40521pj	Blood	WGS	29	0	0	23	0.848239	1.45838	7.76046
PD40521qc	Blood	WGS	29	0	0	30	0.737204	0.94052	6.77322
PD40521qe	Blood	WGS	29	0	0	33	1.01324	1.11336	6.72686
PD40521qs	Blood	WGS	29	0	0	119	0.861794	1.06232	8.68806
PD40521qy	Blood	WGS	29	0	0	67	0.783038	0.988039	7.44107
PD40521qz	Blood	WGS	29	0	0	63	0.936025	1.22843	7.57928
PD40521rd	Blood	WGS	29	45	0	75	1.1826	1.08277	5.71525
PD40521rj	Blood	WGS	29	0	0	102	0.838545	1.06393	8.83832
PD40521ro	Blood	WGS	29	0	0	58	0.90406	1.18334	7.06267
PD40521ru	Blood	WGS	29	0	0	81	0.789051	0.920229	7.71628
PD40521rv	Blood	WGS	29	0	0	69	0.868448	1.08824	7.32416
PD40521rw	Blood	WGS	29	0	0	68	0.897511	0.890353	6.74159
PD40521ry	Blood	WGS	29	0	0	72	0.799337	1.25238	7.98992
PD40521rz	Blood	WGS	29	0	0	68	0.86952	1.14317	6.90616
PD40521sa	Blood	WGS	29	0	0	84	0.804044	1.05767	8.88123
PD40521sh	Blood	WGS	29	0	0	61	0.989344	1.31015	6.90052
PD40521sl	Blood	WGS	29	0	0	96	0.856816	1.20302	7.8037
PD40521sm	Blood	WGS	29	0	0	66	0.886288	0.850276	6.96938
PD40521so	Blood	WGS	29	0	0	58	0.796696	1.18102	7.29729
PD40521su	Blood	WGS	29	0	0	61	0.874266	1.09222	7.20146
PD40521sz	Blood	WGS	29	0	0	75	0.893371	1.07587	7.3672
PD40521ta	Blood	WGS	29	0	0	68	0.836658	0.804384	6.92604
PD40521te	Blood	WGS	29	0	0	65	0.879798	1.1639	7.1134
PD40521ti	Blood	WGS	29	0	0	61	0.739206	1.24143	6.61108
PD40521tj	Blood	WGS	29	0	0	65	0.893083	1.01518	7.04749
PD40521tl	Blood	WGS	29	0	0	63	0.915505	0.98881	7.46261
PD40521tn	Blood	WGS	29	0	0	52	0.858423	1.09624	6.04861
PD40521tr	Blood	WGS	29	0	0	75	0.861835	0.902595	7.39625
PD40521tt	Blood	WGS	29	0	0	106	0.813013	0.978415	8.94377
PD40521tw	Blood	WGS	29	0	0	79	0.915202	0.790591	7.29911
PD40521ua	Blood	WGS	29	0	0	61	0.877321	0.97918	7.24028
PD40521uo	Blood	WGS	29	0	0	66	0.815478	1.05871	7.74044
PD40521up	Blood	WGS	29	0	0	57	0.745363	0.955265	6.74798
PD40521vf	Blood	WGS	29	0	0	125	0.769159	1.32084	8.56016
PD40521vn	Blood	WGS	29	0	0	70	0.897603	1.03899	7.47093
PD40521vo	Blood	WGS	29	0	0	135	0.974005	0.861396	7.55913
PD40521vt	Blood	WGS	29	0	0	76	0.78792	0.992199	7.54471
PD40521vv	Blood	WGS	29	0	0	73	0.950442	1.0301	6.58232
PD40521vw	Blood	WGS	29	0	0	99	0.863418	1.26041	7.80354
PD40521vx	Blood	WGS	29	0	0	88	0.937858	0.989971	7.54811
PD40521ws	Blood	WGS	29	0	0	53	0.920362	0.969888	6.0428
PD40667wj	Blood	WGS	38	0	0	57	0.795028	1.05427	6.9819
PD42874b_lo0001	Blood	WGS	0	0	0	15	0.897959	1.38866	8.23297
PD42874b_lo0002	Blood	WGS	0	0	0	6	1.01159	0.98096	6.21983
PD42874b_lo0003	Blood	WGS	0	0	0	12	0.821392	1.97376	7.38585
PD42874b_lo0004	Blood	WGS	0	0	0	11	1.04928	0.298622	8.10552
PD42874b_lo0005	Blood	WGS	0	0	0	15	0.875052	0.878141	10.2752
PD42874b_lo0006	Blood	WGS	0	0	0	17	0.882389	1.08816	8.2846
PD42874b_lo0007	Blood	WGS	0	0	0	15	0.742772	1.0833	10.5295
PD42874b_lo0008	Blood	WGS	0	0	0	15	0.844061	0.583333	10.1373
PD42874b_lo0009	Blood	WGS	0	0	0	11	1.19942	1.52583	8.01221
PD42874b_lo0011	Blood	WGS	0	0	0	12	0.851787	0.905187	8.06358
PD42874b_lo0012	Blood	WGS	0	0	0	12	1.06711	0.807428	9.26984
PD42874b_lo0013	Blood	WGS	0	0	0	12	0.799696	2.16095	8.35238
PD42874b_lo0014	Blood	WGS	0	0	0	17	0.904991	1.84451	10.937
PD42874b_lo0016	Blood	WGS	0	0	0	4	0.765611	0.96441	7.71825
PD42874b_lo0017	Blood	WGS	0	0	0	8	1.24386	0.936827	6.08722
PD42874b_lo0018	Blood	WGS	0	0	0	6	1.35226	1.40302	6.58041
PD42874b_lo0019	Blood	WGS	0	0	0	6	0.967128	0.358627	8.58114
PD42874b_lo0020	Blood	WGS	0	0	0	0	1.83203	1.48469	0
PD42874b_lo0021	Blood	WGS	0	0	0	3	1.16745	0.970819	6.66346
PD42874b_lo0022	Blood	WGS	0	0	0	8	0.978464	0.834363	6.87075
PD42874b_lo0023	Blood	WGS	0	0	0	8	1.17234	0.958465	5.96321
PD43974ec	Blood	WGS	81	0	0	68	0.959386	1.02545	6.23656
T4_B3	Blood	WGS	63	0	0	106	0.860582	1.08414	6.96412
T6_A3	Blood	WGS	63	0	0	134	0.829861	1.04806	7.15957
BMP14	Blood	WGS	59	0	0	117	0.753975	1.06382	6.76228
BMP15	Blood	WGS	59	0	0	74	0.850173	1.08424	5.83058
BMP19	Blood	WGS	59	0	0	75	0.836381	1.24706	5.56186
BMP2	Blood	WGS	59	0	0	75	0.799117	0.905136	5.88884
BMP20	Blood	WGS	59	0	0	98	0.702731	0.999983	6.65288
BMP30	Blood	WGS	59	0	0	80	0.784915	0.935467	5.60038
BMP43	Blood	WGS	59	0	0	84	0.775134	1.07328	6.26953
BMP58	Blood	WGS	59	0	0	79	0.864178	1.21195	6.14174
BMP67	Blood	WGS	59	0	0	81	0.772261	1.14599	5.93268
BMP74	Blood	WGS	59	0	0	89	0.782731	0.905884	5.90544
BMP75	Blood	WGS	59	0	0	69	0.798605	0.705181	5.31137
BMP76	Blood	WGS	59	0	0	65	0.830319	0.971958	5.33605
BMP83	Blood	WGS	59	0	0	97	0.788906	1.13129	6.93071
BMP86	Blood	WGS	59	0	0	64	0.75579	1.07335	6.58881
BMP9	Blood	WGS	59	0	0	84	0.826166	1.10507	5.91649
BMP99	Blood	WGS	59	0	0	62	0.852803	1.20596	5.61754
BMPBHC1	Blood	WGS	59	0	0	79	0.828779	0.900523	6.14912
BMPBHC12	Blood	WGS	59	0	0	63	0.777227	1.09292	5.66926
BMPBHC14	Blood	WGS	59	0	0	74	0.75786	1.15071	5.73006
BMPBHC17	Blood	WGS	59	0	0	73	0.818432	1.11463	5.80124
BMPBHC18	Blood	WGS	59	0	0	58	0.862331	1.16016	6.14258
BMPBHC2	Blood	WGS	59	0	0	75	0.826019	1.03761	6.34616
BMPBHC21	Blood	WGS	59	0	0	71	0.789101	0.971222	5.94406
BMPBHC23	Blood	WGS	59	0	0	65	0.864195	1.03267	5.65098
BMPBHC26	Blood	WGS	59	0	0	88	0.701078	1.18302	7.03377
BMPBHC28	Blood	WGS	59	0	0	87	0.79508	1.02281	6.74226
BMPBHC31	Blood	WGS	59	0	0	64	0.864626	1.1242	6.06666
BMPBHC33	Blood	WGS	59	0	0	79	0.783489	1.34318	6.14538
BMPBHC35	Blood	WGS	59	0	0	86	0.798032	1.09081	6.23929
BMPBHC36	Blood	WGS	59	0	0	85	0.792834	0.993196	6.83986
BMPBHC4	Blood	WGS	59	0	0	71	0.766993	1.31164	6.23061
BMPBHC40	Blood	WGS	59	0	0	83	0.762751	1.33975	6.3308
A11365_S1	Blood	WGS	75	0	0	12	0.796968	0.934812	3.3079
A11365_S2	Blood	WGS	75	0	0	19	0.85429	0.870692	4.4031
A11365_S3	Blood	WGS	75	0	0	11	0.959306	0.915045	2.92134
A11365_S4	Blood	WGS	75	0	0	13	0.729837	1.08062	3.6139
A12851_S11	Blood	WGS	73	0	0	23	0.84139	1.32316	4.44332
A12851_S2	Blood	WGS	73	0	0	18	0.959661	1.29361	4.34034
A12851_S4	Blood	WGS	73	0	0	21	0.774405	1.31245	4.57957
A12851_S7	Blood	WGS	73	0	0	21	0.903121	0.98197	4.89339
A13589_S10	Blood	WGS	71	0	0	19	0.945518	0.855511	3.71071
A13589_S3	Blood	WGS	71	0	0	19	0.841904	1.02926	3.96174
A13589_S6	Blood	WGS	71	0	0	16	0.879775	0.977277	4.58961
A13589_S9	Blood	WGS	71	0	0	24	0.927956	1.1071	4.75793
A19505_S1	Blood	WGS	70	0	0	21	0.895255	0.783349	5.38842
A19505_S2	Blood	WGS	70	0	0	26	0.89302	0.782739	5.02154
A19505_S7	Blood	WGS	70	0	0	23	0.879312	1.02618	4.25407
A19505_S8	Blood	WGS	70	0	0	11	0.790064	0.620705	5.47341
A19552_S1	Blood	WGS	97	0	0	14	0.899481	0.963261	3.28471
A19552_S12	Blood	WGS	97	0	0	15	0.881175	0.929936	2.97419
A19552_S3	Blood	WGS	97	0	0	18	1.01917	0.973828	2.9424
A19552_S9	Blood	WGS	97	0	0	38	0.833072	0.84379	4.02338
A19553_S1	Blood	WGS	101	0	0	19	0.910655	1.4061	3.72445
A19553_S3	Blood	WGS	101	0	0	53	1.04613	0.93471	5.23864
A19553_S4	Blood	WGS	101	0	0	44	0.890211	0.874895	6.27891
A19553_S7	Blood	WGS	101	0	0	54	0.98112	1.04373	5.24533
A19554_S2	Blood	WGS	106	0	0	27	0.925136	1.10889	3.89004
A19554_S4	Blood	WGS	106	0	0	20	0.938707	0.883127	4.07106
A19554_S7	Blood	WGS	106	0	0	12	1.00345	1.02183	2.95897
A19554_S8	Blood	WGS	106	0	0	35	1.05061	0.997405	5.53022
A20061_S14	Blood	WGS	97	0	0	33	0.814104	1.05959	3.79924
A20061_S16	Blood	WGS	97	0	0	26	0.969229	1.10687	3.775
A20061_S2	Blood	WGS	97	0	0	21	0.935004	0.702347	3.53692
A20061_S9	Blood	WGS	97	0	0	51	0.926541	1.10183	4.10012
BF1_S1	Blood	WGS	30	0	0	14	0.990391	1.05406	4.06704
BF1_S2	Blood	WGS	30	0	0	8	1.02592	0.891046	3.33837
BF1_S3	Blood	WGS	30	0	0	7	0.882277	0.694911	2.97358
BF1_S4	Blood	WGS	30	0	0	13	0.864535	1.02015	3.87866
BF2_S1	Blood	WGS	52	0	0	15	0.909987	0.559163	3.34046
BF2_S2	Blood	WGS	52	0	0	20	1.05197	1.11662	4.32813
BF2_S3	Blood	WGS	52	0	0	78	1.01026	1.13368	4.82848
BF2_S4	Blood	WGS	52	0	0	14	0.815635	0.956628	4.72204
BM1_S1	Blood	WGS	27	0	0	15	0.940876	1.07665	4.96189
BM1_S2	Blood	WGS	27	0	0	18	1.05554	0.807087	4.91384
BM1_S3	Blood	WGS	27	0	0	9	0.828648	0.862792	3.09169
BM1_S4	Blood	WGS	27	0	0	14	0.863879	1.1803	4.87504
BM2_S1	Blood	WGS	62	0	0	14	0.829792	0.852285	3.5574
BM2_S2	Blood	WGS	62	0	0	17	0.970609	1.08694	5.29704
BM2_S3	Blood	WGS	62	0	0	12	1.04275	0.865116	4.81559
BM2_S4	Blood	WGS	62	0	0	25	1.01334	0.862374	5.50866
C151223_S1	Blood	WGS	0	0	0	4	1.11328	0	3.98113
C151223_S2	Blood	WGS	0	0	0	0	0.837211	1.6395	2.02551
C151223_S3	Blood	WGS	0	0	0	4	0.942182	0.387527	2.26293
C151223_S4	Blood	WGS	0	0	0	9	0.899137	0.16139	3.31182
C70007_S1	Blood	WGS	0	0	0	6	0.807108	0.582551	3.37241
C70007_S10	Blood	WGS	0	0	0	0	1.02257	0.226828	1.79403
C70007_S3	Blood	WGS	0	0	0	0	1.00441	0.430124	1.83663
C70007_S5	Blood	WGS	0	0	0	4	0.985397	1.25537	3.27234
PD43976_grans	Blood	WGS	59	0	0	34	0.783762	0.976024	6.6496
PD43976R2_grans	Blood	WGS	59	0	0	46	0.739433	1.00674	7.51462
PD43976R3_grans	Blood	WGS	59	0	0	37	0.842886	0.915962	6.87815
PD43976R4_grans	Blood	WGS	59	0	0	32	0.849644	0.862268	7.22184
PD43976R5_grans	Blood	WGS	59	0	0	32	0.910596	0.889218	5.62523
PD43979_grans	Blood	WGS	20	0	0	20	0.781474	1.06286	9.62059
PD43980_grans	Blood	WGS	36	0	0	19	0.844841	0.936765	6.32286
PD43981_grans	Blood	WGS	54	0	0	39	0.796922	1.12089	7.43373
PD43981R2_grans	Blood	WGS	54	0	0	48	0.826574	1.07553	8.34421
PD43982_grans	Blood	WGS	63	0	0	24	0.774712	1.11775	6.93076
PD43982R2_grans	Blood	WGS	63	0	0	34	0.920772	0.802427	6.43453
PD43983_grans	Blood	WGS	75	0	0	38	0.876501	1.19112	6.17473
PD43984_grans	Blood	WGS	80	0	0	31	0.795466	1.02758	5.8781
PD43987_grans	Blood	WGS	50	0	0	26	0.8659	1.05098	6.83132
PD43988_grans	Blood	WGS	65	0	0	28	1.0069	1.25411	6.59603
PD47269_cordblood	Blood	WGS	0	0	0	4	0.53229	1.2129	10.5974
PD48442_cordblood	Blood	WGS	0	0	0	5	0.973159	0.939035	10.6743
PD48442R2_cordblood	Blood	WGS	0	0	0	3	0.3875	2.65419	6.51
PD48442R3_cordblood	Blood	WGS	0	0	0	7	0.328302	0	14.5
PD48442R4_cordblood	Blood	WGS	0	0	0	6	0.879665	2.53636	12.6923
PD48442R5_cordblood	Blood	WGS	0	0	0	8	0.269209	0.528024	13.2205
PD48442R6_cordblood	Blood	WGS	0	0	0	5	0.820372	0.883408	5.28163
MSH22i1_s1	Blood	WGS		0	0	39	0.873665	1.02665	3.50013
MSH22i1_s2	Blood	WGS		0	0	37	0.911442	1.08677	3.95241
MSH22i1	Blood	WGS		0	0	37	0.916387	1.0816	3.43126
MSH23i3_s1	Blood	WGS		0	0	25	0.932681	1.00962	3.38511
MSH23i3_s2	Blood	WGS		0	0	25	0.952718	0.999849	3.38905
MSH23i3	Blood	WGS		0	0	23	0.921691	0.993033	2.94829
MSH25i3_s1	Blood	WGS		182	0	16	1.36494	0.999563	1.59119
MSH25i3_s2	Blood	WGS		0	0	34	1.05956	0.946953	2.94921
MSH25i3	Blood	WGS		0	0	26	0.950109	0.860863	2.98969
MSH26i3_s1	Blood	WGS		0	0	31	0.994082	1.04028	3.02708
MSH26i3_s2	Blood	WGS		0	0	25	1.01439	1.00078	2.5763
MSH26i3	Blood	WGS		0	0	16	0.980928	1.12028	2.5698
MSH29i1_s1	Blood	WGS		0	0	26	0.876541	1.08275	3.7092
MSH29i1_s2	Blood	WGS		0	0	19	0.923787	1.01537	3.06221
MSH29i1	Blood	WGS		0	0	24	0.904857	1.01818	3.04253
MSH31i3_s1	Blood	WGS		0	0	31	0.898565	1.05846	3.85931
MSH31i3_s2	Blood	WGS		0	0	28	0.876585	1.12991	3.55434
MSH31i3	Blood	WGS		0	0	38	0.941682	0.996148	2.74908
MSH33i2_s1	Blood	WGS		0	0	16	0.922637	0.908726	2.52358
MSH33i2_s2	Blood	WGS		0	0	12	0.926738	0.871067	2.1852
MSH33i2	Blood	WGS		0	0	12	0.901153	0.85312	2.10588
MSH36i5_s1	Blood	WGS		0	0	17	0.874791	1.03106	3.31978
MSH36i5_s2	Blood	WGS		0	0	17	0.860833	1.08891	3.38291
MSH36i5	Blood	WGS		0	0	12	0.842614	1.14703	2.86375
MSH39i2_s1	Blood	WGS		0	0	20	0.968693	1.00564	2.98825
MSH39i2_s2	Blood	WGS		0	0	21	0.976929	0.952829	3.0746
MSH39i2	Blood	WGS		0	0	21	0.966887	0.953861	3.24039
MSH45i3_s1	Blood	WGS		0	0	26	0.925506	1.18739	4.82827
MSH45i3_s2	Blood	WGS		0	0	22	0.945841	1.178	4.07102
MSH45i3	Blood	WGS		0	0	25	0.877466	1.11952	5.3526
MSH52i2_s1	Blood	WGS		0	0	17	0.938717	1.01934	2.5201
MSH52i2_s2	Blood	WGS		0	0	22	0.937896	0.998772	2.88112
MSH52i2	Blood	WGS		0	0	18	0.90024	1.04054	2.91108
MSH53i3_s1	Blood	WGS		0	0	25	0.892175	0.956428	4.1963
MSH53i3_s2	Blood	WGS		0	0	23	0.956945	0.922847	4.05735
MSH53i3	Blood	WGS		0	0	21	0.905451	0.986775	4.07555
MSH58i1_s1	Blood	WGS		0	0	15	0.936425	1.01448	2.08342
MSH58i1_s2	Blood	WGS		0	0	20	0.924344	1.07587	2.59303
MSH58i1	Blood	WGS		0	0	16	0.905551	1.1065	2.38601
MSH59i2_s1	Blood	WGS		0	0	22	0.922536	1.03055	3.11462
MSH59i2_s2	Blood	WGS		0	0	23	0.914316	1.08658	3.37108
MSH59i2	Blood	WGS		0	0	21	0.896761	1.19053	3.86924
MSH61i1_s1	Blood	WGS		0	0	47	0.870616	0.964442	3.01484
MSH61i1_s2	Blood	WGS		0	0	53	0.861097	0.979272	3.76191
MSH61i1	Blood	WGS		0	0	45	0.847694	1.02607	3.47705
MSH62i5_s1	Blood	WGS		0	0	39	0.926186	1.17444	3.47223
MSH62i5_s2	Blood	WGS		0	0	39	0.903845	1.15537	3.51538
MSH62i5	Blood	WGS		0	0	41	0.865531	1.17408	3.84897
MSH63i1_s1	Blood	WGS		0	0	46	0.921665	1.13438	4.19689
MSH63i1_s2	Blood	WGS		0	0	41	0.890397	1.10317	4.0124
MSH63i1	Blood	WGS		0	0	38	0.925643	1.14535	3.80139
MSH64i5	Blood	WGS		0	0	36	0.908163	0.831475	4.20168
MSH87i1	Blood	WGS		0	0	21	0.967147	1.16438	2.58862
MSH98i6_s1	Blood	WGS		0	0	18	0.916526	0.877618	2.86961
MSH98i6_s2	Blood	WGS		0	0	24	0.89983	0.855931	3.30571
MSH98i6	Blood	WGS		0	0	19	0.8745	0.958465	3.19674
11_B7	Blood	WGS	63	0	0	132	0.806735	1.11756	7.61413
11_H4	Blood	WGS	63	0	0	171	0.877853	0.990187	7.64873
2_H3	Blood	WGS	63	0	0	183	0.821366	1.12187	7.9558
3_E2	Blood	WGS	63	0	0	154	0.731103	0.938356	8.02797
6_G1	Blood	WGS	63	0	0	209	0.834977	1.09473	7.69548
7_F9	Blood	WGS	63	0	0	130	0.882547	1.09224	7.03497
9_D1	Blood	WGS	63	0	0	206	0.851333	1.02511	8.14806
9_E5	Blood	WGS	63	0	0	181	0.889182	0.938888	7.5622
9_H12	Blood	WGS	63	0	0	151	0.840085	0.907494	7.64918
B1_G7	Blood	WGS	63	0	0	93	0.844539	1.03114	7.07257
B15_G10	Blood	WGS	63	0	0	136	0.891333	0.984933	8.34906
B15_G3	Blood	WGS	63	0	0	98	0.82567	1.1254	7.08004
B18_D1	Blood	WGS	63	0	0	88	0.940791	0.893457	6.80258
B20_G6	Blood	WGS	63	0	0	90	0.947443	1.01165	6.49283
B4_F5	Blood	WGS	63	0	0	75	0.975919	1.09278	6.97313
B6_H2	Blood	WGS	63	0	0	76	0.920359	1.20336	7.54004
B7_E6	Blood	WGS	63	0	0	173	0.879861	1.07729	7.81005
BMH1_PlateB1_E2	Blood	WGS	63	0	0	65	0.971855	1.08508	5.8258
BMH1_PlateB1_G8	Blood	WGS	63	0	0	104	0.917065	1.12143	7.14996
BMH1_PlateB2_E5	Blood	WGS	63	0	0	100	0.95037	1.01694	6.76815
BMH1_PlateB2_F11	Blood	WGS	63	0	0	99	0.999283	1.06455	6.64975
BMH1_PlateB2_G2	Blood	WGS	63	0	0	105	0.98156	0.832157	7.10197
BMH1_PlateB3_E5	Blood	WGS	63	0	0	117	0.923154	1.07122	7.18935
BMH1_PlateB4_E8	Blood	WGS	63	0	0	89	0.952244	0.960442	7.57118
PD40521oh	Blood	WGS	29	0	0	56	0.969841	1.05612	6.92799
PD40521oi	Blood	WGS	29	0	0	35	0.87269	1.20569	6.32056
PD40521ok	Blood	WGS	29	0	0	39	0.933161	1.08796	6.78365
PD40521on	Blood	WGS	29	0	0	57	0.921149	1.05189	8.39817
PD40521op	Blood	WGS	29	0	0	85	1.02438	1.03108	8.39666
PD40521oq	Blood	WGS	29	0	0	85	0.901153	1.07334	8.02176
PD40521os	Blood	WGS	29	0	0	97	0.825087	0.92806	9.02271
PD40521ot	Blood	WGS	29	0	0	49	0.871335	0.991664	6.32762
PD40521ov	Blood	WGS	29	0	0	50	0.930139	1.11112	6.8471
PD40521ow	Blood	WGS	29	0	0	82	0.936251	1.08505	8.01046
PD40521ox	Blood	WGS	29	0	0	65	0.911572	0.912437	7.51671
PD40521oz	Blood	WGS	29	0	0	93	0.914074	0.977328	7.43037
PD40521pd	Blood	WGS	29	0	0	63	0.846324	1.00215	7.65278
PD40521pe	Blood	WGS	29	0	0	54	0.864822	1.25528	8.24278
PD40521ph	Blood	WGS	29	0	0	37	0.934224	1.07129	7.92238
PD40521pl	Blood	WGS	29	0	0	79	0.912653	0.997237	7.87002
PD40521pm	Blood	WGS	29	0	31	51	0.88018	1.32584	7.75162
PD40521pn	Blood	WGS	29	0	0	75	0.917115	1.11963	8.68289
PD40521po	Blood	WGS	29	0	0	54	0.921507	1.00872	6.14693
PD40521pt	Blood	WGS	29	0	0	62	0.878741	0.939969	8.67791
PD40521pu	Blood	WGS	29	0	0	47	0.993955	1.12318	6.55905
PD40521px	Blood	WGS	29	0	0	52	0.823904	1.07012	7.94973
PD40521qd	Blood	WGS	29	0	0	39	0.880953	1.09689	5.56941
PD40521qf	Blood	WGS	29	0	0	64	0.894089	1.0195	6.14548
PD40521qi	Blood	WGS	29	0	0	39	0.94245	1.0099	5.9826
PD40521qk	Blood	WGS	29	0	0	54	0.90712	0.830034	8.82085
PD40521ql	Blood	WGS	29	0	0	58	0.829562	1.21841	6.79603
PD40521qo	Blood	WGS	29	0	0	44	0.809471	1.17647	6.1319
PD40521qp	Blood	WGS	29	0	0	50	0.842484	1.13813	7.01003
PD40521qq	Blood	WGS	29	0	0	102	0.813513	1.35389	8.04822
PD40521qr	Blood	WGS	29	0	0	69	0.894403	1.23783	6.19196
PD40521qt	Blood	WGS	29	0	0	93	0.943616	1.0715	8.42964
PD40521qu	Blood	WGS	29	0	0	95	0.882589	1.06519	8.64701
PD40521qv	Blood	WGS	29	0	0	69	0.858646	1.11718	6.92472
PD40521qw	Blood	WGS	29	0	0	67	0.801841	1.02183	8.88642
PD40521qx	Blood	WGS	29	0	0	101	0.81306	1.24735	8.46479
PD40521ra	Blood	WGS	29	0	0	60	0.895662	0.823036	7.20272
PD40521rb	Blood	WGS	29	0	0	146	0.872413	0.913374	8.45668
PD40521rc	Blood	WGS	29	0	0	90	0.880128	1.10126	7.5612
PD40521re	Blood	WGS	29	0	0	80	0.77427	1.00072	8.26226
PD40521rf	Blood	WGS	29	0	0	60	0.893971	1.20847	6.26262
PD40521rg	Blood	WGS	29	0	0	72	0.874851	1.16037	6.61005
PD40521rh	Blood	WGS	29	0	0	94	0.786437	0.967807	9.73981
PD40521ri	Blood	WGS	29	0	0	94	0.749717	0.942387	7.568
PD40521rk	Blood	WGS	29	0	0	83	0.797661	0.844121	7.38972
PD40521rl	Blood	WGS	29	0	0	65	0.877004	1.02085	7.17158
PD40521rm	Blood	WGS	29	0	0	126	0.845648	0.843562	9.39407
PD40521rn	Blood	WGS	29	0	0	65	0.942324	1.17402	6.12207
PD40521rp	Blood	WGS	29	0	0	59	0.850089	0.886284	6.17393
PD40521rq	Blood	WGS	29	0	0	97	0.846146	1.17057	7.9248
PD40521rr	Blood	WGS	29	0	0	66	0.843453	1.01572	7.28825
PD40521rs	Blood	WGS	29	0	0	108	0.794393	1.00321	7.96518
PD40521rt	Blood	WGS	29	0	0	73	0.739863	1.16234	7.69183
PD40521rx	Blood	WGS	29	0	0	88	0.743734	0.899698	7.3163
PD40521sb	Blood	WGS	29	0	0	70	0.875081	0.92462	6.36306
PD40521sc	Blood	WGS	29	0	0	79	0.860056	1.10095	7.51844
PD40521sd	Blood	WGS	29	0	0	69	0.895383	0.955903	6.98416
PD40521se	Blood	WGS	29	0	0	76	0.845057	0.98986	8.46955
PD40521sf	Blood	WGS	29	0	0	65	0.86176	0.86362	7.17534
PD40521sg	Blood	WGS	29	0	0	62	0.777383	1.30189	7.39182
PD40521si	Blood	WGS	29	0	0	101	0.749631	1.02123	7.63356
PD40521sj	Blood	WGS	29	0	0	60	0.875368	0.998427	7.49361
PD40521sk	Blood	WGS	29	0	0	60	0.908918	1.24451	6.31055
PD40521sn	Blood	WGS	29	0	0	115	0.864176	0.925659	9.27458
PD40521sp	Blood	WGS	29	0	0	78	0.873343	0.863872	6.34976
PD40521sq	Blood	WGS	29	0	0	59	0.856304	1.25657	7.30434
PD40521sr	Blood	WGS	29	0	0	70	0.865752	0.988152	7.5883
PD40521ss	Blood	WGS	29	0	0	75	0.846348	0.853764	6.58717
PD40521st	Blood	WGS	29	0	0	74	0.811702	0.763052	7.42536
PD40521sv	Blood	WGS	29	0	0	81	0.890443	1.13841	8.19794
PD40521sw	Blood	WGS	29	53	0	151	1.11733	1.13441	6.97206
PD40521sx	Blood	WGS	29	0	0	68	0.95163	0.911655	6.76984
PD40521sy	Blood	WGS	29	0	0	89	0.784112	0.961396	8.04302
PD40521tb	Blood	WGS	29	0	0	84	0.836043	1.00043	7.94036
PD40521tc	Blood	WGS	29	0	0	92	0.825194	1.27351	8.36083
[truncated: 8,627 more rows]

## Sheet: S10c
Spearman correlation of nTt (nTt→nCt), and rCg (rCg→rTg) MEML versus yCn (yCn→yTn) MEML in tissues with yCn (yCn→yTn) detected, including P value, P value following Benjamini-Hochberg Correction, and analysis parameters.
Tissue	Experiment	Motif 1	Motif 2	Spearman_coefficient	P_value	BH corrected P value	Info
Blood	WGS	yCn	nTt	0.287719	9.53683e-42	1.43052e-41	Inclduing MEML=0
Dermis	WGS	yCn	nTt	0.688234	1.78964e-55	5.36892e-55	Inclduing MEML=0
Dermis	WGS	yCn	nTt	0.790008	1.52337e-22	3.04674e-22	Excluding MEML=0
Epidermis	WGS	yCn	nTt	0.934789	2.82627e-06	2.82627e-06	Inclduing MEML=0
Epidermis	WGS	yCn	nTt	0.738769	0.0578585	0.0578585	Excluding MEML=0
Epidermis	WES	yCn	nTt	0.754945	2.85237e-14	2.85237e-14	Inclduing MEML=0
Epidermis	WES	yCn	nTt	0.76956	4.19469e-07	4.19469e-07	Excluding MEML=0
Bladder	WGS	yCn	rCg	0.334334	0.000490731	0.000981461	Inclduing MEML=0
Bladder	WGS	yCn	rCg	0.128469	0.476154	0.476154	Excluding MEML=0
Blood	WGS	yCn	rCg	0.0729379	0.000770471	0.00115571	Inclduing MEML=0
Blood	WGS	yCn	rCg	0.370629	0.236732	0.315643	Excluding MEML=0
Dermis	WGS	yCn	rCg	-0.360054	2.93877e-13	1.76326e-12	Inclduing MEML=0
Dermis	WGS	yCn	rCg	0.154959	0.0280562	0.0561125	Excluding MEML=0
Epidermis	WGS	yCn	rCg	-0.502354	0.0802076	0.0962491	Inclduing MEML=0
Lung	WGS	yCn	rCg	0.307178	2.88437e-11	8.65311e-11	Inclduing MEML=0
Lung	WGS	yCn	rCg	0.473332	4.17329e-06	1.66932e-05	Excluding MEML=0
Spleen	WGS	yCn	rCg	0.0979971	0.332053	0.332053	Inclduing MEML=0
Bladder	WES	yCn	rCg	-0.000573935	0.987683	0.987683	Inclduing MEML=0
Bladder	WES	yCn	rCg	0.740964	0.0354485	0.0354485	Excluding MEML=0
Epidermis	WES	yCn	rCg	-0.183846	0.12485	0.2497	Inclduing MEML=0

## Sheet: S10d
Mean and median yCn (yCn→yTn) and nTt (nTt→nCt) motif MEML count for 40 donors with known age and tissue samples with yCn (yCn→yTn) motif detected .
Tissue	Donor ID	Age	Experiment	Motif	Mean MEML	Median MEML
Dermis	D1	62	WGS	nTt	9.22222	0
Dermis	D2	58	WGS	nTt	26.3333	0
Dermis	IL	6	WGS	nTt	0	0
Dermis	NS_1	63	WGS	nTt	0	0
Dermis	NS_10	42	WGS	nTt	0	0
Dermis	NS_11	74	WGS	nTt	0	0
Dermis	NS_12	73	WGS	nTt	0	0
Dermis	NS_13	77	WGS	nTt	0	0
Dermis	NS_14	62	WGS	nTt	0	0
Dermis	NS_15	70	WGS	nTt	0	0
Dermis	NS_16	62	WGS	nTt	0	0
Dermis	NS_17	40	WGS	nTt	0	0
Dermis	NS_18	41	WGS	nTt	0	0
Dermis	NS_19	27	WGS	nTt	0	0
Dermis	NS_2	63	WGS	nTt	0	0
Dermis	NS_3	63	WGS	nTt	0	0
Dermis	NS_4	44	WGS	nTt	13.5	13.5
Dermis	NS_5	76	WGS	nTt	0	0
Dermis	NS_6	77	WGS	nTt	10.5	10.5
Dermis	NS_7	48	WGS	nTt	0	0
Dermis	NS_8	72	WGS	nTt	0	0
Dermis	NS_9	82	WGS	nTt	0	0
Dermis	PD28690	78	WGS	nTt	4.33333	0
Dermis	PD42565/PD43851	47	WGS	nTt	0	0
Dermis	PD43850	54	WGS	nTt	13.5	13.5
Dermis	PF2	22	WGS	nTt	0	0
Dermis	S7EPC	57	WGS	nTt	0	0
Epidermis	D04	77	WES	nTt	4.35294	0
Epidermis	D06	64	WES	nTt	8.76923	0
Epidermis	D07	85	WES	nTt	0	0
Epidermis	D1	62	WGS	nTt	19	19
Epidermis	D12	63	WES	nTt	1.5	0
Epidermis	D13	74	WES	nTt	7	6
Epidermis	NS-3	63	WGS	nTt	14	14
Epidermis	NS_1	63	WGS	nTt	0	0
Epidermis	NS_15	70	WGS	nTt	0	0
Epidermis	NS_16	62	WGS	nTt	0	0
Epidermis	NS_8	72	WGS	nTt	0	0
Epidermis	PD42565/PD43851	47	WGS	nTt	36.5	39
Epidermis	PD43850	54	WGS	nTt	21	21
Epidermis	patient01	48	WES	nTt	27.3333	25
Epidermis	patient02	44	WES	nTt	0	0
Epidermis	patient03	62	WES	nTt	17.5	15
Epidermis	patient04	39	WES	nTt	1.66667	0
Epidermis	patient05	61	WES	nTt	12.8333	14.5
Epidermis	patient06	48	WES	nTt	0	0
Epidermis	patient07	25	WES	nTt	0.666667	0
Dermis	D1	62	WGS	yCn	204.889	71
Dermis	D2	58	WGS	yCn	1287.67	1029
Dermis	IL	6	WGS	yCn	6.5	6
Dermis	NS_1	63	WGS	yCn	0	0
Dermis	NS_10	42	WGS	yCn	190	190
Dermis	NS_11	74	WGS	yCn	0	0
Dermis	NS_12	73	WGS	yCn	144	144
Dermis	NS_13	77	WGS	yCn	826	826
Dermis	NS_14	62	WGS	yCn	0	0
Dermis	NS_15	70	WGS	yCn	0	0
Dermis	NS_16	62	WGS	yCn	0	0
Dermis	NS_17	40	WGS	yCn	400	400
Dermis	NS_18	41	WGS	yCn	0	0
Dermis	NS_19	27	WGS	yCn	0	0
Dermis	NS_2	63	WGS	yCn	167	167
Dermis	NS_3	63	WGS	yCn	289	289
Dermis	NS_4	44	WGS	yCn	1285	1285
Dermis	NS_5	76	WGS	yCn	0	0
Dermis	NS_6	77	WGS	yCn	209	209
Dermis	NS_7	48	WGS	yCn	96	96
Dermis	NS_8	72	WGS	yCn	294	294
Dermis	NS_9	82	WGS	yCn	2637	2637
Dermis	PD28690	78	WGS	yCn	20	0
Dermis	PD42565/PD43851	47	WGS	yCn	0	0
Dermis	PD43850	54	WGS	yCn	159.5	159.5
Dermis	PF2	22	WGS	yCn	16	16
Dermis	S7EPC	57	WGS	yCn	4.33333	0
Epidermis	D04	77	WES	yCn	183.941	102
Epidermis	D06	64	WES	yCn	233	133
Epidermis	D07	85	WES	yCn	15.3333	0
Epidermis	D1	62	WGS	yCn	472	472
Epidermis	D12	63	WES	yCn	104	112.5
Epidermis	D13	74	WES	yCn	285.5	265.5
Epidermis	NS-3	63	WGS	yCn	463	463
Epidermis	NS_1	63	WGS	yCn	0	0
Epidermis	NS_15	70	WGS	yCn	0	0
Epidermis	NS_16	62	WGS	yCn	0	0
Epidermis	NS_8	72	WGS	yCn	91	91
Epidermis	PD42565/PD43851	47	WGS	yCn	498.833	569.5
Epidermis	PD43850	54	WGS	yCn	184	184
Epidermis	patient01	48	WES	yCn	445	449
Epidermis	patient02	44	WES	yCn	61.3333	69
Epidermis	patient03	62	WES	yCn	307.75	269.5
Epidermis	patient04	39	WES	yCn	36.6667	44
Epidermis	patient05	61	WES	yCn	349.667	339.5
Epidermis	patient06	48	WES	yCn	386	386
Epidermis	patient07	25	WES	yCn	0	0

## Sheet: S10e
Spearman correlation between donor age and mean yCn (yCn→yTn) and nTt (nTt→nCt) MEML, including P value, P value following Benjamini-Hochberg Correction, and analysis parameters. Correlation between donor age and median MEML was also calculated, but not plotted.
Tissue	Motif	Experiment	Info	#n donors	Spearman coefficient_mean	P_value_mean	BH_corrected_P_value_mean	Spearman coefficient_median	P_value_median	BH_corrected_P_value_median
Dermis	yCn	WGS	Including MEML=0	27	0.163811	0.414245	0.414245	0.0968434	0.630848	0.630848
Dermis	yCn	WGS	Excluding MEML=0	18	0.329546	0.181733	0.233333	0.232558	0.353071	0.353071
Epidermis	yCn	WGS	Including MEML=0	8	-0.555598	0.152784	0.305569	-0.555598	0.152784	0.305569
Epidermis	yCn	WGS	Excluding MEML=0	5	-0.7	0.233333	0.233333	-0.7	0.233333	0.353071
Epidermis	yCn	WES	Including MEML=0	12	0.0805605	0.803451	0.803451	0.0210526	0.948221	0.948221
Epidermis	yCn	WES	Excluding MEML=0	11	-0.1959	0.563744	0.563744	-0.223235	0.50937	0.50937
Dermis	nTt	WGS	Including MEML=0	27	0.0646839	0.74856	0.74856	-0.0254938	0.899557	0.899557
Dermis	nTt	WGS	Excluding MEML=0	6	-0.753702	0.0835233	0.0835233	-0.678935	0.138076	0.138076
Epidermis	nTt	WGS	Including MEML=0	8	-0.808756	0.0150742	0.0301484	-0.808756	0.0150742	0.0301484
Epidermis	nTt	WGS	Excluding MEML=0	4	-1	0.0833333	0.0835233	-1	0.0833333	0.138076
Epidermis	nTt	WES	Including MEML=0	12	0.119931	0.710444	0.710444	0.0104194	0.974362	0.974362
Epidermis	nTt	WES	Excluding MEML=0	9	0.116667	0.775628	0.775628	-0.127802	0.743162	0.743162
